# Supplementary material for: Specific gene module pair-based target identification and drug discovery
Source: Front Pharmacol. 2023 Jan 16;13:1089217. doi: 10.3389/fphar.2022.1089217 (PMC9886283; doi:10.3389/fphar.2022.1089217)
Supplement: Supplementary file 1 [file Table2.XLSX]

## Sheet: Sheet1
	Molecular Interaction Types							Network Size
	Co-Citation	Co-Complex	Co-Expression	Pathway	Physcal	Regulation	Signaling	Node Number	Edge Number
Inbiomap				√	√			17427	612996
Pathcom		√		√	√	√	√	25689	38903546
STRING	√		√	√	√			19354	11759454
GIANT			√		√	√		25689	38903547
