# Supplementary material for: Specific gene module pair-based target identification and drug discovery
Source: Front Pharmacol. 2023 Jan 16;13:1089217. doi: 10.3389/fphar.2022.1089217 (PMC9886283; doi:10.3389/fphar.2022.1089217)
Supplement: Supplementary file 2 [file Table3.XLSX]

## Sheet: PI3Kα
Compound_name	Signature_name	TCS	NCS	pvalue
alitretinoin	CPC014_ASC_24H.BRD.K35483542.001.04.9.10	0.55266	1.8734	0.003
NU-7441	LJP005_HCC515_24H.C08	0.77407	1.72298	0.044
NU-7441	LJP005_HS578T_24H.C08	0.76354	1.51758	0.034
NU-7441	LJP005_SKBR3_24H.C07	1.21551	1.6726	0.002
NU-7441	LJP005_SKBR3_24H.C08	0.89147	1.74863	0.003
trifluoperazine	CPC006_HCC515_6H.BRD.K89732114.001.05.9.10	0.78612	1.49793	0.036
trifluoperazine	CPC006_LOVO_6H.BRD.K89732114.001.05.9.10	0.79833	1.47973	0.025
PP-2	CPC002_PC3_6H.BRD.K95785537.001.09.0.10	0.92558	1.97987	0
saracatinib	CPC013_ASC_24H.BRD.K19540840.001.01.1.10	0.87426	1.51697	0.028
dasatinib	CPC013_PC3_6H.BRD.K49328571.001.04.4.10	0.86685	1.50998	0.029
PP-2	CPC017_NPC_24H.BRD.K95785537.001.09.0.10	0.84161	1.44712	0.03
AT-9283	REP.A006_MCF7_24H.P21	0.74204	1.42255	0.044
tozasertib	REP.A015_HT29_24H.L14	0.75538	1.53012	0.024
dasatinib	CPC013_ASC_24H.BRD.K49328571.001.04.4.10	0.85045	4.02625	0
dasatinib	CPC013_SKB_24H.BRD.K49328571.001.04.4.10	0.43293	3.19611	0.002
dasatinib	LJP005_HA1E_24H.D01	0.73599	1.62056	0.022
dasatinib	LJP005_HA1E_24H.D02	0.49194	2.48814	0.001
dasatinib	LJP005_HA1E_24H.D03	0.373828	1.90899	0.046
dasatinib	LJP005_HA1E_24H.D04	0.43003	2.16992	0.006
dasatinib	LJP005_HS578T_24H.D01	1.13401	2.18224	0
dasatinib	LJP005_HS578T_24H.D02	1.06258	2.12834	0
dasatinib	LJP005_HS578T_24H.D03	0.86154	1.89241	0.001
dasatinib	LJP005_HS578T_24H.D05	1.07472	3.71918	0
dasatinib	LJP005_HS578T_24H.D06	0.81469	1.51765	0.044
dasatinib	LJP006_HA1E_24H.I01	0.64922	1.70203	0.007
dasatinib	LJP006_HA1E_24H.I04	0.39394	2.10805	0.024
dasatinib	LJP006_HME1_24H.I01	1.08523	2.00264	0
dasatinib	LJP006_HME1_24H.I03	0.8988	1.76421	0
dasatinib	LJP006_HME1_24H.I04	0.76313	3.17204	0
dasatinib	LJP006_HME1_24H.I05	0.68812	2.04938	0.003
dasatinib	LJP006_HME1_24H.I02	0.72961	2.82791	0
dasatinib	LJP006_HS578T_24H.I03	1.07931	1.83144	0.001
dasatinib	LJP006_HS578T_24H.I04	1.06895	2.44765	0
dasatinib	LJP006_HS578T_24H.I05	1.05021	3.07181	0
dasatinib	LJP006_HS578T_24H.I06	0.98174	4.2021	0
dasatinib	LJP007_ASC_24H.G13	0.53288	2.03759	0.005
dasatinib	LJP007_ASC_24H.G14	0.64908	1.85397	0.001
dasatinib	LJP007_ASC_24H.G17	0.57651	3.13338	0
dasatinib	LJP007_ASC_24H.G18	0.59895	2.58239	0.001
dasatinib	LJP007_HA1E_24H.G13	0.77436	1.51832	0.025
dasatinib	LJP007_HA1E_24H.G14	0.76071	1.56012	0.016
dasatinib	LJP007_HA1E_24H.G15	0.77187	1.5573	0.024
dasatinib	LJP007_HA1E_24H.G17	0.6991	1.44668	0.037
dasatinib	LJP007_HA1E_24H.G18	0.72758	1.45868	0.03
dasatinib	LJP007_HME1_24H.G13	1.17923	2.71383	0
dasatinib	LJP007_HME1_24H.G14	1.02869	1.89147	0
dasatinib	LJP007_HME1_24H.G15	0.91046	2.71475	0
dasatinib	LJP007_HME1_24H.G17	0.27364	1.95958	0.027
dasatinib	LJP007_SKL.C_24H.G13	0.57218	3.68689	0
dasatinib	LJP007_SKL.C_24H.G14	0.5222	3.32706	0
dasatinib	LJP007_SKL.C_24H.G15	0.43251	3.04631	0
dasatinib	LJP007_SKL_24H.G13	0.65094	1.70454	0.015
dasatinib	LJP007_SKL_24H.G14	0.68095	1.9879	0.001
dasatinib	LJP007_SKL_24H.G15	0.86876	1.95384	0
dasatinib	LJP007_SKL_24H.G17	0.7622	1.94715	0.001
dasatinib	LJP007_SKL_24H.G18	0.69339	2.4338	0.001
dasatinib	LJP008_ASC.C_24H.G13	0.38676	1.877	0.031
dasatinib	LJP008_ASC.C_24H.G14	0.52456	3.60352	0.001
dasatinib	LJP008_ASC.C_24H.G15	0.869	3.10349	0
dasatinib	LJP008_ASC.C_24H.G16	0.65681	2.06594	0.003
dasatinib	LJP008_ASC_24H.G17	0.50591	3.23449	0
dasatinib	LJP008_HA1E_24H.G14	0.57188	2.92255	0
dasatinib	LJP008_HA1E_24H.G16	0.65609	1.64976	0.023
dasatinib	LJP008_HA1E_24H.G17	0.62158	1.73206	0.016
dasatinib	LJP008_HME1_24H.G13	1.28338	2.83075	0
dasatinib	LJP008_HME1_24H.G14	0.56643	4.06128	0.003
dasatinib	LJP008_HME1_24H.G15	0.5852	2.61732	0
dasatinib	LJP008_HME1_24H.G16	0.52867	2.2483	0
dasatinib	LJP008_HME1_24H.G17	0.39889	2.68724	0.001
dasatinib	LJP008_HME1_24H.G18	0.48588	3.23514	0
dasatinib	LJP008_SKL.C_24H.G13	0.55789	3.2735	0
dasatinib	LJP008_SKL.C_24H.G14	0.64269	3.82366	0
dasatinib	LJP008_SKL.C_24H.G15	0.57638	1.92606	0.007
dasatinib	LJP008_SKL.C_24H.G17	0.52324	2.67682	0
dasatinib	LJP008_SKL.C_24H.G18	0.36471	2.44823	0.012
dasatinib	LJP008_SKL_24H.G13	0.74039	2.25359	0
dasatinib	LJP008_SKL_24H.G14	0.83889	2.21661	0.001
dasatinib	LJP008_SKL_24H.G15	0.79897	2.55939	0.001
dasatinib	LJP008_SKL_24H.G16	0.82514	2.43937	0.002
dasatinib	LJP008_SKL_24H.G17	0.79517	2.89841	0
dasatinib	LJP008_SKL_24H.G18	0.66621	3.15595	0
dasatinib	LJP009_ASC.C_24H.G14	0.6086	4.14761	0
dasatinib	LJP009_ASC.C_24H.G15	0.5368	3.11918	0.002
dasatinib	LJP009_ASC.C_24H.G16	0.57177	1.54574	0.05
dasatinib	LJP009_ASC_24H.G16	0.84042	1.48415	0.05
dasatinib	LJP009_ASC_24H.G18	0.5739	1.71107	0.017
dasatinib	LJP009_HA1E_24H.G14	0.84345	1.6864	0.004
dasatinib	LJP009_HA1E_24H.G16	0.7233	1.7222	0.002
dasatinib	LJP009_HME1_24H.G13	1.23347	2.42785	0
dasatinib	LJP009_HME1_24H.G14	0.79331	4.5613	0
dasatinib	LJP009_HME1_24H.G15	0.62999	5.76188	0
dasatinib	LJP009_HME1_24H.G16	0.45306	3.731	0
dasatinib	LJP009_SKL.C_24H.G13	0.71082	3.85818	0.001
dasatinib	LJP009_SKL.C_24H.G14	0.7337	1.66203	0.006
dasatinib	LJP009_SKL.C_24H.G15	0.82037	1.6272	0.007
dasatinib	LJP009_SKL.C_24H.G16	0.70932	1.64643	0.004
dasatinib	LJP009_SKL.C_24H.G17	0.50241	2.73381	0.001
dasatinib	LJP009_SKL.C_24H.G18	0.64945	2.82215	0
dasatinib	LJP009_SKL_24H.G13	0.85269	2.4064	0
dasatinib	LJP009_SKL_24H.G14	0.90923	2.51317	0
dasatinib	LJP009_SKL_24H.G15	0.70111	1.80073	0.002
dasatinib	LJP009_SKL_24H.G16	0.55054	3.14916	0
dasatinib	LJP009_SKL_24H.G17	0.73021	4.65257	0
dasatinib	LJP009_SKL_24H.G18	0.67252	2.08602	0.002
dasatinib	REP.A019_HA1E_24H.L13	0.4828	3.10616	0.006
dasatinib	REP.A019_HA1E_24H.L14	0.53639	3.25448	0
dasatinib	REP.A019_HA1E_24H.L16	0.66164	3.52016	0.002
dasatinib	REP.A019_HA1E_24H.L15	0.5774	3.15339	0.002
radicicol	CPC014_VCAP_6H.BRD.K33551950.001.01.6.10	0.42809	1.70108	0.04
latrunculin-b	CPC012_A375_6H.BRD.A19248578.001.02.9.10	0.66094	1.78588	0.008
latrunculin-b	CPC012_A375_6H.BRD.A19248578.001.03.7.10	1.02193	3.34619	0
latrunculin-b	CPC012_A549_24H.BRD.A19248578.001.03.7.10	1.09768	2.64429	0
latrunculin-b	CPC012_A549_6H.BRD.A19248578.001.02.9.10	0.7366	1.7022	0.003
latrunculin-b	CPC012_A549_6H.BRD.A19248578.001.03.7.10	1.00628	4.92786	0
latrunculin-b	CPC012_HCC515_6H.BRD.A19248578.001.03.7.10	0.5727	1.65587	0.023
latrunculin-b	CPC012_HT29_6H.BRD.A19248578.001.02.9.10	0.71027	2.42763	0.007
latrunculin-b	CPC012_MCF7_24H.BRD.A19248578.001.02.9.10	0.99905	1.56079	0.009
latrunculin-b	CPC012_MCF7_6H.BRD.A19248578.001.02.9.10	0.68187	3.43321	0.006
latrunculin-b	CPC012_PC3_24H.BRD.A19248578.001.02.9.10	1.21476	1.89458	0.001
latrunculin-b	CPC012_PC3_24H.BRD.A19248578.001.03.7.10	1.28511	2.09287	0
latrunculin-b	CPC012_PC3_6H.BRD.A19248578.001.03.7.10	1.02362	1.96858	0
cytochalasin-b	CPC006_A375_6H.BRD.K26664453.001.03.4.10	0.75718	4.99599	0
cytochalasin-b	CPC006_A549_6H.BRD.K26664453.001.03.4.10	0.62856	3.87527	0.001
cytochalasin-b	CPC006_HA1E_6H.BRD.K26664453.001.03.4.10	0.8586	3.68492	0
cytochalasin-b	CPC006_HT29_24H.BRD.K26664453.001.03.4.10	0.72194	3.07814	0
cytochalasin-b	CPC006_HT29_6H.BRD.K26664453.001.03.4.10	0.59974	3.35167	0
cytochalasin-b	CPC006_NCIH2073_6H.BRD.K26664453.001.03.4.10	0.40117	1.74359	0.023
cytochalasin-d	CPC013_A375_6H.BRD.K25504083.001.03.1.10	0.70294	3.71482	0
cytochalasin-d	CPC013_A549_24H.BRD.K25504083.001.03.1.10	0.99931	3.37734	0
cytochalasin-d	CPC013_HEPG2_6H.BRD.K25504083.001.03.1.10	0.53856	1.62144	0.042
cytochalasin-d	CPC013_HT29_6H.BRD.K25504083.001.03.1.10	0.5495	2.89238	0.007
cytochalasin-d	CPC013_MCF7_24H.BRD.K25504083.001.03.1.10	0.75637	2.42118	0.002
cytochalasin-d	CPC013_MCF7_6H.BRD.K25504083.001.03.1.10	0.54944	2.30193	0.007
cytochalasin-d	CPC013_PC3_24H.BRD.K25504083.001.03.1.10	0.90618	1.89446	0.006
cytochalasin-d	CPC013_PC3_6H.BRD.K25504083.001.03.1.10	0.49244	2.71146	0.003
cytochalasin-d	CPC013_VCAP_24H.BRD.K25504083.001.03.1.10	0.76974	4.04127	0
LDN-193189	LJP005_MCF10A_24H.G02	0.63245	1.77041	0.019
LDN-193189	LJP005_MCF10A_3H.G01	0.45977	1.55731	0.05
HG-5-88-01	CPC013_A375_6H.BRD.U44700465.000.01.4.10	0.74156	4.72308	0
HG-5-88-01	CPC013_A549_24H.BRD.U44700465.000.01.4.10	0.32961	2.0247	0.027
HG-5-88-01	CPC013_ASC_24H.BRD.U44700465.000.01.4.10	0.79012	2.22991	0
HG-5-88-01	CPC013_HT29_6H.BRD.U44700465.000.01.4.10	1.21039	3.3795	0
HG-5-88-01	CPC013_MCF7_24H.BRD.U44700465.000.01.4.10	0.63605	2.57684	0.002
HG-5-88-01	CPC013_MCF7_6H.BRD.U44700465.000.01.4.10	1.00348	6.11696	0
HG-5-88-01	CPC013_PC3_6H.BRD.U44700465.000.01.4.10	0.59695	2.86471	0.001
HG-5-88-01	CPC013_SKB_24H.BRD.U44700465.000.01.4.10	0.6864	1.88727	0.01
parthenolide	CPC002_PC3_6H.BRD.K98548675.001.02.6.10	0.41722	1.7627	0.022
parthenolide	CPC002_VCAP_24H.BRD.K98548675.001.02.6.10	0.49633	2.39731	0.005
parthenolide	CPC006_PL21_6H.BRD.K98548675.001.02.6.10	0.361513	1.63986	0.048
parthenolide	CPC006_RKO_6H.BRD.K98548675.001.02.6.10	0.35908	2.39235	0
parthenolide	CPC006_VCAP_24H.BRD.K98548675.001.02.6.10	0.377624	1.67946	0.044
parthenolide	CPC006_WSUDLCL2_6H.BRD.K98548675.001.02.6.10	0.51583	1.78343	0.014
parthenolide-(alternate-stereo)	CPC013_A375_6H.BRD.K28120222.001.05.0.10	0.40988	1.79511	0.024
parthenolide	CPC018_MCF7_6H.BRD.K98548675.001.02.6.10	0.299931	1.74782	0.047
nicardipine	CPC005_A375_24H.BRD.A26711594.003.06.4.10	0.65158	1.6374	0.019
reversine	CPC014_ASC_24H.BRD.K77286328.001.02.9.10	1.04004	1.73732	0
niguldipine	CPC002_PC3_6H.BRD.A62336480.001.02.5.10	0.92906	1.47943	0.027
bromocriptine	CPC002_PC3_6H.BRD.A69960130.066.01.4.10	0.62177	1.52757	0.013
piribedil	CPC005_MCF7_6H.BRD.K47936004.003.04.9.10	0.50582	1.7534	0.013
promazine	CPC006_NOMO1_6H.BRD.K06980535.003.15.0.10	0.92621	1.77644	0.001
maprotiline	CPC011_MCF7_24H.BRD.K25433859.003.19.7.10	0.91334	1.36812	0.044
naftopidil	CPC011_PC3_24H.BRD.A01787639.001.03.1.10	0.57817	1.53561	0.017
carvedilol	CPC011_VCAP_24H.BRD.A10977446.001.09.7.10	0.72374	1.52147	0.019
diazepam	CPC011_VCAP_24H.BRD.K16508793.001.03.4.10	0.76905	1.47813	0.019
flupentixol	CPC016_HEPG2_6H.BRD.K70487031.001.01.0.10	0.77491	1.54388	0.018
maprotiline	CPC018_A375_6H.BRD.K25433859.003.14.8.10	0.6675	1.40829	0.05
maprotiline	CPC018_HEPG2_6H.BRD.K25433859.003.14.8.10	0.78072	1.51325	0.029
nortriptyline	CPC018_NPC_24H.BRD.K91263825.001.03.6.10	0.62977	1.41066	0.038
thioridazine	CPD001_MCF7_6H.BRD.A84481105.003.23.0.10	0.7388	1.70757	0.001
aripiprazole	CPD003_PC3_24H.BRD.K70358946.001.09.0.10	0.90868	1.49021	0.023
risperidone	REP.A016_MCF7_24H.J02	0.43719	1.45462	0.031
promazine	CPC004_VCAP_6H.BRD.K06980535.003.15.0.10	0.77479	1.41343	0.033
thioridazine	CPC006_HT29_6H.BRD.A84481105.003.17.2.10	0.74919	1.66262	0.024
thioridazine	CPC006_VCAP_6H.BRD.A84481105.003.17.2.10	0.71342	1.51738	0.019
maprotiline	CPC018_HT29_6H.BRD.K25433859.003.14.8.10	0.74736	1.48814	0.03
carvedilol	CPC011_HT29_6H.BRD.A10977446.001.09.7.10	0.64121	1.80814	0.006
risperidone	REP.A016_PC3_24H.J01	0.5878	1.41843	0.047
bromocriptine	CPC016_MCF7_24H.BRD.A69960130.066.01.4.10	0.7482	1.62107	0.024
amitriptyline	REP.A007_MCF7_24H.L01	0.78061	1.54106	0.019
iloperidone	CPC014_MCF7_6H.BRD.K48722833.001.01.9.10	0.60886	1.53639	0.036
dihydroergocristine	CPC005_PC3_24H.BRD.A44701612.066.01.9.10	0.70139	1.48098	0.046
amiodarone	CPC011_PC3_24H.BRD.K17561142.003.24.2.10	0.78127	1.51729	0.042
finasteride	REP.A020_YAPC_24H.A17	0.55917	1.43877	0.046
U-0126	CPC002_HCC515_6H.BRD.K18787491.001.05.2.10	0.65287	1.87426	0
AKT-inhibitor-1-2	CPC006_AGS_6H.BRD.K04887706.001.01.6.9.1	0.83059	1.91245	0.003
AKT-inhibitor-1-2	CPC006_HA1E_6H.BRD.K04887706.001.01.6.9.1	0.93398	1.49328	0.044
AKT-inhibitor-1-2	CPC006_HCC515_24H.BRD.K04887706.001.01.6.9.1	1.07366	1.6787	0.004
MK-2206	CPC006_MDST8_6H.BRD.K68065987.300.03.4.10	0.87525	1.57941	0.027
BMS-754807	CPC006_NCIH2073_6H.BRD.K13049116.001.01.6.10	0.7585	1.51197	0.038
AKT-inhibitor-1-2	CPC006_NCIH596_6H.BRD.K04887706.001.01.6.9.1	0.77452	1.52946	0.032
AKT-inhibitor-IV	CPC006_PC3_24H.BRD.K28296557.005.14.6.10	1.01982	1.57024	0.031
AKT-inhibitor-1-2	CPC006_PL21_6H.BRD.K04887706.001.01.6.9.1	0.61786	1.48009	0.04
BMS-536924	CPC006_T3M10_6H.BRD.K34581968.001.01.2.11.1	0.92772	1.95424	0
SB-202190	CPC016_MCF7_24H.BRD.K54330070.001.07.1.10	0.62906	1.50856	0.038
AKT-inhibitor-1-2	LJP005_HS578T_24H.B20	0.77244	1.42126	0.05
AKT-inhibitor-1-2	LJP005_MCF10A_3H.B19	0.87666	1.71213	0.001
MK-2206	LJP006_A375_24H.F01	0.96359	1.43505	0.043
canertinib	LJP006_HCC515_24H.H08	0.77853	1.62772	0.012
MK-2206	LJP006_LNCAP_3H.F02	0.83089	1.58323	0.019
MK-2206	LJP006_LNCAP_3H.F03	0.84509	1.426	0.049
MK-2206	LJP006_LNCAP_3H.F06	0.7164	1.72708	0.013
MK-2206	LJP006_MCF7_3H.F01	0.68573	1.44384	0.04
LY-294002	LPROT001_A375_6H.P19	0.51144	1.55367	0.028
LY-294002	LPROT001_MCF7_6H.O21	0.43017	1.55644	0.033
LY-294002	LPROT001_PC3_6H.P20	0.75509	1.86989	0.001
MK-2206	CPC006_A375_6H.BRD.K68065987.300.03.4.10	0.75565	1.59041	0.035
AKT-inhibitor-1-2	CPC006_THP1_6H.BRD.K04887706.001.01.6.9.1	0.76885	2.1247	0
MK-2206	CPC006_WSUDLCL2_6H.BRD.K68065987.300.03.4.10	0.89851	2.21192	0
AKT-inhibitor-1-2	LJP005_MCF7_24H.B20	0.93631	1.80498	0.006
AKT-inhibitor-1-2	LJP005_MCF7_3H.B19	0.72887	1.46722	0.039
AKT-inhibitor-1-2	CPC006_PC3_6H.BRD.K04887706.001.01.6.9.1	1.05923	2.30839	0
AKT-inhibitor-1-2	CPC006_VCAP_24H.BRD.K04887706.001.01.6.9.1	0.86279	1.52309	0.022
AKT-inhibitor-1-2	CPC006_VCAP_6H.BRD.K04887706.001.01.6.9.1	1.17248	1.92634	0
AKT-inhibitor-1-2	LJP005_SKBR3_3H.B20	0.58159	1.49613	0.05
AKT-inhibitor-1-2	LJP005_SKBR3_3H.B21	0.4796	1.48063	0.04
WHI-P154	CPC001_HCC515_24H.BRD.K52850071.001.01.2.10	1.03685	2.72996	0
NVP-TAE684	CPC013_A375_6H.BRD.K50140147.001.03.6.10	0.70836	2.15241	0.001
NVP-TAE684	CPC013_A549_24H.BRD.K50140147.001.03.6.10	1.07579	2.29425	0
NVP-TAE684	CPC013_A549_6H.BRD.K50140147.001.03.6.10	0.72304	1.82321	0.003
NVP-TAE684	CPC013_ASC_24H.BRD.K50140147.001.03.6.10	1.22685	2.81797	0
NVP-TAE684	CPC013_HCC515_6H.BRD.K50140147.001.03.6.10	0.53861	2.80268	0.002
NVP-TAE684	CPC013_HT29_6H.BRD.K50140147.001.03.6.10	0.91154	1.82884	0.001
NVP-TAE684	CPC013_MCF7_24H.BRD.K50140147.001.03.6.10	0.74271	2.55723	0
NVP-TAE684	CPC013_MCF7_6H.BRD.K50140147.001.03.6.10	0.68137	1.65309	0.037
NVP-TAE684	CPC013_PC3_24H.BRD.K50140147.001.03.6.10	1.06354	2.94824	0
NVP-TAE684	CPC013_PC3_6H.BRD.K50140147.001.03.6.10	0.79892	1.50017	0.042
NVP-TAE684	CPC013_SKB_24H.BRD.K50140147.001.03.6.10	0.91068	1.68617	0
NVP-TAE684	CPC013_VCAP_24H.BRD.K50140147.001.03.6.10	0.61797	2.45993	0
NVP-TAE684	CPC014_A375_6H.BRD.K50140147.001.01.0.10	0.80825	2.10365	0
NVP-TAE684	CPC014_A375_6H.BRD.K50140147.001.02.8.10	0.65353	2.5989	0
NVP-TAE684	CPC014_A549_24H.BRD.K50140147.001.01.0.10	1.2637	2.57188	0
NVP-TAE684	CPC014_A549_24H.BRD.K50140147.001.02.8.10	0.82641	3.26419	0
crizotinib	CPC014_A549_24H.BRD.K78431006.001.02.9.10	0.98205	2.53723	0
NVP-TAE684	CPC014_A549_6H.BRD.K50140147.001.01.0.10	0.77816	2.29942	0
NVP-TAE684	CPC014_ASC_24H.BRD.K50140147.001.01.0.10	1.16266	4.44999	0
NVP-TAE684	CPC014_HA1E_6H.BRD.K50140147.001.02.8.10	0.31543	1.7607	0.028
NVP-TAE684	CPC014_HT29_6H.BRD.K50140147.001.01.0.10	0.75618	1.71021	0.014
crizotinib	CPC014_MCF7_24H.BRD.K78431006.001.02.9.10	1.06917	2.42271	0
NVP-TAE684	CPC014_MCF7_6H.BRD.K50140147.001.02.8.10	0.70988	1.49478	0.036
NVP-TAE684	CPC014_PC3_24H.BRD.K50140147.001.01.0.10	1.18333	2.05883	0
crizotinib	CPC014_PC3_24H.BRD.K78431006.001.02.9.10	0.69059	3.55401	0.002
NVP-TAE684	CPC014_PC3_6H.BRD.K50140147.001.01.0.10	0.64107	2.52275	0.001
NVP-TAE684	CPC014_SKB_24H.BRD.K50140147.001.01.0.10	0.89491	5.40455	0
NVP-TAE684	CPC014_SKB_24H.BRD.K50140147.001.02.8.10	0.90138	1.98361	0
crizotinib	CPC014_SKB_24H.BRD.K78431006.001.02.9.10	0.68812	3.31157	0
NVP-TAE684	CPC014_VCAP_24H.BRD.K50140147.001.01.0.10	0.96393	1.42706	0.037
crizotinib	CPC014_VCAP_24H.BRD.K78431006.001.02.9.10	0.92581	1.57298	0.012
crizotinib	LJP005_A375_24H.A19	0.94374	1.71898	0.009
crizotinib	LJP005_A549_24H.A19	1.0548	3.09896	0
crizotinib	LJP005_HEPG2_24H.A19	0.62617	2.7239	0.002
crizotinib	LJP005_HT29_24H.A19	1.33387	2.38191	0
crizotinib	LJP005_MCF7_24H.A19	1.14036	2.45488	0
crizotinib	LJP005_MDAMB231_24H.A19	0.97463	2.5491	0
NVP-TAE684	LJP006_A375_24H.K14	1.31304	2.84053	0
NVP-TAE684	LJP006_A375_24H.K15	1.22368	4.5922	0
NVP-TAE684	LJP006_A375_24H.K16	0.94239	4.38685	0
NVP-TAE684	LJP006_A375_24H.K17	0.89403	4.94179	0
NVP-TAE684	LJP006_A375_24H.K13	1.1682	3.89847	0
NVP-TAE684	LJP006_A549_24H.K13	1.25686	4.22121	0
NVP-TAE684	LJP006_A549_24H.K14	1.11899	4.00963	0
NVP-TAE684	LJP006_A549_24H.K15	1.2133	3.67592	0
NVP-TAE684	LJP006_A549_24H.K16	1.1258	3.48195	0
NVP-TAE684	LJP006_HCC515_24H.K13	0.9877	3.45694	0
NVP-TAE684	LJP006_HCC515_24H.K15	0.85116	2.60014	0
NVP-TAE684	LJP006_HCC515_24H.K16	0.77783	1.82239	0.003
NVP-TAE684	LJP006_HME1_24H.K13	0.82027	1.67418	0.006
NVP-TAE684	LJP006_HME1_24H.K14	1.2538	2.96155	0
NVP-TAE684	LJP006_HME1_24H.K15	1.30026	2.98945	0
NVP-TAE684	LJP006_HME1_24H.K16	1.41975	3.03775	0
NVP-TAE684	LJP006_HME1_24H.K17	1.14133	2.88389	0
NVP-TAE684	LJP006_HT29_24H.K13	1.06272	3.83707	0
NVP-TAE684	LJP006_HT29_24H.K15	1.1478	4.72092	0
NVP-TAE684	LJP006_HT29_24H.K16	1.39756	2.33241	0
NVP-TAE684	LJP006_HT29_24H.K17	1.10255	4.22741	0
NVP-TAE684	LJP006_HT29_24H.K18	1.15058	2.20215	0
NVP-TAE684	LJP006_MCF10A_24H.K13	0.98996	3.83528	0
NVP-TAE684	LJP006_MCF7_24H.K17	0.89927	3.21562	0
NVP-TAE684	LJP006_MDAMB231_24H.K13	1.06696	2.26387	0
NVP-TAE684	LJP006_MDAMB231_24H.K14	1.04524	2.74757	0
NVP-TAE684	LJP006_MDAMB231_24H.K15	0.63523	2.98785	0.003
NVP-TAE684	LJP006_PC3_24H.K13	1.03337	3.56042	0
NVP-TAE684	LJP006_PC3_24H.K14	0.55194	3.44693	0
crizotinib	REP.A024_A375_24H.N01	1.09306	1.87087	0.003
crizotinib	REP.A024_A375_24H.N02	0.81684	2.10314	0.004
crizotinib	REP.A024_HT29_24H.N01	1.29823	3.21615	0
crizotinib	REP.A024_HT29_24H.N02	1.07852	3.39427	0
crizotinib	REP.A024_MCF7_24H.N01	1.34219	2.25447	0
crizotinib	REP.A024_MCF7_24H.N02	1.136	3.60526	0
crizotinib	REP.A024_PC3_24H.N01	0.96487	1.83253	0
crizotinib	REP.A024_YAPC_24H.N01	1.1963	1.86537	0
crizotinib	REP.A024_YAPC_24H.N02	0.81612	2.13365	0
mibefradil	CPC020_A549_6H.BRD.A48631911.001.01.9.10	0.64046	1.49993	0.016
ezetimibe	CPC004_HA1E_6H.BRD.A41519720.001.03.0.10	0.83118	1.46403	0.048
dexamethasone-acetate	REP.A028_A375_24H.F02	0.61161	1.49129	0.034
menadione	CPC006_MCF7_6H.BRD.K78126613.001.16.0.10	0.64162	1.93228	0.001
menadione	CPC006_SNUC4_6H.BRD.K78126613.001.16.0.10	0.36622	1.73928	0.027
menadione	CPC006_SW620_6H.BRD.K78126613.001.16.0.10	0.59434	1.47085	0.033
BRD-K30351863	CPC008_A375_24H.BRD.K30351863.019.01.2.10	0.96308	1.67226	0.006
BRD-K30351863	CPC008_HT29_6H.BRD.K30351863.019.01.2.10	0.56584	2.15919	0.002
BRD-K30351863	CPC008_MCF7_24H.BRD.K30351863.019.01.2.10	0.94069	2.334	0
BRD-K30351863	CPC008_VCAP_24H.BRD.K30351863.019.01.2.10	0.63398	2.29318	0.002
BRD-K00313977	CPC009_A549_24H.BRD.K00313977.019.01.1.10	0.80651	2.2577	0.003
BRD-K00313977	CPC009_MCF7_24H.BRD.K00313977.019.01.1.10	0.68776	2.04809	0.01
BRD-K00313977	CPC009_VCAP_24H.BRD.K00313977.019.01.1.10	0.76015	2.08707	0
BRD-K00313977	CPC009_VCAP_6H.BRD.K00313977.019.01.1.10	0.45987	2.71101	0.002
mifepristone	CPC016_MCF7_24H.BRD.A44780397.001.01.1.10	0.74817	1.65833	0.019
apigenin	CPC018_A375_6H.BRD.K12057390.001.02.5.10	0.72403	1.837	0.008
mifepristone	CPC018_MCF7_24H.BRD.K37270826.001.16.9.10	0.77299	1.75345	0.005
brefeldin-a	CPC001_HCC515_6H.BRD.A17065207.001.06.9.10	0.31917	1.80452	0.039
brefeldin-a	CPC001_PC3_24H.BRD.A17065207.001.06.9.10	0.80654	2.01099	0.012
brefeldin-a	CPC001_PC3_6H.BRD.A17065207.001.06.9.10	0.66489	2.23006	0
brefeldin-a	CPC001_VCAP_6H.BRD.A17065207.001.06.9.10	0.73086	1.68268	0.007
brefeldin-a	CPC016_ASC_24H.BRD.A17065207.001.06.9.10	0.378486	2.01808	0.027
brefeldin-a	CPC016_HT29_6H.BRD.A17065207.001.06.9.10	0.56907	3.18121	0.001
brefeldin-a	CPC016_MCF7_24H.BRD.A17065207.001.06.9.10	0.53666	2.03294	0.026
DL-PDMP	CPC006_A375_24H.BRD.K05653692.003.04.7.64	1.10237	2.84561	0
DL-PDMP	CPC006_A375_6H.BRD.K05653692.003.04.7.64	0.75437	1.96545	0.005
DL-PDMP	CPC006_A549_24H.BRD.K05653692.003.04.7.64	0.62222	1.5954	0.031
DL-PDMP	CPC006_A549_6H.BRD.K05653692.003.04.7.64	0.46899	2.10602	0.021
DL-PDMP	CPC006_DV90_6H.BRD.K05653692.003.04.7.64	0.72043	2.05498	0.003
DL-PDMP	CPC006_HA1E_24H.BRD.K05653692.003.04.7.64	1.04453	3.07922	0
DL-PDMP	CPC006_HA1E_6H.BRD.K05653692.003.04.7.64	0.93546	2.93839	0
DL-PDMP	CPC006_HCC515_24H.BRD.K05653692.003.04.7.64	1.14811	2.0859	0.001
DL-PDMP	CPC006_HCC515_6H.BRD.K05653692.003.04.7.64	0.41977	3.27069	0
DL-PDMP	CPC006_HEPG2_6H.BRD.K05653692.003.04.7.64	0.40341	1.8526	0.036
DL-PDMP	CPC006_HT29_24H.BRD.K05653692.003.04.7.64	0.98099	2.38808	0.002
DL-PDMP	CPC006_HT29_6H.BRD.K05653692.003.04.7.64	0.54514	2.53686	0.008
DL-PDMP	CPC006_LOVO_6H.BRD.K05653692.003.04.7.64	0.47072	1.94869	0.012
DL-PDMP	CPC006_MCF7_24H.BRD.K05653692.003.04.7.64	1.04987	1.98963	0.002
DL-PDMP	CPC006_MCF7_6H.BRD.K05653692.003.04.7.64	0.38975	2.14569	0.013
DL-PDMP	CPC006_NCIH2073_6H.BRD.K05653692.003.04.7.64	0.58672	3.43555	0
DL-PDMP	CPC006_NCIH508_6H.BRD.K05653692.003.04.7.64	0.35972	2.15216	0.013
DL-PDMP	CPC006_PC3_24H.BRD.K05653692.003.04.7.64	1.23928	2.61678	0
DL-PDMP	CPC006_PL21_6H.BRD.K05653692.003.04.7.64	0.68762	2.06098	0.001
DL-PDMP	CPC006_SKM1_6H.BRD.K05653692.003.04.7.64	0.66478	2.66326	0
DL-PDMP	CPC006_U937_6H.BRD.K05653692.003.04.7.64	0.6193	3.57987	0
DL-PDMP	CPC006_VCAP_6H.BRD.K05653692.003.04.7.64	0.83414	2.46382	0
wortmannin	AML001_CD34_6H.BRD.A75409952.0.37037	0.85579	1.86368	0
wortmannin	AML001_CD34_6H.BRD.A75409952.1.11111	0.80857	1.5305	0.025
wortmannin	AML001_CD34_6H.BRD.A75409952.10	0.78403	2.32776	0
wortmannin	AML001_CD34_6H.BRD.A75409952.3.33333	0.88268	3.10152	0
wortmannin	AML001_HL60_24H.BRD.A75409952.10	1.09279	1.96729	0
wortmannin	AML001_HL60_6H.BRD.A75409952.0.37037	1.06444	2.07632	0
wortmannin	AML001_HL60_6H.BRD.A75409952.1.11111	1.20355	2.41938	0
wortmannin	AML001_HL60_6H.BRD.A75409952.10	1.02565	2.33143	0
wortmannin	AML001_HL60_6H.BRD.A75409952.3.33333	1.23269	3.38772	0
wortmannin	AML001_PC3_6H.BRD.A75409952.0.37037	0.81919	4.97066	0
wortmannin	AML001_PC3_6H.BRD.A75409952.1.11111	1.09578	6.11945	0
wortmannin	AML001_PC3_6H.BRD.A75409952.10	1.24769	4.11462	0
wortmannin	AML001_PC3_6H.BRD.A75409952.3.33333	1.30583	4.8417	0
wortmannin	AML001_U937_24H.BRD.A75409952.1.11111	0.31354	2.47208	0.007
wortmannin	AML001_U937_24H.BRD.A75409952.10	0.96428	3.0992	0
wortmannin	AML001_U937_24H.BRD.A75409952.3.33333	0.59073	3.15728	0
wortmannin	AML001_U937_6H.BRD.A75409952.0.37037	1.02147	3.35476	0
wortmannin	AML001_U937_6H.BRD.A75409952.1.11111	1.16236	3.8663	0
wortmannin	AML001_U937_6H.BRD.A75409952.10	1.20341	3.44502	0
wortmannin	AML001_U937_6H.BRD.A75409952.3.33333	1.2015	3.3019	0
wortmannin	ASG001_MCF7_6H.BRD.A75409952.001.05.7.0.4	0.52027	2.18248	0.003
wortmannin	ASG001_MCF7_6H.BRD.A75409952.001.05.7.10	1.05138	5.78367	0
wortmannin	ASG001_MCF7_6H.BRD.A75409952.001.05.7.2	0.91834	4.54673	0
wortmannin	ASG001_PC3_24H.BRD.A75409952.001.05.7.10	1.43204	2.8166	0
wortmannin	ASG001_PC3_24H.BRD.A75409952.001.05.7.2	1.06645	2.58066	0
wortmannin	ASG001_PC3_6H.BRD.A75409952.001.05.7.10	1.28661	3.29707	0
wortmannin	ASG001_PC3_6H.BRD.A75409952.001.05.7.2	1.41491	3.65754	0
wortmannin	CPC001_HA1E_24H.BRD.A75409952.10	0.98598	1.72004	0.005
wortmannin	CPC001_HA1E_6H.BRD.A75409952.10	1.17546	5.96678	0
wortmannin	CPC001_HCC515_24H.BRD.A75409952.10	0.9254	1.44459	0.037
wortmannin	CPC001_HCC515_6H.BRD.A75409952.10	0.91929	3.26838	0
wortmannin	CPC001_PC3_24H.BRD.A75409952.10	1.4528	2.89209	0
wortmannin	CPC001_PC3_6H.BRD.A75409952.10	1.16799	2.60352	0
wortmannin	CPC001_VCAP_24H.BRD.A75409952.10	0.99637	1.52287	0.024
wortmannin	CPC002_HA1E_6H.BRD.A75409952.10	1.22309	5.46795	0
wortmannin	CPC002_HCC515_24H.BRD.A75409952.10	0.72043	3.62109	0
wortmannin	CPC002_HCC515_6H.BRD.A75409952.10	0.97925	5.80338	0
wortmannin	CPC002_PC3_24H.BRD.A75409952.10	1.44227	3.19042	0
wortmannin	CPC002_PC3_6H.BRD.A75409952.10	1.19135	3.69849	0
wortmannin	CPC002_VCAP_6H.BRD.A75409952.10	0.73738	2.53498	0
wortmannin	CPC003_HA1E_6H.BRD.A75409952.10	1.18257	6.381	0
wortmannin	CPC003_HCC515_24H.BRD.A75409952.10	0.87967	2.18088	0.003
wortmannin	CPC003_HCC515_6H.BRD.A75409952.10	0.80279	5.33447	0
wortmannin	CPC003_PC3_24H.BRD.A75409952.10	1.29921	3.71441	0
wortmannin	CPC003_PC3_6H.BRD.A75409952.10	1.20265	5.19265	0
wortmannin	CPC003_VCAP_6H.BRD.A75409952.10	0.64295	2.50229	0.001
wortmannin	CPC004_A375_6H.BRD.A11678676.001.03.4.10	0.78318	2.94095	0
wortmannin	CPC004_A375_6H.BRD.A75409952.10	1.1162	6.80533	0
wortmannin	CPC004_A375_6H.BRD.K87343924.001.02.4.10	1.0772	4.33434	0
wortmannin	CPC004_HA1E_24H.BRD.A11678676.001.03.4.10	1.00158	2.14389	0
wortmannin	CPC004_HA1E_24H.BRD.A75409952.10	0.90226	2.35576	0
wortmannin	CPC004_HA1E_24H.BRD.K87343924.001.02.4.10	0.86145	1.78369	0.001
wortmannin	CPC004_HA1E_6H.BRD.A11678676.001.03.4.10	1.26988	5.65442	0
wortmannin	CPC004_HA1E_6H.BRD.A75409952.10	1.13787	6.63218	0
wortmannin	CPC004_HA1E_6H.BRD.K87343924.001.02.4.10	1.32015	3.19408	0
wortmannin	CPC004_HCC515_24H.BRD.A11678676.001.03.4.10	1.0024	3.46473	0
wortmannin	CPC004_HCC515_24H.BRD.A75409952.10	0.94005	4.30926	0
wortmannin	CPC004_HCC515_24H.BRD.K87343924.001.02.4.10	0.73798	3.48776	0
wortmannin	CPC004_HCC515_6H.BRD.A11678676.001.03.4.10	0.95407	2.72144	0
wortmannin	CPC004_HCC515_6H.BRD.A75409952.10	1.03245	1.94133	0
wortmannin	CPC004_HCC515_6H.BRD.K87343924.001.02.4.10	0.91432	3.03126	0
wortmannin	CPC004_HT29_6H.BRD.A11678676.001.03.4.10	1.05475	5.35685	0
wortmannin	CPC004_HT29_6H.BRD.A75409952.10	1.0638	4.3051	0
wortmannin	CPC004_HT29_6H.BRD.K87343924.001.02.4.10	1.19271	3.98238	0
wortmannin	CPC004_MCF7_6H.BRD.A11678676.001.03.4.10	1.22541	3.29505	0
wortmannin	CPC004_MCF7_6H.BRD.A75409952.10	1.24876	5.87128	0
wortmannin	CPC004_MCF7_6H.BRD.K87343924.001.02.4.10	1.29307	4.78753	0
wortmannin	CPC004_PC3_24H.BRD.A11678676.001.03.4.10	1.27687	2.22528	0
wortmannin	CPC004_PC3_24H.BRD.A75409952.10	1.4577	2.66243	0
wortmannin	CPC004_PC3_24H.BRD.K87343924.001.02.4.10	1.12878	2.10924	0
wortmannin	CPC004_PC3_6H.BRD.A11678676.001.03.4.10	1.13509	2.14808	0
wortmannin	CPC004_PC3_6H.BRD.A75409952.10	1.26613	3.82053	0
wortmannin	CPC004_PC3_6H.BRD.K87343924.001.02.4.10	1.2037	2.86834	0
wortmannin	CPC004_VCAP_24H.BRD.A11678676.001.03.4.10	1.138	2.20233	0
wortmannin	CPC004_VCAP_24H.BRD.A75409952.10	1.24381	2.21006	0
wortmannin	CPC004_VCAP_24H.BRD.K87343924.001.02.4.10	1.02483	2.38339	0
wortmannin	CPC004_VCAP_6H.BRD.K87343924.001.02.4.10	0.75212	4.18434	0
wortmannin	CPC005_A375_24H.BRD.A75409952.10	1.20753	2.86781	0
wortmannin	CPC005_A375_6H.BRD.A75409952.10	1.20817	6.10857	0
wortmannin	CPC005_A549_24H.BRD.A75409952.10	1.37487	4.88387	0
wortmannin	CPC005_A549_6H.BRD.A75409952.10	0.93002	4.88658	0
wortmannin	CPC005_HA1E_24H.BRD.A75409952.10	1.06102	1.82122	0
wortmannin	CPC005_HA1E_6H.BRD.A75409952.10	1.06707	6.05078	0
wortmannin	CPC005_HCC515_6H.BRD.A75409952.10	1.08508	3.00565	0
wortmannin	CPC005_HT29_24H.BRD.A75409952.10	1.15307	2.61481	0
wortmannin	CPC005_HT29_6H.BRD.A75409952.10	1.15236	5.00343	0
wortmannin	CPC005_MCF7_24H.BRD.A75409952.10	1.33151	3.22708	0
wortmannin	CPC005_MCF7_6H.BRD.A75409952.10	1.23742	6.74956	0
wortmannin	CPC005_PC3_24H.BRD.A75409952.10	1.46826	3.39224	0
wortmannin	CPC005_PC3_6H.BRD.A75409952.10	1.26525	2.63379	0
wortmannin	CPC005_VCAP_24H.BRD.A75409952.10	1.05154	2.10188	0
wortmannin	CPC005_VCAP_6H.BRD.A75409952.10	0.59447	2.29258	0
wortmannin	CPC006_A375_24H.BRD.A75409952.10	1.29525	3.92096	0
wortmannin	CPC006_A375_6H.BRD.A75409952.10	1.12262	4.9378	0
wortmannin	CPC006_A549_24H.BRD.A75409952.10	1.24337	2.27689	0
wortmannin	CPC006_A549_6H.BRD.A75409952.10	1.18668	6.3907	0
wortmannin	CPC006_A673_6H.BRD.A75409952.10	0.97022	6.36714	0
wortmannin	CPC006_AGS_6H.BRD.A75409952.10	1.0738	4.10828	0
wortmannin	CPC006_CORL23_6H.BRD.A75409952.10	0.62271	2.23327	0.003
wortmannin	CPC006_DV90_6H.BRD.A75409952.10	1.05599	4.74967	0
wortmannin	CPC006_EFO27_6H.BRD.A75409952.10	1.27168	4.7483	0
wortmannin	CPC006_H1299_6H.BRD.A75409952.10	0.92216	3.70114	0
wortmannin	CPC006_HA1E_24H.BRD.A75409952.10	1.04446	2.0012	0
wortmannin	CPC006_HA1E_6H.BRD.A75409952.10	1.29367	5.2682	0
wortmannin	CPC006_HCC15_6H.BRD.A75409952.10	0.72954	2.96002	0
wortmannin	CPC006_HCC515_24H.BRD.A75409952.10	1.01415	3.11908	0
wortmannin	CPC006_HCC515_6H.BRD.A75409952.10	1.16615	4.56627	0
wortmannin	CPC006_HEC108_6H.BRD.A75409952.10	0.94591	5.06351	0
wortmannin	CPC006_HT29_24H.BRD.A75409952.10	0.52932	3.5031	0
wortmannin	CPC006_HT29_6H.BRD.A75409952.10	1.40819	4.83405	0
wortmannin	CPC006_JHUEM2_6H.BRD.A75409952.10	0.82544	2.03363	0
wortmannin	CPC006_LOVO_6H.BRD.A75409952.10	1.17138	5.70265	0
wortmannin	CPC006_MCF7_24H.BRD.A75409952.10	1.16479	5.86743	0
wortmannin	CPC006_MCF7_6H.BRD.A75409952.10	1.16875	7.06113	0
wortmannin	CPC006_MDST8_6H.BRD.A75409952.10	1.16409	2.09123	0
wortmannin	CPC006_NCIH2073_6H.BRD.A75409952.10	1.09664	2.76227	0
wortmannin	CPC006_NCIH508_6H.BRD.A75409952.10	1.10969	1.78087	0
wortmannin	CPC006_NCIH596_6H.BRD.A75409952.10	1.05817	2.20745	0.001
wortmannin	CPC006_PC3_24H.BRD.A75409952.10	1.40044	3.61829	0
wortmannin	CPC006_PC3_6H.BRD.A75409952.10	1.22371	3.10432	0
wortmannin	CPC006_PL21_6H.BRD.A75409952.10	1.01295	3.14727	0
wortmannin	CPC006_RKO_6H.BRD.A75409952.10	0.58168	3.38657	0
wortmannin	CPC006_RMGI_6H.BRD.A75409952.10	1.06378	1.94529	0
wortmannin	CPC006_SKLU1_6H.BRD.A75409952.10	0.60293	2.81445	0.001
wortmannin	CPC006_SKM1_6H.BRD.A75409952.10	1.15178	2.56072	0
wortmannin	CPC006_SKMEL1_6H.BRD.A75409952.10	0.45445	1.64245	0.042
wortmannin	CPC006_SKMEL28_6H.BRD.A75409952.10	0.87968	5.62025	0
wortmannin	CPC006_SNGM_6H.BRD.A75409952.10	1.20571	2.36222	0
wortmannin	CPC006_SNU1040_6H.BRD.A75409952.10	0.97296	3.00714	0
wortmannin	CPC006_SNUC4_6H.BRD.A75409952.10	0.75531	2.25969	0.001
wortmannin	CPC006_SW480_6H.BRD.A75409952.10	0.80947	2.22473	0
wortmannin	CPC006_SW948_6H.BRD.A75409952.10	1.06158	1.78343	0
wortmannin	CPC006_T3M10_6H.BRD.A75409952.10	0.93719	2.81857	0
wortmannin	CPC006_THP1_6H.BRD.A75409952.10	1.20665	2.57477	0
wortmannin	CPC006_TYKNU_6H.BRD.A75409952.10	0.63228	2.48123	0
wortmannin	CPC006_U937_6H.BRD.A75409952.10	1.07264	2.40766	0
wortmannin	CPC006_VCAP_24H.BRD.A75409952.10	0.79213	2.6622	0.001
wortmannin	CPC006_VCAP_6H.BRD.A75409952.10	0.87769	2.33678	0.002
wortmannin	CPC006_WSUDLCL2_6H.BRD.A75409952.10	1.06411	2.67511	0
wortmannin	CPC007_A375_24H.BRD.A75409952.10	1.28714	2.37914	0
wortmannin	CPC007_A375_6H.BRD.A75409952.10	1.24189	4.05043	0
wortmannin	CPC007_A549_24H.BRD.A75409952.10	1.30778	2.38701	0
wortmannin	CPC007_A549_6H.BRD.A75409952.10	1.35733	3.30811	0
wortmannin	CPC007_HA1E_24H.BRD.A75409952.10	0.94518	1.95756	0.001
wortmannin	CPC007_HA1E_6H.BRD.A75409952.10	1.27143	3.04587	0
wortmannin	CPC007_HCC515_6H.BRD.A75409952.10	0.88573	5.32319	0
wortmannin	CPC007_HT29_24H.BRD.A75409952.10	0.65728	1.80779	0.003
wortmannin	CPC007_HT29_6H.BRD.A75409952.10	1.42588	3.91822	0
wortmannin	CPC007_MCF7_24H.BRD.A75409952.10	1.03933	2.63056	0
wortmannin	CPC007_MCF7_6H.BRD.A75409952.10	1.02706	4.89931	0
wortmannin	CPC007_PC3_24H.BRD.A75409952.10	1.34431	4.69047	0
wortmannin	CPC007_PC3_6H.BRD.A75409952.10	1.30432	3.51881	0
wortmannin	CPC007_VCAP_24H.BRD.A75409952.10	0.9529	1.63782	0.011
wortmannin	CPC007_VCAP_6H.BRD.A75409952.10	0.92952	5.26394	0
wortmannin	CPC008_A375_24H.BRD.A75409952.10	1.08581	1.9028	0
wortmannin	CPC008_A375_6H.BRD.A75409952.10	0.92893	4.76002	0
wortmannin	CPC008_A549_6H.BRD.A75409952.10	0.80863	2.91948	0
wortmannin	CPC008_HCC515_6H.BRD.A75409952.10	0.81476	3.82144	0
wortmannin	CPC008_HEPG2_6H.BRD.A75409952.10	0.5788	3.37311	0
wortmannin	CPC008_HT29_6H.BRD.A75409952.10	0.61648	2.11571	0.007
wortmannin	CPC008_MCF7_24H.BRD.A75409952.10	1.09045	1.76422	0
wortmannin	CPC008_MCF7_6H.BRD.A75409952.10	0.65599	3.57771	0
wortmannin	CPC008_PC3_6H.BRD.A75409952.10	0.8887	3.42538	0
wortmannin	CPC008_VCAP_24H.BRD.A75409952.10	0.55789	1.98284	0.015
wortmannin	CPC009_A375_6H.BRD.A75409952.10	0.6887	2.81893	0.001
wortmannin	CPC009_A549_24H.BRD.A75409952.10	1.01492	1.61724	0.006
wortmannin	CPC009_A549_6H.BRD.A75409952.10	1.19296	3.44979	0
wortmannin	CPC009_HA1E_6H.BRD.A75409952.10	1.27844	3.79751	0
wortmannin	CPC009_HCC515_6H.BRD.A75409952.10	0.6772	1.92347	0.013
wortmannin	CPC009_HEPG2_6H.BRD.A75409952.10	0.67344	3.12821	0
wortmannin	CPC009_HT29_6H.BRD.A75409952.10	1.24555	3.11736	0
wortmannin	CPC009_MCF7_24H.BRD.A75409952.10	0.90378	2.04967	0
wortmannin	CPC009_MCF7_6H.BRD.A75409952.10	1.09327	4.20824	0
wortmannin	CPC009_PC3_24H.BRD.A75409952.10	1.3841	2.34886	0
wortmannin	CPC009_PC3_6H.BRD.A75409952.10	1.20043	2.79058	0
wortmannin	CPC009_VCAP_24H.BRD.A75409952.10	0.9715	1.702	0.007
wortmannin	CPC009_VCAP_6H.BRD.A75409952.10	0.72557	3.36554	0
wortmannin	CPC010_A375_6H.BRD.A75409952.10	1.12795	3.45155	0
wortmannin	CPC010_A549_24H.BRD.A75409952.10	1.0357	1.99487	0.001
wortmannin	CPC010_A549_6H.BRD.A75409952.10	1.04137	4.23215	0
wortmannin	CPC010_HA1E_6H.BRD.A75409952.10	1.23198	2.26034	0
wortmannin	CPC010_HCC515_6H.BRD.A75409952.10	0.84426	2.86673	0
wortmannin	CPC010_HEPG2_6H.BRD.A75409952.10	0.67298	3.39128	0
wortmannin	CPC010_HT29_6H.BRD.A75409952.10	1.32287	3.38677	0
wortmannin	CPC010_MCF7_24H.BRD.A75409952.10	1.19209	4.18892	0
wortmannin	CPC010_MCF7_6H.BRD.A75409952.10	1.03808	5.87462	0
wortmannin	CPC010_PC3_24H.BRD.A75409952.10	1.4403	2.30453	0
wortmannin	CPC010_PC3_6H.BRD.A75409952.10	1.31585	2.88185	0
wortmannin	CPC010_VCAP_24H.BRD.A75409952.10	0.79764	1.60137	0.022
wortmannin	CPC011_A375_6H.BRD.A75409952.10	1.13043	3.89865	0
wortmannin	CPC011_A549_24H.BRD.A75409952.10	1.37064	3.18536	0
wortmannin	CPC011_A549_6H.BRD.A75409952.10	0.93098	4.22649	0
wortmannin	CPC011_HA1E_6H.BRD.A75409952.10	1.07616	1.99647	0
wortmannin	CPC011_HT29_6H.BRD.A75409952.10	1.1594	3.03694	0
wortmannin	CPC011_MCF7_6H.BRD.A75409952.10	0.83557	5.77425	0
wortmannin	CPC011_PC3_24H.BRD.A75409952.10	1.57711	2.64213	0
wortmannin	CPC011_PC3_6H.BRD.A75409952.10	1.22727	3.15972	0
wortmannin	CPC011_VCAP_24H.BRD.A75409952.10	1.12384	1.653	0.004
wortmannin	CPC012_A375_6H.BRD.A75409952.10	1.17634	5.29833	0
wortmannin	CPC012_A549_24H.BRD.A75409952.10	0.5785	2.46573	0
wortmannin	CPC012_A549_6H.BRD.A75409952.10	1.39097	3.58729	0
wortmannin	CPC012_HA1E_6H.BRD.A75409952.10	1.07094	5.04413	0
wortmannin	CPC012_HCC515_6H.BRD.A75409952.10	0.9198	3.11069	0
wortmannin	CPC012_HT29_6H.BRD.A75409952.10	1.05135	4.92506	0
wortmannin	CPC012_MCF7_24H.BRD.A75409952.10	1.22846	2.1907	0
wortmannin	CPC012_MCF7_6H.BRD.A75409952.10	1.14812	4.63374	0
wortmannin	CPC012_PC3_24H.BRD.A75409952.10	1.14875	1.71498	0.002
wortmannin	CPC012_PC3_6H.BRD.A75409952.10	1.20099	5.6128	0
wortmannin	CPC013_A375_6H.BRD.A75409952.10	0.8147	4.37461	0
wortmannin	CPC013_A549_24H.BRD.A75409952.10	0.83709	1.81169	0.003
wortmannin	CPC013_A549_6H.BRD.A75409952.10	1.04788	5.57749	0
wortmannin	CPC013_HA1E_6H.BRD.A75409952.10	1.02019	3.14172	0
CP-466722	CPC013_HA1E_6H.BRD.K15592317.001.01.0.10	0.93944	1.69865	0.001
wortmannin	CPC013_HCC515_6H.BRD.A75409952.10	0.59442	2.7596	0
wortmannin	CPC013_HT29_6H.BRD.A75409952.10	0.92461	3.12039	0
wortmannin	CPC013_MCF7_24H.BRD.A75409952.10	1.10632	3.0149	0
wortmannin	CPC013_MCF7_6H.BRD.A75409952.10	1.1461	3.11374	0
wortmannin	CPC013_PC3_6H.BRD.A75409952.10	1.21813	3.77572	0
wortmannin	CPC013_VCAP_6H.BRD.A75409952.10	0.54383	3.58816	0
wortmannin	CPC014_A375_6H.BRD.A75409952.10	0.77112	3.88055	0
wortmannin	CPC014_A549_6H.BRD.A75409952.10	1.18156	5.117	0
KU-55933	CPC014_ASC_24H.BRD.K25311561.001.02.4.10	0.72627	2.38536	0
KU-55933	CPC014_ASC_24H.BRD.K25311561.001.03.2.10	0.77037	2.7049	0
wortmannin	CPC014_HA1E_6H.BRD.A75409952.10	1.05044	6.567	0
KU-55933	CPC014_HA1E_6H.BRD.K25311561.001.03.2.10	1.02031	1.95716	0
wortmannin	CPC014_HCC515_6H.BRD.A75409952.10	0.85813	5.77955	0
wortmannin	CPC014_HT29_6H.BRD.A75409952.10	1.18711	3.14396	0
wortmannin	CPC014_MCF7_24H.BRD.A75409952.10	0.8421	4.23354	0
wortmannin	CPC014_MCF7_6H.BRD.A75409952.10	1.04577	5.68375	0
wortmannin	CPC014_PC3_6H.BRD.A75409952.10	1.12511	2.87353	0
wortmannin	CPC014_VCAP_6H.BRD.A75409952.10	0.73913	5.0401	0
wortmannin	CPC015_A375_6H.BRD.A75409952.10	0.99547	3.46031	0
wortmannin	CPC015_A549_24H.BRD.A75409952.10	1.03378	4.10629	0
wortmannin	CPC015_A549_6H.BRD.A75409952.10	1.17804	1.90827	0
wortmannin	CPC015_ASC_24H.BRD.A75409952.10	0.93769	2.29592	0
wortmannin	CPC015_HEPG2_6H.BRD.A75409952.10	0.54557	3.10064	0
wortmannin	CPC015_HT29_6H.BRD.A75409952.10	1.33279	3.56735	0
wortmannin	CPC015_MCF7_24H.BRD.A75409952.10	1.24638	2.91739	0
wortmannin	CPC015_MCF7_6H.BRD.A75409952.10	1.07458	4.0746	0
wortmannin	CPC016_A375_6H.BRD.A11678676.001.03.4.10	1.15252	2.59156	0
wortmannin	CPC016_A375_6H.BRD.A75409952.10	0.89425	4.3428	0
wortmannin	CPC016_A549_24H.BRD.A11678676.001.03.4.10	1.23148	2.04841	0
wortmannin	CPC016_A549_24H.BRD.A75409952.10	1.07904	2.76328	0
wortmannin	CPC016_A549_6H.BRD.A11678676.001.03.4.10	0.91536	3.93818	0
wortmannin	CPC016_A549_6H.BRD.A75409952.10	1.3188	2.84786	0
wortmannin	CPC016_ASC_24H.BRD.A11678676.001.03.4.10	0.87059	2.20108	0
wortmannin	CPC016_HEPG2_6H.BRD.A11678676.001.03.4.10	0.7924	2.415	0
wortmannin	CPC016_HT29_6H.BRD.A11678676.001.03.4.10	1.13671	5.48371	0
wortmannin	CPC016_HT29_6H.BRD.A75409952.10	0.92234	4.31943	0.001
wortmannin	CPC016_MCF7_24H.BRD.A11678676.001.03.4.10	0.78144	2.23079	0
wortmannin	CPC016_MCF7_24H.BRD.A75409952.10	1.11077	5.46853	0
wortmannin	CPC016_MCF7_6H.BRD.A11678676.001.03.4.10	1.10746	4.92111	0
wortmannin	CPC016_MCF7_6H.BRD.A75409952.10	1.12503	2.12082	0
wortmannin	CPC017_A375_6H.BRD.A75409952.10	1.0745	3.3769	0
wortmannin	CPC017_A549_24H.BRD.A75409952.10	1.08523	2.10088	0.001
wortmannin	CPC017_A549_6H.BRD.A75409952.10	1.38875	2.20566	0
wortmannin	CPC017_HEPG2_6H.BRD.A75409952.10	0.95453	2.68459	0
wortmannin	CPC017_HT29_6H.BRD.A75409952.10	0.80951	2.94128	0
wortmannin	CPC017_MCF7_24H.BRD.A75409952.10	1.37309	3.154	0
wortmannin	CPC017_MCF7_6H.BRD.A75409952.10	1.30887	3.02528	0
wortmannin	CPC018_A375_6H.BRD.A75409952.10	1.17054	4.15071	0
wortmannin	CPC018_A549_24H.BRD.A75409952.10	0.82483	1.7618	0.008
wortmannin	CPC018_A549_6H.BRD.A75409952.10	1.17032	4.45489	0
wortmannin	CPC018_HEPG2_6H.BRD.A75409952.10	0.97049	2.99828	0
wortmannin	CPC018_HT29_6H.BRD.A75409952.10	1.22094	2.65274	0
wortmannin	CPC018_MCF7_24H.BRD.A75409952.10	1.11962	3.34214	0
wortmannin	CPC018_MCF7_6H.BRD.A75409952.10	1.08146	6.07143	0
wortmannin	CPC019_A375_6H.BRD.A75409952.10	1.09409	4.08491	0
wortmannin	CPC019_A549_24H.BRD.A75409952.10	1.00484	2.06286	0.001
wortmannin	CPC019_A549_6H.BRD.A75409952.10	1.15524	4.62462	0
wortmannin	CPC019_HA1E_6H.BRD.A75409952.10	0.81363	2.8403	0
wortmannin	CPC019_HCC515_6H.BRD.A75409952.10	0.73107	2.94113	0
wortmannin	CPC019_HEPG2_6H.BRD.A75409952.10	0.6196	3.92446	0
wortmannin	CPC019_HT29_6H.BRD.A75409952.10	1.26396	5.39375	0
wortmannin	CPC019_MCF7_6H.BRD.A75409952.10	1.0454	6.42915	0
wortmannin	CPC019_PC3_24H.BRD.A75409952.10	1.19721	2.32781	0
wortmannin	CPC019_PC3_6H.BRD.A75409952.10	1.333	2.85211	0
wortmannin	CPC020_A375_6H.BRD.A75409952.10	1.1646	3.64254	0
wortmannin	CPC020_A549_6H.BRD.A75409952.10	0.88938	3.36994	0
wortmannin	CPC020_HA1E_6H.BRD.A75409952.10	0.92814	4.75654	0
wortmannin	CPC020_HCC515_6H.BRD.A75409952.10	0.94307	1.91001	0
wortmannin	CPC020_HT29_6H.BRD.A75409952.10	1.11741	2.02449	0.002
wortmannin	CPC020_MCF7_24H.BRD.A75409952.10	1.04135	2.46564	0
wortmannin	CPC020_MCF7_6H.BRD.A75409952.10	0.99706	4.39244	0
wortmannin	CPC020_PC3_6H.BRD.A75409952.10	1.25266	3.37724	0
wortmannin	CPC020_VCAP_24H.BRD.A75409952.10	0.98818	3.11589	0
wortmannin	CPD001_MCF7_24H.BRD.A75409952.10	1.07388	1.72463	0.002
wortmannin	CPD001_MCF7_6H.BRD.A75409952.10	1.04727	2.75759	0
wortmannin	CPD001_PC3_24H.BRD.A75409952.10	1.12222	2.3213	0
wortmannin	CPD002_MCF7_6H.BRD.A75409952.10	0.94722	3.12438	0
wortmannin	CPD002_PC3_24H.BRD.A75409952.10	0.93945	3.01267	0
wortmannin	CPD002_PC3_6H.BRD.A75409952.10	0.95899	4.12014	0
wortmannin	CPD003_MCF7_24H.BRD.A75409952.10	1.04128	1.80319	0.002
wortmannin	CPD003_PC3_24H.BRD.A75409952.10	0.88234	4.64611	0
wortmannin	CPD003_PC3_6H.BRD.A75409952.10	0.7244	2.77615	0
cymarin	CPC002_PC3_6H.BRD.A71459254.001.02.8.10	0.34287	1.74909	0.025
bufalin	CPC003_HCC515_6H.BRD.K63606607.001.01.8.10	0.34152	1.88912	0.042
proscillaridin	CPC004_HCC515_6H.BRD.A34806832.001.02.7.10	0.31073	2.08312	0.02
ouabain	CPC004_HCC515_6H.BRD.A46747628.001.01.9.10	0.55201	1.63933	0.029
digitoxin	CPC004_PC3_6H.BRD.A93236127.001.03.7.10	0.55983	2.32992	0.002
digitoxigenin	CPC005_HCC515_6H.BRD.K18518344.001.03.5.10	0.44473	1.71669	0.021
digitoxigenin	CPC005_PC3_6H.BRD.K18518344.001.03.5.10	0.68442	1.60219	0.012
proscillaridin	CPC015_A549_24H.BRD.A34806832.001.02.7.10	0.44988	2.03058	0.013
ouabain	CPC016_A549_24H.BRD.K35708212.331.03.1.10	0.44269	2.44089	0.007
cyclopiazonic-acid	CPC002_PC3_24H.BRD.A10420615.001.03.6.10	0.54797	2.27491	0.009
cyclopiazonic-acid	CPC002_PC3_6H.BRD.A10420615.001.03.6.10	0.54638	1.49598	0.047
thapsigargin	CPC005_A375_24H.BRD.K69023402.001.02.5.10	0.63377	1.81917	0.031
thapsigargin	CPC005_A549_24H.BRD.K69023402.001.02.5.10	0.59388	1.63321	0.047
thapsigargin	CPC005_HA1E_24H.BRD.K69023402.001.02.5.10	0.65701	2.24031	0.004
thapsigargin	CPC005_HT29_24H.BRD.K69023402.001.02.5.10	0.93761	2.38492	0.005
thapsigargin	CPC006_A375_24H.BRD.A62809825.001.01.7.10	0.7608	2.54245	0.003
thapsigargin	CPC006_A549_6H.BRD.A62809825.001.01.7.10	0.49917	2.5709	0.018
cyclopiazonic-acid	CPC016_ASC_24H.BRD.A10420615.001.03.6.10	0.64428	2.49366	0
cyclopiazonic-acid	CPC016_MCF7_24H.BRD.A10420615.001.03.6.10	0.48672	1.73064	0.038
calmidazolium	CPC014_PC3_24H.BRD.A26199074.003.02.0.10	0.94541	1.70224	0
piceatannol	CPC002_PC3_24H.BRD.K91509126.001.04.6.10	0.3412	2.06021	0.009
quercetin	REP.A028_HT29_24H.P02	0.35491	2.04504	0.008
piceatannol	CPC018_NPC_24H.BRD.K26241953.001.01.0.10	0.86487	1.44192	0.024
wortmannin	CPC004_VCAP_6H.BRD.A11678676.001.03.4.10	0.65873	1.97469	0.004
NVP-BEZ235	CPC006_A375_24H.BRD.K12184916.001.03.0.0.63	1.36284	3.73644	0
NVP-BEZ235	CPC006_A375_6H.BRD.K12184916.001.03.0.0.63	1.19401	4.70804	0
NVP-BEZ235	CPC006_A549_24H.BRD.K12184916.001.03.0.0.63	1.24442	3.19262	0
NVP-BEZ235	CPC006_A549_6H.BRD.K12184916.001.03.0.0.63	1.03989	2.9639	0
NVP-BEZ235	CPC006_A673_6H.BRD.K12184916.001.03.0.0.63	1.00367	4.41512	0
NVP-BEZ235	CPC006_AGS_6H.BRD.K12184916.001.03.0.0.63	0.93273	5.54856	0
NVP-BEZ235	CPC006_CORL23_6H.BRD.K12184916.001.03.0.0.63	0.88916	1.99325	0
NVP-BEZ235	CPC006_COV644_6H.BRD.K12184916.001.03.0.0.63	0.84707	2.47955	0
NVP-BEZ235	CPC006_DV90_6H.BRD.K12184916.001.03.0.0.63	0.88577	2.45938	0
NVP-BEZ235	CPC006_EFO27_6H.BRD.K12184916.001.03.0.0.63	0.99568	2.54771	0
NVP-BEZ235	CPC006_HA1E_24H.BRD.K12184916.001.03.0.0.63	1.27438	2.68656	0
NVP-BEZ235	CPC006_HA1E_6H.BRD.K12184916.001.03.0.0.63	1.21218	3.27982	0
NVP-BEZ235	CPC006_HCC15_6H.BRD.K12184916.001.03.0.0.63	0.90006	2.59272	0
NVP-BEZ235	CPC006_HCC515_24H.BRD.K12184916.001.03.0.0.63	1.49189	3.8471	0
NVP-BEZ235	CPC006_HCC515_6H.BRD.K12184916.001.03.0.0.63	1.06623	4.79406	0
NVP-BEZ235	CPC006_HCT116_6H.BRD.K12184916.001.03.0.0.63	0.51243	1.64396	0.038
NVP-BEZ235	CPC006_HEC108_6H.BRD.K12184916.001.03.0.0.63	0.86467	5.64335	0
NVP-BEZ235	CPC006_HT29_24H.BRD.K12184916.001.03.0.0.63	1.42989	3.1132	0
NVP-BEZ235	CPC006_HT29_6H.BRD.K12184916.001.03.0.0.63	1.30174	5.49596	0
NVP-BEZ235	CPC006_LOVO_6H.BRD.K12184916.001.03.0.0.63	0.9777	4.48954	0
NVP-BEZ235	CPC006_MCF7_24H.BRD.K12184916.001.03.0.0.63	1.47445	4.41286	0
NVP-BEZ235	CPC006_MCF7_6H.BRD.K12184916.001.03.0.0.63	1.40763	3.91694	0
NVP-BEZ235	CPC006_MDST8_6H.BRD.K12184916.001.03.0.0.63	1.14764	3.11645	0
NVP-BEZ235	CPC006_NCIH1694_6H.BRD.K12184916.001.03.0.0.63	0.87681	2.60062	0
NVP-BEZ235	CPC006_NCIH2073_6H.BRD.K12184916.001.03.0.0.63	0.79967	6.01126	0
NVP-BEZ235	CPC006_NCIH596_6H.BRD.K12184916.001.03.0.0.63	0.95905	2.93025	0
wortmannin	CPC006_NOMO1_6H.BRD.A75409952.10	0.83743	2.37167	0
NVP-BEZ235	CPC006_NOMO1_6H.BRD.K12184916.001.03.0.0.63	0.89877	5.49864	0
NVP-BEZ235	CPC006_OV7_6H.BRD.K12184916.001.03.0.0.63	0.73954	1.6717	0.009
NVP-BEZ235	CPC006_PC3_24H.BRD.K12184916.001.03.0.0.63	1.66398	4.03691	0
NVP-BEZ235	CPC006_PC3_6H.BRD.K12184916.001.03.0.0.63	1.17534	4.56382	0
NVP-BEZ235	CPC006_PL21_6H.BRD.K12184916.001.03.0.0.63	0.9238	3.08458	0
NVP-BEZ235	CPC006_RKO_6H.BRD.K12184916.001.03.0.0.63	0.83913	2.69107	0
NVP-BEZ235	CPC006_SKM1_6H.BRD.K12184916.001.03.0.0.63	0.79554	4.37177	0
NVP-BEZ235	CPC006_SNU1040_6H.BRD.K12184916.001.03.0.0.63	0.92239	2.28269	0
wortmannin	CPC006_SNUC5_6H.BRD.A75409952.10	0.8481	1.69364	0.001
NVP-BEZ235	CPC006_SW620_6H.BRD.K12184916.001.03.0.0.63	1.16529	1.96087	0
NVP-BEZ235	CPC006_SW948_6H.BRD.K12184916.001.03.0.0.63	0.94159	4.79584	0
NVP-BEZ235	CPC006_THP1_6H.BRD.K12184916.001.03.0.0.63	1.10927	4.41662	0
NVP-BEZ235	CPC006_U937_6H.BRD.K12184916.001.03.0.0.63	0.81646	3.71383	0
NVP-BEZ235	CPC006_VCAP_24H.BRD.K12184916.001.03.0.0.63	1.1847	2.0614	0
NVP-BEZ235	CPC006_VCAP_6H.BRD.K12184916.001.03.0.0.63	1.09912	5.98047	0
NVP-BEZ235	CPC006_WSUDLCL2_6H.BRD.K12184916.001.03.0.0.63	0.99322	4.27661	0
wortmannin	CPC011_VCAP_6H.BRD.A75409952.10	0.62143	1.75444	0.014
wortmannin	CPC019_MCF7_24H.BRD.A75409952.10	0.70221	1.66884	0.013
wortmannin	CPC020_PC3_24H.BRD.A75409952.10	0.80956	2.13308	0
NVP-BEZ235	LJP005_A375_24H.M13	1.03151	2.9218	0
NVP-BEZ235	LJP005_A375_24H.M14	0.88216	4.06291	0
NVP-BEZ235	LJP005_A375_24H.M15	1.09889	2.44913	0
NVP-BEZ235	LJP005_A375_24H.M16	1.04245	5.40541	0
NVP-BEZ235	LJP005_A375_24H.M17	1.15773	2.87992	0
NVP-BEZ235	LJP005_A375_24H.M18	0.99154	2.88757	0
NVP-BEZ235	LJP005_A549_24H.M13	1.47853	2.76376	0
NVP-BEZ235	LJP005_A549_24H.M14	1.42491	3.66685	0
NVP-BEZ235	LJP005_A549_24H.M15	1.45459	3.14182	0
NVP-BEZ235	LJP005_A549_24H.M16	1.44549	3.32251	0
NVP-BEZ235	LJP005_A549_24H.M17	1.38727	2.86872	0
NVP-BEZ235	LJP005_A549_24H.M18	1.40491	2.73256	0
NVP-BEZ235	LJP005_BT20_24H.M13	1.32793	2.25754	0
NVP-BEZ235	LJP005_BT20_24H.M14	1.5202	2.78648	0
NVP-BEZ235	LJP005_BT20_24H.M15	1.37713	2.11708	0
NVP-BEZ235	LJP005_BT20_24H.M16	1.34131	2.08959	0
NVP-BEZ235	LJP005_BT20_24H.M17	1.53058	2.60797	0
NVP-BEZ235	LJP005_BT20_24H.M18	1.30397	1.8849	0
NVP-BEZ235	LJP005_HA1E_24H.M13	1.13212	5.20784	0
NVP-BEZ235	LJP005_HA1E_24H.M14	1.18817	4.41294	0
NVP-BEZ235	LJP005_HA1E_24H.M15	1.24395	3.81806	0
NVP-BEZ235	LJP005_HA1E_24H.M16	1.24227	4.87063	0
NVP-BEZ235	LJP005_HA1E_24H.M17	1.22145	3.4968	0
NVP-BEZ235	LJP005_HA1E_24H.M18	1.10725	3.27186	0
NVP-BEZ235	LJP005_HCC515_24H.M13	1.4567	2.88284	0
NVP-BEZ235	LJP005_HCC515_24H.M14	1.33976	5.31393	0
NVP-BEZ235	LJP005_HCC515_24H.M15	1.40102	3.0947	0
NVP-BEZ235	LJP005_HCC515_24H.M16	1.33956	3.20587	0
NVP-BEZ235	LJP005_HCC515_24H.M17	1.28364	2.04417	0
NVP-BEZ235	LJP005_HCC515_24H.M18	1.45326	3.87022	0
NVP-BEZ235	LJP005_HEPG2_24H.M13	1.26551	2.43992	0
NVP-BEZ235	LJP005_HEPG2_24H.M14	1.24167	3.50559	0
NVP-BEZ235	LJP005_HEPG2_24H.M15	1.31761	2.3544	0
NVP-BEZ235	LJP005_HEPG2_24H.M16	1.20735	2.48071	0
NVP-BEZ235	LJP005_HEPG2_24H.M17	1.1674	1.96166	0
NVP-BEZ235	LJP005_HEPG2_24H.M18	1.00119	3.95177	0
NVP-BEZ235	LJP005_HS578T_24H.M13	1.27126	3.60695	0
NVP-BEZ235	LJP005_HS578T_24H.M14	1.14496	1.74084	0
NVP-BEZ235	LJP005_HS578T_24H.M15	1.35855	2.62637	0
NVP-BEZ235	LJP005_HS578T_24H.M16	1.29626	2.97403	0
NVP-BEZ235	LJP005_HS578T_24H.M17	1.28857	2.016	0
NVP-BEZ235	LJP005_HS578T_24H.M18	1.30294	2.06204	0
NVP-BEZ235	LJP005_HT29_24H.M13	1.44547	3.23441	0
NVP-BEZ235	LJP005_HT29_24H.M14	1.391	4.46572	0
NVP-BEZ235	LJP005_HT29_24H.M15	1.305	2.07473	0
NVP-BEZ235	LJP005_HT29_24H.M16	1.39069	2.59306	0
NVP-BEZ235	LJP005_HT29_24H.M17	1.31368	2.3514	0.002
NVP-BEZ235	LJP005_HT29_24H.M18	1.26152	2.96511	0
NVP-BEZ235	LJP005_MCF10A_24H.M13	1.38805	2.51359	0
NVP-BEZ235	LJP005_MCF10A_24H.M14	1.39457	2.10179	0
NVP-BEZ235	LJP005_MCF10A_24H.M15	1.42788	2.30445	0
NVP-BEZ235	LJP005_MCF10A_24H.M16	1.41121	2.88659	0
NVP-BEZ235	LJP005_MCF10A_24H.M17	1.39628	2.90257	0
NVP-BEZ235	LJP005_MCF10A_24H.M18	1.3631	2.02164	0
NVP-BEZ235	LJP005_MCF7_24H.M13	1.5526	3.42404	0
NVP-BEZ235	LJP005_MCF7_24H.M14	1.43413	2.13888	0
NVP-BEZ235	LJP005_MCF7_24H.M15	1.52004	3.77112	0
NVP-BEZ235	LJP005_MCF7_24H.M16	1.49375	3.91987	0
NVP-BEZ235	LJP005_MCF7_24H.M17	1.38691	2.01218	0
NVP-BEZ235	LJP005_MCF7_24H.M18	1.39928	2.9494	0
NVP-BEZ235	LJP005_MDAMB231_24H.M13	1.27441	2.95846	0
NVP-BEZ235	LJP005_MDAMB231_24H.M14	1.2686	2.84153	0
NVP-BEZ235	LJP005_MDAMB231_24H.M15	1.2427	2.22613	0
NVP-BEZ235	LJP005_MDAMB231_24H.M16	1.21389	2.59436	0
NVP-BEZ235	LJP005_MDAMB231_24H.M17	1.29873	3.07373	0
NVP-BEZ235	LJP005_MDAMB231_24H.M18	1.18974	3.81584	0
NVP-BEZ235	LJP005_PC3_24H.M13	1.51719	4.07565	0
NVP-BEZ235	LJP005_PC3_24H.M14	1.51184	4.52933	0
NVP-BEZ235	LJP005_PC3_24H.M15	1.45565	4.02766	0
NVP-BEZ235	LJP005_PC3_24H.M16	1.52627	3.52096	0
NVP-BEZ235	LJP005_PC3_24H.M17	1.42162	3.4417	0
NVP-BEZ235	LJP005_PC3_24H.M18	1.49561	4.1065	0
NVP-BEZ235	LJP005_SKBR3_24H.M13	1.33626	2.56465	0
NVP-BEZ235	LJP005_SKBR3_24H.M14	1.25931	1.79857	0.001
NVP-BEZ235	LJP005_SKBR3_24H.M15	1.31602	1.85328	0
NVP-BEZ235	LJP005_SKBR3_24H.M16	1.50379	2.4024	0
NVP-BEZ235	LJP005_SKBR3_24H.M17	1.42265	2.47386	0
NVP-BEZ235	LJP005_SKBR3_24H.M18	1.22329	1.90494	0
NVP-BEZ235	LPROT003_A375_6H.L14	0.79816	6.93773	0
NVP-BEZ235	LPROT003_A375_6H.L16	0.73877	4.26313	0
NVP-BEZ235	LPROT003_A375_6H.L18	0.68996	3.20652	0
NVP-BEZ235	LPROT003_NPC_6H.L13	1.01034	5.61956	0
NVP-BEZ235	LPROT003_NPC_6H.L15	1.1589	4.81184	0
NVP-BEZ235	LPROT003_NPC_6H.L17	0.83174	3.34755	0
NVP-BEZ235	REP.A002_A375_24H.O13	1.22382	2.65514	0
NVP-BEZ235	REP.A002_A375_24H.O14	1.11109	2.60469	0
NVP-BEZ235	REP.A002_HA1E_24H.O13	1.21542	2.4084	0
NVP-BEZ235	REP.A002_HA1E_24H.O14	1.03444	4.03172	0
NVP-BEZ235	REP.A002_HT29_24H.O13	1.37204	2.81068	0
NVP-BEZ235	REP.A002_HT29_24H.O14	1.21923	2.38483	0
NVP-BEZ235	REP.A002_HT29_24H.O15	0.84879	2.05037	0.001
NVP-BEZ235	REP.A002_MCF7_24H.O13	1.24759	3.73299	0
NVP-BEZ235	REP.A002_MCF7_24H.O14	1.13577	3.13387	0
NVP-BEZ235	REP.A002_PC3_24H.O13	1.49918	3.6404	0
NVP-BEZ235	REP.A002_PC3_24H.O14	1.47212	3.69946	0
NVP-BEZ235	REP.A002_PC3_24H.O15	1.16723	3.20045	0
GSK-1070916	CPC014_A549_6H.BRD.K36740062.001.01.7.10	0.73708	1.59378	0.022
GSK-1070916	LJP008_HA1E_24H.C01	0.97528	1.50051	0.024
GSK-1070916	REP.A008_HA1E_24H.C01	1.02758	1.94771	0
GSK-1070916	REP.A008_HA1E_24H.C02	0.70361	1.53337	0.011
GSK-1070916	REP.A008_HELA_24H.C02	0.6278	1.80806	0.002
CGP-57380	CPC004_HCC515_24H.BRD.K42500029.001.01.9.10	0.84213	1.44606	0.034
GSK-1070916	CPC014_VCAP_24H.BRD.K36740062.001.01.7.10	0.91312	1.47217	0.028
tozasertib	CPC006_A375_24H.BRD.K87947369.001.01.6.10	1.07393	1.60217	0.015
tozasertib	CPC006_A549_24H.BRD.K87947369.001.01.6.10	0.65343	2.73735	0.004
tozasertib	CPC006_HT29_24H.BRD.K87947369.001.01.6.10	1.33181	2.42029	0
tozasertib	CPC006_MCF7_24H.BRD.K87947369.001.01.6.10	1.20076	3.48095	0
tozasertib	CPC010_MCF7_24H.BRD.K59369769.001.08.8.10	1.18301	3.67976	0
danusertib	CPC013_A549_24H.BRD.K07881437.001.01.2.10	0.64337	2.86977	0.005
tozasertib	CPC013_A549_24H.BRD.K59369769.001.05.4.10	0.58602	3.73709	0.001
tozasertib	CPC013_A549_24H.BRD.K59369769.001.07.0.10	0.8205	3.72356	0
tozasertib	CPC013_ASC_24H.BRD.K59369769.001.07.0.10	0.88563	4.09725	0
tozasertib	CPC013_MCF7_24H.BRD.K59369769.001.05.4.10	1.22783	2.09717	0
tozasertib	CPC013_MCF7_24H.BRD.K59369769.001.07.0.10	1.05922	1.41631	0.048
danusertib	CPC013_PC3_24H.BRD.K07881437.001.01.2.10	0.7679	3.22215	0.003
GSK-1070916	CPC014_MCF7_24H.BRD.K36740062.001.01.7.10	0.97498	3.13876	0
GSK-1070916	CPC014_PC3_24H.BRD.K36740062.001.01.7.10	0.7186	2.75176	0
tozasertib	LJP005_A375_24H.B13	0.99406	1.8037	0.001
tozasertib	LJP005_A375_24H.B14	0.98686	2.34125	0.002
tozasertib	LJP005_A549_24H.B13	0.85754	2.65124	0.001
tozasertib	LJP005_A549_24H.B16	0.46649	2.17172	0.019
tozasertib	LJP005_A549_24H.B17	0.34816	2.12568	0.029
barasertib-HQPA	LJP005_A549_24H.D09	0.57184	2.22579	0.001
barasertib-HQPA	LJP005_A549_24H.D10	0.47197	1.92987	0.015
barasertib-HQPA	LJP005_A549_24H.D11	0.54489	3.02272	0.001
barasertib-HQPA	LJP005_A549_24H.D12	0.57133	1.63822	0.034
tozasertib	LJP005_HT29_24H.B13	1.29282	2.41139	0
GSK-1070916	LJP008_A375_24H.C01	1.13474	1.75548	0.001
GSK-1070916	LJP008_A549_24H.C01	1.17926	2.41064	0
GSK-1070916	LJP008_A549_24H.C02	0.6941	3.26938	0
GSK-1070916	LJP008_A549_24H.C03	0.78157	1.65779	0.007
GSK-1070916	LJP008_A549_24H.C04	0.57168	2.31038	0.004
GSK-1070916	LJP008_A549_24H.C05	0.55436	3.24971	0
GSK-1070916	LJP008_A549_24H.C06	0.46784	1.85375	0.035
GSK-1070916	LJP008_HCC515_24H.C01	0.80671	2.99882	0
GSK-1070916	LJP008_HEPG2_24H.C01	0.64961	1.9258	0.005
GSK-1070916	LJP008_HT29_24H.C01	1.16397	1.92629	0
GSK-1070916	LJP008_HUVEC_24H.C01	1.17414	1.78622	0.002
GSK-1070916	LJP008_HUVEC_24H.C03	0.64717	1.77414	0.007
GSK-1070916	LJP008_HUVEC_24H.C04	0.55718	2.25129	0.002
GSK-1070916	LJP008_HUVEC_24H.C05	0.51773	2.67429	0.007
GSK-1070916	LJP008_HUVEC_24H.C06	0.57	2.0664	0.007
GSK-1070916	LJP008_MCF7_24H.C01	1.01047	2.38371	0
GSK-1070916	LJP008_MCF7_24H.C03	0.73424	2.75937	0.001
GSK-1070916	LJP008_MCF7_24H.C06	0.63332	2.10354	0.002
GSK-1070916	LJP008_NPC.CAS9_24H.C02	0.70467	1.64146	0.018
GSK-1070916	LJP008_NPC.CAS9_24H.C03	0.90696	4.09665	0
GSK-1070916	LJP008_NPC.TAK_24H.C02	0.72548	2.35318	0
GSK-1070916	LJP008_NPC.TAK_24H.C03	0.88433	2.43225	0
GSK-1070916	LJP008_NPC.TAK_24H.C04	0.47854	1.66906	0.028
GSK-1070916	LJP008_NPC_24H.C02	0.77127	1.93565	0.008
GSK-1070916	LJP008_NPC_24H.C03	0.74415	2.40686	0
GSK-1070916	LJP008_NPC_24H.C04	0.73075	1.49565	0.049
GSK-1070916	LJP008_NPC_24H.C05	0.43741	2.44487	0.005
GSK-1070916	LJP008_PC3_24H.C01	0.82611	1.67689	0.003
danusertib	REP.A005_A375_24H.A07	0.55403	2.04369	0.027
danusertib	REP.A005_A375_24H.A08	0.42915	1.85866	0.046
danusertib	REP.A005_HT29_24H.A07	0.96598	1.85719	0.001
danusertib	REP.A005_HT29_24H.A08	0.64582	2.3356	0.001
danusertib	REP.A005_MCF7_24H.A08	0.72558	2.24007	0.002
danusertib	REP.A005_MCF7_24H.A09	0.72019	2.37956	0
danusertib	REP.A005_MCF7_24H.A10	0.75469	2.8387	0
danusertib	REP.A005_MCF7_24H.A11	0.53825	3.15631	0
danusertib	REP.A005_PC3_24H.A07	0.99892	2.65498	0
danusertib	REP.A005_PC3_24H.A08	0.80396	2.75871	0.001
danusertib	REP.A005_PC3_24H.A09	0.6723	2.32782	0.007
danusertib	REP.A005_PC3_24H.A10	0.50246	2.7552	0.001
GSK-1070916	REP.A008_A375_24H.C01	1.00739	2.66814	0
GSK-1070916	REP.A008_A375_24H.C02	0.801	2.27335	0.001
GSK-1070916	REP.A008_A375_24H.C04	0.43867	2.05983	0.009
GSK-1070916	REP.A008_A375_24H.C06	0.37665	2.02973	0.028
GSK-1070916	REP.A008_HT29_24H.C01	1.21769	2.29921	0
GSK-1070916	REP.A008_HT29_24H.C02	0.96775	2.17547	0
GSK-1070916	REP.A008_MCF7_24H.C01	1.161	2.50516	0
GSK-1070916	REP.A008_MCF7_24H.C02	1.10131	2.83994	0
GSK-1070916	REP.A008_MCF7_24H.C03	0.85424	3.18246	0
GSK-1070916	REP.A008_MCF7_24H.C04	0.79593	3.93643	0
GSK-1070916	REP.A008_MCF7_24H.C05	0.52991	2.92721	0.002
GSK-1070916	REP.A008_MCF7_24H.C06	0.53431	3.74453	0.002
GSK-1070916	REP.A008_PC3_24H.C01	0.90262	2.29107	0
GSK-1070916	REP.A008_YAPC_24H.C01	0.87689	2.34753	0
tozasertib	REP.A015_A375_24H.L13	1.08416	1.98117	0.003
tozasertib	REP.A015_HT29_24H.L13	1.27211	3.23494	0
tozasertib	REP.A015_MCF7_24H.L13	1.11045	3.71944	0
tozasertib	REP.A015_MCF7_24H.L14	0.80203	2.72424	0.002
tozasertib	REP.A015_MCF7_24H.L15	0.63998	2.77511	0
tozasertib	REP.A015_MCF7_24H.L16	0.50543	3.23712	0.003
profenamine	CPC005_MCF7_6H.BRD.A16311756.003.06.9.10	0.6915	1.57161	0.033
alvocidib	LJP006_BT20_3H.A16	0.37319	1.77571	0.048
alvocidib	LJP006_HS578T_3H.A16	0.4157	1.63528	0.039
alvocidib	LJP006_MDAMB231_3H.A17	0.37993	1.95812	0.03
alvocidib	LPROT003_NPC_6H.B07	0.67988	1.61001	0.037
bisbenzimide	CPC018_HT29_6H.BRD.K08554278.001.02.4.10	0.55499	1.5597	0.021
nilotinib	CPC014_PC3_24H.BRD.K81528515.001.03.9.10	0.91661	1.4174	0.038
QL-XII-47	CPC014_MCF7_24H.BRD.U86922168.000.01.3.10	0.57439	2.0679	0.015
QL-XII-47	CPC014_MCF7_6H.BRD.U86922168.000.01.3.10	0.48646	1.84267	0.021
QL-XII-47	CPC014_NPC_24H.BRD.U86922168.000.01.3.10	0.61398	1.52053	0.038
QL-XII-47	CPC014_PC3_6H.BRD.U86922168.000.01.3.10	0.37454	2.22732	0.015
vemurafenib	CPC006_H1299_6H.BRD.K56343971.001.02.3.10	0.81723	1.64648	0.001
vemurafenib	CPC006_SW620_6H.BRD.K56343971.001.02.3.10	0.93639	2.0397	0
vemurafenib	CPC006_WSUDLCL2_6H.BRD.K56343971.001.02.3.10	0.6738	2.22708	0.001
AZ-628	CPC014_ASC_24H.BRD.K05804044.001.01.1.10	0.79967	1.49989	0.037
pazopanib	CPC014_HT29_6H.BRD.K74514084.003.01.9.10	0.73	1.96931	0.001
AZ-628	CPC014_PC3_6H.BRD.K05804044.001.01.1.10	0.81977	1.58123	0.025
vemurafenib	LJP005_MCF10A_24H.C13	0.76742	1.46035	0.04
pazopanib	REP.A025_A375_24H.I01	0.56128	1.75923	0.012
pazopanib	REP.A025_HA1E_24H.I01	0.79189	1.6902	0.004
pazopanib	REP.A025_MCF7_24H.I01	0.86353	1.72807	0.005
TG-101348	CPC006_A375_24H.BRD.K12502280.001.01.5.11.1	1.24433	2.09835	0.001
BI-2536	CPC006_A375_24H.BRD.K64890080.001.03.9.10	0.75985	2.73995	0.004
TG-101348	CPC006_A375_6H.BRD.K12502280.001.01.5.11.1	0.6343	2.01777	0.003
BI-2536	CPC006_A375_6H.BRD.K64890080.001.03.9.10	0.47454	1.43896	0.05
TG-101348	CPC006_A549_24H.BRD.K12502280.001.01.5.11.1	1.12395	3.37138	0
TG-101348	CPC006_A549_6H.BRD.K12502280.001.01.5.11.1	0.79011	3.96676	0
TG-101348	CPC006_CORL23_6H.BRD.K12502280.001.01.5.11.1	0.67074	1.70812	0.004
BI-2536	CPC006_COV644_6H.BRD.K64890080.001.03.9.10	0.32129	2.07187	0.018
TG-101348	CPC006_DV90_6H.BRD.K12502280.001.01.5.11.1	0.4984	3.15882	0.001
BI-2536	CPC006_DV90_6H.BRD.K64890080.001.03.9.10	0.47201	2.29275	0.008
TG-101348	CPC006_EFO27_6H.BRD.K12502280.001.01.5.11.1	0.32701	2.04552	0.026
BI-2536	CPC006_HA1E_24H.BRD.K64890080.001.03.9.10	0.67775	2.77372	0.001
BI-2536	CPC006_HA1E_6H.BRD.K64890080.001.03.9.10	0.61226	1.6256	0.013
TG-101348	CPC006_HCC15_6H.BRD.K12502280.001.01.5.11.1	0.93572	2.18111	0
BI-2536	CPC006_HCC15_6H.BRD.K64890080.001.03.9.10	0.46988	1.62227	0.024
TG-101348	CPC006_HCC515_24H.BRD.K12502280.001.01.5.11.1	1.02148	3.62703	0
BI-2536	CPC006_HCC515_24H.BRD.K64890080.001.03.9.10	0.75897	1.84824	0.014
TG-101348	CPC006_HCC515_6H.BRD.K12502280.001.01.5.11.1	0.67913	2.13222	0.001
BI-2536	CPC006_HCC515_6H.BRD.K64890080.001.03.9.10	0.52808	2.8067	0.009
TG-101348	CPC006_HT115_6H.BRD.K12502280.001.01.5.11.1	0.44606	1.65157	0.03
TG-101348	CPC006_HT29_24H.BRD.K12502280.001.01.5.11.1	1.2372	2.42966	0
BI-2536	CPC006_HT29_24H.BRD.K64890080.001.03.9.10	0.69993	1.94914	0.004
TG-101348	CPC006_HT29_6H.BRD.K12502280.001.01.5.11.1	0.54562	3.09275	0.006
BI-2536	CPC006_HT29_6H.BRD.K64890080.001.03.9.10	0.61318	1.69351	0.005
TG-101348	CPC006_JHUEM2_6H.BRD.K12502280.001.01.5.11.1	0.4972	1.78263	0.015
TG-101348	CPC006_LOVO_6H.BRD.K12502280.001.01.5.11.1	0.45782	2.66974	0.004
BI-2536	CPC006_LOVO_6H.BRD.K64890080.001.03.9.10	0.78967	1.84721	0.004
TG-101348	CPC006_MCF7_24H.BRD.K12502280.001.01.5.11.1	1.05524	3.54116	0
BI-2536	CPC006_MCF7_24H.BRD.K64890080.001.03.9.10	0.33465	1.99048	0.031
TG-101348	CPC006_MCF7_6H.BRD.K12502280.001.01.5.11.1	0.59735	1.53448	0.041
BI-2536	CPC006_MCF7_6H.BRD.K64890080.001.03.9.10	0.63274	1.48579	0.04
TG-101348	CPC006_NCIH2073_6H.BRD.K12502280.001.01.5.11.1	0.71191	1.51242	0.029
TG-101348	CPC006_NCIH596_6H.BRD.K12502280.001.01.5.11.1	0.52541	3.09558	0.002
TG-101348	CPC006_NOMO1_6H.BRD.K12502280.001.01.5.11.1	0.63622	1.65293	0.006
TG-101348	CPC006_OV7_6H.BRD.K12502280.001.01.5.11.1	0.6255	1.7649	0.002
TG-101348	CPC006_PC3_24H.BRD.K12502280.001.01.5.11.1	0.95773	3.33003	0
BI-2536	CPC006_PC3_24H.BRD.K64890080.001.03.9.10	0.54737	1.99517	0.004
TG-101348	CPC006_PC3_6H.BRD.K12502280.001.01.5.11.1	0.43966	2.37337	0.004
BI-2536	CPC006_PC3_6H.BRD.K64890080.001.03.9.10	0.51803	1.80012	0.013
TG-101348	CPC006_PL21_6H.BRD.K12502280.001.01.5.11.1	0.57748	2.37191	0.003
BI-2536	CPC006_PL21_6H.BRD.K64890080.001.03.9.10	0.44658	2.63292	0.006
BI-2536	CPC006_RKO_6H.BRD.K64890080.001.03.9.10	0.61311	2.04044	0.003
TG-101348	CPC006_RMGI_6H.BRD.K12502280.001.01.5.11.1	0.59839	1.66057	0.014
BI-2536	CPC006_RMUGS_6H.BRD.K64890080.001.03.9.10	0.41693	1.8713	0.021
TG-101348	CPC006_SKLU1_6H.BRD.K12502280.001.01.5.11.1	0.47612	1.90893	0.009
TG-101348	CPC006_SKM1_6H.BRD.K12502280.001.01.5.11.1	0.4618	2.89617	0.004
BI-2536	CPC006_SKM1_6H.BRD.K64890080.001.03.9.10	0.35529	1.97459	0.03
TG-101348	CPC006_SNGM_6H.BRD.K12502280.001.01.5.11.1	0.66707	1.77785	0.009
TG-101348	CPC006_SNU1040_6H.BRD.K12502280.001.01.5.11.1	0.6546	1.833	0.005
TG-101348	CPC006_SNUC5_6H.BRD.K12502280.001.01.5.11.1	0.50126	2.29279	0.004
TG-101348	CPC006_SW620_6H.BRD.K12502280.001.01.5.11.1	0.76831	3.82438	0
BI-2536	CPC006_SW620_6H.BRD.K64890080.001.03.9.10	0.38943	1.85922	0.016
BI-2536	CPC006_SW948_6H.BRD.K64890080.001.03.9.10	0.55511	1.73891	0.015
TG-101348	CPC006_T3M10_6H.BRD.K12502280.001.01.5.11.1	0.48262	2.74115	0.005
TG-101348	CPC006_TYKNU_6H.BRD.K12502280.001.01.5.11.1	0.42897	1.49995	0.036
TG-101348	CPC006_U937_6H.BRD.K12502280.001.01.5.11.1	0.58231	2.31893	0.002
BI-2536	CPC006_U937_6H.BRD.K64890080.001.03.9.10	0.60784	2.03756	0.004
TG-101348	CPC006_VCAP_24H.BRD.K12502280.001.01.5.11.1	0.77813	1.49555	0.034
TG-101348	CPC006_VCAP_6H.BRD.K12502280.001.01.5.11.1	0.58258	1.81483	0.01
TG-101348	CPC006_WSUDLCL2_6H.BRD.K12502280.001.01.5.11.1	0.39703	3.07138	0.003
BI-2536	CPC006_WSUDLCL2_6H.BRD.K64890080.001.03.9.10	0.45369	1.93787	0.017
TG-101348	LJP005_A375_24H.L01	1.07882	2.24544	0.002
TG-101348	LJP005_A549_24H.L01	1.09498	3.16891	0
TG-101348	LJP005_HCC515_24H.L01	1.01721	2.20524	0.002
TG-101348	LJP005_HCC515_24H.L03	0.83411	2.09462	0.004
TG-101348	LJP005_HEPG2_24H.L01	0.72776	3.09016	0.001
TG-101348	LJP005_HS578T_3H.L01	0.38196	1.82863	0.021
TG-101348	LJP005_HT29_24H.L01	1.09719	2.30469	0.001
TG-101348	LJP005_MCF10A_24H.L01	1.17554	2.34005	0
TG-101348	LJP005_MCF10A_3H.L01	0.49087	1.48866	0.043
TG-101348	LJP005_MCF10A_3H.L02	0.271639	1.96098	0.03
TG-101348	LJP005_MCF7_24H.L01	1.04141	2.14361	0.001
TG-101348	LJP005_MDAMB231_24H.L01	1.05104	2.00534	0.004
TG-101348	LJP005_MDAMB231_24H.L02	1.1019	2.66906	0
TG-101348	LJP005_PC3_24H.L01	0.92029	3.61044	0
BI-2536	LJP006_A375_24H.D13	0.5454	2.22623	0.009
BI-2536	LJP006_A375_24H.D14	0.46964	2.34768	0.01
BI-2536	LJP006_A375_24H.D15	0.427	2.52452	0.012
BI-2536	LJP006_HA1E_24H.D13	0.41792	2.38142	0.01
BI-2536	LJP006_HCC515_24H.D13	0.62318	1.97343	0.012
BI-2536	LJP006_HS578T_24H.D13	0.60038	1.61987	0.025
BI-2536	LJP006_LNCAP_24H.D13	0.57765	2.00401	0.008
BI-2536	LJP006_LNCAP_24H.D14	0.39671	2.00271	0.016
BI-2536	LJP006_MCF10A_24H.D13	0.65456	2.54994	0.007
BI-2536	LJP006_MCF10A_24H.D14	0.46238	2.61263	0.015
BI-2536	LJP006_MCF10A_24H.D15	0.38256	1.84211	0.031
BI-2536	LJP006_MCF7_24H.D13	0.3858	1.74848	0.045
BI-2536	LJP006_MDAMB231_24H.D13	0.81587	3.42622	0
BI-2536	LJP006_MDAMB231_24H.D14	0.81451	1.92063	0.004
BI-2536	LJP006_MDAMB231_24H.D15	0.64913	2.8635	0.002
BI-2536	LJP006_MDAMB231_24H.D16	0.36594	1.9646	0.033
BI-2536	LJP006_PC3_24H.D13	0.37775	1.82613	0.026
TG-101348	LPROT003_A375_6H.L02	0.54409	2.15569	0.006
TG-101348	LPROT003_A375_6H.L04	0.52686	3.17479	0
TG-101348	LPROT003_A375_6H.L06	0.40377	2.4388	0.003
TG-101348	LPROT003_NPC_6H.L01	0.4144	1.77847	0.016
TG-101348	LPROT003_NPC_6H.L03	0.276961	2.24124	0.034
BI-2536	REP.A018_A375_24H.I19	0.70736	2.47036	0
BI-2536	REP.A018_A375_24H.I20	0.463487	2.06392	0.01
BI-2536	REP.A018_A375_24H.I21	0.53053	2.47696	0.008
BI-2536	REP.A018_HA1E_24H.I19	0.7786	2.24247	0.001
BI-2536	REP.A018_HA1E_24H.I20	0.60816	1.87081	0.005
BI-2536	REP.A018_HA1E_24H.I21	0.56105	2.18103	0.003
BI-2536	REP.A018_HT29_24H.I19	0.62851	2.72469	0.002
BI-2536	REP.A018_HT29_24H.I20	0.47099	2.08289	0.025
BI-2536	REP.A018_MCF7_24H.I19	0.54459	2.69257	0.002
BI-2536	REP.A018_MCF7_24H.I20	0.40767	1.94964	0.024
BI-2536	REP.A018_PC3_24H.I19	0.58162	2.07027	0.006
BI-2536	REP.A018_PC3_24H.I20	0.3976	1.70684	0.035
BI-2536	REP.A018_YAPC_24H.I19	0.41905	1.89785	0.018
dasatinib	CPC013_A549_24H.BRD.K49328571.001.04.4.10	0.5903	2.25746	0
dasatinib	LJP005_A375_24H.D02	0.90638	4.4897	0.003
dasatinib	LJP005_A375_24H.D03	0.58588	2.66856	0.004
dasatinib	LJP005_A375_24H.D06	0.253025	1.87679	0.042
dasatinib	LJP005_BT20_24H.D01	0.75192	3.0408	0
dasatinib	LJP005_BT20_24H.D02	0.60091	2.12318	0.004
dasatinib	LJP005_HCC515_24H.D02	1.0062	1.97145	0
dasatinib	LJP005_HCC515_24H.D03	0.93202	4.12382	0
dasatinib	LJP005_HCC515_24H.D04	0.64267	2.6662	0.002
dasatinib	LJP005_HT29_24H.D02	1.13036	4.54	0
dasatinib	LJP005_HT29_24H.D03	0.72839	3.4586	0
dasatinib	LJP005_HT29_24H.D04	0.78251	3.06403	0
dasatinib	LJP005_HT29_24H.D05	0.88037	4.5184	0
dasatinib	LJP005_MDAMB231_24H.D03	1.12597	2.90505	0
dasatinib	LJP005_MDAMB231_24H.D04	1.07444	2.61968	0
dasatinib	LJP005_MDAMB231_24H.D05	1.10345	2.51073	0
dasatinib	LJP005_MDAMB231_24H.D06	0.88177	3.63818	0
dasatinib	LJP005_MDAMB231_24H.D01	1.107	3.40823	0
dasatinib	LJP005_MDAMB231_24H.D02	1.0368	3.27815	0
dasatinib	LJP005_SKBR3_24H.D01	0.84561	1.58634	0.021
dasatinib	LJP006_A375_24H.I01	0.94488	4.04539	0
dasatinib	LJP006_A375_24H.I03	0.71718	3.18307	0.002
dasatinib	LJP006_A375_24H.I04	0.76209	4.14038	0
dasatinib	LJP006_A549_24H.I03	0.40275	2.04868	0.024
dasatinib	LJP006_A549_24H.I04	0.37334	2.17664	0.016
dasatinib	LJP006_BT20_24H.I01	0.58095	1.9348	0.007
dasatinib	LJP006_HCC515_24H.I01	0.82651	4.34479	0
dasatinib	LJP006_HCC515_24H.I03	0.6578	2.67048	0.001
dasatinib	LJP006_HCC515_24H.I04	0.91726	3.01153	0
dasatinib	LJP006_HCC515_24H.I05	0.51722	1.59275	0.048
dasatinib	LJP006_HCC515_24H.I06	0.73718	4.18567	0
dasatinib	LJP006_HT29_24H.I01	1.28857	3.28264	0
dasatinib	LJP006_HT29_24H.I03	0.72261	3.33387	0.001
dasatinib	LJP006_MDAMB231_24H.I01	1.08057	2.19437	0.002
dasatinib	LJP006_MDAMB231_24H.I02	1.13753	2.32861	0.001
dasatinib	LJP006_MDAMB231_24H.I03	0.97572	3.39927	0.001
dasatinib	LJP006_MDAMB231_24H.I05	1.07338	2.47586	0
dasatinib	LJP006_MDAMB231_24H.I06	1.151	2.4794	0
dasatinib	LJP006_MDAMB231_24H.I04	1.1006	2.27563	0
dasatinib	LJP006_SKBR3_24H.I01	0.48906	2.16126	0.006
dasatinib	LJP007_A375_24H.G13	1.07896	2.09446	0
dasatinib	LJP007_A375_24H.G14	1.09589	2.13231	0.001
dasatinib	LJP007_A375_24H.G16	0.88809	1.7205	0.004
dasatinib	LJP007_A375_24H.G17	0.8978	1.38959	0.05
dasatinib	LJP007_A375_24H.G18	0.58415	2.31576	0.004
dasatinib	LJP007_A549_24H.G13	0.5659	3.56997	0
dasatinib	LJP007_A549_24H.G14	0.61151	2.70101	0.001
dasatinib	LJP007_A549_24H.G15	0.82438	2.59061	0
dasatinib	LJP007_A549_24H.G16	0.61916	3.24287	0
dasatinib	LJP007_HCC515_24H.G18	0.58565	1.955	0.001
dasatinib	LJP007_HT29_24H.G13	1.15079	1.73928	0.002
dasatinib	LJP007_HT29_24H.G14	1.15213	2.28923	0
dasatinib	LJP007_HT29_24H.G15	0.97892	1.46095	0.026
dasatinib	LJP007_HT29_24H.G17	0.77409	1.4815	0.033
dasatinib	LJP007_HT29_24H.G18	0.74001	1.78525	0.002
dasatinib	LJP008_A375_24H.G14	0.74438	3.85635	0
dasatinib	LJP008_A375_24H.G15	0.70927	3.41176	0.001
dasatinib	LJP008_A375_24H.G16	0.85309	2.55706	0.002
dasatinib	LJP008_A375_24H.G17	0.75388	4.05563	0
dasatinib	LJP008_A375_24H.G18	0.82701	1.90997	0.005
dasatinib	LJP008_A375_24H.G13	1.10898	2.03208	0
dasatinib	LJP008_A549_24H.G13	0.69637	3.89347	0
dasatinib	LJP008_A549_24H.G14	0.69128	3.87539	0
dasatinib	LJP008_A549_24H.G15	0.8591	1.91122	0.002
dasatinib	LJP008_A549_24H.G16	0.6081	3.57209	0
dasatinib	LJP008_A549_24H.G17	0.69679	4.35607	0
dasatinib	LJP008_A549_24H.G18	0.86627	3.69749	0
dasatinib	LJP008_HCC515_24H.G15	0.90054	2.88372	0
dasatinib	LJP008_HCC515_24H.G16	0.60009	1.97412	0.007
dasatinib	LJP008_HCC515_24H.G17	0.35883	1.95298	0.04
dasatinib	LJP008_HT29_24H.G13	1.22013	2.23815	0
dasatinib	LJP008_HT29_24H.G14	0.71577	2.9045	0.001
dasatinib	LJP008_HT29_24H.G15	0.87059	1.42502	0.025
dasatinib	LJP008_HT29_24H.G17	0.75086	1.83971	0
dasatinib	LJP008_HT29_24H.G18	0.67921	1.99983	0
dasatinib	LJP009_A375_24H.G13	1.15372	2.1974	0
dasatinib	LJP009_A375_24H.G14	0.99323	1.60516	0.005
dasatinib	LJP009_A375_24H.G15	0.92495	2.31859	0
dasatinib	LJP009_A375_24H.G16	0.87152	1.3808	0.042
dasatinib	LJP009_A375_24H.G17	0.84551	1.44237	0.035
dasatinib	LJP009_A549_24H.G13	0.56862	2.73834	0.002
dasatinib	LJP009_A549_24H.G14	0.61215	3.44534	0.001
dasatinib	LJP009_A549_24H.G15	0.62606	3.14732	0.001
dasatinib	LJP009_A549_24H.G16	0.53817	3.24119	0.001
dasatinib	LJP009_HT29_24H.G13	1.29624	2.33073	0
dasatinib	LJP009_HT29_24H.G14	0.82993	1.55586	0.024
dasatinib	LJP009_HT29_24H.G15	0.80229	2.14091	0
dasatinib	LJP009_HT29_24H.G16	0.83855	1.98009	0
dasatinib	LJP009_HT29_24H.G18	0.55353	3.68867	0
dasatinib	REP.A019_A375_24H.L13	0.9315	4.37233	0.001
dasatinib	REP.A019_A375_24H.L14	0.68913	3.60513	0
dasatinib	REP.A019_A375_24H.L15	0.71579	4.28666	0
dasatinib	REP.A019_A375_24H.L16	0.54424	3.18989	0.003
dasatinib	REP.A019_A375_24H.L17	0.66703	2.26293	0.001
dasatinib	REP.A019_HT29_24H.L13	1.30674	4.41534	0
dasatinib	REP.A019_HT29_24H.L14	0.78439	3.74369	0
dasatinib	REP.A019_HT29_24H.L15	0.89017	4.90707	0
dasatinib	REP.A019_HT29_24H.L16	0.74085	4.59837	0
dasatinib	REP.A019_HT29_24H.L17	0.38727	1.85263	0.029
dasatinib	REP.A019_YAPC_24H.L13	0.8754	4.40109	0
dasatinib	REP.A019_YAPC_24H.L14	0.95297	4.15259	0
dasatinib	REP.A019_YAPC_24H.L15	0.95165	4.36457	0
dasatinib	REP.A019_YAPC_24H.L16	0.81319	4.17362	0
dasatinib	REP.A019_YAPC_24H.L17	0.57869	2.69442	0
nisoldipine	CPC011_A549_24H.BRD.A96107863.001.10.0.10	0.76691	1.45233	0.031
mibefradil	CPC017_HEPG2_6H.BRD.K09549677.300.01.8.10	0.78705	2.00684	0
felodipine	CPD002_PC3_24H.BRD.A30815329.001.04.8.10	0.74378	1.49149	0.05
amiodarone	CPC020_MCF7_24H.BRD.K87555556.003.02.4.10	0.74664	1.58075	0.021
fluspirilene	CPC006_HT29_24H.BRD.K77947974.001.05.6.4.21	0.9032	1.59439	0.021
SU-11652	CPC006_MCF7_24H.BRD.K60623809.001.02.0.10	0.91329	1.84413	0.002
SU-11652	CPC006_RKO_6H.BRD.K60623809.001.02.0.10	0.75039	1.61913	0.002
lavendustin-c	CPC014_PC3_24H.BRD.K80725632.001.04.8.10	1.10026	1.67459	0
staurosporine	LPROT002_A375_6H.N19	0.43413	2.57037	0.021
staurosporine	LPROT002_MCF7_6H.N20	0.5532	1.66756	0.032
staurosporine	LPROT002_NPC.TAK_6H.M20	0.8795	1.48184	0.046
staurosporine	LPROT003_A375_6H.N24	0.54244	1.99357	0.037
staurosporine	LPROT003_A549_6H.M20	0.62176	2.3223	0.018
staurosporine	LPROT003_A549_6H.M22	0.59324	1.87432	0.041
staurosporine	LPROT003_NPC_6H.N21	0.81192	1.56293	0.03
staurosporine	LPROT003_NPC_6H.N23	0.79221	1.83261	0.003
staurosporine	LPROT003_PC3_6H.M21	0.43504	1.9892	0.044
staurosporine	LPROT003_PC3_6H.M23	0.52491	2.6091	0.011
cyclosporin-a	CPC001_HA1E_6H.BRD.A38030642.001.01.2.10	0.49016	2.76797	0.001
cyclosporin-a	CPC001_PC3_24H.BRD.A38030642.001.01.2.10	1.10803	2.0031	0.001
cyclosporin-a	CPC002_PC3_24H.BRD.A64290322.001.01.6.10	0.93614	2.02051	0.003
cyclosporin-a	CPC002_VCAP_24H.BRD.A64290322.001.01.6.10	0.91634	2.08298	0
cyclosporin-a	CPC004_HA1E_6H.BRD.A69815203.001.05.0.10	0.32858	1.68334	0.043
cyclosporin-a	CPC004_PC3_24H.BRD.A69815203.001.05.0.10	0.93589	1.5369	0.029
cyclosporin-a	CPC006_HT29_24H.BRD.A38030642.001.02.0.10	0.70929	3.71603	0.001
cyclosporin-a	CPC006_MCF7_24H.BRD.A38030642.001.02.0.10	0.62299	2.83103	0.007
cyclosporin-a	CPC006_THP1_6H.BRD.A38030642.001.02.0.10	0.60116	1.74393	0.01
cyclosporin-a	CPC016_MCF7_24H.BRD.A69815203.001.05.0.10	0.9728	2.33305	0
cyclosporin-a	CPC017_A549_24H.BRD.A38030642.001.01.2.10	0.52282	2.35675	0.019
cyclosporin-a	CPC017_A549_6H.BRD.A38030642.001.01.2.10	0.44623	1.84404	0.031
cyclosporin-a	CPC017_ASC_24H.BRD.A38030642.001.01.2.10	0.72814	1.50752	0.022
cyclosporin-a	CPC017_MCF7_24H.BRD.A38030642.001.01.2.10	1.03743	1.82311	0.003
cyclosporin-a	CPC018_MCF7_24H.BRD.A64290322.001.01.6.10	0.89708	1.82702	0.005
cyclosporin-a	REP.A022_HT29_24H.N03	0.41144	1.62058	0.023
cyclosporin-a	REP.A022_MCF7_24H.N01	0.96216	1.80143	0.003
cyclosporin-a	REP.A022_PC3_24H.N01	0.9092	1.66952	0.014
NNC-55-0396	CPC003_VCAP_24H.BRD.K78122587.300.01.9.10	0.71244	1.63512	0.03
NNC-55-0396	CPC003_VCAP_6H.BRD.K78122587.300.01.9.10	0.66292	1.58593	0.034
troglitazone	REP.A010_HT29_24H.F23	0.57633	1.54792	0.021
midostaurin	REP.A010_A375_24H.I03	0.80728	1.67809	0.003
midostaurin	REP.A010_A375_24H.I04	0.87361	2.01101	0
midostaurin	REP.A010_A375_24H.I06	0.58607	1.62234	0.017
midostaurin	REP.A010_PC3_24H.I01	0.7	1.44386	0.023
midostaurin	REP.A010_PC3_24H.I02	0.56402	1.43365	0.045
PHA-793887	LJP006_HCC515_24H.E22	0.67892	2.66508	0.007
PHA-793887	LJP006_MDAMB231_24H.E21	0.37951	2.0067	0.049
PHA-793887	LJP006_PC3_24H.E21	0.34905	1.76528	0.05
PHA-793887	REP.A018_HT29_24H.J07	0.55726	2.1383	0.021
palbociclib	CPC014_MCF7_24H.BRD.K51313569.001.02.9.10	0.66903	2.53945	0.005
palbociclib	LJP006_A549_24H.E13	0.59874	2.1176	0.009
palbociclib	LJP006_A549_24H.E15	0.63341	2.68053	0.002
palbociclib	LJP006_BT20_24H.E13	0.46074	2.19312	0.023
palbociclib	LJP006_HCC515_24H.E14	0.5659	2.56168	0.009
palbociclib	LJP006_HCC515_24H.E15	0.42838	2.5631	0.023
palbociclib	LJP006_HS578T_24H.E13	0.57402	1.75354	0.028
palbociclib	LJP006_HT29_24H.E13	0.89183	1.99379	0.001
palbociclib	LJP006_HT29_24H.E15	0.58905	2.3905	0.011
palbociclib	LJP006_HT29_24H.E17	0.48262	2.38816	0.019
palbociclib	LJP006_LNCAP_24H.E13	0.4117	2.09449	0.039
palbociclib	LJP006_MDAMB231_24H.E13	0.72471	2.4846	0.003
palbociclib	LJP006_MDAMB231_24H.E15	0.63264	2.05318	0.011
palbociclib	LJP006_PC3_24H.E13	0.47774	2.3869	0.02
palbociclib	LJP006_PC3_24H.E15	0.472	1.78844	0.022
palbociclib	REP.A016_A375_24H.A19	0.77558	1.97736	0.009
palbociclib	REP.A016_A375_24H.A20	0.80441	2.63221	0.003
palbociclib	REP.A016_A375_24H.A21	0.70991	1.74262	0.02
palbociclib	REP.A016_A375_24H.A22	0.39171	2.0338	0.039
palbociclib	REP.A016_A375_24H.A23	0.59226	2.90178	0.002
palbociclib	REP.A016_HT29_24H.A19	1.05345	2.30174	0.001
palbociclib	REP.A016_HT29_24H.A20	0.97128	2.2582	0.001
palbociclib	REP.A016_HT29_24H.A21	0.89682	2.08069	0.004
palbociclib	REP.A016_HT29_24H.A22	0.86395	2.84561	0
palbociclib	REP.A016_HT29_24H.A23	1.05377	1.99897	0
palbociclib	REP.A016_HT29_24H.A24	0.78453	2.38802	0
palbociclib	REP.A016_MCF7_24H.A19	0.90476	2.30598	0.003
palbociclib	REP.A016_MCF7_24H.A20	0.93848	2.76602	0
palbociclib	REP.A016_MCF7_24H.A21	0.87026	2.96247	0.001
palbociclib	REP.A016_MCF7_24H.A22	0.93349	2.39228	0
palbociclib	REP.A016_MCF7_24H.A23	1.01973	1.62682	0.005
palbociclib	REP.A016_PC3_24H.A19	0.81211	1.61557	0.016
palbociclib	REP.A016_PC3_24H.A20	0.75927	1.60472	0.017
palbociclib	REP.A016_PC3_24H.A21	0.72007	3.17708	0.001
palbociclib	REP.A016_PC3_24H.A22	0.72626	1.58405	0.024
palbociclib	REP.A016_PC3_24H.A23	0.77555	1.50254	0.029
palbociclib	REP.A016_YAPC_24H.A19	0.52344	1.59951	0.041
palbociclib	REP.A016_YAPC_24H.A20	0.65323	2.44666	0.002
palbociclib	REP.A016_YAPC_24H.A21	0.51989	2.51845	0.009
palbociclib	REP.A016_YAPC_24H.A23	0.55101	1.49286	0.046
sirolimus	ASG001_PC3_24H.BRD.A79768653.001.01.3.0.08	0.96179	4.66471	0
sirolimus	ASG001_PC3_24H.BRD.A79768653.001.01.3.0.4	1.15387	5.51067	0
sirolimus	ASG001_PC3_24H.BRD.A79768653.001.01.3.10	1.17195	5.50706	0
sirolimus	ASG001_PC3_24H.BRD.A79768653.001.01.3.2	1.03065	5.36499	0
sirolimus	ASG001_PC3_6H.BRD.A79768653.001.01.3.0.08	0.84992	2.74424	0.001
sirolimus	ASG001_PC3_6H.BRD.A79768653.001.01.3.0.4	0.75133	3.3818	0
sirolimus	ASG001_PC3_6H.BRD.A79768653.001.01.3.10	0.94141	3.04153	0
sirolimus	ASG001_PC3_6H.BRD.A79768653.001.01.3.2	0.93529	3.08555	0
sirolimus	CPC004_A375_6H.BRD.A79768653.001.02.1.10	0.79724	5.29518	0
sirolimus	CPC004_HA1E_6H.BRD.A79768653.001.02.1.10	0.9112	2.21616	0
sirolimus	CPC004_HCC515_24H.BRD.A79768653.001.02.1.10	1.21298	2.4297	0
sirolimus	CPC004_HCC515_6H.BRD.A79768653.001.02.1.10	0.7601	2.99019	0
sirolimus	CPC004_HT29_6H.BRD.A79768653.001.02.1.10	0.60483	3.10951	0
sirolimus	CPC004_PC3_24H.BRD.A79768653.001.02.1.10	1.10514	2.83962	0
sirolimus	CPC004_VCAP_24H.BRD.A79768653.001.02.1.10	1.12124	2.33541	0
sirolimus	CPC004_VCAP_6H.BRD.A79768653.001.02.1.10	0.87509	2.09803	0
sirolimus	CPC006_A375_6H.BRD.A23770159.001.02.3.11.1	0.70882	2.70147	0
sirolimus	CPC006_A549_24H.BRD.A79768653.001.02.1.10	1.02	3.58612	0
sirolimus	CPC006_A549_6H.BRD.A23770159.001.02.3.11.1	0.89999	3.73538	0
sirolimus	CPC006_A549_6H.BRD.A79768653.001.02.1.10	1.0178	3.42922	0
sirolimus	CPC006_AGS_6H.BRD.A79768653.001.02.1.10	0.70194	2.40354	0
sirolimus	CPC006_EFO27_6H.BRD.A79768653.001.02.1.10	0.94116	2.92275	0
sirolimus	CPC006_HA1E_6H.BRD.A23770159.001.02.3.11.1	0.64969	1.83059	0.008
sirolimus	CPC006_HA1E_6H.BRD.A79768653.001.02.1.10	0.82241	3.01682	0
sirolimus	CPC006_HCC15_6H.BRD.A79768653.001.02.1.10	0.7664	1.5257	0.028
sirolimus	CPC006_HCC515_24H.BRD.A79768653.001.02.1.10	1.09204	2.09588	0.001
sirolimus	CPC006_HCC515_6H.BRD.A79768653.001.02.1.10	0.66884	3.87705	0
sirolimus	CPC006_HEPG2_6H.BRD.A79768653.001.02.1.10	0.6171	1.60327	0.037
sirolimus	CPC006_HT29_24H.BRD.A79768653.001.02.1.10	0.76401	3.33744	0
sirolimus	CPC006_HT29_6H.BRD.A23770159.001.02.3.11.1	0.55455	1.56617	0.048
sirolimus	CPC006_HT29_6H.BRD.A79768653.001.02.1.10	0.74808	2.11726	0.001
sirolimus	CPC006_MCF7_6H.BRD.A79768653.001.02.1.10	0.97619	1.89357	0
sirolimus	CPC006_MDST8_6H.BRD.A23770159.001.02.3.11.1	0.78189	2.79346	0
sirolimus	CPC006_MDST8_6H.BRD.A79768653.001.02.1.10	0.8531	2.42313	0
sirolimus	CPC006_NCIH2073_6H.BRD.A79768653.001.02.1.10	0.74962	2.03664	0.002
sirolimus	CPC006_NCIH596_6H.BRD.A79768653.001.02.1.10	0.63719	1.98748	0.006
sirolimus	CPC006_NOMO1_6H.BRD.A79768653.001.02.1.10	0.65065	4.32873	0
sirolimus	CPC006_PC3_24H.BRD.A79768653.001.02.1.10	1.33812	3.56698	0
sirolimus	CPC006_PC3_6H.BRD.A79768653.001.02.1.10	0.83078	3.38358	0
sirolimus	CPC006_SKM1_6H.BRD.A79768653.001.02.1.10	0.53272	3.23019	0
sirolimus	CPC006_SNU1040_6H.BRD.A79768653.001.02.1.10	0.74476	2.11418	0.001
sirolimus	CPC006_SW620_6H.BRD.A23770159.001.02.3.11.1	0.79694	2.28671	0
sirolimus	CPC006_SW620_6H.BRD.A79768653.001.02.1.10	0.91984	4.11188	0
sirolimus	CPC006_THP1_6H.BRD.A79768653.001.02.1.10	0.76978	2.63691	0
sirolimus	CPC006_U937_6H.BRD.A79768653.001.02.1.10	0.7841	3.455	0
sirolimus	CPC006_VCAP_6H.BRD.A79768653.001.02.1.10	0.80484	1.77744	0.007
sirolimus	CPC006_WSUDLCL2_6H.BRD.A79768653.001.02.1.10	0.6221	4.15493	0
sirolimus	CPC012_A375_6H.BRD.K89626439.001.01.0.10	0.80991	4.34891	0
sirolimus	CPC012_ASC_24H.BRD.K89626439.001.01.0.10	0.87773	1.61977	0.016
sirolimus	CPC012_HT29_6H.BRD.K89626439.001.01.0.10	0.77388	4.1525	0
sirolimus	CPC012_MCF7_6H.BRD.K89626439.001.01.0.10	0.65834	3.64115	0
sirolimus	CPC012_NPC_24H.BRD.K89626439.001.01.0.10	0.80073	5.26807	0
sirolimus	CPC012_PC3_24H.BRD.K89626439.001.01.0.10	1.16105	2.08738	0
sirolimus	CPC012_PC3_6H.BRD.K89626439.001.01.0.10	0.78229	4.85043	0
sirolimus	CPC012_VCAP_24H.BRD.K89626439.001.01.0.10	0.91016	1.64163	0.007
sirolimus	CPC014_ASC_24H.BRD.K99369265.001.01.4.10	0.69793	4.71937	0
sirolimus	CPC014_HEPG2_6H.BRD.K84937637.001.03.2.10	0.50308	1.89117	0.008
sirolimus	CPC014_HT29_6H.BRD.K84937637.001.03.2.10	0.45187	2.39587	0.004
sirolimus	CPC014_MCF7_6H.BRD.K84937637.001.03.2.10	0.89174	2.96463	0
sirolimus	CPC014_NPC_24H.BRD.K84937637.001.03.2.10	0.82255	2.05463	0
sirolimus	CPC014_NPC_24H.BRD.K99369265.001.01.4.10	0.63077	3.90308	0
sirolimus	CPC014_PC3_24H.BRD.K99369265.001.01.4.10	0.75259	3.8285	0
sirolimus	CPC018_A375_6H.BRD.A79768653.001.03.9.10	1.04255	2.22268	0
sirolimus	CPC018_HT29_6H.BRD.A79768653.001.03.9.10	1.01372	2.22961	0
sirolimus	CPC018_NPC_24H.BRD.A79768653.001.03.9.10	0.82247	1.80881	0
sirolimus	LJP006_PC3_24H.L13	0.7815	5.29153	0
sirolimus	LJP006_PC3_24H.L14	0.70588	5.20477	0
sirolimus	LJP006_PC3_24H.L15	0.84775	4.92016	0
sirolimus	LJP006_PC3_24H.L16	0.75496	4.80734	0
sirolimus	LJP006_PC3_24H.L18	0.55159	2.19208	0.002
sirolimus	LJP007_ASC.C_24H.B03	0.79582	2.6857	0
sirolimus	LJP007_HCC515_24H.B03	0.81968	4.50535	0
sirolimus	LJP007_HME1_24H.B03	0.78122	3.39373	0
sirolimus	LJP007_HUVEC_24H.B03	0.89912	2.55704	0
sirolimus	LJP007_NPC.CAS9_24H.B03	0.72966	3.94131	0
sirolimus	LJP007_NPC.TAK_24H.B03	0.96764	2.19437	0
sirolimus	LJP007_NPC_24H.B03	0.92857	4.10784	0
sirolimus	LJP007_PC3_24H.B03	1.09306	2.582	0
sirolimus	LJP008_ASC.C_24H.B03	0.88413	2.077	0.002
sirolimus	LJP008_HCC515_24H.B03	1.07366	2.60572	0
sirolimus	LJP008_HME1_24H.B03	0.83197	3.55339	0
sirolimus	LJP008_HUVEC_24H.B03	1.13073	2.89431	0
sirolimus	LJP008_NPC.CAS9_24H.B03	0.98512	2.20664	0
sirolimus	LJP008_NPC.TAK_24H.B03	0.8683	2.93743	0.001
sirolimus	LJP008_NPC_24H.B03	1.06645	3.27624	0
sirolimus	LJP008_PC3_24H.B03	1.01248	3.97485	0
sirolimus	LJP009_ASC.C_24H.B03	0.63545	3.49954	0
sirolimus	LJP009_HME1_24H.B03	0.81126	5.17438	0
sirolimus	LJP009_HUVEC_24H.B03	1.08126	2.50056	0
sirolimus	LJP009_NPC.CAS9_24H.B03	1.15782	3.2458	0
sirolimus	LJP009_NPC.TAK_24H.B03	0.92079	2.0546	0.002
sirolimus	LJP009_NPC_24H.B03	0.96581	4.5623	0
sirolimus	LJP009_PC3_24H.B03	1.1714	3.63502	0
phorbol-12-myristate-13-acetate	CPC006_A549_24H.BRD.A15079084.001.02.9.10	0.78773	3.49486	0.001
phorbol-12-myristate-13-acetate	CPC006_A549_6H.BRD.A15079084.001.02.9.10	0.91395	2.75121	0
phorbol-12-myristate-13-acetate	CPC006_HCC515_24H.BRD.A15079084.001.02.9.10	0.6464	2.87975	0.006
phorbol-12-myristate-13-acetate	CPC006_HT29_24H.BRD.A15079084.001.02.9.10	0.87289	2.47201	0.001
phorbol-12-myristate-13-acetate	CPC006_HT29_6H.BRD.A15079084.001.02.9.10	0.74072	1.65585	0.018
phorbol-12-myristate-13-acetate	CPC006_MDST8_6H.BRD.A15079084.001.02.9.10	0.55322	2.52461	0.007
phorbol-12-myristate-13-acetate	CPC006_NCIH2073_6H.BRD.A15079084.001.02.9.10	0.62242	2.69312	0.002
phorbol-12-myristate-13-acetate	CPC006_PC3_24H.BRD.A15079084.001.02.9.10	0.89773	2.3059	0.001
phorbol-12-myristate-13-acetate	CPC006_PC3_6H.BRD.A15079084.001.02.9.10	0.64166	2.00128	0.003
phorbol-12-myristate-13-acetate	CPC006_SNU1040_6H.BRD.A15079084.001.02.9.10	0.54727	2.03882	0.013
A-443644	CPC014_A549_6H.BRD.K38615104.001.06.8.10	0.57354	1.64805	0.05
BRD-K71726959	CPC006_HEPG2_6H.BRD.K71726959.001.06.7.122.55	0.60795	1.59047	0.02
aminopurvalanol-a	CPC016_HT29_6H.BRD.K07762753.001.02.8.10	0.76232	1.38472	0.048
CGP-60474	LJP005_HS578T_3H.F03	0.48809	1.93574	0.032
CGP-60474	LJP005_SKBR3_3H.F01	0.59324	1.48718	0.048
PHA-793887	REP.A018_PC3_24H.J07	0.43266	1.82715	0.035
roscovitine	CPC002_HCC515_24H.BRD.K07691486.001.04.9.10	0.50149	1.93246	0.007
BMS-536924	CPC006_VCAP_24H.BRD.K34581968.001.01.2.11.1	0.81769	1.49425	0.037
BX-795	LJP009_MCF7_24H.I07	0.75535	1.46249	0.038
BX-795	LJP009_SKL_24H.I07	0.75597	1.59042	0.023
LY-294002	CPC005_A375_6H.BRD.K27305650.003.01.4.10	0.91431	1.82631	0.002
AZD-7762	CPC013_MCF7_24H.BRD.K46056750.001.01.3.10	1.11231	1.50892	0.022
AZD-7762	LJP006_HME1_24H.L01	1.23386	1.9087	0
AZD-7762	LJP006_MCF10A_24H.L01	1.20517	1.52225	0.012
AZD-7762	LJP006_MDAMB231_24H.L01	1.02239	1.55574	0.014
SB-203580	LJP009_A375_24H.G07	0.76215	1.52657	0.025
AZD-7762	CPC013_A549_24H.BRD.K46056750.001.01.3.10	1.35961	1.96357	0
AZD-7762	CPC013_A549_6H.BRD.K46056750.001.01.3.10	0.87785	1.72031	0.004
AZD-7762	CPC013_ASC_24H.BRD.K46056750.001.01.3.10	1.20281	2.8685	0
AZD-7762	CPC013_HA1E_6H.BRD.K46056750.001.01.3.10	0.68414	1.53174	0.014
AZD-7762	CPC013_HT29_6H.BRD.K46056750.001.01.3.10	0.82794	2.79624	0
AZD-7762	CPC013_MCF7_6H.BRD.K46056750.001.01.3.10	0.95033	2.72773	0
AZD-7762	CPC013_PC3_6H.BRD.K46056750.001.01.3.10	0.72177	1.98597	0
AZD-7762	LJP006_A375_24H.L01	1.06227	1.50498	0.026
AZD-7762	LJP006_A375_24H.L02	0.91885	1.54597	0.028
AZD-7762	LJP006_A375_24H.L03	0.77764	1.71591	0.011
AZD-7762	LJP006_A549_24H.L01	1.38236	2.84144	0
AZD-7762	LJP006_A549_24H.L02	1.03727	1.87804	0.006
AZD-7762	LJP006_A549_24H.L03	0.62038	1.62128	0.013
AZD-7762	LJP006_HEPG2_24H.L01	0.8923	1.90743	0
AZD-7762	LJP006_HT29_24H.L01	0.92278	1.82763	0.001
AZD-7762	LJP006_HT29_24H.L02	1.08512	1.58393	0.004
AZD-7762	LJP006_MCF7_24H.L01	1.12396	2.60469	0
AZD-7762	LJP006_MDAMB231_24H.L02	1.23008	2.31266	0
AZD-7762	LJP006_MDAMB231_24H.L03	1.1982	3.16224	0
AZD-7762	LJP006_PC3_24H.L01	0.86869	1.93517	0.006
triflupromazine	CPC004_VCAP_6H.BRD.K63675182.003.14.5.10	0.56937	1.42377	0.049
paroxetine	CPC015_NPC_24H.BRD.K37991163.003.06.8.10	0.89188	1.72007	0.001
zamifenacin	CPC005_A375_24H.BRD.K80451230.051.01.8.10	0.77769	1.61564	0.016
paroxetine	CPC004_HT29_6H.BRD.K37991163.003.06.8.10	1.04249	1.55583	0.002
nortriptyline	CPC018_HT29_6H.BRD.K91263825.001.03.6.10	0.66165	1.71367	0.006
nicotine	REP.A011_HA1E_24H.F13	0.66818	2.01828	0.001
thioridazine	CPC006_U937_6H.BRD.A84481105.003.17.2.10	0.78971	1.5088	0.03
gemcitabine	CPC006_MCF7_24H.BRD.K15108141.001.01.7.0.08	0.79161	3.09885	0.001
gemcitabine	CPD003_MCF7_24H.BRD.K15108141.001.03.3.10	0.94388	2.50658	0
gemcitabine	REP.A010_HELA_24H.N13	0.53118	1.87511	0.006
gemcitabine	REP.A010_HELA_24H.N14	0.40721	2.72921	0.01
gemcitabine	REP.A010_HELA_24H.N15	0.405424	1.61529	0.045
gemcitabine	REP.A010_HELA_24H.N17	0.43411	2.38179	0.014
gemcitabine	REP.A010_HELA_24H.N18	0.55913	2.13214	0.004
gemcitabine	REP.A010_MCF7_24H.N13	0.73273	1.85163	0.002
gemcitabine	REP.A010_MCF7_24H.N14	0.59918	3.24632	0.004
gemcitabine	REP.A010_MCF7_24H.N15	0.77104	2.71983	0
gemcitabine	REP.A010_MCF7_24H.N16	0.65328	3.51661	0.001
gemcitabine	REP.A010_MCF7_24H.N17	0.74581	4.05117	0
gemcitabine	REP.A010_MCF7_24H.N18	0.81207	2.59806	0.001
etomoxir	CPC011_HT29_6H.BRD.A67552655.001.04.7.10	0.65638	1.60633	0.007
perhexiline	CPC006_A375_24H.BRD.A19633847.050.20.6.10	0.90178	1.44913	0.037
perhexiline	CPC006_A549_24H.BRD.A19633847.050.20.6.10	0.50482	1.70248	0.029
perhexiline	CPC006_A549_6H.BRD.A19633847.050.20.6.10	0.84972	2.69465	0
perhexiline	CPC006_DV90_6H.BRD.A19633847.050.20.6.10	0.68724	1.5026	0.037
perhexiline	CPC006_EFO27_6H.BRD.A19633847.050.20.6.10	0.57753	1.67711	0.016
perhexiline	CPC006_HA1E_6H.BRD.A19633847.050.20.6.10	0.60201	3.04335	0.001
perhexiline	CPC006_HCC15_6H.BRD.A19633847.050.20.6.10	0.92989	1.56873	0.015
perhexiline	CPC006_HCC515_24H.BRD.A19633847.050.20.6.10	1.0126	2.16498	0.001
perhexiline	CPC006_HCC515_6H.BRD.A19633847.050.20.6.10	0.55505	2.64633	0.001
perhexiline	CPC006_HCT116_6H.BRD.A19633847.050.20.6.10	0.82929	1.57714	0.009
perhexiline	CPC006_HEPG2_6H.BRD.A19633847.050.20.6.10	0.86305	2.29148	0.003
perhexiline	CPC006_HT29_24H.BRD.A19633847.050.20.6.10	0.83418	2.11822	0.009
perhexiline	CPC006_HT29_6H.BRD.A19633847.050.20.6.10	0.89795	1.8593	0.003
perhexiline	CPC006_LOVO_6H.BRD.A19633847.050.20.6.10	0.67536	1.5299	0.033
perhexiline	CPC006_MCF7_24H.BRD.A19633847.050.20.6.10	1.00624	2.58003	0
perhexiline	CPC006_NCIH508_6H.BRD.A19633847.050.20.6.10	0.60845	2.87166	0.003
perhexiline	CPC006_NCIH596_6H.BRD.A19633847.050.20.6.10	0.33787	1.90345	0.039
perhexiline	CPC006_PC3_6H.BRD.A19633847.050.20.6.10	0.70203	1.86401	0.003
perhexiline	CPC006_PL21_6H.BRD.A19633847.050.20.6.10	0.88848	3.80997	0
perhexiline	CPC006_SKM1_6H.BRD.A19633847.050.20.6.10	0.79234	2.2757	0.001
perhexiline	CPC006_SKMEL28_6H.BRD.A19633847.050.20.6.10	0.29885	1.88314	0.032
perhexiline	CPC006_THP1_6H.BRD.A19633847.050.20.6.10	0.76282	4.24211	0
perhexiline	CPC006_U937_6H.BRD.A19633847.050.20.6.10	0.86694	1.74917	0.003
perhexiline	CPC006_VCAP_6H.BRD.A19633847.050.20.6.10	0.45235	3.2161	0.002
perhexiline	CPC006_WSUDLCL2_6H.BRD.A19633847.050.20.6.10	0.70055	4.926	0
perhexiline	CPD001_MCF7_24H.BRD.A19633847.103.01.3.10	0.73946	3.49264	0
perhexiline	CPD001_MCF7_6H.BRD.A19633847.103.01.3.10	0.42742	2.3355	0.007
perhexiline	REP.A004_HT29_24H.D13	1.05015	2.09622	0.001
perhexiline	REP.A004_MCF7_24H.D13	0.64789	2.87677	0.002
perhexiline	REP.A004_PC3_24H.D13	0.50199	2.20055	0.029
perhexiline	REP.A004_YAPC_24H.D13	0.72463	2.64924	0
purvalanol-a	CPC005_HA1E_24H.BRD.K50836978.001.01.7.10	0.85303	2.04232	0
purvalanol-a	CPC005_HT29_24H.BRD.K50836978.001.01.7.10	1.08157	2.87969	0
purvalanol-a	CPC005_MCF7_24H.BRD.K50836978.001.01.7.10	1.00468	1.8865	0
purvalanol-a	CPC005_PC3_24H.BRD.K50836978.001.01.7.10	1.0613	2.479	0
gossypol	CPC006_A375_24H.BRD.K19295594.001.08.5.11.1	0.90748	1.66257	0.021
gossypol	CPC006_A375_6H.BRD.K19295594.001.08.5.11.1	0.63614	3.44446	0
gossypol	CPC006_A549_24H.BRD.K19295594.001.08.5.11.1	0.61334	1.93912	0.022
gossypol	CPC006_A549_6H.BRD.K19295594.001.08.5.11.1	0.31893	2.2801	0.037
gossypol	CPC006_MCF7_24H.BRD.K19295594.001.08.5.11.1	0.65593	2.36106	0.003
gossypol	CPC006_PC3_24H.BRD.K19295594.001.08.5.11.1	0.73104	2.23643	0.007
SID-26681509	CPC006_A375_24H.BRD.K08417745.001.02.9.88.8	0.5597	1.64756	0.024
SID-26681509	CPC006_A375_6H.BRD.K08417745.001.02.9.88.8	0.69789	1.62974	0.031
SID-26681509	CPC006_A549_6H.BRD.K08417745.001.02.9.88.8	0.345476	2.22251	0.031
SID-26681509	CPC006_MCF7_24H.BRD.K08417745.001.02.9.88.8	0.82012	1.7241	0.014
SID-26681509	CPC006_PC3_24H.BRD.K08417745.001.02.9.88.8	0.8025	1.70148	0.021
crizotinib	LJP005_MCF7_24H.A20	0.887	1.65023	0.007
sorafenib	REP.A006_YAPC_24H.P02	0.45854	1.45264	0.049
crizotinib	REP.A024_HA1E_24H.N01	0.94795	2.12001	0
bifonazole	REP.A027_HT29_24H.F01	0.46536	1.52551	0.032
axitinib	CPC013_ASC_24H.BRD.K29905972.001.03.0.10	0.76623	1.49611	0.047
estradiol	CPC004_HEPG2_6H.BRD.A18917088.001.03.1.10	0.59256	1.46045	0.024
paclitaxel	REP.A009_YAPC_24H.H19	0.65637	1.55454	0.017
etoposide	CPC011_VCAP_24H.BRD.K37798499.001.13.2.10	0.83644	1.44702	0.035
BMS-536924	CPC006_HCC15_6H.BRD.K34581968.001.01.2.11.1	0.83838	1.70491	0.005
brivanib	REP.A009_A375_24H.C01	0.5342	1.43793	0.045
brivanib	REP.A009_HELA_24H.C01	0.73312	1.58707	0.008
sorafenib	CPC013_HT29_6H.BRD.K49810818.001.01.0.10	0.79156	1.53348	0.025
isotretinoin	CPC014_PC3_24H.BRD.K76723084.001.15.8.10	1.03004	1.87344	0.001
fenretinide	CPC014_PC3_24H.BRD.K89085489.001.11.7.10	1.13803	1.88872	0
lapatinib	LJP006_SKBR3_24H.M23	0.87097	1.58539	0.016
simvastatin	REP.A004_PC3_24H.L22	0.64444	1.77771	0.013
itraconazole	CPC011_PC3_24H.BRD.A34817987.001.24.1.10	0.83681	1.47083	0.035
isotretinoin	CPC014_A549_24H.BRD.K76723084.001.15.8.10	0.9089	1.79684	0.002
isotretinoin	CPC014_VCAP_24H.BRD.K76723084.001.15.8.10	0.86328	2.71906	0
ALW-II-38-3	CPC013_HA1E_6H.BRD.K68191783.001.01.2.10	0.95297	1.70865	0.002
ALW-II-38-3	CPC013_MCF7_6H.BRD.K68191783.001.01.2.10	0.90152	2.33048	0
dasatinib	CPC013_PC3_24H.BRD.K49328571.001.04.4.10	0.90694	1.53496	0.019
dasatinib	LJP007_PC3_24H.G13	0.68451	1.86373	0.005
dasatinib	LJP007_PC3_24H.G14	0.6634	1.53455	0.027
dasatinib	LJP007_PC3_24H.G16	0.73184	2.13849	0.001
dasatinib	LJP007_PC3_24H.G17	0.78662	1.64879	0.004
dasatinib	LJP008_HCC515_24H.G18	0.67253	1.54215	0.018
dasatinib	LJP008_PC3_24H.G14	0.89385	1.55088	0.011
dasatinib	LJP008_PC3_24H.G15	0.95135	1.51594	0.021
dasatinib	LJP008_PC3_24H.G17	0.93171	1.763	0
dasatinib	LJP008_PC3_24H.G18	0.73924	1.78168	0.01
ALW-II-38-3	LJP009_A549_24H.N01	0.70628	2.01455	0
dasatinib	LJP009_HCC515_24H.G13	0.88369	1.52157	0.015
dasatinib	LJP009_HCC515_24H.G14	0.84946	1.52533	0.006
dasatinib	LJP009_HCC515_24H.G17	0.68265	1.615	0.01
dasatinib	LJP009_PC3_24H.G13	0.93907	1.45247	0.018
dasatinib	LJP009_PC3_24H.G15	0.9978	1.52591	0.012
dasatinib	LJP009_PC3_24H.G16	1.00029	1.7561	0
dasatinib	LJP009_PC3_24H.G17	0.98816	1.53175	0.01
dasatinib	LJP009_PC3_24H.G18	0.92886	1.8252	0.001
tozasertib	LJP005_HT29_24H.B14	0.73115	3.88338	0
nilotinib	REP.A021_A375_24H.C13	0.74788	1.43257	0.049
promazine	CPC004_HCC515_6H.BRD.K06980535.003.15.0.10	0.52242	1.71629	0.014
thioridazine	CPC005_A375_6H.BRD.A84481105.003.17.2.10	0.64834	1.60652	0.019
BRD-K84421793	CPC016_HT29_6H.BRD.K84421793.001.01.1.10	0.7345	1.49518	0.018
chlorpromazine	CPC020_MCF7_24H.BRD.K89997465.003.33.1.10	0.47283	1.95237	0.019
prochlorperazine	REP.A004_HT29_24H.C01	0.66435	1.4912	0.044
chlorpromazine	CPC004_HEPG2_6H.BRD.K89997465.001.05.3.10	0.69774	1.51428	0.042
perospirone	CPC011_VCAP_24H.BRD.K85503079.003.08.1.10	0.73573	1.63271	0.008
chlorprothixene	CPC016_MCF7_24H.BRD.K59058766.003.15.1.10	0.61961	1.64986	0.012
PJ-34	CPC006_MDST8_6H.BRD.K11853856.003.01.3.10	0.41744	1.44876	0.045
CGP-53353	CPC002_VCAP_24H.BRD.K32292990.001.01.0.10	0.93508	2.23199	0
tyrphostin-AG-1478	CPC006_DV90_6H.BRD.K68336408.001.04.2.56.78	0.86394	1.46118	0.035
neratinib	CPC006_HEPG2_6H.BRD.K85606544.001.01.8.10	0.72401	1.41625	0.041
WZ-4002	CPC014_HA1E_6H.BRD.K72420232.001.01.6.10	0.89374	1.99551	0.001
WZ-4-145	CPC014_HEPG2_6H.BRD.U25771771.000.01.7.10	0.95848	1.81031	0.001
WZ-4002	CPC014_MCF7_24H.BRD.K72420232.001.02.4.10	0.80393	1.46391	0.038
dovitinib	CPC014_MCF7_24H.BRD.K85402309.001.01.7.10	1.07399	1.50224	0.029
WZ-4-145	CPC014_MCF7_24H.BRD.U25771771.000.01.7.10	1.12094	1.86594	0
neratinib	LJP005_BT20_24H.A15	0.80076	1.5479	0.016
neratinib	LJP005_BT20_24H.A17	0.83459	2.26806	0
neratinib	LJP005_HS578T_24H.A14	0.85742	1.52898	0.021
neratinib	LJP005_HS578T_24H.A16	0.74081	1.74279	0.012
neratinib	LJP005_SKBR3_24H.A15	1.0728	1.70813	0.008
neratinib	LJP005_SKBR3_24H.A17	1.1957	1.76378	0
lapatinib	LJP006_SKBR3_24H.M21	0.84408	1.80947	0.004
WZ-4002	LJP007_HCC515_24H.L19	1.04757	1.62666	0.001
lidocaine	REP.A016_PC3_24H.F17	0.75892	1.5733	0.025
erlotinib	REP.A022_HT29_24H.G01	1.01111	1.44263	0.044
erlotinib	REP.A022_MCF7_24H.G01	1.06736	2.02306	0
erlotinib	REP.A022_PC3_24H.G01	1.26353	2.02467	0
erlotinib	REP.A022_PC3_24H.G02	0.9796	2.24232	0
erlotinib	REP.A022_YAPC_24H.G01	1.0158	1.45835	0.027
chaetocin	CPC006_HT29_24H.BRD.A85860691.001.02.2.0.08	0.39748	1.73148	0.045
chaetocin	CPC006_MCF7_24H.BRD.A85860691.001.02.2.0.08	0.48024	1.48611	0.041
ENMD-2076	REP.A022_A375_24H.L19	1.23971	2.46047	0
ENMD-2076	REP.A022_A375_24H.L20	0.97405	3.25113	0.001
ENMD-2076	REP.A022_A375_24H.L21	0.69697	2.5665	0.003
ENMD-2076	REP.A022_HELA_24H.L19	0.78199	2.66122	0
ENMD-2076	REP.A022_HT29_24H.L19	1.44264	3.1094	0
ENMD-2076	REP.A022_HT29_24H.L20	1.26601	4.13133	0
ENMD-2076	REP.A022_HT29_24H.L21	0.61437	3.77823	0
ENMD-2076	REP.A022_MCF7_24H.L19	1.4377	2.88445	0
ENMD-2076	REP.A022_MCF7_24H.L20	1.09014	2.59449	0
ENMD-2076	REP.A022_MCF7_24H.L21	0.8393	4.79581	0
ENMD-2076	REP.A022_PC3_24H.L19	1.02188	3.92662	0
ENMD-2076	REP.A022_PC3_24H.L20	0.69401	4.24951	0
ENMD-2076	REP.A022_YAPC_24H.L19	1.16784	3.71623	0
dasatinib	LJP007_PC3_24H.G18	0.56396	3.53164	0.001
neratinib	CPC006_EFO27_6H.BRD.K85606544.001.01.8.10	0.64766	2.60565	0.001
neratinib	CPC006_HCC515_24H.BRD.K85606544.001.01.8.10	0.98719	2.52711	0.001
neratinib	CPC006_MCF7_24H.BRD.K85606544.001.01.8.10	0.72756	2.1533	0.003
neratinib	CPC006_NCIH508_6H.BRD.K85606544.001.01.8.10	0.79295	1.52408	0.026
neratinib	CPC006_VCAP_24H.BRD.K85606544.001.01.8.10	0.74881	1.58594	0.022
afatinib	CPC013_ASC_24H.BRD.K66175015.001.01.7.10	0.70775	1.37288	0.05
afatinib	CPC013_PC3_6H.BRD.K66175015.001.01.7.10	0.64728	1.57725	0.031
canertinib	CPC014_A549_24H.BRD.K50168500.001.01.2.10	0.85468	2.00383	0.002
canertinib	CPC014_A549_6H.BRD.K50168500.001.01.2.10	0.82072	2.02279	0.001
canertinib	CPC014_HA1E_6H.BRD.K50168500.001.01.2.10	0.64365	2.61286	0
canertinib	CPC014_HT29_6H.BRD.K50168500.001.01.2.10	0.49177	3.17958	0.007
canertinib	CPC014_MCF7_24H.BRD.K50168500.001.01.2.10	0.68981	1.65675	0.013
canertinib	CPC014_MCF7_6H.BRD.K50168500.001.01.2.10	0.67827	2.17819	0.002
canertinib	CPC014_PC3_24H.BRD.K50168500.001.01.2.10	1.19865	2.56535	0
canertinib	CPC014_PC3_6H.BRD.K50168500.001.01.2.10	0.70543	1.5377	0.022
canertinib	CPC014_SKB_24H.BRD.K50168500.001.01.2.10	0.52415	1.5519	0.048
neratinib	LJP005_HCC515_24H.A13	0.75242	1.65059	0.025
neratinib	LJP005_HCC515_24H.A14	0.65018	2.5251	0.011
neratinib	LJP005_HCC515_24H.A15	0.7183	1.94246	0.014
neratinib	LJP005_HCC515_24H.A16	0.80577	2.00846	0.005
neratinib	LJP005_HCC515_24H.A17	0.90128	1.59467	0.028
neratinib	LJP005_HCC515_24H.A18	0.7647	3.31134	0.001
neratinib	LJP005_MCF10A_24H.A13	1.07881	1.45266	0.038
neratinib	LJP005_MCF10A_24H.A14	1.15651	1.69031	0.004
neratinib	LJP005_MCF10A_24H.A15	1.10482	1.60093	0.009
neratinib	LJP005_MCF10A_24H.A16	1.04213	1.67824	0.004
neratinib	LJP005_MCF10A_24H.A17	1.1192	1.56607	0.017
neratinib	LJP005_MCF10A_24H.A18	0.92485	1.72378	0.004
neratinib	LJP005_MCF10A_3H.A14	0.69642	1.61854	0.017
neratinib	LJP005_MCF10A_3H.A16	0.75836	1.84522	0.001
neratinib	LJP005_MCF10A_3H.A17	0.58563	2.52122	0.001
neratinib	LJP005_SKBR3_24H.A18	1.03271	1.91738	0.001
canertinib	LJP006_BT20_24H.H07	0.72269	2.041	0.001
canertinib	LJP006_HCC515_24H.H07	0.63785	3.0796	0.001
canertinib	LJP006_HME1_24H.H08	0.84135	2.26658	0
canertinib	LJP006_HS578T_24H.H07	0.68711	1.5495	0.04
canertinib	LJP006_LNCAP_24H.H07	0.89001	2.30271	0
canertinib	LJP006_MCF10A_24H.H07	0.97638	1.50149	0.038
canertinib	LJP006_MCF10A_24H.H08	1.04469	2.21422	0.002
canertinib	LJP006_MCF10A_24H.H09	1.08072	1.68691	0.006
canertinib	LJP006_MCF10A_24H.H10	1.00569	1.41489	0.042
canertinib	LJP006_MCF10A_24H.H11	1.01179	2.15079	0.001
canertinib	LJP006_MCF10A_24H.H12	1.00064	2.71486	0.001
canertinib	LJP006_MCF7_24H.H07	0.48764	2.20744	0.005
canertinib	LJP006_MDAMB231_24H.H07	0.8984	1.85454	0.001
canertinib	LJP006_SKBR3_24H.H07	0.71575	2.6543	0
canertinib	LJP006_SKBR3_24H.H08	1.01798	2.12859	0
canertinib	LJP006_SKBR3_24H.H09	1.02208	3.04021	0
canertinib	LJP006_SKBR3_24H.H10	1.05673	1.70935	0
canertinib	REP.A017_A375_24H.B07	0.6582	1.98998	0.012
canertinib	REP.A017_HA1E_24H.B07	0.64844	1.80659	0.002
canertinib	REP.A017_MCF7_24H.B07	0.84961	1.93961	0.007
canertinib	REP.A017_PC3_24H.B07	0.47973	2.56898	0.004
afatinib	REP.A018_HA1E_24H.M01	0.79283	2.20238	0
afatinib	REP.A018_HT29_24H.M01	0.4212	1.49096	0.047
afatinib	REP.A018_YAPC_24H.M02	0.69745	1.81741	0.002
afatinib	REP.A018_YAPC_24H.M03	0.49667	1.62149	0.027
afatinib	REP.A018_YAPC_24H.M04	0.34471	2.04872	0.014
neratinib	REP.A021_MCF7_24H.M19	0.62245	2.90069	0.001
neratinib	REP.A021_YAPC_24H.M19	0.9094	2.57891	0
neratinib	REP.A021_YAPC_24H.M20	0.52581	3.29484	0.001
genistein	CPC014_VCAP_24H.BRD.K43797669.001.13.0.10	0.66989	1.58141	0.021
SCH-79797	CPC006_AGS_6H.BRD.K17140735.300.02.4.11.1	0.63501	1.7643	0.009
SCH-79797	CPC006_HCC515_24H.BRD.K17140735.300.02.4.11.1	0.85484	1.7734	0.005
SCH-79797	CPC006_HCT116_6H.BRD.K17140735.300.02.4.11.1	0.48829	1.95036	0.025
SCH-79797	CPC006_HT115_6H.BRD.K17140735.300.02.4.11.1	0.49845	1.76312	0.027
SCH-79797	CPC006_HT29_6H.BRD.K17140735.300.02.4.11.1	0.68223	2.16638	0.014
SCH-79797	CPC006_MCF7_24H.BRD.K17140735.300.02.4.11.1	0.71351	2.14421	0.009
SCH-79797	CPC006_MCF7_6H.BRD.K17140735.300.02.4.11.1	0.53054	2.8836	0.005
SCH-79797	CPC006_NCIH508_6H.BRD.K17140735.300.02.4.11.1	0.66848	1.79298	0.007
SCH-79797	CPC006_PC3_24H.BRD.K17140735.300.02.4.11.1	0.89054	2.1307	0.003
SCH-79797	CPC006_PC3_6H.BRD.K17140735.300.02.4.11.1	0.90495	1.88588	0.003
SCH-79797	CPC006_SKM1_6H.BRD.K17140735.300.02.4.11.1	0.68667	1.54112	0.024
SCH-79797	CPC006_SW620_6H.BRD.K17140735.300.02.4.11.1	0.5615	2.09694	0.017
SCH-79797	CPC006_VCAP_24H.BRD.K17140735.300.02.4.11.1	0.7131	1.71877	0.007
SCH-79797	CPC006_WSUDLCL2_6H.BRD.K17140735.300.02.4.11.1	0.69024	3.14665	0
sirolimus	CPC004_HA1E_24H.BRD.A79768653.001.02.1.10	0.87467	1.84223	0.001
sirolimus	CPC006_SW948_6H.BRD.A23770159.001.02.3.11.1	0.72571	1.50862	0.024
sirolimus	CPC012_A549_24H.BRD.K89626439.001.01.0.10	0.75526	1.90958	0
sirolimus	CPC012_MCF7_24H.BRD.K89626439.001.01.0.10	0.9841	1.72043	0.003
sirolimus	CPC018_A549_24H.BRD.A79768653.001.03.9.10	0.79301	1.71695	0.003
sirolimus	CPC018_HEPG2_6H.BRD.A79768653.001.03.9.10	0.76512	1.41901	0.023
sirolimus	LJP006_A549_24H.L16	0.83537	1.94937	0
sirolimus	LJP006_A549_24H.L18	0.89148	2.50979	0
sirolimus	LJP007_A549_24H.B03	1.07154	3.59418	0
sirolimus	LJP007_JURKAT_24H.B03	1.09558	3.04555	0
sirolimus	LJP008_A549_24H.B03	1.1398	2.13253	0
sirolimus	LJP009_A375_24H.B03	0.74013	1.45617	0.044
sirolimus	LJP009_A549_24H.B03	1.22498	2.45451	0
sirolimus	REP.A024_A375_24H.P19	0.78803	1.98769	0.007
sirolimus	REP.A024_A375_24H.P20	0.92957	2.47379	0
sirolimus	REP.A024_A375_24H.P21	1.01602	2.65842	0
sirolimus	REP.A024_A375_24H.P22	1.04614	2.39783	0
sirolimus	REP.A024_A375_24H.P23	0.78604	2.77802	0
sirolimus	REP.A024_A375_24H.P24	0.77014	1.57338	0.033
sirolimus	REP.A024_HA1E_24H.P19	0.52912	3.0033	0
sirolimus	REP.A024_HA1E_24H.P20	0.7777	1.55923	0.036
sirolimus	REP.A024_HA1E_24H.P21	0.79481	1.89026	0.002
sirolimus	REP.A024_HA1E_24H.P22	0.69108	1.93554	0.001
sirolimus	REP.A024_HA1E_24H.P24	0.59286	1.92662	0
sirolimus	REP.A024_HT29_24H.P19	0.89551	2.08061	0
sirolimus	REP.A024_HT29_24H.P21	0.89874	3.29511	0
sirolimus	REP.A024_HT29_24H.P22	0.93041	3.45131	0
sirolimus	REP.A024_HT29_24H.P23	0.99686	2.61747	0
sirolimus	REP.A024_HT29_24H.P24	0.89227	2.03772	0
sirolimus	REP.A024_PC3_24H.P19	1.10159	1.79907	0.001
sirolimus	REP.A024_PC3_24H.P20	1.21266	1.84131	0
sirolimus	REP.A024_PC3_24H.P21	1.227	2.18579	0
sirolimus	REP.A024_PC3_24H.P22	1.21467	1.87094	0
sirolimus	REP.A024_PC3_24H.P23	1.19388	2.17635	0
sirolimus	REP.A024_PC3_24H.P24	1.30254	2.23233	0
sirolimus	REP.A024_YAPC_24H.P21	0.67354	2.16105	0.003
sirolimus	REP.A024_YAPC_24H.P22	0.65535	2.44019	0
sorafenib	CPC013_NPC_24H.BRD.K49810818.001.01.0.10	0.52006	1.49888	0.043
pazopanib	CPC014_NPC_24H.BRD.K74514084.003.01.9.10	0.65648	1.63802	0.005
sunitinib	CPC014_NPC_24H.BRD.M64432851.001.01.9.10	0.79515	1.47216	0.024
dovitinib	LJP005_HEPG2_24H.E20	0.91071	1.88119	0
SU-11652	REP.A007_MCF7_24H.O09	0.51511	1.41055	0.049
sirolimus	CPC004_MCF7_6H.BRD.A79768653.001.02.1.10	0.5752	1.55661	0.049
sirolimus	CPC006_SKLU1_6H.BRD.A79768653.001.02.1.10	0.61706	3.71194	0
sirolimus	CPC012_HA1E_6H.BRD.K89626439.001.01.0.10	0.60663	2.00807	0.003
tivozanib	CPC006_RKO_6H.BRD.K53414658.001.01.7.10	0.74315	1.40041	0.05
tivozanib	LJP007_A549_24H.C01	0.82339	1.4335	0.042
cediranib	REP.A020_HA1E_24H.F19	0.73848	1.74861	0
fostamatinib	REP.A004_HA1E_24H.D19	0.96129	1.66088	0.003
manumycin-a	CPC005_VCAP_6H.BRD.K78599730.001.03.4.10	0.51941	1.57611	0.031
cyclosporin-a	CPC002_HA1E_24H.BRD.A64290322.001.01.6.10	0.66334	3.69474	0
bosutinib	CPC014_A549_24H.BRD.K99964838.001.03.6.10	0.87082	2.1664	0
bosutinib	LJP007_A549_24H.D19	0.81085	2.04252	0.003
bosutinib	LJP007_HUVEC_24H.D19	0.7851	4.21487	0
dasatinib	LJP007_HUVEC_24H.G13	0.87996	2.65763	0
dasatinib	LJP008_HUVEC_24H.G13	0.70356	2.4739	0.002
dasatinib	LJP009_HUVEC_24H.G13	0.811	2.51903	0
bosutinib	REP.A002_A375_24H.N19	0.75868	1.83373	0.008
bosutinib	REP.A002_HT29_24H.N19	1.27713	2.8107	0
bosutinib	REP.A002_HT29_24H.N20	1.17098	2.8326	0
bosutinib	REP.A002_HT29_24H.N21	0.85943	3.3683	0
bosutinib	REP.A002_PC3_24H.N19	0.80347	2.235	0.006
bosutinib	REP.A002_YAPC_24H.N19	0.84542	2.30132	0
BRD-K14844937	CPC018_HT29_6H.BRD.K14844937.001.01.6.10	0.72803	1.50453	0.022
alprazolam	CPC011_VCAP_24H.BRD.K32398298.001.02.2.10	0.88878	1.80091	0.005
L-168049	CPC005_A375_6H.BRD.K18036262.001.01.0.10	0.33952	1.96094	0.031
L-168049	CPC005_HT29_24H.BRD.K18036262.001.01.0.10	0.39958	3.05693	0.002
Ro-28-1675	CPC006_A375_6H.BRD.K21672174.001.02.2.160	0.57685	3.47534	0.001
Ro-28-1675	CPC006_A549_6H.BRD.K21672174.001.02.2.160	0.34677	2.31181	0.019
Ro-28-1675	CPC006_A673_6H.BRD.K21672174.001.02.2.160	0.48453	3.48191	0.001
Ro-28-1675	CPC006_CORL23_6H.BRD.K21672174.001.02.2.160	0.39263	2.09272	0.011
Ro-28-1675	CPC006_DV90_6H.BRD.K21672174.001.02.2.160	0.57988	1.4309	0.046
Ro-28-1675	CPC006_HA1E_24H.BRD.K21672174.001.02.2.160	0.42295	2.27711	0.025
Ro-28-1675	CPC006_HCC515_24H.BRD.K21672174.001.02.2.160	0.6037	2.31439	0.007
Ro-28-1675	CPC006_HEPG2_6H.BRD.K21672174.001.02.2.160	0.268121	1.95781	0.043
Ro-28-1675	CPC006_HT29_6H.BRD.K21672174.001.02.2.160	0.37984	1.92714	0.032
Ro-28-1675	CPC006_LOVO_6H.BRD.K21672174.001.02.2.160	0.49194	3.2659	0.003
Ro-28-1675	CPC006_MCF7_24H.BRD.K21672174.001.02.2.160	0.695	2.8936	0.009
Ro-28-1675	CPC006_MDST8_6H.BRD.K21672174.001.02.2.160	0.40889	2.34655	0.008
Ro-28-1675	CPC006_PC3_24H.BRD.K21672174.001.02.2.160	1.15434	2.78013	0
Ro-28-1675	CPC006_PC3_6H.BRD.K21672174.001.02.2.160	0.40365	2.75841	0.007
Ro-28-1675	CPC006_PL21_6H.BRD.K21672174.001.02.2.160	0.43786	2.13939	0.001
Ro-28-1675	CPC006_RMGI_6H.BRD.K21672174.001.02.2.160	0.40158	2.81269	0.004
Ro-28-1675	CPC006_SKMEL28_6H.BRD.K21672174.001.02.2.160	0.29692	1.94344	0.038
Ro-28-1675	CPC006_SW620_6H.BRD.K21672174.001.02.2.160	0.65661	2.21124	0.001
Ro-28-1675	CPC006_T3M10_6H.BRD.K21672174.001.02.2.160	0.39338	1.60812	0.04
Ro-28-1675	CPC006_VCAP_24H.BRD.K21672174.001.02.2.160	1.09852	1.85499	0.004
Ro-28-1675	CPC006_VCAP_6H.BRD.K21672174.001.02.2.160	0.82832	3.10714	0
tropisetron	CPC011_PC3_6H.BRD.K50866992.003.07.9.10	0.59795	1.73966	0.011
tunicamycin	CPC012_A549_24H.BRD.K10573841.001.01.0.10	0.83135	1.43475	0.035
tunicamycin	CPC012_ASC_24H.BRD.K10573841.001.01.0.10	0.84492	2.15414	0
tunicamycin	CPC012_MCF7_24H.BRD.K10573841.001.01.0.10	0.61743	2.28485	0.006
tunicamycin	CPC012_PC3_24H.BRD.K10573841.001.01.0.10	0.95147	1.50447	0.018
tunicamycin	CPC012_SKB_24H.BRD.K10573841.001.01.0.10	0.50073	1.43963	0.031
tunicamycin	CPC012_VCAP_24H.BRD.K10573841.001.01.0.10	0.81019	1.73061	0
T-98475	CPC001_HA1E_24H.BRD.K62221994.001.01.8.10	0.74034	2.77317	0
T-98475	CPC001_HCC515_24H.BRD.K62221994.001.01.8.10	0.9651	2.25164	0
T-98475	CPC001_PC3_24H.BRD.K62221994.001.01.8.10	0.58715	3.03764	0.001
T-98475	CPC001_VCAP_24H.BRD.K62221994.001.01.8.10	0.83013	3.70953	0
T-98475	CPC001_VCAP_6H.BRD.K62221994.001.01.8.10	0.56372	3.51294	0.001
T-98475	CPC017_A549_24H.BRD.K62221994.001.01.8.10	0.74427	1.64602	0.008
T-98475	CPC017_HEPG2_6H.BRD.K62221994.001.01.8.10	0.48677	2.93479	0.001
T-98475	CPC017_HT29_6H.BRD.K62221994.001.01.8.10	0.53085	3.02225	0.001
T-98475	CPC017_MCF7_24H.BRD.K62221994.001.01.8.10	0.99766	2.80606	0
T-98475	CPC017_MCF7_6H.BRD.K62221994.001.01.8.10	0.69921	1.92299	0.002
tretinoin	AML001_HL60_24H.BRD.K71879491.1.11111	0.63707	2.6976	0.002
tretinoin	AML001_HL60_24H.BRD.K71879491.10	0.91433	1.59477	0.021
tretinoin	AML001_HL60_24H.BRD.K71879491.3.33333	0.80147	3.59819	0
tretinoin	AML001_HL60_6H.BRD.K71879491.0.37037	0.4136	2.44808	0.005
tretinoin	AML001_HL60_6H.BRD.K71879491.1.11111	0.58808	3.60264	0.003
tretinoin	AML001_HL60_6H.BRD.K71879491.10	0.70648	3.00777	0
tretinoin	AML001_HL60_6H.BRD.K71879491.3.33333	0.48366	2.87829	0.005
tretinoin	AML001_U937_24H.BRD.K71879491.0.37037	0.46247	1.45386	0.045
tretinoin	AML001_U937_24H.BRD.K71879491.1.11111	0.27693	2.30016	0.017
tretinoin	AML001_U937_24H.BRD.K71879491.10	0.69857	1.81323	0.006
tretinoin	AML001_U937_24H.BRD.K71879491.3.33333	0.5158	2.36184	0.004
tretinoin	AML001_U937_6H.BRD.K71879491.1.11111	0.56738	2.16804	0.001
tretinoin	AML001_U937_6H.BRD.K71879491.10	0.50945	1.8964	0.007
pentobarbital	CPC005_PC3_6H.BRD.A44448661.001.02.2.10	0.68648	1.5345	0.022
pentobarbital	REP.A007_HT29_24H.D21	0.57669	1.57929	0.036
pentobarbital	REP.A007_MCF7_24H.D21	0.54841	1.82869	0.026
pentobarbital	REP.A007_MCF7_24H.D23	0.63842	1.9686	0.014
PHCCC	CPC005_HT29_6H.BRD.A48257147.001.01.9.10	0.5947	1.45908	0.038
mycophenolate-mofetil	CPC003_HCC515_24H.BRD.K92428153.001.01.0.10	0.6901	3.15551	0
mycophenolate-mofetil	CPC003_PC3_24H.BRD.K92428153.001.01.0.10	0.328317	2.30905	0.041
mycophenolate-mofetil	CPC003_VCAP_24H.BRD.K92428153.001.01.0.10	0.46557	2.47745	0.01
mycophenolate-mofetil	CPC015_A549_24H.BRD.K92428153.001.01.0.10	0.50494	2.80232	0.002
mycophenolate-mofetil	CPC015_MCF7_24H.BRD.K92428153.001.01.0.10	1.18692	2.76803	0
mycophenolate-mofetil	REP.A028_MCF7_24H.A07	0.74268	3.73381	0.001
mycophenolate-mofetil	REP.A028_MCF7_24H.A08	0.88926	2.33665	0
mycophenolate-mofetil	REP.A028_MCF7_24H.A09	0.55887	3.55259	0.002
mycophenolate-mofetil	REP.A028_PC3_24H.A07	0.40407	1.57111	0.046
mycophenolate-mofetil	REP.A028_PC3_24H.A08	0.4102	1.73814	0.018
mycophenolate-mofetil	REP.A028_PC3_24H.A10	0.36275	2.35406	0.012
trichostatin-a	AML001_HL60_6H.BRD.A19037878.0.37037	0.44263	2.10617	0.021
trichostatin-a	AML001_HL60_6H.BRD.A19037878.1.11111	0.54938	2.52801	0.007
trichostatin-a	AML001_HL60_6H.BRD.A19037878.10	0.50662	2.0462	0.014
trichostatin-a	AML001_HL60_6H.BRD.A19037878.3.33333	0.52286	2.02962	0.007
trichostatin-a	AML001_U937_24H.BRD.A19037878.0.37037	0.88262	1.59133	0.031
trichostatin-a	AML001_U937_24H.BRD.A19037878.1.11111	0.80218	1.66487	0.008
trichostatin-a	AML001_U937_24H.BRD.A19037878.10	0.72946	1.90654	0.005
trichostatin-a	AML001_U937_24H.BRD.A19037878.3.33333	0.7848	1.599	0.025
trichostatin-a	AML001_U937_6H.BRD.A19037878.0.37037	0.56532	1.83108	0.015
trichostatin-a	AML001_U937_6H.BRD.A19037878.1.11111	0.54314	2.75952	0.009
trichostatin-a	AML001_U937_6H.BRD.A19037878.10	0.49891	1.85009	0.02
trichostatin-a	AML001_U937_6H.BRD.A19037878.3.33333	0.62375	2.19157	0.005
trichostatin-a	ASG001_MCF7_24H.BRD.A19037878.001.04.9.0.4	0.86339	1.6361	0.015
trichostatin-a	ASG001_MCF7_24H.BRD.A19037878.001.04.9.10	0.50398	1.64112	0.046
trichostatin-a	ASG001_MCF7_24H.BRD.A19037878.001.04.9.2	0.56891	2.04142	0.012
vorinostat	ASG001_MCF7_24H.BRD.K81418486.001.24.4.10	0.65604	2.31972	0.003
vorinostat	ASG001_MCF7_24H.BRD.K81418486.001.24.4.2	0.74507	1.75268	0.011
trichostatin-a	ASG001_MCF7_6H.BRD.A19037878.001.04.9.0.4	0.42685	2.78111	0.019
trichostatin-a	ASG001_MCF7_6H.BRD.A19037878.001.04.9.10	0.48136	2.02083	0.006
trichostatin-a	ASG001_MCF7_6H.BRD.A19037878.001.04.9.2	0.38431	1.78748	0.033
vorinostat	ASG001_MCF7_6H.BRD.K81418486.001.24.4.10	0.42953	2.1054	0.009
trichostatin-a	ASG001_PC3_24H.BRD.A19037878.001.04.9.0.4	0.78253	1.90835	0.009
trichostatin-a	ASG001_PC3_24H.BRD.A19037878.001.04.9.2	0.73967	1.47309	0.035
vorinostat	ASG001_PC3_24H.BRD.K81418486.001.24.4.10	0.79458	1.58476	0.013
vorinostat	ASG001_PC3_24H.BRD.K81418486.001.24.4.2	0.73003	1.94262	0.005
trichostatin-a	ASG001_PC3_6H.BRD.A19037878.001.04.9.10	0.53446	1.45487	0.049
trichostatin-a	ASG001_PC3_6H.BRD.A19037878.001.04.9.2	0.37706	1.80691	0.043
trichostatin-a	BRAF001_A375_6H.BRD.A19037878.001.01.5.2.5	0.51194	1.47673	0.046
vorinostat	BRAF001_A375_6H.BRD.K81418486.001.15.2.10	0.428	1.56692	0.04
trichostatin-a	BRAF001_HEK293T_6H.BRD.A19037878.001.01.5.0.15625	0.48007	1.5058	0.037
trichostatin-a	BRAF001_HEK293T_6H.BRD.A19037878.001.01.5.10	0.53507	1.71981	0.02
vorinostat	BRAF001_HEK293T_6H.BRD.K81418486.001.15.2.10	0.41492	1.61293	0.038
vorinostat	BRAF001_HEK293T_6H.BRD.K81418486.001.15.2.2.5	0.41061	1.69256	0.04
vorinostat	CPC001_HCC515_24H.BRD.K81418486.10	0.72417	1.96557	0.007
trichostatin-a	CPC002_HCC515_24H.BRD.A19037878.10	0.64521	1.71583	0.019
vorinostat	CPC002_HCC515_24H.BRD.K81418486.10	0.70675	1.6727	0.023
PCI-24781	CPC002_PC3_24H.BRD.K12867552.001.01.3.10	0.64002	1.48296	0.039
vorinostat	CPC002_PC3_24H.BRD.K81418486.10	0.54192	1.44929	0.042
trichostatin-a	CPC002_PC3_6H.BRD.A19037878.10	0.53249	1.70562	0.03
vorinostat	CPC002_VCAP_24H.BRD.K81418486.10	0.64221	1.47568	0.039
trichostatin-a	CPC003_HCC515_24H.BRD.A19037878.10	0.65423	1.59277	0.023
vorinostat	CPC003_HCC515_24H.BRD.K81418486.10	0.73548	1.84259	0.011
trichostatin-a	CPC003_HCC515_6H.BRD.A19037878.10	0.36726	2.08728	0.025
vorinostat	CPC003_PC3_6H.BRD.K81418486.10	0.45322	1.93586	0.027
trichostatin-a	CPC003_VCAP_6H.BRD.A19037878.10	0.37781	1.69901	0.036
trichostatin-a	CPC004_A375_6H.BRD.A19037878.10	0.41235	1.77932	0.048
trichostatin-a	CPC004_HCC515_24H.BRD.A19037878.10	0.68371	1.76661	0.007
vorinostat	CPC004_HCC515_24H.BRD.K81418486.10	0.71068	1.8323	0.018
vorinostat	CPC004_HT29_6H.BRD.K81418486.10	0.35807	1.88366	0.033
trichostatin-a	CPC004_MCF7_6H.BRD.A19037878.10	0.46829	1.7287	0.025
trichostatin-a	CPC005_A375_6H.BRD.A19037878.10	0.50552	1.60108	0.049
vorinostat	CPC005_A375_6H.BRD.K81418486.10	0.49269	2.11129	0.023
trichostatin-a	CPC005_A549_24H.BRD.A19037878.10	0.62698	1.794	0.011
vorinostat	CPC005_A549_24H.BRD.K81418486.10	0.56409	1.89078	0.017
trichostatin-a	CPC005_A549_6H.BRD.A19037878.10	0.48642	2.63043	0.01
vorinostat	CPC005_A549_6H.BRD.K81418486.10	0.49319	2.59772	0.006
trichostatin-a	CPC005_HCC515_6H.BRD.A19037878.10	0.43547	1.56515	0.044
trichostatin-a	CPC005_HT29_24H.BRD.A19037878.10	0.7586	1.98183	0.007
vorinostat	CPC005_HT29_24H.BRD.K81418486.10	0.75185	1.83642	0.01
trichostatin-a	CPC005_HT29_6H.BRD.A19037878.10	0.66484	1.54314	0.038
vorinostat	CPC005_HT29_6H.BRD.K81418486.10	0.47786	2.12537	0.013
trichostatin-a	CPC005_MCF7_24H.BRD.A19037878.10	0.45383	1.77602	0.045
vorinostat	CPC005_MCF7_24H.BRD.K81418486.10	0.67294	1.9022	0.009
trichostatin-a	CPC005_MCF7_6H.BRD.A19037878.10	0.51781	2.1597	0.008
vorinostat	CPC005_MCF7_6H.BRD.K81418486.10	0.45067	1.94954	0.023
vorinostat	CPC005_PC3_24H.BRD.K81418486.10	0.64242	1.47436	0.039
vorinostat	CPC006_A375_6H.BRD.K81418486.001.13.7.11.1	0.34949	1.72795	0.05
vorinostat	CPC006_A549_24H.BRD.K81418486.001.13.7.11.1	0.58703	1.46529	0.045
trichostatin-a	CPC006_A549_6H.BRD.A19037878.10	0.42739	1.89504	0.019
vorinostat	CPC006_A549_6H.BRD.K81418486.001.13.7.11.1	0.52103	1.96873	0.013
vorinostat	CPC006_A549_6H.BRD.K81418486.10	0.36157	1.63677	0.042
vorinostat	CPC006_A673_6H.BRD.K81418486.001.13.7.11.1	0.37359	1.82454	0.034
trichostatin-a	CPC006_AGS_6H.BRD.A19037878.10	0.33585	1.97894	0.043
trichostatin-a	CPC006_CORL23_6H.BRD.A19037878.10	0.34449	1.73149	0.049
trichostatin-a	CPC006_EFO27_6H.BRD.A19037878.10	0.52338	1.58088	0.024
vorinostat	CPC006_EFO27_6H.BRD.K81418486.10	0.45793	1.89187	0.019
trichostatin-a	CPC006_HCC515_24H.BRD.A19037878.10	0.50306	1.53948	0.046
vorinostat	CPC006_HCC515_24H.BRD.K81418486.001.13.7.11.1	0.59	1.81121	0.032
vorinostat	CPC006_HCC515_24H.BRD.K81418486.10	0.6348	2.12601	0.023
trichostatin-a	CPC006_HCT116_6H.BRD.A19037878.10	0.54079	2.44526	0.008
trichostatin-a	CPC006_HEPG2_6H.BRD.A19037878.10	0.37085	2.24315	0.027
vorinostat	CPC006_HEPG2_6H.BRD.K81418486.10	0.33995	1.81626	0.032
trichostatin-a	CPC006_HT29_24H.BRD.A19037878.10	0.7107	1.65078	0.014
vorinostat	CPC006_HT29_24H.BRD.K81418486.001.13.7.11.1	0.70284	1.86589	0.006
vorinostat	CPC006_HT29_24H.BRD.K81418486.10	0.77428	1.8849	0.007
trichostatin-a	CPC006_HT29_6H.BRD.A19037878.10	0.46291	1.91934	0.024
vorinostat	CPC006_HT29_6H.BRD.K81418486.10	0.38601	2.10438	0.026
vorinostat	CPC006_LOVO_6H.BRD.K81418486.10	0.36112	2.11612	0.035
vorinostat	CPC006_MCF7_24H.BRD.K81418486.001.13.7.11.1	0.58327	1.92143	0.014
vorinostat	CPC006_MCF7_24H.BRD.K81418486.10	0.56235	1.75926	0.03
vorinostat	CPC006_MCF7_6H.BRD.K81418486.10	0.43335	1.70845	0.025
vorinostat	CPC006_NCIH1694_6H.BRD.K81418486.10	0.47836	1.54317	0.041
vorinostat	CPC006_NCIH596_6H.BRD.K81418486.001.13.7.11.1	0.46613	2.25062	0.014
vorinostat	CPC006_NCIH596_6H.BRD.K81418486.10	0.61511	1.4056	0.049
trichostatin-a	CPC006_PL21_6H.BRD.A19037878.10	0.42837	1.69912	0.029
trichostatin-a	CPC006_RKO_6H.BRD.A19037878.10	0.28448	1.96925	0.043
trichostatin-a	CPC006_SKM1_6H.BRD.A19037878.10	0.45607	2.60208	0.012
vorinostat	CPC006_SKM1_6H.BRD.K81418486.001.13.7.11.1	0.42011	2.49309	0.005
vorinostat	CPC006_SKM1_6H.BRD.K81418486.10	0.376	2.31371	0.011
vorinostat	CPC006_SNU1040_6H.BRD.K81418486.10	0.48335	1.4237	0.045
vorinostat	CPC006_SNUC4_6H.BRD.K81418486.001.13.7.11.1	0.32978	2.05632	0.038
trichostatin-a	CPC006_SNUC5_6H.BRD.A19037878.10	0.45333	1.83291	0.022
vorinostat	CPC006_SW620_6H.BRD.K81418486.10	0.47327	2.16331	0.008
vorinostat	CPC006_SW948_6H.BRD.K81418486.001.13.7.11.1	0.39162	2.02917	0.021
trichostatin-a	CPC006_U937_6H.BRD.A19037878.10	0.42223	2.05849	0.027
trichostatin-a	CPC006_WSUDLCL2_6H.BRD.A19037878.10	0.32042	1.9164	0.043
vorinostat	CPC006_WSUDLCL2_6H.BRD.K81418486.10	0.37315	1.88274	0.021
vorinostat	CPC007_A549_24H.BRD.K81418486.001.21.0.10	0.71121	1.68069	0.022
vorinostat	CPC007_A549_24H.BRD.K81418486.10	0.70598	1.56911	0.025
trichostatin-a	CPC007_A549_6H.BRD.A19037878.10	0.58129	1.50216	0.036
vorinostat	CPC007_A549_6H.BRD.K81418486.10	0.57831	1.95978	0.007
vorinostat	CPC007_HA1E_24H.BRD.K81418486.10	0.43033	1.90171	0.028
trichostatin-a	CPC007_HA1E_6H.BRD.A19037878.10	0.42199	1.70998	0.042
trichostatin-a	CPC007_HT29_24H.BRD.A19037878.10	0.79402	1.86089	0.006
vorinostat	CPC007_HT29_24H.BRD.K81418486.001.21.0.10	0.85871	2.63761	0.003
vorinostat	CPC007_HT29_24H.BRD.K81418486.10	0.84872	2.28499	0.008
trichostatin-a	CPC007_HT29_6H.BRD.A19037878.10	0.56973	2.18481	0.012
trichostatin-a	CPC007_MCF7_24H.BRD.A19037878.10	0.49098	1.91094	0.018
vorinostat	CPC007_MCF7_24H.BRD.K81418486.001.21.0.10	0.83668	1.51014	0.027
vorinostat	CPC007_MCF7_24H.BRD.K81418486.10	0.53099	2.16399	0.018
trichostatin-a	CPC007_MCF7_6H.BRD.A19037878.10	0.54256	1.53016	0.039
vorinostat	CPC007_MCF7_6H.BRD.K81418486.001.21.0.10	0.53835	1.77395	0.022
vorinostat	CPC007_MCF7_6H.BRD.K81418486.10	0.40894	1.70451	0.041
vorinostat	CPC007_PC3_24H.BRD.K81418486.001.21.0.10	0.5621	1.79998	0.015
vorinostat	CPC007_PC3_24H.BRD.K81418486.10	0.47801	1.63921	0.04
trichostatin-a	CPC007_PC3_6H.BRD.A19037878.10	0.58624	1.45616	0.044
vorinostat	CPC007_VCAP_24H.BRD.K81418486.10	0.55101	1.80751	0.019
vorinostat	CPC008_A375_24H.BRD.K81418486.10	0.86925	1.45343	0.043
trichostatin-a	CPC008_A375_6H.BRD.A19037878.10	0.55504	1.45902	0.039
vorinostat	CPC008_A375_6H.BRD.K81418486.10	0.60663	2.92448	0.005
trichostatin-a	CPC008_A549_6H.BRD.A19037878.10	0.49693	2.53054	0.006
vorinostat	CPC008_A549_6H.BRD.K81418486.10	0.56398	3.04358	0.003
trichostatin-a	CPC008_HEPG2_6H.BRD.A19037878.10	0.38614	1.76216	0.027
vorinostat	CPC008_HEPG2_6H.BRD.K81418486.10	0.37326	1.76846	0.037
vorinostat	CPC008_HT29_6H.BRD.K81418486.10	0.44912	2.07553	0.02
trichostatin-a	CPC008_MCF7_24H.BRD.A19037878.10	0.54458	1.68689	0.03
vorinostat	CPC008_MCF7_24H.BRD.K81418486.10	0.65983	1.97631	0.011
trichostatin-a	CPC008_MCF7_6H.BRD.A19037878.10	0.61694	2.99915	0.008
vorinostat	CPC008_MCF7_6H.BRD.K81418486.10	0.67349	2.23217	0.003
vorinostat	CPC008_VCAP_24H.BRD.K81418486.10	0.36267	1.75739	0.043
trichostatin-a	CPC009_A549_6H.BRD.A19037878.10	0.45885	2.52843	0.008
vorinostat	CPC009_A549_6H.BRD.K81418486.10	0.46696	2.36473	0.008
trichostatin-a	CPC009_HEPG2_6H.BRD.A19037878.10	0.5311	1.76536	0.021
vorinostat	CPC009_HEPG2_6H.BRD.K81418486.10	0.40224	1.73712	0.025
vorinostat	CPC009_HT29_6H.BRD.K81418486.10	0.64692	2.08142	0.004
trichostatin-a	CPC009_MCF7_24H.BRD.A19037878.10	0.6521	1.75925	0.012
vorinostat	CPC009_MCF7_24H.BRD.K81418486.10	0.7402	1.7422	0.012
trichostatin-a	CPC009_MCF7_6H.BRD.A19037878.10	0.49948	2.38756	0.014
vorinostat	CPC010_A549_24H.BRD.K81418486.10	0.50928	1.59211	0.03
trichostatin-a	CPC010_A549_6H.BRD.A19037878.10	0.3996	2.24949	0.021
vorinostat	CPC010_HEPG2_6H.BRD.K81418486.10	0.40216	1.78724	0.027
trichostatin-a	CPC010_HT29_6H.BRD.A19037878.10	0.65367	1.46014	0.029
vorinostat	CPC010_HT29_6H.BRD.K81418486.10	0.45878	2.23781	0.015
vorinostat	CPC010_MCF7_24H.BRD.K81418486.10	0.65787	1.99352	0.012
vorinostat	CPC010_MCF7_6H.BRD.K81418486.10	0.46958	1.58853	0.039
vorinostat	CPC010_PC3_24H.BRD.K81418486.10	0.63793	1.78618	0.01
vorinostat	CPC010_VCAP_24H.BRD.K81418486.10	0.43495	2.17657	0.025
trichostatin-a	CPC011_A549_24H.BRD.A19037878.10	0.73715	1.57487	0.017
vorinostat	CPC011_A549_24H.BRD.K81418486.10	0.71239	1.47477	0.04
trichostatin-a	CPC011_A549_6H.BRD.A19037878.10	0.41837	1.90977	0.02
vorinostat	CPC011_A549_6H.BRD.K81418486.10	0.3427	1.99854	0.034
vorinostat	CPC011_HT29_6H.BRD.K81418486.10	0.42501	1.80329	0.028
trichostatin-a	CPC011_MCF7_24H.BRD.A19037878.10	0.40723	1.84235	0.043
vorinostat	CPC011_MCF7_24H.BRD.K81418486.10	0.47046	1.9406	0.035
trichostatin-a	CPC011_MCF7_6H.BRD.A19037878.10	0.51778	1.80883	0.011
vorinostat	CPC011_PC3_24H.BRD.K81418486.10	0.67029	1.48666	0.033
vorinostat	CPC011_VCAP_24H.BRD.K81418486.10	0.45973	1.7504	0.033
vorinostat	CPC012_A375_6H.BRD.K81418486.10	0.38548	1.76248	0.032
trichostatin-a	CPC012_A549_24H.BRD.A19037878.10	0.82125	1.67586	0.005
panobinostat	CPC012_A549_24H.BRD.K02130563.001.06.4.10	0.69516	1.55371	0.024
trichostatin-a	CPC012_A549_24H.BRD.K68202742.001.06.6.10	0.81885	1.41875	0.033
vorinostat	CPC012_A549_24H.BRD.K81418486.10	0.70465	1.68793	0.006
trichostatin-a	CPC012_A549_6H.BRD.A19037878.10	0.47161	2.15117	0.019
vorinostat	CPC012_A549_6H.BRD.K81418486.10	0.47254	1.74724	0.026
panobinostat	CPC012_HT29_6H.BRD.K02130563.001.06.4.10	0.48776	1.48485	0.049
trichostatin-a	CPC012_MCF7_24H.BRD.A19037878.10	0.46688	2.17774	0.028
panobinostat	CPC012_MCF7_24H.BRD.K02130563.001.06.4.10	0.51563	1.66052	0.025
givinostat	CPC012_MCF7_24H.BRD.K13810148.001.02.1.10	0.62086	1.52765	0.03
vorinostat	CPC012_MCF7_24H.BRD.K81418486.10	0.73796	1.89626	0.007
givinostat	CPC012_MCF7_6H.BRD.K13810148.001.02.1.10	0.4271	2.26925	0.025
trichostatin-a	CPC012_MCF7_6H.BRD.K68202742.001.06.6.10	0.33169	1.69505	0.049
vorinostat	CPC012_MCF7_6H.BRD.K81418486.10	0.43515	1.99761	0.017
vorinostat	CPC013_A375_6H.BRD.K81418486.10	0.63622	2.39259	0.004
apicidin	CPC013_A549_24H.BRD.K64606589.001.01.9.10	0.60408	1.66385	0.011
trichostatin-a	CPC013_A549_24H.BRD.K68202742.001.05.8.10	0.71936	1.42556	0.043
entinostat	CPC013_A549_24H.BRD.K77908580.001.04.7.10	0.61893	2.50415	0.004
trichostatin-a	CPC013_A549_6H.BRD.A19037878.10	0.32275	1.94571	0.033
apicidin	CPC013_A549_6H.BRD.K64606589.001.01.9.10	0.39422	2.32731	0.012
trichostatin-a	CPC013_HA1E_6H.BRD.A19037878.10	0.42382	2.27427	0.02
vorinostat	CPC013_HA1E_6H.BRD.K81418486.10	0.39889	2.72403	0.011
trichostatin-a	CPC013_HEPG2_6H.BRD.A19037878.10	0.44194	2.42898	0.012
belinostat	CPC013_HEPG2_6H.BRD.K17743125.001.03.5.10	0.33793	1.9057	0.042
apicidin	CPC013_HEPG2_6H.BRD.K64606589.001.01.9.10	0.3665	2.39435	0.021
trichostatin-a	CPC013_HEPG2_6H.BRD.K68202742.001.05.8.10	0.38542	2.38178	0.013
vorinostat	CPC013_HEPG2_6H.BRD.K81418486.10	0.60239	1.95416	0.011
pyroxamide	CPC013_HT29_6H.BRD.K11663430.001.01.5.10	0.39586	2.00408	0.031
vorinostat	CPC013_HT29_6H.BRD.K81418486.10	0.51551	2.31358	0.01
trichostatin-a	CPC013_MCF7_24H.BRD.A19037878.10	0.46102	2.06137	0.017
apicidin	CPC013_MCF7_24H.BRD.K64606589.001.01.9.10	0.53988	1.78856	0.027
trichostatin-a	CPC013_MCF7_24H.BRD.K68202742.001.05.8.10	0.66913	1.46995	0.041
entinostat	CPC013_MCF7_24H.BRD.K77908580.001.04.7.10	0.78127	1.64665	0.022
vorinostat	CPC013_MCF7_24H.BRD.K81418486.10	0.70907	2.22467	0.006
trichostatin-a	CPC013_MCF7_6H.BRD.A19037878.10	0.50634	2.20583	0.016
pyroxamide	CPC013_MCF7_6H.BRD.K11663430.001.01.5.10	0.39972	2.0144	0.032
belinostat	CPC013_MCF7_6H.BRD.K17743125.001.03.5.10	0.42642	1.53457	0.047
vorinostat	CPC013_MCF7_6H.BRD.K81418486.10	0.65481	2.30959	0.007
trichostatin-a	CPC013_PC3_24H.BRD.A19037878.10	0.63187	1.48843	0.041
pyroxamide	CPC013_PC3_24H.BRD.K11663430.001.01.5.10	0.52442	1.48752	0.036
entinostat	CPC013_PC3_24H.BRD.K77908580.001.04.7.10	0.74894	1.48627	0.049
trichostatin-a	CPC013_PC3_6H.BRD.K68202742.001.05.8.10	0.44778	1.70174	0.044
trichostatin-a	CPC014_A549_24H.BRD.A19037878.10	0.4265	1.5274	0.037
dacinostat	CPC014_A549_24H.BRD.K56957086.001.04.8.10	0.6134	1.5128	0.035
vorinostat	CPC014_A549_24H.BRD.K81418486.10	0.49484	1.58992	0.032
HC-toxin	CPC014_A549_6H.BRD.A39646320.001.01.3.10	0.51145	1.5177	0.027
trichostatin-a	CPC014_HEPG2_6H.BRD.A19037878.10	0.30892	1.84538	0.048
dacinostat	CPC014_HEPG2_6H.BRD.K56957086.001.04.8.10	0.47781	1.84501	0.009
vorinostat	CPC014_HT29_6H.BRD.K81418486.10	0.43745	1.53593	0.045
trichostatin-a	CPC014_MCF7_24H.BRD.A19037878.10	0.52306	1.78812	0.017
HC-toxin	CPC014_MCF7_24H.BRD.A39646320.001.01.3.10	0.47621	1.64731	0.049
dacinostat	CPC014_MCF7_24H.BRD.K56957086.001.04.8.10	0.55595	1.51933	0.046
entinostat	CPC014_MCF7_24H.BRD.K77908580.001.05.4.10	0.70507	2.17	0.008
vorinostat	CPC014_MCF7_24H.BRD.K81418486.10	0.70047	2.10746	0.006
dacinostat	CPC014_PC3_24H.BRD.K56957086.001.04.8.10	0.68487	1.41781	0.043
HC-toxin	CPC014_PHH_24H.BRD.A39646320.001.01.3.10	0.40267	2.86784	0.006
dacinostat	CPC014_VCAP_24H.BRD.K56957086.001.02.2.10	0.63571	2.93125	0.004
trichostatin-a	CPC015_A375_6H.BRD.A19037878.10	0.47585	1.72661	0.034
trichostatin-a	CPC015_A549_24H.BRD.A19037878.10	0.6165	1.67324	0.007
vorinostat	CPC015_A549_24H.BRD.K81418486.10	0.58238	1.51004	0.036
trichostatin-a	CPC015_HEPG2_6H.BRD.A19037878.10	0.34294	1.96419	0.021
scriptaid	CPC015_HEPG2_6H.BRD.K22503835.001.06.0.10	0.37103	2.2393	0.019
vorinostat	CPC015_HEPG2_6H.BRD.K81418486.10	0.53508	1.92934	0.012
trichostatin-a	CPC015_HT29_6H.BRD.A19037878.10	0.4208	2.05206	0.022
scriptaid	CPC015_HT29_6H.BRD.K22503835.001.06.0.10	0.53408	1.87018	0.007
vorinostat	CPC015_HT29_6H.BRD.K81418486.10	0.43733	2.06417	0.023
trichostatin-a	CPC015_MCF7_24H.BRD.A19037878.10	0.67766	1.57258	0.022
scriptaid	CPC015_MCF7_24H.BRD.K22503835.001.06.0.10	0.76711	1.84138	0.014
vorinostat	CPC015_MCF7_24H.BRD.K81418486.10	0.728	1.80554	0.013
vorinostat	CPC015_PHH_24H.BRD.K81418486.10	0.35536	2.6485	0.007
trichostatin-a	CPC016_A375_6H.BRD.A19037878.10	0.42137	1.77898	0.046
trichostatin-a	CPC016_A549_24H.BRD.A19037878.10	0.76934	1.65934	0.009
vorinostat	CPC016_A549_24H.BRD.K81418486.10	0.67465	1.93349	0.004
trichostatin-a	CPC016_A549_6H.BRD.A19037878.10	0.36473	1.95309	0.04
vorinostat	CPC016_HEPG2_6H.BRD.K81418486.10	0.47069	1.57425	0.044
trichostatin-a	CPC016_HT29_6H.BRD.A19037878.10	0.40747	2.11306	0.02
vorinostat	CPC016_HT29_6H.BRD.K81418486.10	0.39711	1.67275	0.046
trichostatin-a	CPC016_MCF7_24H.BRD.A19037878.10	0.57645	1.87446	0.025
vorinostat	CPC016_MCF7_24H.BRD.K81418486.10	0.76126	1.68385	0.016
PCI-24781	CPC017_A549_24H.BRD.K12867552.001.01.3.10	0.74867	1.4714	0.048
vorinostat	CPC017_A549_24H.BRD.K81418486.10	0.53588	1.63573	0.032
trichostatin-a	CPC017_A549_6H.BRD.A19037878.10	0.46759	2.24051	0.009
vorinostat	CPC017_A549_6H.BRD.K81418486.10	0.43766	2.17964	0.015
trichostatin-a	CPC017_HEPG2_6H.BRD.A19037878.10	0.45004	2.33377	0.011
PCI-24781	CPC017_HEPG2_6H.BRD.K12867552.001.01.3.10	0.40819	2.1074	0.016
vorinostat	CPC017_HEPG2_6H.BRD.K81418486.10	0.4254	2.46101	0.02
trichostatin-a	CPC017_HT29_6H.BRD.A19037878.10	0.51259	1.60511	0.026
vorinostat	CPC017_HT29_6H.BRD.K81418486.10	0.46564	1.98927	0.028
trichostatin-a	CPC017_MCF7_24H.BRD.A19037878.10	0.67536	1.59921	0.019
PCI-24781	CPC017_MCF7_24H.BRD.K12867552.001.01.3.10	0.64406	1.62116	0.031
vorinostat	CPC017_MCF7_24H.BRD.K81418486.10	0.7405	1.71302	0.013
vorinostat	CPC017_NPC_24H.BRD.K81418486.10	0.35084	1.72009	0.045
trichostatin-a	CPC018_A375_6H.BRD.A19037878.10	0.52763	1.55818	0.042
vorinostat	CPC018_A375_6H.BRD.K81418486.10	0.46471	1.77023	0.035
trichostatin-a	CPC018_A549_24H.BRD.A19037878.10	0.7147	1.5354	0.014
vorinostat	CPC018_A549_24H.BRD.K81418486.10	0.69913	1.50748	0.02
trichostatin-a	CPC018_A549_6H.BRD.A19037878.10	0.3962	1.76682	0.027
vorinostat	CPC018_A549_6H.BRD.K81418486.10	0.37359	1.82201	0.046
trichostatin-a	CPC018_HEPG2_6H.BRD.A19037878.10	0.5131	1.44957	0.047
trichostatin-a	CPC018_HT29_6H.BRD.A19037878.10	0.48002	1.79639	0.034
vorinostat	CPC018_MCF7_24H.BRD.K81418486.10	0.64484	1.85706	0.014
trichostatin-a	CPC018_MCF7_6H.BRD.A19037878.10	0.43665	1.95381	0.028
vorinostat	CPC018_MCF7_6H.BRD.K81418486.10	0.43709	2.03879	0.015
trichostatin-a	CPC019_A375_6H.BRD.A19037878.10	0.47547	1.77372	0.032
vorinostat	CPC019_A375_6H.BRD.K81418486.10	0.55012	1.78267	0.024
trichostatin-a	CPC019_HEPG2_6H.BRD.A19037878.10	0.4434	2.49677	0.008
vorinostat	CPC019_HEPG2_6H.BRD.K81418486.10	0.50097	1.9461	0.009
trichostatin-a	CPC019_HT29_6H.BRD.A19037878.10	0.41951	1.80565	0.026
vorinostat	CPC019_HT29_6H.BRD.K81418486.10	0.53588	1.86871	0.012
vorinostat	CPC019_MCF7_24H.BRD.K81418486.10	0.73135	1.62756	0.017
vorinostat	CPC019_MCF7_6H.BRD.K81418486.10	0.4011	1.95839	0.029
trichostatin-a	CPC019_PC3_24H.BRD.A19037878.10	0.57995	1.49228	0.021
vorinostat	CPC019_PC3_24H.BRD.K81418486.10	0.79534	1.56879	0.004
trichostatin-a	CPC019_PC3_6H.BRD.A19037878.10	0.44955	1.71716	0.049
[truncated: 2,559 more rows]

## Sheet: PI3Kβ
Compound_name	Signature_name	TCS	NCS	pvalue
paxilline	CPC005_HT29_6H.BRD.K38251852.001.06.6.10	0.67239	1.51336	0.048
alitretinoin	CPC012_ASC_24H.BRD.K35483542.001.03.1.10	0.91655	1.45957	0.05
alitretinoin	CPC014_ASC_24H.BRD.K35483542.001.04.9.10	0.58967	1.99885	0.001
paclitaxel	CPC004_PC3_6H.BRD.A28746609.001.05.7.10	0.63129	1.53713	0.027
NU-7441	LJP005_HCC515_24H.C08	0.83398	1.85634	0.026
NU-7441	LJP005_HS578T_24H.C08	0.80558	1.60114	0.021
NU-7441	LJP005_SKBR3_24H.C07	1.28348	1.76613	0.001
NU-7441	LJP005_SKBR3_24H.C08	0.93218	1.82849	0
NU-7441	LJP005_SKBR3_24H.C09	0.76456	1.45842	0.034
trifluoperazine	CPC006_HCC515_6H.BRD.K89732114.001.05.9.10	0.86117	1.64093	0.013
trifluoperazine	CPC006_LOVO_6H.BRD.K89732114.001.05.9.10	0.84724	1.57039	0.01
PP-2	CPC002_PC3_6H.BRD.K95785537.001.09.0.10	0.98951	2.11662	0
saracatinib	CPC013_ASC_24H.BRD.K19540840.001.01.1.10	0.98818	1.71464	0.001
dasatinib	CPC013_PC3_6H.BRD.K49328571.001.04.4.10	0.9548	1.66318	0.008
PP-2	CPC017_NPC_24H.BRD.K95785537.001.09.0.10	0.98385	1.6917	0.001
dasatinib	LJP005_HS578T_3H.D06	0.59036	1.45875	0.049
dasatinib	LJP005_MCF10A_24H.D02	1.01533	1.58456	0.015
dasatinib	LJP005_MCF10A_24H.D03	0.75392	1.44408	0.044
dasatinib	LJP005_MCF10A_3H.D01	1.01327	1.46786	0.039
dasatinib	LJP005_SKBR3_3H.D01	0.73543	1.50451	0.045
dasatinib	LJP006_MCF10A_24H.I01	1.13565	1.54676	0.016
AT-9283	REP.A006_MCF7_24H.P21	0.78707	1.50888	0.021
tozasertib	REP.A015_HT29_24H.L14	0.8743	1.77101	0.002
dasatinib	CPC013_ASC_24H.BRD.K49328571.001.04.4.10	0.82708	3.91561	0
dasatinib	CPC013_SKB_24H.BRD.K49328571.001.04.4.10	0.47509	3.50735	0.001
dasatinib	LJP005_HA1E_24H.D01	0.8271	1.82118	0.006
dasatinib	LJP005_HA1E_24H.D02	0.60307	3.05021	0
dasatinib	LJP005_HA1E_24H.D03	0.52023	2.65661	0.004
dasatinib	LJP005_HA1E_24H.D04	0.48985	2.47177	0.001
dasatinib	LJP005_HS578T_24H.D01	1.15014	2.21328	0
dasatinib	LJP005_HS578T_24H.D02	1.09007	2.1834	0
dasatinib	LJP005_HS578T_24H.D03	0.90666	1.99152	0
dasatinib	LJP005_HS578T_24H.D04	1.04983	1.53655	0.017
dasatinib	LJP005_HS578T_24H.D05	1.06324	3.67945	0
dasatinib	LJP005_HS578T_24H.D06	0.90242	1.68108	0.008
dasatinib	LJP006_HA1E_24H.I01	0.75696	1.98449	0
dasatinib	LJP006_HA1E_24H.I03	0.42401	1.79612	0.043
dasatinib	LJP006_HA1E_24H.I04	0.46645	2.49607	0.008
dasatinib	LJP006_HME1_24H.I01	1.11598	2.05938	0
dasatinib	LJP006_HME1_24H.I03	0.96712	1.89831	0
dasatinib	LJP006_HME1_24H.I04	0.75606	3.14265	0
dasatinib	LJP006_HME1_24H.I05	0.72742	2.16642	0.001
dasatinib	LJP006_HME1_24H.I02	0.7921	3.07011	0
dasatinib	LJP006_HS578T_24H.I01	0.92604	1.49811	0.034
dasatinib	LJP006_HS578T_24H.I02	0.92816	1.43325	0.036
dasatinib	LJP006_HS578T_24H.I03	1.14181	1.93749	0.001
dasatinib	LJP006_HS578T_24H.I04	1.04297	2.38816	0
dasatinib	LJP006_HS578T_24H.I05	1.02151	2.98786	0
dasatinib	LJP006_HS578T_24H.I06	0.96082	4.11256	0
dasatinib	LJP007_ASC_24H.G13	0.57799	2.21007	0.002
dasatinib	LJP007_ASC_24H.G14	0.67917	1.93991	0.001
dasatinib	LJP007_ASC_24H.G17	0.56527	3.07229	0
dasatinib	LJP007_ASC_24H.G18	0.65393	2.81944	0
dasatinib	LJP007_HA1E_24H.G13	0.85673	1.67983	0.006
dasatinib	LJP007_HA1E_24H.G14	0.83392	1.71027	0.001
dasatinib	LJP007_HA1E_24H.G15	0.89231	1.80029	0.002
dasatinib	LJP007_HA1E_24H.G16	0.90294	1.63958	0.004
dasatinib	LJP007_HA1E_24H.G17	0.85989	1.77941	0.001
dasatinib	LJP007_HA1E_24H.G18	0.87985	1.76396	0.001
dasatinib	LJP007_HME1_24H.G13	1.24484	2.86482	0
dasatinib	LJP007_HME1_24H.G14	1.10926	2.03961	0
dasatinib	LJP007_HME1_24H.G15	0.95771	2.85564	0
dasatinib	LJP007_HME1_24H.G16	0.60128	1.60222	0.04
dasatinib	LJP007_HME1_24H.G17	0.29428	2.10739	0.014
dasatinib	LJP007_SKL.C_24H.G13	0.64189	4.13607	0
dasatinib	LJP007_SKL.C_24H.G14	0.54543	3.47506	0
dasatinib	LJP007_SKL.C_24H.G15	0.41779	2.94263	0.001
dasatinib	LJP007_SKL_24H.G13	0.77869	2.03907	0.001
dasatinib	LJP007_SKL_24H.G14	0.78116	2.28044	0
dasatinib	LJP007_SKL_24H.G15	0.9476	2.13115	0
dasatinib	LJP007_SKL_24H.G17	0.8141	2.07974	0
dasatinib	LJP007_SKL_24H.G18	0.70788	2.48466	0.001
dasatinib	LJP008_ASC.C_24H.G13	0.43653	2.11854	0.008
dasatinib	LJP008_ASC.C_24H.G14	0.58735	4.03487	0.001
dasatinib	LJP008_ASC.C_24H.G15	0.91423	3.26502	0
dasatinib	LJP008_ASC.C_24H.G16	0.71031	2.23422	0.001
dasatinib	LJP008_ASC_24H.G13	0.60025	1.47462	0.044
dasatinib	LJP008_ASC_24H.G14	0.75414	1.60824	0.012
dasatinib	LJP008_ASC_24H.G16	0.65008	1.59155	0.018
dasatinib	LJP008_ASC_24H.G17	0.5107	3.26511	0
dasatinib	LJP008_ASC_24H.G18	0.80983	1.63883	0.016
dasatinib	LJP008_HA1E_24H.G14	0.62674	3.20291	0
dasatinib	LJP008_HA1E_24H.G15	0.83545	1.68707	0.008
dasatinib	LJP008_HA1E_24H.G16	0.82411	2.07226	0
dasatinib	LJP008_HA1E_24H.G17	0.72499	2.02022	0.002
dasatinib	LJP008_HA1E_24H.G18	0.72415	1.88268	0
dasatinib	LJP008_HME1_24H.G13	1.31329	2.89672	0
dasatinib	LJP008_HME1_24H.G14	0.62391	4.47341	0.002
dasatinib	LJP008_HME1_24H.G15	0.67875	3.03572	0
dasatinib	LJP008_HME1_24H.G16	0.57535	2.44682	0
dasatinib	LJP008_HME1_24H.G17	0.46222	3.11388	0.001
dasatinib	LJP008_HME1_24H.G18	0.49505	3.2962	0
dasatinib	LJP008_SKL.C_24H.G13	0.63814	3.74438	0
dasatinib	LJP008_SKL.C_24H.G14	0.69731	4.14862	0
dasatinib	LJP008_SKL.C_24H.G15	0.71597	2.39252	0
dasatinib	LJP008_SKL.C_24H.G16	0.86585	1.59887	0.029
dasatinib	LJP008_SKL.C_24H.G17	0.59244	3.03084	0
dasatinib	LJP008_SKL.C_24H.G18	0.42931	2.88188	0.004
dasatinib	LJP008_SKL_24H.G13	0.8024	2.44233	0
dasatinib	LJP008_SKL_24H.G14	0.87425	2.31004	0
dasatinib	LJP008_SKL_24H.G15	0.86449	2.76927	0.001
dasatinib	LJP008_SKL_24H.G16	0.86654	2.56176	0.002
dasatinib	LJP008_SKL_24H.G17	0.8594	3.13253	0
dasatinib	LJP008_SKL_24H.G18	0.68122	3.22705	0
dasatinib	LJP009_ASC.C_24H.G14	0.6209	4.23144	0
dasatinib	LJP009_ASC.C_24H.G15	0.58971	3.42663	0.001
dasatinib	LJP009_ASC.C_24H.G16	0.691	1.86807	0.006
dasatinib	LJP009_ASC_24H.G14	0.9288	1.44991	0.044
dasatinib	LJP009_ASC_24H.G16	0.9743	1.72058	0.002
dasatinib	LJP009_ASC_24H.G17	0.83109	1.48774	0.037
dasatinib	LJP009_ASC_24H.G18	0.63751	1.90072	0.002
dasatinib	LJP009_HA1E_24H.G13	0.98209	1.6016	0.008
dasatinib	LJP009_HA1E_24H.G14	0.99462	1.98865	0
dasatinib	LJP009_HA1E_24H.G15	0.83722	1.51744	0.021
dasatinib	LJP009_HA1E_24H.G16	0.88719	2.11243	0
dasatinib	LJP009_HA1E_24H.G17	0.90994	1.52453	0.023
dasatinib	LJP009_HME1_24H.G13	1.2922	2.54345	0
dasatinib	LJP009_HME1_24H.G14	0.82439	4.74	0
dasatinib	LJP009_HME1_24H.G15	0.60032	5.49052	0
dasatinib	LJP009_HME1_24H.G16	0.50994	4.19941	0
dasatinib	LJP009_SKL.C_24H.G13	0.76442	4.14911	0.001
dasatinib	LJP009_SKL.C_24H.G14	0.84983	1.9251	0.001
dasatinib	LJP009_SKL.C_24H.G15	0.9731	1.93014	0
dasatinib	LJP009_SKL.C_24H.G16	0.85756	1.99052	0
dasatinib	LJP009_SKL.C_24H.G17	0.53416	2.90658	0
dasatinib	LJP009_SKL.C_24H.G18	0.66356	2.88347	0
dasatinib	LJP009_SKL_24H.G13	0.91609	2.58532	0
dasatinib	LJP009_SKL_24H.G14	0.94942	2.62426	0
dasatinib	LJP009_SKL_24H.G15	0.82339	2.11479	0.001
dasatinib	LJP009_SKL_24H.G16	0.55296	3.16301	0
dasatinib	LJP009_SKL_24H.G17	0.68004	4.33291	0
dasatinib	LJP009_SKL_24H.G18	0.75033	2.32737	0.001
dasatinib	REP.A019_HA1E_24H.L13	0.56072	3.60747	0.002
dasatinib	REP.A019_HA1E_24H.L14	0.65343	3.9646	0
dasatinib	REP.A019_HA1E_24H.L16	0.74577	3.96776	0
dasatinib	REP.A019_HA1E_24H.L15	0.69257	3.78238	0.002
latrunculin-b	CPC012_A375_6H.BRD.A19248578.001.02.9.10	0.61482	1.66126	0.009
latrunculin-b	CPC012_A375_6H.BRD.A19248578.001.03.7.10	0.97142	3.1808	0
latrunculin-b	CPC012_A549_24H.BRD.A19248578.001.03.7.10	1.05038	2.53035	0
latrunculin-b	CPC012_A549_6H.BRD.A19248578.001.02.9.10	0.73101	1.68928	0.004
latrunculin-b	CPC012_A549_6H.BRD.A19248578.001.03.7.10	0.88011	4.30999	0
latrunculin-b	CPC012_HCC515_6H.BRD.A19248578.001.03.7.10	0.57274	1.65599	0.023
latrunculin-b	CPC012_HT29_6H.BRD.A19248578.001.02.9.10	0.66106	2.25943	0.008
latrunculin-b	CPC012_MCF7_24H.BRD.A19248578.001.02.9.10	0.97855	1.52877	0.013
latrunculin-b	CPC012_MCF7_6H.BRD.A19248578.001.02.9.10	0.60627	3.05256	0.007
latrunculin-b	CPC012_PC3_24H.BRD.A19248578.001.02.9.10	1.21505	1.89504	0.001
latrunculin-b	CPC012_PC3_24H.BRD.A19248578.001.03.7.10	1.27691	2.07952	0
latrunculin-b	CPC012_PC3_6H.BRD.A19248578.001.02.9.10	0.61595	1.48997	0.04
latrunculin-b	CPC012_PC3_6H.BRD.A19248578.001.03.7.10	1.03292	1.98647	0
cytochalasin-b	CPC006_A375_6H.BRD.K26664453.001.03.4.10	0.75748	4.99797	0
cytochalasin-b	CPC006_A549_6H.BRD.K26664453.001.03.4.10	0.59367	3.66016	0.002
cytochalasin-b	CPC006_HA1E_6H.BRD.K26664453.001.03.4.10	0.79712	3.42106	0
cytochalasin-b	CPC006_HT29_24H.BRD.K26664453.001.03.4.10	0.58662	2.50117	0.003
cytochalasin-b	CPC006_HT29_6H.BRD.K26664453.001.03.4.10	0.52503	2.93415	0.004
cytochalasin-d	CPC013_A375_6H.BRD.K25504083.001.03.1.10	0.62167	3.28533	0
cytochalasin-d	CPC013_A549_24H.BRD.K25504083.001.03.1.10	0.86856	2.93545	0
cytochalasin-d	CPC013_HT29_6H.BRD.K25504083.001.03.1.10	0.45676	2.40423	0.016
cytochalasin-d	CPC013_PC3_24H.BRD.K25504083.001.03.1.10	0.8342	1.74398	0.02
cytochalasin-d	CPC013_PC3_6H.BRD.K25504083.001.03.1.10	0.36112	1.98839	0.037
cytochalasin-d	CPC013_VCAP_24H.BRD.K25504083.001.03.1.10	0.66159	3.47347	0.001
LDN-193189	LJP005_MCF10A_24H.G02	0.58132	1.62729	0.035
HG-5-88-01	CPC013_A375_6H.BRD.U44700465.000.01.4.10	0.72389	4.61054	0
HG-5-88-01	CPC013_A549_24H.BRD.U44700465.000.01.4.10	0.31277	1.92125	0.037
HG-5-88-01	CPC013_ASC_24H.BRD.U44700465.000.01.4.10	0.79967	2.25686	0
HG-5-88-01	CPC013_HT29_6H.BRD.U44700465.000.01.4.10	1.21944	3.40476	0
HG-5-88-01	CPC013_MCF7_24H.BRD.U44700465.000.01.4.10	0.54116	2.19241	0.009
HG-5-88-01	CPC013_MCF7_6H.BRD.U44700465.000.01.4.10	0.92036	5.61028	0
HG-5-88-01	CPC013_PC3_6H.BRD.U44700465.000.01.4.10	0.6177	2.96429	0.001
parthenolide	CPC002_PC3_6H.BRD.K98548675.001.02.6.10	0.4135	1.74698	0.023
parthenolide	CPC002_VCAP_24H.BRD.K98548675.001.02.6.10	0.42336	2.04486	0.018
parthenolide	CPC006_PL21_6H.BRD.K98548675.001.02.6.10	0.36536	1.65731	0.045
parthenolide	CPC006_RKO_6H.BRD.K98548675.001.02.6.10	0.28417	1.89327	0.024
parthenolide	CPC006_WSUDLCL2_6H.BRD.K98548675.001.02.6.10	0.4666	1.61323	0.038
5-iodotubercidin	CPC014_HT29_6H.BRD.A18497530.001.05.3.10	0.71385	1.58614	0.032
PSB-36	CPC005_MCF7_24H.BRD.A70407468.001.01.2.10	0.69142	1.45093	0.048
nicardipine	CPC005_A375_24H.BRD.A26711594.003.06.4.10	0.69307	1.74166	0.008
reversine	CPC014_ASC_24H.BRD.K77286328.001.02.9.10	1.15264	1.92541	0
reversine	CPC014_SKB_24H.BRD.K77286328.001.02.9.10	0.90681	1.53976	0.017
niguldipine	CPC002_PC3_6H.BRD.A62336480.001.02.5.10	0.96641	1.53891	0.012
bromocriptine	CPC002_PC3_6H.BRD.A69960130.066.01.4.10	0.67368	1.6551	0.003
piribedil	CPC005_MCF7_6H.BRD.K47936004.003.04.9.10	0.48278	1.67354	0.024
dihydroergocristine	CPC005_PC3_6H.BRD.A44701612.066.01.9.10	0.72328	1.48142	0.034
promazine	CPC006_H1299_6H.BRD.K06980535.003.15.0.10	0.80883	1.43742	0.049
promazine	CPC006_NOMO1_6H.BRD.K06980535.003.15.0.10	1.00512	1.92779	0
maprotiline	CPC011_MCF7_24H.BRD.K25433859.003.19.7.10	0.94889	1.42138	0.027
naftopidil	CPC011_PC3_24H.BRD.A01787639.001.03.1.10	0.62982	1.67279	0.003
carvedilol	CPC011_VCAP_24H.BRD.A10977446.001.09.7.10	0.75004	1.57676	0.018
diazepam	CPC011_VCAP_24H.BRD.K16508793.001.03.4.10	0.85868	1.6504	0.001
flupentixol	CPC016_HEPG2_6H.BRD.K70487031.001.01.0.10	0.89139	1.77595	0
niguldipine	CPC017_ASC_24H.BRD.A62336480.001.02.5.10	0.75285	1.43973	0.042
maprotiline	CPC018_A375_6H.BRD.K25433859.003.14.8.10	0.70774	1.49319	0.024
maprotiline	CPC018_HEPG2_6H.BRD.K25433859.003.14.8.10	0.87094	1.68812	0.006
promazine	CPC018_NPC_24H.BRD.K06980535.003.15.0.10	0.812	1.41587	0.046
nortriptyline	CPC018_NPC_24H.BRD.K91263825.001.03.6.10	0.69262	1.55144	0.011
thioridazine	CPD001_MCF7_6H.BRD.A84481105.003.23.0.10	0.72233	1.6695	0.006
aripiprazole	CPD003_PC3_24H.BRD.K70358946.001.09.0.10	1.03974	1.70515	0.003
naftopidil	CPD003_PC3_6H.BRD.A01787639.300.06.0.10	0.63595	1.62083	0.016
risperidone	REP.A016_MCF7_24H.J02	0.46599	1.55045	0.013
promazine	CPC004_VCAP_6H.BRD.K06980535.003.15.0.10	0.83402	1.52148	0.016
thioridazine	CPC006_SNGM_6H.BRD.A84481105.003.17.2.10	0.80508	1.42888	0.047
thioridazine	CPC006_VCAP_6H.BRD.A84481105.003.17.2.10	0.71051	1.51119	0.019
nefazodone	CPC016_A375_6H.BRD.K90789829.003.03.3.10	0.43099	1.467	0.049
nortriptyline	CPC018_HEPG2_6H.BRD.K91263825.001.03.6.10	0.71635	1.47806	0.038
maprotiline	CPC018_HT29_6H.BRD.K25433859.003.14.8.10	0.77977	1.55267	0.022
carvedilol	CPC011_HT29_6H.BRD.A10977446.001.09.7.10	0.62555	1.76398	0.008
risperidone	REP.A016_PC3_24H.J01	0.66214	1.59782	0.016
bromocriptine	CPC016_MCF7_24H.BRD.A69960130.066.01.4.10	0.7828	1.69603	0.015
phenoxybenzamine	CPC020_VCAP_6H.BRD.A67799922.003.22.9.10	0.33785	2.36625	0.03
dihydroergocristine	CPC005_PC3_24H.BRD.A44701612.066.01.9.10	0.70996	1.49908	0.041
amiodarone	CPC011_PC3_24H.BRD.K17561142.003.24.2.10	0.76857	1.49263	0.047
procaterol	CPC016_A375_6H.BRD.A22684332.003.03.1.10	0.50392	1.53181	0.02
quercetin	CPC018_HEPG2_6H.BRD.K97399794.001.10.4.10	0.77516	1.47207	0.026
finasteride	REP.A020_YAPC_24H.A17	0.5799	1.49211	0.032
U-0126	CPC002_HCC515_6H.BRD.K18787491.001.05.2.10	0.63194	1.81417	0.002
AKT-inhibitor-1-2	CPC006_AGS_6H.BRD.K04887706.001.01.6.9.1	0.98003	2.25654	0.001
BMS-536924	CPC006_H1299_6H.BRD.K34581968.001.01.2.11.1	0.87088	1.52597	0.033
BMS-754807	CPC006_HA1E_24H.BRD.K13049116.001.01.6.10	0.69718	1.49077	0.045
AKT-inhibitor-1-2	CPC006_HA1E_6H.BRD.K04887706.001.01.6.9.1	1.02428	1.63766	0.015
AKT-inhibitor-1-2	CPC006_HCC515_24H.BRD.K04887706.001.01.6.9.1	1.11952	1.7504	0.001
MK-2206	CPC006_MDST8_6H.BRD.K68065987.300.03.4.10	0.98202	1.77208	0.006
BMS-754807	CPC006_NCIH2073_6H.BRD.K13049116.001.01.6.10	0.89495	1.78396	0.004
AKT-inhibitor-1-2	CPC006_NCIH596_6H.BRD.K04887706.001.01.6.9.1	0.87965	1.73706	0.002
BMS-536924	CPC006_NOMO1_6H.BRD.K34581968.001.01.2.11.1	0.89836	1.52184	0.022
AKT-inhibitor-IV	CPC006_PC3_24H.BRD.K28296557.005.14.6.10	0.99389	1.53032	0.041
AKT-inhibitor-1-2	CPC006_PL21_6H.BRD.K04887706.001.01.6.9.1	0.61649	1.47681	0.04
BMS-754807	CPC006_RMUGS_6H.BRD.K13049116.001.01.6.10	0.64975	1.54933	0.035
BMS-754807	CPC006_SNUC4_6H.BRD.K13049116.001.01.6.10	0.83431	1.63504	0.011
BMS-536924	CPC006_SNUC5_6H.BRD.K34581968.001.01.2.11.1	0.86675	1.51116	0.015
BMS-536924	CPC006_T3M10_6H.BRD.K34581968.001.01.2.11.1	0.99255	2.09081	0
AKT-inhibitor-1-2	CPC006_U937_6H.BRD.K04887706.001.01.6.9.1	1.01	1.48439	0.035
SB-202190	CPC016_MCF7_24H.BRD.K54330070.001.07.1.10	0.68634	1.64593	0.007
AKT-inhibitor-1-2	LJP005_BT20_3H.B20	0.62709	1.60111	0.025
AKT-inhibitor-1-2	LJP005_HS578T_24H.B20	0.78915	1.45201	0.034
AKT-inhibitor-1-2	LJP005_MCF10A_3H.B19	0.93194	1.82009	0
AKT-inhibitor-1-2	LJP005_MCF7_3H.B20	0.88414	1.54747	0.016
canertinib	LJP006_HCC515_24H.H08	0.8605	1.79909	0.004
MK-2206	LJP006_LNCAP_3H.F02	0.915	1.7435	0.004
MK-2206	LJP006_LNCAP_3H.F03	0.9252	1.56117	0.015
MK-2206	LJP006_LNCAP_3H.F06	0.78255	1.88655	0.004
canertinib	LJP006_MCF10A_3H.H10	0.81399	1.43301	0.05
canertinib	LJP006_MCF10A_3H.H12	0.82413	1.40291	0.047
MK-2206	LJP006_MCF7_3H.F01	0.75301	1.5855	0.006
MK-2206	LJP006_SKBR3_24H.F01	0.72744	1.51447	0.049
LY-294002	LPROT001_A375_6H.P19	0.56983	1.73105	0.006
LY-294002	LPROT001_A375_6H.P21	0.5919	1.59951	0.035
LY-294002	LPROT001_MCF7_6H.O21	0.47168	1.70663	0.012
LY-294002	LPROT001_PC3_6H.P20	0.85335	2.11322	0
MK-2206	CPC006_A375_6H.BRD.K68065987.300.03.4.10	0.81573	1.71686	0.019
AKT-inhibitor-1-2	CPC006_THP1_6H.BRD.K04887706.001.01.6.9.1	0.80142	2.21471	0
MK-2206	CPC006_WSUDLCL2_6H.BRD.K68065987.300.03.4.10	1.0487	2.58166	0
AKT-inhibitor-1-2	LJP005_MCF7_24H.B20	0.9988	1.92545	0.002
AKT-inhibitor-1-2	LJP005_MCF7_3H.B19	0.76034	1.53057	0.025
MK-2206	LJP006_A549_24H.F03	0.72676	1.69815	0.011
AKT-inhibitor-1-2	CPC006_PC3_6H.BRD.K04887706.001.01.6.9.1	1.10132	2.40012	0
AKT-inhibitor-1-2	CPC006_VCAP_24H.BRD.K04887706.001.01.6.9.1	0.87534	1.54525	0.018
AKT-inhibitor-1-2	CPC006_VCAP_6H.BRD.K04887706.001.01.6.9.1	1.18506	1.94701	0
AKT-inhibitor-1-2	LJP005_SKBR3_3H.B20	0.58628	1.5082	0.049
AKT-inhibitor-1-2	LJP005_SKBR3_3H.B21	0.52353	1.61625	0.021
WHI-P154	CPC001_HCC515_24H.BRD.K52850071.001.01.2.10	0.97473	2.5664	0
NVP-TAE684	CPC013_A375_6H.BRD.K50140147.001.03.6.10	0.66959	2.03461	0.003
NVP-TAE684	CPC013_A549_24H.BRD.K50140147.001.03.6.10	1.0138	2.16205	0.001
NVP-TAE684	CPC013_A549_6H.BRD.K50140147.001.03.6.10	0.63696	1.60615	0.023
NVP-TAE684	CPC013_ASC_24H.BRD.K50140147.001.03.6.10	1.19619	2.74754	0
NVP-TAE684	CPC013_HCC515_6H.BRD.K50140147.001.03.6.10	0.45319	2.35819	0.01
NVP-TAE684	CPC013_HT29_6H.BRD.K50140147.001.03.6.10	0.89338	1.7924	0.001
NVP-TAE684	CPC013_MCF7_24H.BRD.K50140147.001.03.6.10	0.58385	2.01026	0.006
NVP-TAE684	CPC013_MCF7_6H.BRD.K50140147.001.03.6.10	0.68579	1.66382	0.034
NVP-TAE684	CPC013_PC3_24H.BRD.K50140147.001.03.6.10	0.96021	2.6618	0.002
NVP-TAE684	CPC013_PC3_6H.BRD.K50140147.001.03.6.10	0.76869	1.44341	0.049
NVP-TAE684	CPC013_SKB_24H.BRD.K50140147.001.03.6.10	1.0091	1.8684	0
NVP-TAE684	CPC013_VCAP_24H.BRD.K50140147.001.03.6.10	0.51135	2.03551	0.011
NVP-TAE684	CPC014_A375_6H.BRD.K50140147.001.01.0.10	0.76604	1.99379	0.002
NVP-TAE684	CPC014_A375_6H.BRD.K50140147.001.02.8.10	0.61566	2.4483	0
NVP-TAE684	CPC014_A549_24H.BRD.K50140147.001.01.0.10	1.13911	2.31832	0
NVP-TAE684	CPC014_A549_24H.BRD.K50140147.001.02.8.10	0.74881	2.95768	0
crizotinib	CPC014_A549_24H.BRD.K78431006.001.02.9.10	1.02245	2.64161	0
NVP-TAE684	CPC014_A549_6H.BRD.K50140147.001.01.0.10	0.69681	2.05904	0.003
NVP-TAE684	CPC014_ASC_24H.BRD.K50140147.001.01.0.10	1.05961	4.05557	0
NVP-TAE684	CPC014_HA1E_6H.BRD.K50140147.001.02.8.10	0.328	1.83087	0.019
NVP-TAE684	CPC014_HT29_6H.BRD.K50140147.001.01.0.10	0.73007	1.65116	0.022
crizotinib	CPC014_MCF7_24H.BRD.K78431006.001.02.9.10	1.00354	2.27399	0
NVP-TAE684	CPC014_MCF7_6H.BRD.K50140147.001.02.8.10	0.70174	1.47764	0.038
NVP-TAE684	CPC014_PC3_24H.BRD.K50140147.001.01.0.10	1.14007	1.98356	0
crizotinib	CPC014_PC3_24H.BRD.K78431006.001.02.9.10	0.5965	3.06979	0.006
NVP-TAE684	CPC014_PC3_6H.BRD.K50140147.001.01.0.10	0.56305	2.21572	0.001
NVP-TAE684	CPC014_SKB_24H.BRD.K50140147.001.01.0.10	0.87046	5.25689	0
NVP-TAE684	CPC014_SKB_24H.BRD.K50140147.001.02.8.10	0.95129	2.09344	0
crizotinib	CPC014_SKB_24H.BRD.K78431006.001.02.9.10	0.6317	3.04005	0
NVP-TAE684	CPC014_VCAP_24H.BRD.K50140147.001.01.0.10	0.97198	1.43898	0.033
crizotinib	CPC014_VCAP_24H.BRD.K78431006.001.02.9.10	0.92142	1.56552	0.014
crizotinib	LJP005_A375_24H.A19	0.93584	1.70459	0.009
crizotinib	LJP005_A549_24H.A19	0.97429	2.86243	0
crizotinib	LJP005_HEPG2_24H.A19	0.5317	2.31295	0.016
crizotinib	LJP005_HT29_24H.A19	1.25245	2.23652	0
crizotinib	LJP005_MCF7_24H.A19	1.14509	2.46507	0
crizotinib	LJP005_MDAMB231_24H.A19	0.87104	2.27817	0
NVP-TAE684	LJP006_A375_24H.K14	1.29545	2.80247	0
NVP-TAE684	LJP006_A375_24H.K15	1.19503	4.48468	0
NVP-TAE684	LJP006_A375_24H.K16	0.95998	4.46874	0
NVP-TAE684	LJP006_A375_24H.K17	0.89347	4.93869	0
NVP-TAE684	LJP006_A375_24H.K13	1.11623	3.72504	0
NVP-TAE684	LJP006_A549_24H.K13	1.11332	3.73913	0
NVP-TAE684	LJP006_A549_24H.K14	1.05129	3.76704	0.001
NVP-TAE684	LJP006_A549_24H.K15	1.12696	3.41434	0
NVP-TAE684	LJP006_A549_24H.K16	1.08988	3.37086	0
NVP-TAE684	LJP006_HCC515_24H.K13	0.92401	3.23403	0
NVP-TAE684	LJP006_HCC515_24H.K15	0.84975	2.59583	0
NVP-TAE684	LJP006_HCC515_24H.K16	0.818	1.9165	0
NVP-TAE684	LJP006_HME1_24H.K13	0.73267	1.49539	0.036
NVP-TAE684	LJP006_HME1_24H.K14	1.20027	2.83511	0
NVP-TAE684	LJP006_HME1_24H.K15	1.22334	2.8126	0
NVP-TAE684	LJP006_HME1_24H.K16	1.35046	2.88949	0
NVP-TAE684	LJP006_HME1_24H.K17	1.10842	2.80073	0
NVP-TAE684	LJP006_HT29_24H.K13	0.90972	3.28465	0.001
NVP-TAE684	LJP006_HT29_24H.K15	1.03375	4.25183	0
NVP-TAE684	LJP006_HT29_24H.K16	1.41156	2.35578	0
NVP-TAE684	LJP006_HT29_24H.K17	1.05787	4.0561	0
NVP-TAE684	LJP006_HT29_24H.K18	1.19485	2.28688	0
NVP-TAE684	LJP006_MCF10A_24H.K13	0.90685	3.51329	0
NVP-TAE684	LJP006_MCF7_24H.K17	0.97118	3.47276	0
NVP-TAE684	LJP006_MDAMB231_24H.K13	1.02527	2.17542	0
NVP-TAE684	LJP006_MDAMB231_24H.K14	1.00912	2.65263	0.001
NVP-TAE684	LJP006_MDAMB231_24H.K15	0.52511	2.46989	0.011
NVP-TAE684	LJP006_PC3_24H.K13	0.92039	3.17116	0
NVP-TAE684	LJP006_PC3_24H.K14	0.50226	3.13667	0.002
crizotinib	REP.A024_A375_24H.N01	1.12106	1.91879	0.002
crizotinib	REP.A024_A375_24H.N02	0.89858	2.31359	0.001
crizotinib	REP.A024_HT29_24H.N01	1.16956	2.89739	0
crizotinib	REP.A024_HT29_24H.N02	1.05233	3.31184	0
crizotinib	REP.A024_MCF7_24H.N01	1.33225	2.23777	0
crizotinib	REP.A024_MCF7_24H.N02	1.02944	3.26708	0
crizotinib	REP.A024_PC3_24H.N01	0.98792	1.87631	0
crizotinib	REP.A024_YAPC_24H.N01	1.18129	1.84196	0
crizotinib	REP.A024_YAPC_24H.N02	0.8687	2.27112	0
mibefradil	CPC020_A549_6H.BRD.A48631911.001.01.9.10	0.64785	1.51724	0.014
ezetimibe	CPC004_HA1E_6H.BRD.A41519720.001.03.0.10	0.85777	1.51087	0.034
dexamethasone-acetate	REP.A028_A375_24H.F02	0.70543	1.72006	0.003
dexamethasone-acetate	REP.A028_HA1E_24H.F03	0.51831	1.4852	0.037
menadione	CPC006_MCF7_6H.BRD.K78126613.001.16.0.10	0.54659	1.64609	0.022
BRD-K30351863	CPC008_A375_24H.BRD.K30351863.019.01.2.10	0.95348	1.65559	0.009
BRD-K30351863	CPC008_A549_6H.BRD.K30351863.019.01.2.10	0.65063	1.49546	0.026
BRD-K30351863	CPC008_HEPG2_6H.BRD.K30351863.019.01.2.10	0.29191	1.91409	0.043
BRD-K30351863	CPC008_HT29_6H.BRD.K30351863.019.01.2.10	0.63345	2.41719	0.001
BRD-K30351863	CPC008_MCF7_24H.BRD.K30351863.019.01.2.10	0.84697	2.10147	0.002
BRD-K30351863	CPC008_VCAP_24H.BRD.K30351863.019.01.2.10	0.54038	1.95461	0.007
BRD-K30351863	CPC008_VCAP_6H.BRD.K30351863.019.01.2.10	0.32743	1.75878	0.03
BRD-K00313977	CPC009_A549_24H.BRD.K00313977.019.01.1.10	0.76783	2.14943	0.003
BRD-K00313977	CPC009_MCF7_24H.BRD.K00313977.019.01.1.10	0.58367	1.73812	0.029
BRD-K00313977	CPC009_VCAP_24H.BRD.K00313977.019.01.1.10	0.71913	1.97445	0.001
BRD-K00313977	CPC009_VCAP_6H.BRD.K00313977.019.01.1.10	0.34642	2.0422	0.046
pitavastatin	CPC010_HEPG2_6H.BRD.K30097969.001.04.6.10	0.87353	1.46081	0.037
Ro-90-7501	CPC005_MCF7_24H.BRD.K58299615.001.02.7.10	0.91438	1.75489	0.005
phloretin	CPC006_SNGM_6H.BRD.K15563106.001.08.1.177.6	0.80692	1.44164	0.042
phloretin	CPC006_VCAP_6H.BRD.K15563106.001.08.1.177.6	0.63055	1.51502	0.05
mifepristone	CPC016_MCF7_24H.BRD.A44780397.001.01.1.10	0.79328	1.75832	0.011
apigenin	CPC018_A375_6H.BRD.K12057390.001.02.5.10	0.82162	2.08461	0
mifepristone	CPC018_MCF7_24H.BRD.K37270826.001.16.9.10	0.8594	1.94947	0
brefeldin-a	CPC001_PC3_24H.BRD.A17065207.001.06.9.10	0.78046	1.94597	0.015
brefeldin-a	CPC001_PC3_6H.BRD.A17065207.001.06.9.10	0.62551	2.09798	0
brefeldin-a	CPC001_VCAP_6H.BRD.A17065207.001.06.9.10	0.64778	1.4914	0.028
brefeldin-a	CPC016_HT29_6H.BRD.A17065207.001.06.9.10	0.51987	2.90617	0.002
brefeldin-a	CPC016_MCF7_24H.BRD.A17065207.001.06.9.10	0.46573	1.76425	0.049
DL-PDMP	CPC006_A375_24H.BRD.K05653692.003.04.7.64	1.04882	2.70737	0
DL-PDMP	CPC006_A375_6H.BRD.K05653692.003.04.7.64	0.73484	1.91456	0.006
DL-PDMP	CPC006_DV90_6H.BRD.K05653692.003.04.7.64	0.68567	1.95583	0.003
DL-PDMP	CPC006_HA1E_24H.BRD.K05653692.003.04.7.64	1.08013	3.18416	0
DL-PDMP	CPC006_HA1E_6H.BRD.K05653692.003.04.7.64	0.88208	2.77071	0
DL-PDMP	CPC006_HCC515_24H.BRD.K05653692.003.04.7.64	1.0996	1.99777	0.001
DL-PDMP	CPC006_HCC515_6H.BRD.K05653692.003.04.7.64	0.33366	2.59975	0.003
DL-PDMP	CPC006_HT29_24H.BRD.K05653692.003.04.7.64	0.87395	2.12751	0.003
DL-PDMP	CPC006_HT29_6H.BRD.K05653692.003.04.7.64	0.44382	2.06536	0.021
DL-PDMP	CPC006_LOVO_6H.BRD.K05653692.003.04.7.64	0.44492	1.84188	0.025
DL-PDMP	CPC006_MCF7_24H.BRD.K05653692.003.04.7.64	0.92846	1.75954	0.01
DL-PDMP	CPC006_MCF7_6H.BRD.K05653692.003.04.7.64	0.32529	1.79082	0.032
DL-PDMP	CPC006_NCIH2073_6H.BRD.K05653692.003.04.7.64	0.53904	3.15636	0
DL-PDMP	CPC006_NCIH508_6H.BRD.K05653692.003.04.7.64	0.36688	2.195	0.01
DL-PDMP	CPC006_PC3_24H.BRD.K05653692.003.04.7.64	1.15945	2.44821	0
DL-PDMP	CPC006_PL21_6H.BRD.K05653692.003.04.7.64	0.70144	2.1024	0
DL-PDMP	CPC006_SKM1_6H.BRD.K05653692.003.04.7.64	0.71982	2.88377	0
DL-PDMP	CPC006_THP1_6H.BRD.K05653692.003.04.7.64	0.67525	1.56103	0.022
DL-PDMP	CPC006_U937_6H.BRD.K05653692.003.04.7.64	0.52897	3.05772	0.001
DL-PDMP	CPC006_VCAP_6H.BRD.K05653692.003.04.7.64	0.79313	2.34268	0
wortmannin	AML001_CD34_6H.BRD.A75409952.0.37037	0.9692	2.11066	0
wortmannin	AML001_CD34_6H.BRD.A75409952.1.11111	0.90779	1.71831	0.003
wortmannin	AML001_CD34_6H.BRD.A75409952.10	0.7625	2.26384	0
wortmannin	AML001_CD34_6H.BRD.A75409952.3.33333	0.87832	3.0862	0
wortmannin	AML001_HL60_24H.BRD.A75409952.10	1.03137	1.85672	0
wortmannin	AML001_HL60_6H.BRD.A75409952.0.37037	1.14833	2.23995	0
wortmannin	AML001_HL60_6H.BRD.A75409952.1.11111	1.25855	2.52994	0
wortmannin	AML001_HL60_6H.BRD.A75409952.10	1.02578	2.33172	0
wortmannin	AML001_HL60_6H.BRD.A75409952.3.33333	1.21651	3.34326	0
wortmannin	AML001_PC3_6H.BRD.A75409952.0.37037	0.81564	4.94912	0
wortmannin	AML001_PC3_6H.BRD.A75409952.1.11111	1.01458	5.66598	0
wortmannin	AML001_PC3_6H.BRD.A75409952.10	1.14535	3.77713	0
wortmannin	AML001_PC3_6H.BRD.A75409952.3.33333	1.21972	4.52243	0
wortmannin	AML001_U937_24H.BRD.A75409952.1.11111	0.35965	2.83563	0.001
wortmannin	AML001_U937_24H.BRD.A75409952.10	0.94457	3.03585	0
wortmannin	AML001_U937_24H.BRD.A75409952.3.33333	0.55017	2.94049	0
wortmannin	AML001_U937_6H.BRD.A75409952.0.37037	1.0149	3.33318	0
wortmannin	AML001_U937_6H.BRD.A75409952.1.11111	1.25968	4.19001	0
wortmannin	AML001_U937_6H.BRD.A75409952.10	1.17964	3.37697	0
wortmannin	AML001_U937_6H.BRD.A75409952.3.33333	1.15639	3.17793	0
wortmannin	ASG001_MCF7_6H.BRD.A75409952.001.05.7.0.4	0.60893	2.5544	0.001
wortmannin	ASG001_MCF7_6H.BRD.A75409952.001.05.7.10	0.88899	4.89036	0
wortmannin	ASG001_MCF7_6H.BRD.A75409952.001.05.7.2	0.90256	4.4686	0
wortmannin	ASG001_PC3_24H.BRD.A75409952.001.05.7.10	1.36712	2.68891	0
wortmannin	ASG001_PC3_24H.BRD.A75409952.001.05.7.2	1.12254	2.71639	0
wortmannin	ASG001_PC3_6H.BRD.A75409952.001.05.7.10	1.18051	3.02518	0
wortmannin	ASG001_PC3_6H.BRD.A75409952.001.05.7.2	1.33602	3.45361	0
wortmannin	CPC001_HA1E_24H.BRD.A75409952.10	1.11606	1.94696	0
wortmannin	CPC001_HA1E_6H.BRD.A75409952.10	1.06676	5.41501	0
wortmannin	CPC001_HCC515_24H.BRD.A75409952.10	1.00325	1.56612	0.009
wortmannin	CPC001_HCC515_6H.BRD.A75409952.10	0.91519	3.2538	0
wortmannin	CPC001_PC3_24H.BRD.A75409952.10	1.44507	2.8767	0
wortmannin	CPC001_PC3_6H.BRD.A75409952.10	1.08542	2.41947	0
wortmannin	CPC001_VCAP_24H.BRD.A75409952.10	1.02228	1.56247	0.014
wortmannin	CPC002_HA1E_24H.BRD.A75409952.10	1.02535	1.46706	0.027
wortmannin	CPC002_HA1E_6H.BRD.A75409952.10	1.10858	4.95602	0
wortmannin	CPC002_HCC515_24H.BRD.A75409952.10	0.58246	2.92761	0.002
wortmannin	CPC002_HCC515_6H.BRD.A75409952.10	0.85894	5.09038	0
wortmannin	CPC002_PC3_24H.BRD.A75409952.10	1.42813	3.15914	0
wortmannin	CPC002_PC3_6H.BRD.A75409952.10	1.05611	3.27865	0
wortmannin	CPC002_VCAP_24H.BRD.A75409952.10	1.04655	1.43086	0.039
wortmannin	CPC002_VCAP_6H.BRD.A75409952.10	0.71901	2.47183	0
wortmannin	CPC003_HA1E_24H.BRD.A75409952.10	1.05326	1.59508	0.016
wortmannin	CPC003_HA1E_6H.BRD.A75409952.10	1.01475	5.47546	0
wortmannin	CPC003_HCC515_24H.BRD.A75409952.10	0.84007	2.0827	0.004
wortmannin	CPC003_HCC515_6H.BRD.A75409952.10	0.68098	4.52505	0
wortmannin	CPC003_PC3_24H.BRD.A75409952.10	1.25751	3.59519	0
wortmannin	CPC003_PC3_6H.BRD.A75409952.10	1.03765	4.48023	0
wortmannin	CPC003_VCAP_6H.BRD.A75409952.10	0.54376	2.11625	0.002
wortmannin	CPC004_A375_6H.BRD.A11678676.001.03.4.10	0.73689	2.76712	0.001
wortmannin	CPC004_A375_6H.BRD.A75409952.10	0.95717	5.83575	0
wortmannin	CPC004_A375_6H.BRD.K87343924.001.02.4.10	0.93907	3.77855	0
wortmannin	CPC004_HA1E_24H.BRD.A11678676.001.03.4.10	1.11636	2.38957	0
wortmannin	CPC004_HA1E_24H.BRD.A75409952.10	0.98831	2.58043	0
wortmannin	CPC004_HA1E_24H.BRD.K87343924.001.02.4.10	0.95166	1.97048	0
wortmannin	CPC004_HA1E_6H.BRD.A11678676.001.03.4.10	1.18211	5.26361	0
wortmannin	CPC004_HA1E_6H.BRD.A75409952.10	0.99795	5.81664	0
wortmannin	CPC004_HA1E_6H.BRD.K87343924.001.02.4.10	1.21836	2.9478	0
wortmannin	CPC004_HCC515_24H.BRD.A11678676.001.03.4.10	0.86952	3.00544	0.002
wortmannin	CPC004_HCC515_24H.BRD.A75409952.10	0.84247	3.86194	0
wortmannin	CPC004_HCC515_24H.BRD.K87343924.001.02.4.10	0.60788	2.8729	0
wortmannin	CPC004_HCC515_6H.BRD.A11678676.001.03.4.10	0.90423	2.57927	0
wortmannin	CPC004_HCC515_6H.BRD.A75409952.10	1.02055	1.91896	0
wortmannin	CPC004_HCC515_6H.BRD.K87343924.001.02.4.10	0.89376	2.9631	0
wortmannin	CPC004_HT29_6H.BRD.A11678676.001.03.4.10	0.98409	4.99798	0
wortmannin	CPC004_HT29_6H.BRD.A75409952.10	0.95793	3.87665	0
wortmannin	CPC004_HT29_6H.BRD.K87343924.001.02.4.10	1.1288	3.76899	0
wortmannin	CPC004_MCF7_6H.BRD.A11678676.001.03.4.10	1.1575	3.11244	0
wortmannin	CPC004_MCF7_6H.BRD.A75409952.10	1.13015	5.31362	0
wortmannin	CPC004_MCF7_6H.BRD.K87343924.001.02.4.10	1.24973	4.62706	0
wortmannin	CPC004_PC3_24H.BRD.A11678676.001.03.4.10	1.27145	2.21583	0
wortmannin	CPC004_PC3_24H.BRD.A75409952.10	1.45825	2.66343	0
wortmannin	CPC004_PC3_24H.BRD.K87343924.001.02.4.10	1.15541	2.159	0
wortmannin	CPC004_PC3_6H.BRD.A11678676.001.03.4.10	1.087	2.05707	0
wortmannin	CPC004_PC3_6H.BRD.A75409952.10	1.13869	3.43598	0
wortmannin	CPC004_PC3_6H.BRD.K87343924.001.02.4.10	1.14791	2.7354	0
wortmannin	CPC004_VCAP_24H.BRD.A11678676.001.03.4.10	1.08335	2.09656	0
wortmannin	CPC004_VCAP_24H.BRD.A75409952.10	1.22534	2.17724	0
wortmannin	CPC004_VCAP_24H.BRD.K87343924.001.02.4.10	1.02134	2.37527	0
wortmannin	CPC004_VCAP_6H.BRD.K87343924.001.02.4.10	0.69139	3.84647	0
wortmannin	CPC005_A375_24H.BRD.A75409952.10	1.23344	2.92934	0
wortmannin	CPC005_A375_6H.BRD.A75409952.10	1.01144	5.11389	0
wortmannin	CPC005_A549_24H.BRD.A75409952.10	1.25185	4.44688	0
wortmannin	CPC005_A549_6H.BRD.A75409952.10	0.77113	4.05172	0
wortmannin	CPC005_HA1E_24H.BRD.A75409952.10	1.15	1.97395	0
wortmannin	CPC005_HA1E_6H.BRD.A75409952.10	1.02202	5.79533	0
wortmannin	CPC005_HCC515_6H.BRD.A75409952.10	1.04046	2.88205	0
wortmannin	CPC005_HT29_24H.BRD.A75409952.10	1.16724	2.64694	0
wortmannin	CPC005_HT29_6H.BRD.A75409952.10	1.04631	4.54297	0
wortmannin	CPC005_MCF7_24H.BRD.A75409952.10	1.28831	3.12238	0
wortmannin	CPC005_MCF7_6H.BRD.A75409952.10	1.11702	6.09283	0
wortmannin	CPC005_PC3_24H.BRD.A75409952.10	1.42986	3.30352	0
wortmannin	CPC005_PC3_6H.BRD.A75409952.10	1.15889	2.41238	0
wortmannin	CPC005_VCAP_24H.BRD.A75409952.10	1.02356	2.04596	0
wortmannin	CPC005_VCAP_6H.BRD.A75409952.10	0.4386	1.69147	0.033
wortmannin	CPC006_A375_24H.BRD.A75409952.10	1.26649	3.8339	0
wortmannin	CPC006_A375_6H.BRD.A75409952.10	0.94211	4.14383	0
wortmannin	CPC006_A549_24H.BRD.A75409952.10	1.26467	2.3159	0
wortmannin	CPC006_A549_6H.BRD.A75409952.10	1.05265	5.6689	0
wortmannin	CPC006_A673_6H.BRD.A75409952.10	0.90319	5.92725	0
wortmannin	CPC006_AGS_6H.BRD.A75409952.10	0.99822	3.81911	0
wortmannin	CPC006_DV90_6H.BRD.A75409952.10	0.92767	4.17251	0
wortmannin	CPC006_EFO27_6H.BRD.A75409952.10	1.18343	4.41878	0
wortmannin	CPC006_H1299_6H.BRD.A75409952.10	0.78373	3.14554	0
wortmannin	CPC006_HA1E_24H.BRD.A75409952.10	1.19797	2.29533	0
wortmannin	CPC006_HA1E_6H.BRD.A75409952.10	1.19587	4.86993	0
wortmannin	CPC006_HCC15_6H.BRD.A75409952.10	0.56923	2.30958	0.002
wortmannin	CPC006_HCC515_24H.BRD.A75409952.10	0.98629	3.0334	0
wortmannin	CPC006_HCC515_6H.BRD.A75409952.10	1.05599	4.13492	0
wortmannin	CPC006_HEC108_6H.BRD.A75409952.10	0.79574	4.25964	0
wortmannin	CPC006_HT29_24H.BRD.A75409952.10	0.59359	3.92844	0
wortmannin	CPC006_HT29_6H.BRD.A75409952.10	1.3205	4.53303	0
wortmannin	CPC006_JHUEM2_6H.BRD.A75409952.10	0.81254	2.00185	0
wortmannin	CPC006_LOVO_6H.BRD.A75409952.10	1.02	4.96568	0
wortmannin	CPC006_MCF7_24H.BRD.A75409952.10	1.15653	5.82582	0
wortmannin	CPC006_MCF7_6H.BRD.A75409952.10	1.02405	6.1869	0
wortmannin	CPC006_MDST8_6H.BRD.A75409952.10	1.18829	2.1347	0
wortmannin	CPC006_NCIH2073_6H.BRD.A75409952.10	1.0014	2.52238	0
wortmannin	CPC006_NCIH508_6H.BRD.A75409952.10	1.16426	1.86845	0
wortmannin	CPC006_NCIH596_6H.BRD.A75409952.10	1.05098	2.19245	0.001
wortmannin	CPC006_PC3_24H.BRD.A75409952.10	1.4009	3.61948	0
wortmannin	CPC006_PC3_6H.BRD.A75409952.10	1.12682	2.85853	0
wortmannin	CPC006_PL21_6H.BRD.A75409952.10	0.97473	3.02852	0
wortmannin	CPC006_RKO_6H.BRD.A75409952.10	0.4578	2.66534	0.004
wortmannin	CPC006_RMGI_6H.BRD.A75409952.10	1.1079	2.02597	0
wortmannin	CPC006_SKM1_6H.BRD.A75409952.10	1.15178	2.56072	0
wortmannin	CPC006_SKMEL28_6H.BRD.A75409952.10	0.71464	4.56581	0
wortmannin	CPC006_SNGM_6H.BRD.A75409952.10	1.16039	2.27343	0
wortmannin	CPC006_SNU1040_6H.BRD.A75409952.10	0.90466	2.79605	0
wortmannin	CPC006_SNUC4_6H.BRD.A75409952.10	0.76411	2.28602	0
wortmannin	CPC006_SW480_6H.BRD.A75409952.10	0.79167	2.17581	0.001
wortmannin	CPC006_SW948_6H.BRD.A75409952.10	1.12041	1.88227	0
wortmannin	CPC006_T3M10_6H.BRD.A75409952.10	0.87842	2.64182	0
wortmannin	CPC006_THP1_6H.BRD.A75409952.10	1.19528	2.55051	0
wortmannin	CPC006_TYKNU_6H.BRD.A75409952.10	0.57896	2.27199	0
wortmannin	CPC006_U937_6H.BRD.A75409952.10	1.124	2.52295	0
wortmannin	CPC006_VCAP_24H.BRD.A75409952.10	0.75689	2.54376	0.002
wortmannin	CPC006_VCAP_6H.BRD.A75409952.10	0.82681	2.20131	0.002
wortmannin	CPC006_WSUDLCL2_6H.BRD.A75409952.10	1.06335	2.6732	0
wortmannin	CPC007_A375_24H.BRD.A75409952.10	1.3129	2.42675	0
wortmannin	CPC007_A375_6H.BRD.A75409952.10	1.10296	3.59731	0
wortmannin	CPC007_A549_24H.BRD.A75409952.10	1.30832	2.38799	0
wortmannin	CPC007_A549_6H.BRD.A75409952.10	1.2343	3.00826	0
wortmannin	CPC007_HA1E_24H.BRD.A75409952.10	1.05877	2.19282	0
wortmannin	CPC007_HA1E_6H.BRD.A75409952.10	1.19027	2.85144	0
wortmannin	CPC007_HCC515_6H.BRD.A75409952.10	0.7556	4.54111	0
wortmannin	CPC007_HT29_24H.BRD.A75409952.10	0.76163	2.09479	0
wortmannin	CPC007_HT29_6H.BRD.A75409952.10	1.3561	3.72647	0
wortmannin	CPC007_MCF7_24H.BRD.A75409952.10	1.06191	2.68771	0
wortmannin	CPC007_MCF7_6H.BRD.A75409952.10	0.9305	4.4387	0
wortmannin	CPC007_PC3_24H.BRD.A75409952.10	1.2866	4.48911	0
wortmannin	CPC007_PC3_6H.BRD.A75409952.10	1.19715	3.22969	0
wortmannin	CPC007_VCAP_24H.BRD.A75409952.10	1.03147	1.77286	0.004
wortmannin	CPC007_VCAP_6H.BRD.A75409952.10	0.82818	4.69005	0
wortmannin	CPC008_A375_24H.BRD.A75409952.10	1.10112	1.92963	0
wortmannin	CPC008_A375_6H.BRD.A75409952.10	0.76742	3.93241	0.001
wortmannin	CPC008_A549_6H.BRD.A75409952.10	0.7198	2.59877	0.002
wortmannin	CPC008_HCC515_6H.BRD.A75409952.10	0.69728	3.27043	0
wortmannin	CPC008_HEPG2_6H.BRD.A75409952.10	0.46532	2.71178	0.002
wortmannin	CPC008_MCF7_24H.BRD.A75409952.10	1.14136	1.84658	0
wortmannin	CPC008_MCF7_6H.BRD.A75409952.10	0.59947	3.26945	0.003
wortmannin	CPC008_PC3_6H.BRD.A75409952.10	0.73307	2.82553	0.001
wortmannin	CPC008_VCAP_24H.BRD.A75409952.10	0.52916	1.88073	0.02
wortmannin	CPC009_A375_6H.BRD.A75409952.10	0.52717	2.15777	0.018
wortmannin	CPC009_A549_24H.BRD.A75409952.10	1.07976	1.72056	0.002
wortmannin	CPC009_A549_6H.BRD.A75409952.10	1.03196	2.98421	0
wortmannin	CPC009_HA1E_6H.BRD.A75409952.10	1.19152	3.53932	0
wortmannin	CPC009_HEPG2_6H.BRD.A75409952.10	0.58045	2.69626	0.001
wortmannin	CPC009_HT29_6H.BRD.A75409952.10	1.17241	2.93431	0
wortmannin	CPC009_MCF7_24H.BRD.A75409952.10	0.98777	2.24015	0
wortmannin	CPC009_MCF7_6H.BRD.A75409952.10	1.00285	3.86019	0
wortmannin	CPC009_PC3_24H.BRD.A75409952.10	1.35523	2.29987	0
wortmannin	CPC009_PC3_6H.BRD.A75409952.10	1.08343	2.5186	0
wortmannin	CPC009_VCAP_24H.BRD.A75409952.10	0.96168	1.6848	0.007
wortmannin	CPC009_VCAP_6H.BRD.A75409952.10	0.55858	2.59096	0.003
wortmannin	CPC010_A375_6H.BRD.A75409952.10	0.95426	2.92005	0
wortmannin	CPC010_A549_24H.BRD.A75409952.10	1.02492	1.97411	0.001
wortmannin	CPC010_A549_6H.BRD.A75409952.10	0.83805	3.40585	0.001
wortmannin	CPC010_HA1E_6H.BRD.A75409952.10	1.20582	2.21234	0
wortmannin	CPC010_HCC515_6H.BRD.A75409952.10	0.81555	2.76925	0
wortmannin	CPC010_HEPG2_6H.BRD.A75409952.10	0.56483	2.84629	0.001
wortmannin	CPC010_HT29_6H.BRD.A75409952.10	1.20805	3.09281	0
wortmannin	CPC010_MCF7_24H.BRD.A75409952.10	1.06808	3.75315	0
wortmannin	CPC010_MCF7_6H.BRD.A75409952.10	0.91915	5.20158	0
wortmannin	CPC010_PC3_24H.BRD.A75409952.10	1.43494	2.29595	0
wortmannin	CPC010_PC3_6H.BRD.A75409952.10	1.19721	2.62202	0
wortmannin	CPC010_VCAP_24H.BRD.A75409952.10	0.81832	1.64289	0.019
wortmannin	CPC011_A375_6H.BRD.A75409952.10	1.02128	3.52221	0
wortmannin	CPC011_A549_24H.BRD.A75409952.10	1.28715	2.99133	0
wortmannin	CPC011_A549_6H.BRD.A75409952.10	0.73313	3.32828	0
wortmannin	CPC011_HA1E_6H.BRD.A75409952.10	1.08073	2.00495	0
wortmannin	CPC011_HT29_6H.BRD.A75409952.10	1.09919	2.87922	0
wortmannin	CPC011_MCF7_6H.BRD.A75409952.10	0.73298	5.0653	0
wortmannin	CPC011_PC3_24H.BRD.A75409952.10	1.52648	2.55731	0
wortmannin	CPC011_PC3_6H.BRD.A75409952.10	1.14911	2.95849	0
wortmannin	CPC011_VCAP_24H.BRD.A75409952.10	1.10909	1.6313	0.006
wortmannin	CPC012_A375_6H.BRD.A75409952.10	0.9918	4.46715	0
wortmannin	CPC012_A549_24H.BRD.A75409952.10	0.58218	2.48142	0
wortmannin	CPC012_A549_6H.BRD.A75409952.10	1.23876	3.19475	0
wortmannin	CPC012_HA1E_6H.BRD.A75409952.10	0.91327	4.30151	0
wortmannin	CPC012_HCC515_6H.BRD.A75409952.10	0.82999	2.80696	0
wortmannin	CPC012_HT29_6H.BRD.A75409952.10	0.92481	4.33228	0
wortmannin	CPC012_MCF7_24H.BRD.A75409952.10	1.28327	2.28844	0
wortmannin	CPC012_MCF7_6H.BRD.A75409952.10	1.01196	4.08421	0
wortmannin	CPC012_PC3_24H.BRD.A75409952.10	1.24647	1.86087	0
wortmannin	CPC012_PC3_6H.BRD.A75409952.10	1.01705	4.75316	0
wortmannin	CPC013_A375_6H.BRD.A75409952.10	0.63986	3.43579	0
wortmannin	CPC013_A549_24H.BRD.A75409952.10	0.84863	1.83666	0.002
wortmannin	CPC013_A549_6H.BRD.A75409952.10	0.88083	4.68835	0
wortmannin	CPC013_HA1E_6H.BRD.A75409952.10	0.905	2.78699	0
CP-466722	CPC013_HA1E_6H.BRD.K15592317.001.01.0.10	0.94661	1.71161	0.001
wortmannin	CPC013_HCC515_6H.BRD.A75409952.10	0.49179	2.28314	0.008
wortmannin	CPC013_HT29_6H.BRD.A75409952.10	0.83981	2.83421	0
wortmannin	CPC013_MCF7_24H.BRD.A75409952.10	1.08983	2.96997	0
wortmannin	CPC013_MCF7_6H.BRD.A75409952.10	1.08089	2.93658	0
wortmannin	CPC013_PC3_6H.BRD.A75409952.10	1.17572	3.64426	0
wortmannin	CPC013_VCAP_6H.BRD.A75409952.10	0.53929	3.5582	0
wortmannin	CPC014_A375_6H.BRD.A75409952.10	0.6791	3.41747	0
wortmannin	CPC014_A549_6H.BRD.A75409952.10	1.06506	4.61247	0
KU-55933	CPC014_ASC_24H.BRD.K25311561.001.02.4.10	0.75952	2.49456	0
KU-55933	CPC014_ASC_24H.BRD.K25311561.001.03.2.10	0.80806	2.83723	0
wortmannin	CPC014_HA1E_6H.BRD.A75409952.10	0.90358	5.64888	0
KU-55933	CPC014_HA1E_6H.BRD.K25311561.001.03.2.10	1.10299	2.11575	0
wortmannin	CPC014_HCC515_6H.BRD.A75409952.10	0.77711	5.23388	0
wortmannin	CPC014_HT29_6H.BRD.A75409952.10	1.23009	3.25779	0
wortmannin	CPC014_MCF7_24H.BRD.A75409952.10	0.80001	4.02194	0
wortmannin	CPC014_MCF7_6H.BRD.A75409952.10	0.92618	5.03378	0
wortmannin	CPC014_PC3_6H.BRD.A75409952.10	1.04823	2.67718	0
wortmannin	CPC014_VCAP_6H.BRD.A75409952.10	0.58341	3.97825	0
wortmannin	CPC015_A375_6H.BRD.A75409952.10	0.84152	2.92518	0.002
wortmannin	CPC015_A549_24H.BRD.A75409952.10	0.94234	3.74308	0
wortmannin	CPC015_A549_6H.BRD.A75409952.10	1.17169	1.89799	0
wortmannin	CPC015_ASC_24H.BRD.A75409952.10	0.90819	2.22369	0
wortmannin	CPC015_HEPG2_6H.BRD.A75409952.10	0.42444	2.41222	0.003
wortmannin	CPC015_HT29_6H.BRD.A75409952.10	1.28858	3.44902	0
wortmannin	CPC015_MCF7_24H.BRD.A75409952.10	1.30177	3.04704	0
wortmannin	CPC015_MCF7_6H.BRD.A75409952.10	1.0307	3.90821	0
wortmannin	CPC016_A375_6H.BRD.A11678676.001.03.4.10	1.05514	2.37259	0
wortmannin	CPC016_A375_6H.BRD.A75409952.10	0.70585	3.42786	0
wortmannin	CPC016_A549_24H.BRD.A11678676.001.03.4.10	1.22709	2.04111	0
wortmannin	CPC016_A549_24H.BRD.A75409952.10	1.00873	2.58323	0
wortmannin	CPC016_A549_6H.BRD.A11678676.001.03.4.10	0.75891	3.26508	0
wortmannin	CPC016_A549_6H.BRD.A75409952.10	1.2395	2.67662	0
wortmannin	CPC016_ASC_24H.BRD.A11678676.001.03.4.10	0.89486	2.26244	0
wortmannin	CPC016_HEPG2_6H.BRD.A11678676.001.03.4.10	0.75841	2.31141	0
wortmannin	CPC016_HT29_6H.BRD.A11678676.001.03.4.10	1.0847	5.2328	0
wortmannin	CPC016_HT29_6H.BRD.A75409952.10	0.82358	3.85693	0.001
wortmannin	CPC016_MCF7_24H.BRD.A11678676.001.03.4.10	0.90535	2.58452	0
wortmannin	CPC016_MCF7_24H.BRD.A75409952.10	1.14792	5.65143	0
wortmannin	CPC016_MCF7_6H.BRD.A11678676.001.03.4.10	1.13004	5.02145	0
wortmannin	CPC016_MCF7_6H.BRD.A75409952.10	1.17039	2.20633	0
wortmannin	CPC017_A375_6H.BRD.A75409952.10	0.97708	3.07073	0
wortmannin	CPC017_A549_24H.BRD.A75409952.10	1.09787	2.12535	0.001
wortmannin	CPC017_A549_6H.BRD.A75409952.10	1.39362	2.2134	0
wortmannin	CPC017_HEPG2_6H.BRD.A75409952.10	0.88231	2.48147	0
wortmannin	CPC017_HT29_6H.BRD.A75409952.10	0.76279	2.77153	0
wortmannin	CPC017_MCF7_24H.BRD.A75409952.10	1.38674	3.18536	0
wortmannin	CPC017_MCF7_6H.BRD.A75409952.10	1.33304	3.08114	0
wortmannin	CPC018_A375_6H.BRD.A75409952.10	0.99951	3.54424	0
wortmannin	CPC018_A549_24H.BRD.A75409952.10	0.80708	1.72388	0.01
wortmannin	CPC018_A549_6H.BRD.A75409952.10	0.96243	3.66355	0
wortmannin	CPC018_HEPG2_6H.BRD.A75409952.10	0.85082	2.62857	0
wortmannin	CPC018_HT29_6H.BRD.A75409952.10	1.23786	2.6895	0
wortmannin	CPC018_MCF7_24H.BRD.A75409952.10	1.11011	3.31375	0
wortmannin	CPC018_MCF7_6H.BRD.A75409952.10	0.98076	5.50609	0
wortmannin	CPC019_A375_6H.BRD.A75409952.10	0.91167	3.40383	0.001
wortmannin	CPC019_A549_24H.BRD.A75409952.10	1.0398	2.13463	0.001
wortmannin	CPC019_A549_6H.BRD.A75409952.10	0.97239	3.89264	0
wortmannin	CPC019_HA1E_6H.BRD.A75409952.10	0.59989	2.09416	0.01
wortmannin	CPC019_HCC515_6H.BRD.A75409952.10	0.70973	2.85528	0
wortmannin	CPC019_HEPG2_6H.BRD.A75409952.10	0.45838	2.90332	0
wortmannin	CPC019_HT29_6H.BRD.A75409952.10	1.20422	5.13882	0
wortmannin	CPC019_MCF7_6H.BRD.A75409952.10	0.99611	6.12602	0
wortmannin	CPC019_PC3_24H.BRD.A75409952.10	1.19119	2.3161	0
wortmannin	CPC019_PC3_6H.BRD.A75409952.10	1.22029	2.61096	0
wortmannin	CPC020_A375_6H.BRD.A75409952.10	1.01311	3.16872	0
wortmannin	CPC020_A549_6H.BRD.A75409952.10	0.82087	3.11035	0
wortmannin	CPC020_HA1E_6H.BRD.A75409952.10	0.75025	3.84488	0
wortmannin	CPC020_HCC515_6H.BRD.A75409952.10	0.92078	1.86487	0.001
wortmannin	CPC020_HT29_6H.BRD.A75409952.10	1.16568	2.11195	0.001
wortmannin	CPC020_MCF7_24H.BRD.A75409952.10	1.06454	2.52055	0
wortmannin	CPC020_MCF7_6H.BRD.A75409952.10	1.02329	4.508	0
wortmannin	CPC020_PC3_6H.BRD.A75409952.10	1.116	3.0088	0
wortmannin	CPC020_VCAP_24H.BRD.A75409952.10	0.93611	2.95171	0
wortmannin	CPD001_MCF7_24H.BRD.A75409952.10	1.12864	1.81258	0
wortmannin	CPD001_MCF7_6H.BRD.A75409952.10	1.05883	2.78802	0
wortmannin	CPD001_PC3_24H.BRD.A75409952.10	1.11546	2.30732	0
wortmannin	CPD002_MCF7_6H.BRD.A75409952.10	0.90668	2.99066	0
wortmannin	CPD002_PC3_24H.BRD.A75409952.10	0.89905	2.88312	0
wortmannin	CPD002_PC3_6H.BRD.A75409952.10	0.80798	3.47135	0
wortmannin	CPD003_MCF7_24H.BRD.A75409952.10	1.11731	1.93485	0
wortmannin	CPD003_PC3_24H.BRD.A75409952.10	0.84864	4.46866	0
wortmannin	CPD003_PC3_6H.BRD.A75409952.10	0.61778	2.36755	0
cymarin	CPC002_PC3_6H.BRD.A71459254.001.02.8.10	0.30648	1.56345	0.05
proscillaridin	CPC004_PC3_6H.BRD.A34806832.001.02.7.10	0.66239	1.45898	0.047
digitoxin	CPC004_PC3_6H.BRD.A93236127.001.03.7.10	0.51516	2.14402	0.004
digitoxigenin	CPC005_HCC515_6H.BRD.K18518344.001.03.5.10	0.41392	1.59776	0.039
digitoxigenin	CPC005_PC3_6H.BRD.K18518344.001.03.5.10	0.65571	1.53498	0.024
proscillaridin	CPC015_A549_24H.BRD.A34806832.001.02.7.10	0.37202	1.67915	0.034
digoxin	CPC020_PC3_6H.BRD.A75144621.001.02.8.10	0.61711	1.59346	0.03
cyclopiazonic-acid	CPC002_PC3_24H.BRD.A10420615.001.03.6.10	0.45633	1.89446	0.046
thapsigargin	CPC005_HA1E_24H.BRD.K69023402.001.02.5.10	0.60961	2.07868	0.004
thapsigargin	CPC005_HT29_24H.BRD.K69023402.001.02.5.10	0.82098	2.08826	0.01
thapsigargin	CPC006_A375_24H.BRD.A62809825.001.01.7.10	0.67818	2.26635	0.009
thapsigargin	CPC006_A549_6H.BRD.A62809825.001.01.7.10	0.42592	2.19363	0.04
cyclopiazonic-acid	CPC016_ASC_24H.BRD.A10420615.001.03.6.10	0.61652	2.38622	0
calmidazolium	CPC014_PC3_24H.BRD.A26199074.003.02.0.10	0.87742	1.57982	0.006
piceatannol	CPC002_PC3_24H.BRD.K91509126.001.04.6.10	0.31062	1.87556	0.025
quercetin	REP.A028_HT29_24H.P02	0.29839	1.71937	0.049
piceatannol	CPC017_NPC_24H.BRD.K91509126.001.04.6.10	0.97558	1.40121	0.045
piceatannol	CPC018_MCF7_6H.BRD.K26241953.001.01.0.10	0.62104	1.48719	0.047
piceatannol	CPC018_NPC_24H.BRD.K26241953.001.01.0.10	0.88634	1.47772	0.018
wortmannin	CPC004_VCAP_6H.BRD.A11678676.001.03.4.10	0.66914	2.0059	0.003
NVP-BEZ235	CPC006_A375_24H.BRD.K12184916.001.03.0.0.63	1.31478	3.60468	0
NVP-BEZ235	CPC006_A375_6H.BRD.K12184916.001.03.0.0.63	1.1977	4.72259	0
NVP-BEZ235	CPC006_A549_24H.BRD.K12184916.001.03.0.0.63	1.18739	3.0463	0
NVP-BEZ235	CPC006_A549_6H.BRD.K12184916.001.03.0.0.63	1.0065	2.86873	0
NVP-BEZ235	CPC006_A673_6H.BRD.K12184916.001.03.0.0.63	1.06039	4.66463	0
NVP-BEZ235	CPC006_AGS_6H.BRD.K12184916.001.03.0.0.63	0.94362	5.61334	0
NVP-BEZ235	CPC006_CORL23_6H.BRD.K12184916.001.03.0.0.63	0.8225	1.84381	0
NVP-BEZ235	CPC006_COV644_6H.BRD.K12184916.001.03.0.0.63	0.89042	2.60645	0
NVP-BEZ235	CPC006_DV90_6H.BRD.K12184916.001.03.0.0.63	0.88637	2.46105	0
NVP-BEZ235	CPC006_EFO27_6H.BRD.K12184916.001.03.0.0.63	1.01211	2.58975	0
NVP-BEZ235	CPC006_HA1E_24H.BRD.K12184916.001.03.0.0.63	1.3152	2.77261	0
NVP-BEZ235	CPC006_HA1E_6H.BRD.K12184916.001.03.0.0.63	1.20124	3.25022	0
NVP-BEZ235	CPC006_HCC15_6H.BRD.K12184916.001.03.0.0.63	0.91717	2.64201	0
NVP-BEZ235	CPC006_HCC515_24H.BRD.K12184916.001.03.0.0.63	1.47175	3.79516	0
NVP-BEZ235	CPC006_HCC515_6H.BRD.K12184916.001.03.0.0.63	0.99211	4.4608	0
NVP-BEZ235	CPC006_HCT116_6H.BRD.K12184916.001.03.0.0.63	0.54315	1.74251	0.021
NVP-BEZ235	CPC006_HEC108_6H.BRD.K12184916.001.03.0.0.63	0.76492	4.99232	0
NVP-BEZ235	CPC006_HT29_24H.BRD.K12184916.001.03.0.0.63	1.41412	3.07886	0
NVP-BEZ235	CPC006_HT29_6H.BRD.K12184916.001.03.0.0.63	1.24543	5.25822	0
NVP-BEZ235	CPC006_LOVO_6H.BRD.K12184916.001.03.0.0.63	0.81469	3.741	0
NVP-BEZ235	CPC006_MCF7_24H.BRD.K12184916.001.03.0.0.63	1.40433	4.203	0
NVP-BEZ235	CPC006_MCF7_6H.BRD.K12184916.001.03.0.0.63	1.39811	3.89045	0
NVP-BEZ235	CPC006_MDST8_6H.BRD.K12184916.001.03.0.0.63	1.11512	3.02814	0
NVP-BEZ235	CPC006_NCIH1694_6H.BRD.K12184916.001.03.0.0.63	0.89706	2.66068	0
NVP-BEZ235	CPC006_NCIH2073_6H.BRD.K12184916.001.03.0.0.63	0.7581	5.69877	0
NVP-BEZ235	CPC006_NCIH596_6H.BRD.K12184916.001.03.0.0.63	0.987	3.01565	0
wortmannin	CPC006_NOMO1_6H.BRD.A75409952.10	0.87532	2.47898	0
NVP-BEZ235	CPC006_NOMO1_6H.BRD.K12184916.001.03.0.0.63	0.80014	4.89523	0
NVP-BEZ235	CPC006_OV7_6H.BRD.K12184916.001.03.0.0.63	0.83892	1.89635	0
NVP-BEZ235	CPC006_PC3_24H.BRD.K12184916.001.03.0.0.63	1.61441	3.91665	0
NVP-BEZ235	CPC006_PC3_6H.BRD.K12184916.001.03.0.0.63	1.15643	4.49039	0
NVP-BEZ235	CPC006_PL21_6H.BRD.K12184916.001.03.0.0.63	0.94688	3.16165	0
NVP-BEZ235	CPC006_RKO_6H.BRD.K12184916.001.03.0.0.63	0.85036	2.72709	0
NVP-BEZ235	CPC006_SKM1_6H.BRD.K12184916.001.03.0.0.63	0.74232	4.07931	0
NVP-BEZ235	CPC006_SNU1040_6H.BRD.K12184916.001.03.0.0.63	0.9511	2.35374	0
wortmannin	CPC006_SNUC5_6H.BRD.A75409952.10	0.92931	1.85581	0
NVP-BEZ235	CPC006_SW620_6H.BRD.K12184916.001.03.0.0.63	1.22026	2.05337	0
NVP-BEZ235	CPC006_SW948_6H.BRD.K12184916.001.03.0.0.63	0.88717	4.51866	0
NVP-BEZ235	CPC006_THP1_6H.BRD.K12184916.001.03.0.0.63	1.10408	4.39595	0
NVP-BEZ235	CPC006_U937_6H.BRD.K12184916.001.03.0.0.63	0.78266	3.56009	0
NVP-BEZ235	CPC006_VCAP_24H.BRD.K12184916.001.03.0.0.63	1.2045	2.09585	0
NVP-BEZ235	CPC006_VCAP_6H.BRD.K12184916.001.03.0.0.63	1.11051	6.04245	0
NVP-BEZ235	CPC006_WSUDLCL2_6H.BRD.K12184916.001.03.0.0.63	0.9549	4.11161	0
wortmannin	CPC011_VCAP_6H.BRD.A75409952.10	0.62609	1.76759	0.014
wortmannin	CPC019_MCF7_24H.BRD.A75409952.10	0.79527	1.89001	0.003
wortmannin	CPC020_PC3_24H.BRD.A75409952.10	0.87346	2.30144	0
NVP-BEZ235	LJP005_A375_24H.M13	0.96492	2.73318	0
NVP-BEZ235	LJP005_A375_24H.M14	0.8632	3.97559	0
NVP-BEZ235	LJP005_A375_24H.M15	1.09828	2.44777	0
NVP-BEZ235	LJP005_A375_24H.M16	1.00121	5.19157	0
NVP-BEZ235	LJP005_A375_24H.M17	1.10372	2.74557	0
NVP-BEZ235	LJP005_A375_24H.M18	1.00831	2.9364	0
NVP-BEZ235	LJP005_A549_24H.M13	1.46918	2.74628	0
NVP-BEZ235	LJP005_A549_24H.M14	1.37436	3.53677	0
NVP-BEZ235	LJP005_A549_24H.M15	1.40145	3.02704	0
NVP-BEZ235	LJP005_A549_24H.M16	1.42433	3.27387	0
NVP-BEZ235	LJP005_A549_24H.M17	1.36971	2.83241	0
NVP-BEZ235	LJP005_A549_24H.M18	1.39578	2.7148	0
NVP-BEZ235	LJP005_BT20_24H.M13	1.3127	2.23165	0
NVP-BEZ235	LJP005_BT20_24H.M14	1.47552	2.70459	0
NVP-BEZ235	LJP005_BT20_24H.M15	1.39177	2.13959	0
NVP-BEZ235	LJP005_BT20_24H.M16	1.36489	2.12633	0
NVP-BEZ235	LJP005_BT20_24H.M17	1.5208	2.59131	0
NVP-BEZ235	LJP005_BT20_24H.M18	1.36548	1.97382	0
NVP-BEZ235	LJP005_HA1E_24H.M13	1.13653	5.22812	0
NVP-BEZ235	LJP005_HA1E_24H.M14	1.14463	4.25123	0
NVP-BEZ235	LJP005_HA1E_24H.M15	1.23434	3.78857	0
NVP-BEZ235	LJP005_HA1E_24H.M16	1.23816	4.85452	0
NVP-BEZ235	LJP005_HA1E_24H.M17	1.22681	3.51215	0
NVP-BEZ235	LJP005_HA1E_24H.M18	1.12821	3.3338	0
NVP-BEZ235	LJP005_HCC515_24H.M13	1.41238	2.79513	0
NVP-BEZ235	LJP005_HCC515_24H.M14	1.23581	4.90163	0
NVP-BEZ235	LJP005_HCC515_24H.M15	1.37018	3.02658	0
NVP-BEZ235	LJP005_HCC515_24H.M16	1.32082	3.16102	0
NVP-BEZ235	LJP005_HCC515_24H.M17	1.38489	2.2054	0
NVP-BEZ235	LJP005_HCC515_24H.M18	1.41392	3.76545	0
NVP-BEZ235	LJP005_HEPG2_24H.M13	1.18925	2.29289	0
NVP-BEZ235	LJP005_HEPG2_24H.M14	1.14484	3.23221	0
NVP-BEZ235	LJP005_HEPG2_24H.M15	1.29395	2.31213	0
NVP-BEZ235	LJP005_HEPG2_24H.M16	1.1462	2.35507	0
NVP-BEZ235	LJP005_HEPG2_24H.M17	1.17173	1.96894	0
NVP-BEZ235	LJP005_HEPG2_24H.M18	0.9309	3.67433	0
NVP-BEZ235	LJP005_HS578T_24H.M13	1.20599	3.42176	0
NVP-BEZ235	LJP005_HS578T_24H.M14	1.16998	1.77888	0
NVP-BEZ235	LJP005_HS578T_24H.M15	1.32185	2.55542	0
NVP-BEZ235	LJP005_HS578T_24H.M16	1.22244	2.80467	0
NVP-BEZ235	LJP005_HS578T_24H.M17	1.30909	2.04811	0
NVP-BEZ235	LJP005_HS578T_24H.M18	1.32923	2.10365	0
NVP-BEZ235	LJP005_HT29_24H.M13	1.35193	3.02511	0
NVP-BEZ235	LJP005_HT29_24H.M14	1.30012	4.17396	0
NVP-BEZ235	LJP005_HT29_24H.M15	1.3528	2.15073	0
NVP-BEZ235	LJP005_HT29_24H.M16	1.40339	2.61674	0
NVP-BEZ235	LJP005_HT29_24H.M17	1.32412	2.37008	0.002
NVP-BEZ235	LJP005_HT29_24H.M18	1.26576	2.97507	0
NVP-BEZ235	LJP005_MCF10A_24H.M13	1.36719	2.47581	0
NVP-BEZ235	LJP005_MCF10A_24H.M14	1.46903	2.21401	0
NVP-BEZ235	LJP005_MCF10A_24H.M15	1.43098	2.30946	0
NVP-BEZ235	LJP005_MCF10A_24H.M16	1.36778	2.79775	0
NVP-BEZ235	LJP005_MCF10A_24H.M17	1.4081	2.92714	0
NVP-BEZ235	LJP005_MCF10A_24H.M18	1.40552	2.08455	0
NVP-BEZ235	LJP005_MCF7_24H.M13	1.52231	3.35724	0
NVP-BEZ235	LJP005_MCF7_24H.M14	1.48776	2.21886	0
NVP-BEZ235	LJP005_MCF7_24H.M15	1.46573	3.63638	0
NVP-BEZ235	LJP005_MCF7_24H.M16	1.4491	3.8027	0
NVP-BEZ235	LJP005_MCF7_24H.M17	1.41952	2.05949	0
NVP-BEZ235	LJP005_MCF7_24H.M18	1.44671	3.04938	0
NVP-BEZ235	LJP005_MDAMB231_24H.M13	1.27995	2.97132	0
NVP-BEZ235	LJP005_MDAMB231_24H.M14	1.241	2.77971	0
NVP-BEZ235	LJP005_MDAMB231_24H.M15	1.25241	2.24352	0
NVP-BEZ235	LJP005_MDAMB231_24H.M16	1.21911	2.60552	0
NVP-BEZ235	LJP005_MDAMB231_24H.M17	1.27895	3.02691	0
NVP-BEZ235	LJP005_MDAMB231_24H.M18	1.13033	3.62529	0
NVP-BEZ235	LJP005_PC3_24H.M13	1.45077	3.89722	0
NVP-BEZ235	LJP005_PC3_24H.M14	1.44462	4.32795	0
NVP-BEZ235	LJP005_PC3_24H.M15	1.40101	3.87648	0
NVP-BEZ235	LJP005_PC3_24H.M16	1.48033	3.41498	0
NVP-BEZ235	LJP005_PC3_24H.M17	1.39994	3.38921	0
NVP-BEZ235	LJP005_PC3_24H.M18	1.44345	3.96329	0
NVP-BEZ235	LJP005_SKBR3_24H.M13	1.34837	2.58789	0
NVP-BEZ235	LJP005_SKBR3_24H.M14	1.36182	1.94497	0
NVP-BEZ235	LJP005_SKBR3_24H.M15	1.38453	1.94976	0
NVP-BEZ235	LJP005_SKBR3_24H.M16	1.49885	2.3945	0
NVP-BEZ235	LJP005_SKBR3_24H.M17	1.44233	2.50808	0
NVP-BEZ235	LJP005_SKBR3_24H.M18	1.30383	2.03036	0
NVP-BEZ235	LPROT003_A375_6H.L14	0.70699	6.14527	0
NVP-BEZ235	LPROT003_A375_6H.L16	0.6531	3.76876	0
NVP-BEZ235	LPROT003_A375_6H.L18	0.63604	2.95593	0
NVP-BEZ235	LPROT003_NPC_6H.L13	0.98837	5.49736	0
NVP-BEZ235	LPROT003_NPC_6H.L15	1.09886	4.56255	0
NVP-BEZ235	LPROT003_NPC_6H.L17	0.83464	3.35923	0
NVP-BEZ235	REP.A002_A375_24H.O13	1.23262	2.67423	0
NVP-BEZ235	REP.A002_A375_24H.O14	1.12439	2.63587	0
NVP-BEZ235	REP.A002_HA1E_24H.O13	1.24144	2.45996	0
NVP-BEZ235	REP.A002_HA1E_24H.O14	1.03492	4.03359	0
NVP-BEZ235	REP.A002_HT29_24H.O13	1.39451	2.85671	0
NVP-BEZ235	REP.A002_HT29_24H.O14	1.27844	2.50064	0
NVP-BEZ235	REP.A002_HT29_24H.O15	0.93639	2.26198	0
NVP-BEZ235	REP.A002_MCF7_24H.O13	1.17835	3.52581	0
NVP-BEZ235	REP.A002_MCF7_24H.O14	1.12381	3.10087	0
NVP-BEZ235	REP.A002_PC3_24H.O13	1.4702	3.57003	0
NVP-BEZ235	REP.A002_PC3_24H.O14	1.48243	3.72537	0
NVP-BEZ235	REP.A002_PC3_24H.O15	1.20823	3.31286	0
GSK-1070916	CPC014_A549_6H.BRD.K36740062.001.01.7.10	0.85515	1.84908	0.001
MLN-8054	CPC014_HA1E_6H.BRD.K83963101.001.01.0.10	0.60658	1.53821	0.043
GSK-1070916	CPC014_HCC515_6H.BRD.K36740062.001.01.7.10	0.9041	1.47404	0.033
GSK-1070916	CPC014_HEPG2_6H.BRD.K36740062.001.01.7.10	0.83259	1.53539	0.035
GSK-1070916	LJP008_HA1E_24H.C01	1.05536	1.62372	0.006
danusertib	REP.A005_HA1E_24H.A07	0.8948	1.45641	0.05
GSK-1070916	REP.A008_HA1E_24H.C01	1.12465	2.1317	0
GSK-1070916	REP.A008_HA1E_24H.C02	0.78152	1.70316	0.001
GSK-1070916	REP.A008_HELA_24H.C01	0.94672	1.49613	0.015
GSK-1070916	REP.A008_HELA_24H.C02	0.71439	2.05743	0.001
CGP-57380	CPC004_HCC515_24H.BRD.K42500029.001.01.9.10	0.87313	1.49929	0.029
GSK-1070916	CPC014_VCAP_24H.BRD.K36740062.001.01.7.10	0.95963	1.54715	0.016
tozasertib	CPC006_A375_24H.BRD.K87947369.001.01.6.10	1.19163	1.77776	0.003
tozasertib	CPC006_A549_24H.BRD.K87947369.001.01.6.10	0.59476	2.49157	0.006
tozasertib	CPC006_HT29_24H.BRD.K87947369.001.01.6.10	1.31712	2.39359	0
tozasertib	CPC006_MCF7_24H.BRD.K87947369.001.01.6.10	1.23247	3.57288	0
tozasertib	CPC010_MCF7_24H.BRD.K59369769.001.08.8.10	1.13586	3.5331	0
danusertib	CPC013_A375_6H.BRD.K07881437.001.01.2.10	0.69517	1.62965	0.007
danusertib	CPC013_A549_24H.BRD.K07881437.001.01.2.10	0.55873	2.49223	0.01
tozasertib	CPC013_A549_24H.BRD.K59369769.001.05.4.10	0.5868	3.74207	0.001
tozasertib	CPC013_A549_24H.BRD.K59369769.001.07.0.10	0.71033	3.22359	0
tozasertib	CPC013_ASC_24H.BRD.K59369769.001.07.0.10	0.82793	3.8303	0
tozasertib	CPC013_MCF7_24H.BRD.K59369769.001.05.4.10	1.24641	2.1289	0
tozasertib	CPC013_MCF7_24H.BRD.K59369769.001.07.0.10	1.13685	1.52011	0.016
danusertib	CPC013_PC3_24H.BRD.K07881437.001.01.2.10	0.62553	2.62476	0.008
GSK-1070916	CPC014_MCF7_24H.BRD.K36740062.001.01.7.10	0.97285	3.1319	0
GSK-1070916	CPC014_PC3_24H.BRD.K36740062.001.01.7.10	0.64357	2.46445	0
tozasertib	LJP005_A375_24H.B13	1.01697	1.84527	0
tozasertib	LJP005_A375_24H.B14	1.01222	2.40142	0.001
tozasertib	LJP005_A549_24H.B13	0.80553	2.49044	0.002
tozasertib	LJP005_A549_24H.B16	0.48112	2.23983	0.014
tozasertib	LJP005_A549_24H.B17	0.38212	2.33302	0.02
barasertib-HQPA	LJP005_A549_24H.D09	0.57553	2.24016	0.001
barasertib-HQPA	LJP005_A549_24H.D10	0.46397	1.89716	0.016
barasertib-HQPA	LJP005_A549_24H.D11	0.50118	2.78024	0.001
barasertib-HQPA	LJP005_A549_24H.D12	0.58963	1.69069	0.026
tozasertib	LJP005_HT29_24H.B13	1.33837	2.49635	0
GSK-1070916	LJP008_A375_24H.C01	1.16968	1.80953	0
GSK-1070916	LJP008_A549_24H.C01	1.19349	2.43973	0
GSK-1070916	LJP008_A549_24H.C02	0.6313	2.97357	0.001
GSK-1070916	LJP008_A549_24H.C03	0.83845	1.77844	0.002
GSK-1070916	LJP008_A549_24H.C04	0.57988	2.34352	0.004
GSK-1070916	LJP008_A549_24H.C05	0.49054	2.87559	0.002
GSK-1070916	LJP008_HCC515_24H.C01	0.68617	2.55073	0.002
GSK-1070916	LJP008_HEPG2_24H.C01	0.52182	1.54696	0.049
GSK-1070916	LJP008_HT29_24H.C01	1.19641	1.97998	0
GSK-1070916	LJP008_HUVEC_24H.C01	1.18372	1.80079	0.002
GSK-1070916	LJP008_HUVEC_24H.C03	0.64218	1.76047	0.008
GSK-1070916	LJP008_HUVEC_24H.C04	0.51751	2.091	0.004
GSK-1070916	LJP008_HUVEC_24H.C05	0.42159	2.17769	0.033
GSK-1070916	LJP008_HUVEC_24H.C06	0.5851	2.12114	0.004
GSK-1070916	LJP008_MCF7_24H.C01	1.04225	2.45868	0
GSK-1070916	LJP008_MCF7_24H.C03	0.73253	2.75295	0.001
GSK-1070916	LJP008_MCF7_24H.C06	0.59979	1.99218	0.004
GSK-1070916	LJP008_NPC.CAS9_24H.C02	0.66316	1.54477	0.034
GSK-1070916	LJP008_NPC.CAS9_24H.C03	0.84912	3.83539	0
GSK-1070916	LJP008_NPC.TAK_24H.C02	0.68942	2.23621	0.001
GSK-1070916	LJP008_NPC.TAK_24H.C03	0.88748	2.44092	0
GSK-1070916	LJP008_NPC.TAK_24H.C04	0.45444	1.585	0.041
GSK-1070916	LJP008_NPC_24H.C02	0.74727	1.87542	0.011
GSK-1070916	LJP008_NPC_24H.C03	0.7475	2.4177	0
GSK-1070916	LJP008_NPC_24H.C04	0.80607	1.64981	0.021
GSK-1070916	LJP008_NPC_24H.C05	0.44703	2.49864	0.003
GSK-1070916	LJP008_PC3_24H.C01	0.85063	1.72666	0.001
danusertib	REP.A005_A375_24H.A07	0.49104	1.81133	0.043
danusertib	REP.A005_HT29_24H.A07	0.98334	1.89057	0.001
danusertib	REP.A005_HT29_24H.A08	0.63458	2.29495	0.001
danusertib	REP.A005_MCF7_24H.A08	0.64873	2.00281	0.01
danusertib	REP.A005_MCF7_24H.A09	0.69091	2.28282	0
danusertib	REP.A005_MCF7_24H.A10	0.71495	2.68922	0
danusertib	REP.A005_MCF7_24H.A11	0.51432	3.01598	0.002
danusertib	REP.A005_PC3_24H.A07	0.93331	2.48059	0
danusertib	REP.A005_PC3_24H.A08	0.75157	2.57894	0.001
danusertib	REP.A005_PC3_24H.A09	0.61524	2.13025	0.011
danusertib	REP.A005_PC3_24H.A10	0.46596	2.55506	0.003
danusertib	REP.A005_YAPC_24H.A07	0.68997	1.50736	0.039
GSK-1070916	REP.A008_A375_24H.C01	0.92026	2.43737	0
GSK-1070916	REP.A008_A375_24H.C02	0.78592	2.23055	0.001
GSK-1070916	REP.A008_A375_24H.C04	0.46972	2.20563	0.005
GSK-1070916	REP.A008_HT29_24H.C01	1.21414	2.29251	0
GSK-1070916	REP.A008_HT29_24H.C02	0.95981	2.15762	0
GSK-1070916	REP.A008_MCF7_24H.C01	1.12751	2.4329	0
GSK-1070916	REP.A008_MCF7_24H.C02	1.12979	2.91339	0
GSK-1070916	REP.A008_MCF7_24H.C03	0.89142	3.32098	0
GSK-1070916	REP.A008_MCF7_24H.C04	0.80469	3.97975	0
GSK-1070916	REP.A008_MCF7_24H.C05	0.491	2.71227	0.004
GSK-1070916	REP.A008_MCF7_24H.C06	0.56342	3.94853	0.002
GSK-1070916	REP.A008_PC3_24H.C01	0.84	2.13212	0.002
GSK-1070916	REP.A008_YAPC_24H.C01	0.87251	2.3358	0
tozasertib	REP.A015_A375_24H.L13	1.14779	2.09745	0.001
tozasertib	REP.A015_HT29_24H.L13	1.23832	3.14901	0
tozasertib	REP.A015_MCF7_24H.L13	1.01247	3.39126	0
tozasertib	REP.A015_MCF7_24H.L14	0.85834	2.91551	0
tozasertib	REP.A015_MCF7_24H.L15	0.64824	2.81092	0
tozasertib	REP.A015_MCF7_24H.L16	0.48266	3.09129	0.004
profenamine	CPC005_MCF7_6H.BRD.A16311756.003.06.9.10	0.71234	1.61898	0.024
cyclophosphamide	CPC020_A375_6H.BRD.A09722536.002.13.1.10	0.8643	1.47996	0.023
alvocidib	LJP006_BT20_3H.A15	0.5345	1.55691	0.045
alvocidib	LJP006_BT20_3H.A16	0.41844	1.99102	0.032
alvocidib	LJP006_HS578T_3H.A16	0.46548	1.83111	0.019
alvocidib	LJP006_HS578T_3H.A18	0.34632	1.75436	0.05
alvocidib	LJP006_MDAMB231_3H.A17	0.37926	1.95466	0.03
alvocidib	LJP006_SKBR3_3H.A15	0.5185	1.75581	0.028
alvocidib	LPROT003_NPC_6H.B07	0.69883	1.65488	0.027
bisbenzimide	CPC018_HT29_6H.BRD.K08554278.001.02.4.10	0.59707	1.67796	0.01
nilotinib	CPC014_PC3_24H.BRD.K81528515.001.03.9.10	1.00135	1.54844	0.013
dorsomorphin	CPC006_CL34_6H.BRD.K54233340.300.01.0.10	0.5065	1.60837	0.046
QL-XII-47	CPC014_MCF7_6H.BRD.U86922168.000.01.3.10	0.47464	1.7979	0.026
QL-XII-47	CPC014_PC3_6H.BRD.U86922168.000.01.3.10	0.3708	2.20508	0.015
vemurafenib	CPC006_H1299_6H.BRD.K56343971.001.02.3.10	0.90745	1.82824	0
vemurafenib	CPC006_SNUC5_6H.BRD.K56343971.001.02.3.10	0.85107	1.4737	0.024
vemurafenib	CPC006_SW620_6H.BRD.K56343971.001.02.3.10	0.97496	2.12372	0
vemurafenib	CPC006_WSUDLCL2_6H.BRD.K56343971.001.02.3.10	0.81121	2.68125	0
AZ-628	CPC014_ASC_24H.BRD.K05804044.001.01.1.10	0.91732	1.72056	0.003
pazopanib	CPC014_HT29_6H.BRD.K74514084.003.01.9.10	0.8058	2.17379	0
AZ-628	CPC014_PC3_6H.BRD.K05804044.001.01.1.10	0.94396	1.82078	0
vemurafenib	CPC014_VCAP_6H.BRD.K56343971.001.01.5.10	0.79481	1.4952	0.04
vemurafenib	LJP005_HT29_24H.C17	0.78063	1.58148	0.015
vemurafenib	LJP005_MCF10A_24H.C13	0.85421	1.6255	0.006
pazopanib	REP.A025_A375_24H.I01	0.5427	1.70099	0.019
pazopanib	REP.A025_HA1E_24H.I01	0.83744	1.78742	0.001
pazopanib	REP.A025_HELA_24H.I01	0.71019	1.52798	0.048
pazopanib	REP.A025_HELA_24H.I02	0.62413	1.63281	0.019
pazopanib	REP.A025_MCF7_24H.I01	0.85204	1.70507	0.006
TG-101348	CPC006_A375_24H.BRD.K12502280.001.01.5.11.1	1.29681	2.18685	0.001
BI-2536	CPC006_A375_24H.BRD.K64890080.001.03.9.10	0.70707	2.54963	0.006
TG-101348	CPC006_A375_6H.BRD.K12502280.001.01.5.11.1	0.62464	1.98704	0.005
BI-2536	CPC006_A375_6H.BRD.K64890080.001.03.9.10	0.5066	1.53617	0.03
TG-101348	CPC006_A549_24H.BRD.K12502280.001.01.5.11.1	1.0657	3.19666	0
TG-101348	CPC006_A549_6H.BRD.K12502280.001.01.5.11.1	0.73978	3.71408	0
TG-101348	CPC006_A673_6H.BRD.K12502280.001.01.5.11.1	0.77463	1.53221	0.03
TG-101348	CPC006_AGS_6H.BRD.K12502280.001.01.5.11.1	0.65956	1.48104	0.048
TG-101348	CPC006_CORL23_6H.BRD.K12502280.001.01.5.11.1	0.67278	1.71332	0.004
BI-2536	CPC006_COV644_6H.BRD.K64890080.001.03.9.10	0.34313	2.21271	0.007
TG-101348	CPC006_DV90_6H.BRD.K12502280.001.01.5.11.1	0.51188	3.24426	0.001
BI-2536	CPC006_DV90_6H.BRD.K64890080.001.03.9.10	0.44069	2.14061	0.009
TG-101348	CPC006_EFO27_6H.BRD.K12502280.001.01.5.11.1	0.39902	2.49596	0.005
BI-2536	CPC006_H1299_6H.BRD.K64890080.001.03.9.10	0.74121	1.49179	0.03
BI-2536	CPC006_HA1E_24H.BRD.K64890080.001.03.9.10	0.6112	2.50136	0.001
TG-101348	CPC006_HA1E_6H.BRD.K12502280.001.01.5.11.1	0.294754	2.03174	0.02
BI-2536	CPC006_HA1E_6H.BRD.K64890080.001.03.9.10	0.58939	1.56487	0.021
TG-101348	CPC006_HCC15_6H.BRD.K12502280.001.01.5.11.1	0.96002	2.23775	0
BI-2536	CPC006_HCC15_6H.BRD.K64890080.001.03.9.10	0.50101	1.72975	0.007
TG-101348	CPC006_HCC515_24H.BRD.K12502280.001.01.5.11.1	0.99627	3.53752	0
BI-2536	CPC006_HCC515_24H.BRD.K64890080.001.03.9.10	0.77531	1.88803	0.012
TG-101348	CPC006_HCC515_6H.BRD.K12502280.001.01.5.11.1	0.74827	2.34929	0
BI-2536	CPC006_HCC515_6H.BRD.K64890080.001.03.9.10	0.50621	2.69047	0.012
TG-101348	CPC006_HT115_6H.BRD.K12502280.001.01.5.11.1	0.49626	1.83744	0.015
TG-101348	CPC006_HT29_24H.BRD.K12502280.001.01.5.11.1	1.24529	2.44554	0
BI-2536	CPC006_HT29_24H.BRD.K64890080.001.03.9.10	0.7088	1.97384	0.003
TG-101348	CPC006_HT29_6H.BRD.K12502280.001.01.5.11.1	0.56363	3.19483	0.005
BI-2536	CPC006_HT29_6H.BRD.K64890080.001.03.9.10	0.62926	1.73792	0.003
TG-101348	CPC006_JHUEM2_6H.BRD.K12502280.001.01.5.11.1	0.51832	1.85835	0.009
TG-101348	CPC006_LOVO_6H.BRD.K12502280.001.01.5.11.1	0.4293	2.50342	0.005
BI-2536	CPC006_LOVO_6H.BRD.K64890080.001.03.9.10	0.81807	1.91364	0.002
TG-101348	CPC006_MCF7_24H.BRD.K12502280.001.01.5.11.1	1.08387	3.63724	0
TG-101348	CPC006_MCF7_6H.BRD.K12502280.001.01.5.11.1	0.67209	1.72647	0.011
BI-2536	CPC006_MCF7_6H.BRD.K64890080.001.03.9.10	0.64978	1.5258	0.031
TG-101348	CPC006_NCIH2073_6H.BRD.K12502280.001.01.5.11.1	0.80733	1.71514	0.004
TG-101348	CPC006_NCIH596_6H.BRD.K12502280.001.01.5.11.1	0.51626	3.04167	0.003
TG-101348	CPC006_NOMO1_6H.BRD.K12502280.001.01.5.11.1	0.65111	1.69161	0.004
TG-101348	CPC006_OV7_6H.BRD.K12502280.001.01.5.11.1	0.6226	1.75672	0.002
TG-101348	CPC006_PC3_24H.BRD.K12502280.001.01.5.11.1	0.95317	3.31418	0
BI-2536	CPC006_PC3_24H.BRD.K64890080.001.03.9.10	0.57607	2.09978	0.002
TG-101348	CPC006_PC3_6H.BRD.K12502280.001.01.5.11.1	0.45529	2.45775	0.001
BI-2536	CPC006_PC3_6H.BRD.K64890080.001.03.9.10	0.52428	1.82184	0.011
TG-101348	CPC006_PL21_6H.BRD.K12502280.001.01.5.11.1	0.63726	2.61744	0.001
BI-2536	CPC006_PL21_6H.BRD.K64890080.001.03.9.10	0.41023	2.41861	0.011
BI-2536	CPC006_RKO_6H.BRD.K64890080.001.03.9.10	0.67216	2.23696	0.003
TG-101348	CPC006_RMGI_6H.BRD.K12502280.001.01.5.11.1	0.68639	1.90477	0.001
BI-2536	CPC006_RMUGS_6H.BRD.K64890080.001.03.9.10	0.381059	1.7103	0.037
TG-101348	CPC006_SKLU1_6H.BRD.K12502280.001.01.5.11.1	0.43778	1.75521	0.021
TG-101348	CPC006_SKM1_6H.BRD.K12502280.001.01.5.11.1	0.51067	3.20266	0.002
BI-2536	CPC006_SKM1_6H.BRD.K64890080.001.03.9.10	0.34138	1.89728	0.037
TG-101348	CPC006_SNGM_6H.BRD.K12502280.001.01.5.11.1	0.66827	1.78105	0.009
TG-101348	CPC006_SNU1040_6H.BRD.K12502280.001.01.5.11.1	0.68405	1.91546	0.002
TG-101348	CPC006_SNUC4_6H.BRD.K12502280.001.01.5.11.1	0.70689	1.75716	0.005
BI-2536	CPC006_SNUC4_6H.BRD.K64890080.001.03.9.10	0.47688	1.41749	0.045
TG-101348	CPC006_SNUC5_6H.BRD.K12502280.001.01.5.11.1	0.51634	2.36177	0.002
TG-101348	CPC006_SW620_6H.BRD.K12502280.001.01.5.11.1	0.77435	3.85445	0
BI-2536	CPC006_SW620_6H.BRD.K64890080.001.03.9.10	0.36939	1.76355	0.025
BI-2536	CPC006_SW948_6H.BRD.K64890080.001.03.9.10	0.60638	1.89952	0.005
TG-101348	CPC006_T3M10_6H.BRD.K12502280.001.01.5.11.1	0.42503	2.41406	0.018
TG-101348	CPC006_TYKNU_6H.BRD.K12502280.001.01.5.11.1	0.49963	1.74702	0.004
TG-101348	CPC006_U937_6H.BRD.K12502280.001.01.5.11.1	0.61451	2.44716	0.001
BI-2536	CPC006_U937_6H.BRD.K64890080.001.03.9.10	0.61915	2.07548	0.002
TG-101348	CPC006_VCAP_24H.BRD.K12502280.001.01.5.11.1	0.81398	1.56445	0.017
TG-101348	CPC006_VCAP_6H.BRD.K12502280.001.01.5.11.1	0.6268	1.95258	0.008
TG-101348	CPC006_WSUDLCL2_6H.BRD.K12502280.001.01.5.11.1	0.41533	3.21295	0.002
BI-2536	CPC006_WSUDLCL2_6H.BRD.K64890080.001.03.9.10	0.493	2.10578	0.007
TG-101348	LJP005_A375_24H.L01	1.03078	2.14545	0.002
TG-101348	LJP005_A549_24H.L01	1.08059	3.12727	0
TG-101348	LJP005_BT20_24H.L01	0.71066	1.45149	0.041
TG-101348	LJP005_BT20_3H.L03	0.38816	1.74087	0.018
TG-101348	LJP005_HCC515_24H.L01	1.04081	2.2564	0.002
TG-101348	LJP005_HCC515_24H.L03	0.86057	2.16106	0.002
TG-101348	LJP005_HEPG2_24H.L01	0.69141	2.93581	0.001
TG-101348	LJP005_HS578T_3H.L01	0.35601	1.70439	0.037
TG-101348	LJP005_HT29_24H.L01	1.09836	2.30715	0.001
TG-101348	LJP005_MCF10A_24H.L01	1.15741	2.30396	0
TG-101348	LJP005_MCF10A_3H.L01	0.52146	1.58143	0.025
TG-101348	LJP005_MCF10A_3H.L02	0.284179	2.0515	0.022
TG-101348	LJP005_MCF7_24H.L01	1.00898	2.07685	0.003
TG-101348	LJP005_MDAMB231_24H.L01	1.05736	2.0174	0.002
TG-101348	LJP005_MDAMB231_24H.L02	1.06558	2.58109	0
TG-101348	LJP005_PC3_24H.L01	0.84197	3.30318	0.001
BI-2536	LJP006_A375_24H.D13	0.4465	1.82254	0.035
BI-2536	LJP006_A375_24H.D14	0.42928	2.14593	0.025
BI-2536	LJP006_A375_24H.D15	0.38566	2.28011	0.023
BI-2536	LJP006_HA1E_24H.D13	0.36306	2.06881	0.026
BI-2536	LJP006_HCC515_24H.D13	0.62167	1.96865	0.013
BI-2536	LJP006_HS578T_24H.D13	0.59372	1.6019	0.027
BI-2536	LJP006_LNCAP_24H.D13	0.55833	1.93698	0.011
BI-2536	LJP006_LNCAP_24H.D14	0.41977	2.11912	0.013
BI-2536	LJP006_LNCAP_24H.D15	0.39401	1.98869	0.024
BI-2536	LJP006_MCF10A_24H.D13	0.54709	2.13127	0.023
BI-2536	LJP006_MCF10A_24H.D14	0.44647	2.52273	0.017
BI-2536	LJP006_MCF10A_24H.D15	0.36747	1.76945	0.04
BI-2536	LJP006_MDAMB231_24H.D13	0.75374	3.16531	0.002
BI-2536	LJP006_MDAMB231_24H.D14	0.82128	1.93659	0.004
BI-2536	LJP006_MDAMB231_24H.D15	0.58725	2.59053	0.006
BI-2536	LJP006_MDAMB231_24H.D16	0.34523	1.85342	0.045
TG-101348	LPROT003_A375_6H.L02	0.52395	2.07589	0.007
TG-101348	LPROT003_A375_6H.L04	0.46917	2.82716	0.001
TG-101348	LPROT003_A375_6H.L06	0.39146	2.36444	0.004
TG-101348	LPROT003_NPC_6H.L01	0.39935	1.71388	0.028
BI-2536	REP.A018_A375_24H.I19	0.61796	2.15814	0.005
BI-2536	REP.A018_A375_24H.I21	0.48739	2.27554	0.012
BI-2536	REP.A018_HA1E_24H.I19	0.75139	2.1641	0.001
BI-2536	REP.A018_HA1E_24H.I20	0.60715	1.86771	0.005
BI-2536	REP.A018_HA1E_24H.I21	0.54658	2.12478	0.003
BI-2536	REP.A018_HT29_24H.I19	0.56175	2.43527	0.006
BI-2536	REP.A018_MCF7_24H.I19	0.45869	2.26787	0.009
BI-2536	REP.A018_PC3_24H.I19	0.56277	2.00318	0.007
BI-2536	REP.A018_PC3_24H.I20	0.385942	1.6568	0.039
BI-2536	REP.A018_YAPC_24H.I19	0.36902	1.67127	0.043
dasatinib	CPC013_A549_24H.BRD.K49328571.001.04.4.10	0.61607	2.35601	0
dasatinib	LJP005_A375_24H.D02	0.86041	4.26199	0.004
dasatinib	LJP005_A375_24H.D03	0.52863	2.4078	0.007
dasatinib	LJP005_BT20_24H.D01	0.74758	3.02325	0
dasatinib	LJP005_BT20_24H.D02	0.66127	2.33645	0.001
dasatinib	LJP005_HCC515_24H.D02	0.97706	1.91436	0
dasatinib	LJP005_HCC515_24H.D03	0.86547	3.82936	0.001
dasatinib	LJP005_HCC515_24H.D04	0.59392	2.46395	0.006
dasatinib	LJP005_HT29_24H.D02	1.07924	4.33468	0
dasatinib	LJP005_HT29_24H.D03	0.69907	3.31938	0.001
dasatinib	LJP005_HT29_24H.D04	0.67547	2.6449	0.002
dasatinib	LJP005_HT29_24H.D05	0.82589	4.23878	0
dasatinib	LJP005_MDAMB231_24H.D03	1.10295	2.84565	0
dasatinib	LJP005_MDAMB231_24H.D04	1.04469	2.54714	0
dasatinib	LJP005_MDAMB231_24H.D05	1.0725	2.4403	0
dasatinib	LJP005_MDAMB231_24H.D06	0.8371	3.45388	0
dasatinib	LJP005_MDAMB231_24H.D01	1.05596	3.25109	0
dasatinib	LJP005_MDAMB231_24H.D02	1.03047	3.25814	0
dasatinib	LJP005_SKBR3_24H.D01	0.97311	1.82553	0.003
dasatinib	LJP006_A375_24H.I01	0.87337	3.73923	0.001
dasatinib	LJP006_A375_24H.I03	0.64008	2.84088	0.005
dasatinib	LJP006_A375_24H.I04	0.75742	4.11501	0
dasatinib	LJP006_A549_24H.I03	0.39929	2.03108	0.025
dasatinib	LJP006_A549_24H.I04	0.38515	2.2455	0.012
dasatinib	LJP006_BT20_24H.I01	0.65066	2.16696	0
dasatinib	LJP006_HCC515_24H.I01	0.74166	3.89875	0
dasatinib	LJP006_HCC515_24H.I03	0.5841	2.37128	0.001
dasatinib	LJP006_HCC515_24H.I04	0.87429	2.87045	0
dasatinib	LJP006_HCC515_24H.I06	0.68049	3.86379	0
dasatinib	LJP006_HT29_24H.I01	1.23537	3.14711	0
dasatinib	LJP006_HT29_24H.I03	0.6079	2.80464	0.003
dasatinib	LJP006_MDAMB231_24H.I01	1.09406	2.22177	0.002
dasatinib	LJP006_MDAMB231_24H.I02	1.14681	2.34761	0.001
dasatinib	LJP006_MDAMB231_24H.I03	0.94891	3.30587	0.001
dasatinib	LJP006_MDAMB231_24H.I05	1.04671	2.41434	0
dasatinib	LJP006_MDAMB231_24H.I06	1.1592	2.49706	0
dasatinib	LJP006_MDAMB231_24H.I04	1.11579	2.30704	0
dasatinib	LJP006_SKBR3_24H.I01	0.548	2.42172	0
dasatinib	LJP007_A375_24H.G13	1.11319	2.16091	0
dasatinib	LJP007_A375_24H.G14	1.18473	2.30517	0
dasatinib	LJP007_A375_24H.G15	1.12803	1.56127	0.005
dasatinib	LJP007_A375_24H.G16	0.91852	1.77945	0.003
dasatinib	LJP007_A375_24H.G17	1.00256	1.55173	0.006
dasatinib	LJP007_A375_24H.G18	0.50111	1.98656	0.023
dasatinib	LJP007_A549_24H.G13	0.60815	3.8365	0
dasatinib	LJP007_A549_24H.G14	0.62047	2.74059	0.001
dasatinib	LJP007_A549_24H.G15	0.85832	2.69727	0
dasatinib	LJP007_A549_24H.G16	0.59655	3.12445	0
dasatinib	LJP007_HCC515_24H.G18	0.67234	2.24439	0
dasatinib	LJP007_HT29_24H.G13	1.24745	1.88537	0
dasatinib	LJP007_HT29_24H.G14	1.23096	2.44587	0
dasatinib	LJP007_HT29_24H.G15	1.07954	1.61111	0.003
dasatinib	LJP007_HT29_24H.G16	0.8988	1.50872	0.021
dasatinib	LJP007_HT29_24H.G17	0.84654	1.62015	0.003
dasatinib	LJP007_HT29_24H.G18	0.79756	1.92409	0
dasatinib	LJP008_A375_24H.G14	0.70223	3.63798	0.001
dasatinib	LJP008_A375_24H.G15	0.66467	3.19722	0.001
dasatinib	LJP008_A375_24H.G16	0.85941	2.576	0.002
dasatinib	LJP008_A375_24H.G17	0.67829	3.64898	0
dasatinib	LJP008_A375_24H.G18	0.84876	1.9602	0.003
dasatinib	LJP008_A375_24H.G13	1.13084	2.07214	0
dasatinib	LJP008_A549_24H.G13	0.70054	3.91678	0
dasatinib	LJP008_A549_24H.G14	0.63683	3.57014	0
dasatinib	LJP008_A549_24H.G15	0.95679	2.12855	0.001
dasatinib	LJP008_A549_24H.G16	0.61305	3.60117	0
dasatinib	LJP008_A549_24H.G17	0.69433	4.34069	0
dasatinib	LJP008_A549_24H.G18	0.85707	3.65822	0
dasatinib	LJP008_HCC515_24H.G15	0.833	2.66745	0
dasatinib	LJP008_HCC515_24H.G16	0.64788	2.13134	0.003
dasatinib	LJP008_HT29_24H.G13	1.22632	2.24951	0
dasatinib	LJP008_HT29_24H.G14	0.70906	2.87727	0.001
dasatinib	LJP008_HT29_24H.G15	0.95919	1.57004	0.005
dasatinib	LJP008_HT29_24H.G16	0.8278	1.52924	0.017
dasatinib	LJP008_HT29_24H.G17	0.79579	1.9498	0
dasatinib	LJP008_HT29_24H.G18	0.73222	2.15591	0
dasatinib	LJP009_A375_24H.G13	1.13688	2.16533	0
dasatinib	LJP009_A375_24H.G14	1.09073	1.76273	0.001
dasatinib	LJP009_A375_24H.G15	0.90514	2.26893	0
dasatinib	LJP009_A375_24H.G16	0.98384	1.55875	0.004
dasatinib	LJP009_A375_24H.G17	0.96232	1.64163	0.004
dasatinib	LJP009_A549_24H.G13	0.52494	2.52799	0.007
dasatinib	LJP009_A549_24H.G14	0.62633	3.52515	0.001
dasatinib	LJP009_A549_24H.G15	0.61523	3.09288	0.001
dasatinib	LJP009_A549_24H.G16	0.53974	3.25065	0.001
dasatinib	LJP009_HT29_24H.G13	1.3041	2.34486	0
dasatinib	LJP009_HT29_24H.G14	0.93218	1.74755	0.001
dasatinib	LJP009_HT29_24H.G15	0.83256	2.22169	0
dasatinib	LJP009_HT29_24H.G16	0.86361	2.03927	0
dasatinib	LJP009_HT29_24H.G18	0.52285	3.48422	0
dasatinib	REP.A019_A375_24H.L13	0.89049	4.17984	0.002
dasatinib	REP.A019_A375_24H.L14	0.62976	3.29454	0.001
dasatinib	REP.A019_A375_24H.L15	0.65593	3.92817	0
dasatinib	REP.A019_A375_24H.L16	0.49906	2.92508	0.006
dasatinib	REP.A019_A375_24H.L17	0.6563	2.22653	0.002
dasatinib	REP.A019_HT29_24H.L13	1.28135	4.32955	0
dasatinib	REP.A019_HT29_24H.L14	0.75827	3.61902	0
dasatinib	REP.A019_HT29_24H.L15	0.83459	4.60068	0
dasatinib	REP.A019_HT29_24H.L16	0.71775	4.45499	0
dasatinib	REP.A019_YAPC_24H.L13	0.81622	4.10356	0
dasatinib	REP.A019_YAPC_24H.L14	0.94764	4.12936	0
dasatinib	REP.A019_YAPC_24H.L15	0.87859	4.0295	0
dasatinib	REP.A019_YAPC_24H.L16	0.79564	4.08354	0
dasatinib	REP.A019_YAPC_24H.L17	0.61835	2.87908	0
nisoldipine	CPC011_A549_24H.BRD.A96107863.001.10.0.10	0.78796	1.49219	0.022
mibefradil	CPC017_HEPG2_6H.BRD.K09549677.300.01.8.10	0.86785	2.21287	0
felodipine	CPD002_PC3_24H.BRD.A30815329.001.04.8.10	0.75996	1.52393	0.037
cilnidipine	CPD003_MCF7_6H.BRD.A07875874.001.02.4.10	0.66202	1.39304	0.043
buflomedil	REP.A006_HT29_24H.C14	0.7858	1.46262	0.026
flunarizine	CPC004_HT29_6H.BRD.K29582677.300.06.4.10	0.66966	1.53148	0.018
amiodarone	CPC020_MCF7_24H.BRD.K87555556.003.02.4.10	0.79329	1.67952	0.012
pimozide	CPC006_SNU1040_6H.BRD.K01292756.001.10.2.10	0.63208	1.44911	0.05
fluspirilene	CPC006_HT29_24H.BRD.K77947974.001.05.6.4.21	0.92492	1.63273	0.015
W-9	CPC017_A375_6H.BRD.K68341547.003.01.6.10	0.89601	1.57418	0.016
SU-11652	CPC006_CL34_6H.BRD.K60623809.001.02.0.10	0.72986	1.41158	0.042
SU-11652	CPC006_MCF7_24H.BRD.K60623809.001.02.0.10	0.83657	1.68921	0.015
SU-11652	CPC006_RKO_6H.BRD.K60623809.001.02.0.10	0.81738	1.76368	0
lavendustin-c	CPC014_PC3_24H.BRD.K80725632.001.04.8.10	1.13909	1.73369	0
staurosporine	CPC014_MCF7_6H.BRD.K70549064.001.03.3.10	0.72976	1.51223	0.045
staurosporine	CPC019_HCC515_6H.BRD.K17953061.001.05.1.10	0.82703	1.47489	0.043
staurosporine	CPC019_HEPG2_6H.BRD.K17953061.001.05.1.10	0.90755	1.5112	0.033
staurosporine	CPC019_HT29_6H.BRD.K17953061.001.05.1.10	0.88821	1.70227	0.017
staurosporine	CPC019_PC3_6H.BRD.K17953061.001.05.1.10	0.78952	1.46034	0.048
staurosporine	LPROT001_A375_6H.N21	0.63139	1.6744	0.017
staurosporine	LPROT001_PC3_6H.N20	0.59566	1.71821	0.016
staurosporine	LPROT002_A375_6H.N19	0.41806	2.47522	0.026
staurosporine	LPROT002_A375_6H.N21	0.50078	1.79547	0.026
staurosporine	LPROT002_A549_6H.M19	0.49893	2.33595	0.041
staurosporine	LPROT002_A549_6H.M21	0.56013	1.75847	0.033
staurosporine	LPROT002_MCF7_6H.N20	0.62541	1.88523	0.018
staurosporine	LPROT002_NPC.TAK_6H.M20	0.91463	1.54103	0.03
staurosporine	LPROT002_NPC.TAK_6H.M22	0.83283	1.52048	0.043
staurosporine	LPROT002_NPC.TAK_6H.M24	0.93675	1.47256	0.05
staurosporine	LPROT003_A375_6H.N24	0.59632	2.19159	0.021
staurosporine	LPROT003_A549_6H.M20	0.71139	2.65707	0.008
staurosporine	LPROT003_A549_6H.M22	0.71591	2.26189	0.015
staurosporine	LPROT003_A549_6H.M24	0.75327	1.58507	0.039
staurosporine	LPROT003_NPC_6H.N21	0.8383	1.61371	0.019
staurosporine	LPROT003_NPC_6H.N23	0.75848	1.75458	0.007
staurosporine	LPROT003_PC3_6H.M19	0.57472	2.15618	0.018
staurosporine	LPROT003_PC3_6H.M21	0.47692	2.1807	0.027
staurosporine	LPROT003_PC3_6H.M23	0.55002	2.73391	0.009
cyclosporin-a	CPC001_HA1E_6H.BRD.A38030642.001.01.2.10	0.41611	2.34981	0.007
cyclosporin-a	CPC001_PC3_24H.BRD.A38030642.001.01.2.10	1.03778	1.8761	0.002
cyclosporin-a	CPC002_PC3_24H.BRD.A64290322.001.01.6.10	0.91526	1.97544	0.003
cyclosporin-a	CPC002_VCAP_24H.BRD.A64290322.001.01.6.10	0.83262	1.89267	0.001
cyclosporin-a	CPC004_PC3_24H.BRD.A69815203.001.05.0.10	0.95964	1.5759	0.025
cyclosporin-a	CPC006_HT29_24H.BRD.A38030642.001.02.0.10	0.57274	3.00063	0.006
cyclosporin-a	CPC006_MCF7_24H.BRD.A38030642.001.02.0.10	0.63196	2.87179	0.007
cyclosporin-a	CPC006_THP1_6H.BRD.A38030642.001.02.0.10	0.57735	1.67486	0.016
cyclosporin-a	CPC016_MCF7_24H.BRD.A69815203.001.05.0.10	0.89421	2.14457	0.006
cyclosporin-a	CPC017_A549_6H.BRD.A38030642.001.01.2.10	0.4093	1.69143	0.047
cyclosporin-a	CPC017_ASC_24H.BRD.A38030642.001.01.2.10	0.74608	1.54467	0.014
cyclosporin-a	CPC017_MCF7_24H.BRD.A38030642.001.01.2.10	0.99746	1.75287	0.003
cyclosporin-a	CPC018_MCF7_24H.BRD.A64290322.001.01.6.10	0.84652	1.72405	0.009
cyclosporin-a	REP.A022_HT29_24H.N02	0.65982	1.4762	0.048
cyclosporin-a	REP.A022_HT29_24H.N03	0.42228	1.66327	0.017
cyclosporin-a	REP.A022_MCF7_24H.N01	0.91059	1.70488	0.009
cyclosporin-a	REP.A022_PC3_24H.N01	0.84217	1.54643	0.032
NNC-55-0396	CPC003_VCAP_6H.BRD.K78122587.300.01.9.10	0.69892	1.67205	0.023
RS-504393	CPC001_HA1E_24H.BRD.K87510569.001.01.0.10	0.76597	1.45631	0.033
RS-504393	CPC001_PC3_24H.BRD.K87510569.001.01.0.10	0.75163	1.4921	0.038
danazol	CPC002_PC3_6H.BRD.A20243730.001.01.4.10	0.60769	1.53905	0.024
troglitazone	REP.A010_HT29_24H.F23	0.5972	1.60397	0.017
midostaurin	CPC002_HA1E_24H.BRD.K13646352.001.01.2.10	0.87794	1.53706	0.035
midostaurin	CPC002_PC3_6H.BRD.K13646352.001.01.2.10	0.90225	1.62768	0.011
midostaurin	REP.A010_A375_24H.I03	0.8595	1.78664	0.001
midostaurin	REP.A010_A375_24H.I04	0.97306	2.23994	0
midostaurin	REP.A010_A375_24H.I06	0.65858	1.82306	0.005
midostaurin	REP.A010_PC3_24H.I01	0.78791	1.62518	0.007
midostaurin	REP.A010_PC3_24H.I02	0.6738	1.71269	0.015
PHA-793887	LJP006_HCC515_24H.E22	0.6552	2.57197	0.008
PHA-793887	REP.A018_HA1E_24H.J08	0.488	1.50095	0.044
palbociclib	CPC014_MCF7_24H.BRD.K51313569.001.02.9.10	0.68197	2.58857	0.004
palbociclib	LJP006_A375_24H.E13	0.50995	1.83538	0.045
palbociclib	LJP006_A549_24H.E13	0.60127	2.12654	0.009
palbociclib	LJP006_A549_24H.E15	0.5599	2.36944	0.01
palbociclib	LJP006_HCC515_24H.E14	0.52533	2.37803	0.015
palbociclib	LJP006_HCC515_24H.E15	0.37959	2.27118	0.039
palbociclib	LJP006_HEPG2_24H.E13	0.79296	1.42664	0.047
palbociclib	LJP006_HS578T_24H.E13	0.53872	1.6457	0.037
palbociclib	LJP006_HT29_24H.E13	0.82486	1.84407	0.006
palbociclib	LJP006_HT29_24H.E14	0.78277	1.42722	0.048
palbociclib	LJP006_HT29_24H.E15	0.5055	2.05143	0.03
palbociclib	LJP006_HT29_24H.E17	0.44403	2.19721	0.025
palbociclib	LJP006_MDAMB231_24H.E13	0.6815	2.33646	0.008
palbociclib	LJP006_MDAMB231_24H.E15	0.65567	2.12792	0.008
palbociclib	LJP006_PC3_24H.E13	0.4834	2.41518	0.017
palbociclib	LJP006_PC3_24H.E15	0.44552	1.6881	0.032
palbociclib	REP.A016_A375_24H.A19	0.81895	2.08793	0.004
palbociclib	REP.A016_A375_24H.A20	0.80943	2.64863	0.003
palbociclib	REP.A016_A375_24H.A21	0.74896	1.83847	0.013
palbociclib	REP.A016_A375_24H.A23	0.50629	2.48057	0.01
palbociclib	REP.A016_HT29_24H.A19	1.0567	2.30884	0.001
palbociclib	REP.A016_HT29_24H.A20	1.00932	2.34664	0.001
palbociclib	REP.A016_HT29_24H.A21	0.98287	2.28034	0.003
palbociclib	REP.A016_HT29_24H.A22	0.84233	2.7744	0.001
palbociclib	REP.A016_HT29_24H.A23	1.04967	1.9912	0
palbociclib	REP.A016_HT29_24H.A24	0.8221	2.50238	0
palbociclib	REP.A016_MCF7_24H.A19	0.93188	2.37511	0.003
palbociclib	REP.A016_MCF7_24H.A20	0.91801	2.70569	0.001
palbociclib	REP.A016_MCF7_24H.A21	0.86269	2.9367	0.001
palbociclib	REP.A016_MCF7_24H.A22	0.9499	2.43433	0
palbociclib	REP.A016_MCF7_24H.A23	1.08126	1.72498	0
palbociclib	REP.A016_PC3_24H.A19	0.86125	1.71332	0.007
palbociclib	REP.A016_PC3_24H.A20	0.83078	1.75585	0.007
palbociclib	REP.A016_PC3_24H.A21	0.75502	3.33129	0.001
palbociclib	REP.A016_PC3_24H.A22	0.79012	1.72334	0.008
palbociclib	REP.A016_PC3_24H.A23	0.81142	1.57203	0.019
palbociclib	REP.A016_YAPC_24H.A19	0.51921	1.58659	0.043
palbociclib	REP.A016_YAPC_24H.A20	0.58885	2.20552	0.003
palbociclib	REP.A016_YAPC_24H.A21	0.44614	2.16119	0.02
palbociclib	REP.A016_YAPC_24H.A23	0.55197	1.49546	0.045
sirolimus	ASG001_PC3_24H.BRD.A79768653.001.01.3.0.08	0.95139	4.61427	0
sirolimus	ASG001_PC3_24H.BRD.A79768653.001.01.3.0.4	1.15714	5.52629	0
sirolimus	ASG001_PC3_24H.BRD.A79768653.001.01.3.10	1.14948	5.40148	0
sirolimus	ASG001_PC3_24H.BRD.A79768653.001.01.3.2	1.03882	5.40752	0
sirolimus	ASG001_PC3_6H.BRD.A79768653.001.01.3.0.08	0.91568	2.95657	0
sirolimus	ASG001_PC3_6H.BRD.A79768653.001.01.3.0.4	0.79297	3.56923	0
sirolimus	ASG001_PC3_6H.BRD.A79768653.001.01.3.10	0.92447	2.9868	0
sirolimus	ASG001_PC3_6H.BRD.A79768653.001.01.3.2	0.94828	3.1284	0
sirolimus	CPC004_A375_6H.BRD.A79768653.001.02.1.10	0.74733	4.96369	0
sirolimus	CPC004_HA1E_6H.BRD.A79768653.001.02.1.10	0.83193	2.02337	0
sirolimus	CPC004_HCC515_24H.BRD.A79768653.001.02.1.10	1.20001	2.40372	0
sirolimus	CPC004_HCC515_6H.BRD.A79768653.001.02.1.10	0.7194	2.83008	0.001
sirolimus	CPC004_HT29_6H.BRD.A79768653.001.02.1.10	0.50286	2.58527	0.002
sirolimus	CPC004_PC3_24H.BRD.A79768653.001.02.1.10	1.10603	2.84191	0
sirolimus	CPC004_VCAP_24H.BRD.A79768653.001.02.1.10	1.13493	2.36393	0
sirolimus	CPC004_VCAP_6H.BRD.A79768653.001.02.1.10	0.8453	2.02661	0
sirolimus	CPC006_A375_6H.BRD.A23770159.001.02.3.11.1	0.80547	3.06982	0
sirolimus	CPC006_A549_24H.BRD.A79768653.001.02.1.10	0.98803	3.47372	0
sirolimus	CPC006_A549_6H.BRD.A23770159.001.02.3.11.1	0.9571	3.97242	0
sirolimus	CPC006_A549_6H.BRD.A79768653.001.02.1.10	0.95527	3.21854	0
sirolimus	CPC006_AGS_6H.BRD.A79768653.001.02.1.10	0.77501	2.65374	0
sirolimus	CPC006_EFO27_6H.BRD.A79768653.001.02.1.10	0.96887	3.00881	0
sirolimus	CPC006_HA1E_6H.BRD.A23770159.001.02.3.11.1	0.78837	2.22134	0
sirolimus	CPC006_HA1E_6H.BRD.A79768653.001.02.1.10	0.81107	2.97523	0
sirolimus	CPC006_HCC15_6H.BRD.A79768653.001.02.1.10	0.81526	1.62297	0.015
sirolimus	CPC006_HCC515_24H.BRD.A79768653.001.02.1.10	1.1103	2.13092	0.001
sirolimus	CPC006_HCC515_6H.BRD.A79768653.001.02.1.10	0.66253	3.84047	0
sirolimus	CPC006_HEPG2_6H.BRD.A79768653.001.02.1.10	0.61359	1.59415	0.039
sirolimus	CPC006_HT29_24H.BRD.A79768653.001.02.1.10	0.85833	3.74946	0
sirolimus	CPC006_HT29_6H.BRD.A23770159.001.02.3.11.1	0.69345	1.95846	0.011
sirolimus	CPC006_HT29_6H.BRD.A79768653.001.02.1.10	0.79059	2.23758	0.001
sirolimus	CPC006_MCF7_6H.BRD.A79768653.001.02.1.10	1.02987	1.9977	0
sirolimus	CPC006_MDST8_6H.BRD.A23770159.001.02.3.11.1	0.77291	2.76138	0
sirolimus	CPC006_MDST8_6H.BRD.A79768653.001.02.1.10	0.91841	2.60863	0
sirolimus	CPC006_NCIH2073_6H.BRD.A79768653.001.02.1.10	0.85474	2.32224	0.001
sirolimus	CPC006_NCIH596_6H.BRD.A79768653.001.02.1.10	0.68094	2.12394	0.003
sirolimus	CPC006_NOMO1_6H.BRD.A79768653.001.02.1.10	0.60054	3.99535	0
sirolimus	CPC006_PC3_24H.BRD.A79768653.001.02.1.10	1.32653	3.53608	0
sirolimus	CPC006_PC3_6H.BRD.A79768653.001.02.1.10	0.82997	3.38028	0
sirolimus	CPC006_SKM1_6H.BRD.A79768653.001.02.1.10	0.48978	2.96982	0
sirolimus	CPC006_SNU1040_6H.BRD.A79768653.001.02.1.10	0.76339	2.16706	0
sirolimus	CPC006_SW620_6H.BRD.A23770159.001.02.3.11.1	0.89214	2.55987	0
sirolimus	CPC006_SW620_6H.BRD.A79768653.001.02.1.10	0.83083	3.71399	0
sirolimus	CPC006_THP1_6H.BRD.A79768653.001.02.1.10	0.79398	2.71981	0
sirolimus	CPC006_U937_6H.BRD.A79768653.001.02.1.10	0.76013	3.34938	0
sirolimus	CPC006_VCAP_6H.BRD.A79768653.001.02.1.10	0.8584	1.89573	0.002
sirolimus	CPC006_WSUDLCL2_6H.BRD.A79768653.001.02.1.10	0.5818	3.88577	0
sirolimus	CPC012_A375_6H.BRD.K89626439.001.01.0.10	0.72894	3.91413	0
sirolimus	CPC012_ASC_24H.BRD.K89626439.001.01.0.10	0.93103	1.71813	0.003
sirolimus	CPC012_HT29_6H.BRD.K89626439.001.01.0.10	0.77797	4.17445	0
sirolimus	CPC012_MCF7_6H.BRD.K89626439.001.01.0.10	0.6296	3.4822	0
sirolimus	CPC012_NPC_24H.BRD.K89626439.001.01.0.10	0.70714	4.65234	0
sirolimus	CPC012_PC3_24H.BRD.K89626439.001.01.0.10	1.28557	2.31125	0
sirolimus	CPC012_PC3_6H.BRD.K89626439.001.01.0.10	0.75681	4.69244	0
sirolimus	CPC012_VCAP_24H.BRD.K89626439.001.01.0.10	1.01873	1.83745	0
sirolimus	CPC014_ASC_24H.BRD.K99369265.001.01.4.10	0.64114	4.33535	0
sirolimus	CPC014_HEPG2_6H.BRD.K84937637.001.03.2.10	0.54489	2.04835	0.003
sirolimus	CPC014_HT29_6H.BRD.K84937637.001.03.2.10	0.4281	2.26984	0.006
sirolimus	CPC014_MCF7_6H.BRD.K84937637.001.03.2.10	0.91001	3.02537	0
sirolimus	CPC014_NPC_24H.BRD.K84937637.001.03.2.10	0.80373	2.00762	0
sirolimus	CPC014_NPC_24H.BRD.K99369265.001.01.4.10	0.58235	3.60347	0
sirolimus	CPC014_PC3_24H.BRD.K99369265.001.01.4.10	0.75605	3.8461	0
sirolimus	CPC018_A375_6H.BRD.A79768653.001.03.9.10	1.0981	2.34111	0
sirolimus	CPC018_HT29_6H.BRD.A79768653.001.03.9.10	1.14322	2.51444	0
sirolimus	CPC018_NPC_24H.BRD.A79768653.001.03.9.10	0.87619	1.92696	0
sirolimus	LJP006_PC3_24H.L13	0.81239	5.50069	0
sirolimus	LJP006_PC3_24H.L14	0.71751	5.29052	0
sirolimus	LJP006_PC3_24H.L15	0.88281	5.12364	0
sirolimus	LJP006_PC3_24H.L16	0.79128	5.03862	0
sirolimus	LJP006_PC3_24H.L18	0.55847	2.21943	0.001
sirolimus	LJP007_ASC.C_24H.B03	0.73572	2.48288	0
sirolimus	LJP007_HCC515_24H.B03	0.737	4.0509	0
sirolimus	LJP007_HME1_24H.B03	0.67353	2.92591	0.002
sirolimus	LJP007_HUVEC_24H.B03	0.95259	2.70911	0
sirolimus	LJP007_NPC.CAS9_24H.B03	0.67443	3.64298	0
sirolimus	LJP007_NPC.TAK_24H.B03	0.95713	2.17054	0
sirolimus	LJP007_NPC_24H.B03	0.86067	3.80746	0
sirolimus	LJP007_PC3_24H.B03	1.06246	2.50972	0
sirolimus	LJP008_ASC.C_24H.B03	0.87698	2.0602	0.003
sirolimus	LJP008_HCC515_24H.B03	1.06799	2.59196	0
sirolimus	LJP008_HME1_24H.B03	0.78583	3.35633	0
sirolimus	LJP008_HUVEC_24H.B03	1.13307	2.9003	0
sirolimus	LJP008_NPC.CAS9_24H.B03	0.90315	2.02303	0.001
sirolimus	LJP008_NPC.TAK_24H.B03	0.80683	2.72948	0.002
sirolimus	LJP008_NPC_24H.B03	1.04256	3.20285	0
sirolimus	LJP008_PC3_24H.B03	0.84775	3.32815	0
sirolimus	LJP009_ASC.C_24H.B03	0.57706	3.17798	0.001
sirolimus	LJP009_HME1_24H.B03	0.76071	4.85197	0
sirolimus	LJP009_HUVEC_24H.B03	1.07614	2.48872	0
sirolimus	LJP009_NPC.CAS9_24H.B03	1.05877	2.96813	0
sirolimus	LJP009_NPC.TAK_24H.B03	0.89736	2.00232	0.004
sirolimus	LJP009_NPC_24H.B03	0.88244	4.16848	0
sirolimus	LJP009_PC3_24H.B03	1.10449	3.42739	0
phorbol-12-myristate-13-acetate	CPC006_A549_24H.BRD.A15079084.001.02.9.10	0.62183	2.75883	0.006
phorbol-12-myristate-13-acetate	CPC006_A549_6H.BRD.A15079084.001.02.9.10	0.76834	2.31289	0.005
phorbol-12-myristate-13-acetate	CPC006_HCC515_24H.BRD.A15079084.001.02.9.10	0.54702	2.437	0.012
phorbol-12-myristate-13-acetate	CPC006_HT29_24H.BRD.A15079084.001.02.9.10	0.70876	2.0072	0.01
phorbol-12-myristate-13-acetate	CPC006_HT29_6H.BRD.A15079084.001.02.9.10	0.7111	1.58963	0.022
phorbol-12-myristate-13-acetate	CPC006_MDST8_6H.BRD.A15079084.001.02.9.10	0.48933	2.23305	0.022
phorbol-12-myristate-13-acetate	CPC006_NCIH2073_6H.BRD.A15079084.001.02.9.10	0.61533	2.66244	0.003
phorbol-12-myristate-13-acetate	CPC006_PC3_24H.BRD.A15079084.001.02.9.10	0.76645	1.96869	0.012
phorbol-12-myristate-13-acetate	CPC006_PC3_6H.BRD.A15079084.001.02.9.10	0.60429	1.88472	0.005
phorbol-12-myristate-13-acetate	CPC006_SNU1040_6H.BRD.A15079084.001.02.9.10	0.51596	1.92218	0.021
A-443644	CPC014_A549_6H.BRD.K38615104.001.06.8.10	0.66088	1.89902	0.022
purvalanol-a	CPC005_VCAP_24H.BRD.K50836978.001.01.7.10	0.95663	1.39942	0.046
BRD-K71726959	CPC006_HEPG2_6H.BRD.K71726959.001.06.7.122.55	0.65353	1.70971	0.013
BRD-K71726959	CPC006_HT29_6H.BRD.K71726959.001.06.7.122.55	0.51194	1.49113	0.049
CGP-60474	CPC013_A549_6H.BRD.K79090631.001.15.7.10	0.76038	1.59179	0.018
CGP-60474	CPC013_HT29_6H.BRD.K79090631.001.15.7.10	0.75579	1.57255	0.023
aminopurvalanol-a	CPC016_HT29_6H.BRD.K07762753.001.02.8.10	0.77052	1.39961	0.045
Ro-3306	CPC020_VCAP_24H.BRD.K78373679.001.01.1.10	0.74623	1.53965	0.017
CGP-60474	LJP005_HS578T_3H.F02	0.38164	2.07663	0.037
CGP-60474	LJP005_HS578T_3H.F03	0.5588	2.21617	0.019
CGP-60474	LJP005_HS578T_3H.F04	0.59839	1.75532	0.022
CGP-60474	LJP005_HS578T_3H.F05	0.67605	1.53301	0.039
CGP-60474	LJP005_MCF10A_3H.F01	0.76107	1.42066	0.05
CGP-60474	LJP005_MCF10A_3H.F04	0.44828	1.66521	0.044
CGP-60474	LJP005_MCF7_3H.F04	0.39314	2.21709	0.039
CGP-60474	LJP005_MDAMB231_3H.F05	0.62517	1.60107	0.028
CGP-60474	LJP005_SKBR3_3H.F01	0.66303	1.66213	0.023
CGP-60474	LJP005_SKBR3_3H.F04	0.52268	1.58599	0.048
CGP-60474	LJP006_BT20_3H.G03	0.52335	1.61877	0.047
CGP-60474	LJP006_HME1_3H.G02	0.61373	1.67405	0.022
CGP-60474	LJP006_HME1_3H.G03	0.369	1.74901	0.04
CGP-60474	LJP006_HS578T_3H.G05	0.67655	1.4934	0.048
CGP-60474	LJP006_HS578T_3H.G06	0.42535	1.84442	0.037
CGP-60474	LJP006_MCF10A_3H.G03	0.59067	1.50009	0.039
CGP-60474	LJP006_MCF7_3H.G01	0.461	1.99692	0.039
AT-7519	LJP006_MDAMB231_3H.K01	0.44472	1.84676	0.041
CGP-60474	LJP006_SKBR3_3H.G04	0.42945	1.59462	0.04
CGP-60474	LJP007_MNEU.E_24H.C19	0.5707	1.49316	0.044
CGP-60474	LJP008_HEPG2_24H.C20	0.80734	1.36407	0.048
CGP-60474	LJP009_HEPG2_24H.C22	0.72355	1.43208	0.037
AT-7519	REP.A010_MCF7_24H.H20	0.63779	1.5944	0.018
AT-7519	REP.A010_PC3_24H.H19	0.72834	1.4594	0.042
AT-7519	REP.A010_PC3_24H.H20	0.62025	1.55257	0.033
roscovitine	CPC002_HCC515_24H.BRD.K07691486.001.04.9.10	0.47924	1.84672	0.012
BX-795	CPC006_A549_24H.BRD.K47983010.001.02.1.10	0.78224	1.60067	0.026
BMS-536924	CPC006_SKM1_6H.BRD.K34581968.001.01.2.11.1	0.73643	1.47969	0.042
BMS-536924	CPC006_VCAP_24H.BRD.K34581968.001.01.2.11.1	0.88419	1.61577	0.015
alvocidib	LJP006_MCF10A_24H.A18	0.82057	1.45155	0.045
BX-795	LJP009_A375_24H.I07	1.01478	1.49394	0.024
BX-795	LJP009_A375_24H.I08	0.78501	1.4092	0.044
BX-795	LJP009_MCF7_24H.I07	0.82393	1.59527	0.01
BX-795	LJP009_SKL_24H.I07	0.82688	1.7396	0.01
SB-218078	CPC004_A375_6H.BRD.A06352508.001.02.9.10	0.58069	1.55887	0.028
LY-294002	CPC005_A375_6H.BRD.K27305650.003.01.4.10	0.98692	1.97134	0
AZD-7762	CPC013_MCF7_24H.BRD.K46056750.001.01.3.10	1.24299	1.6862	0.001
AZD-7762	CPC013_PC3_24H.BRD.K46056750.001.01.3.10	1.20134	1.5975	0.009
AZD-7762	LJP006_HME1_24H.L01	1.26246	1.95295	0
AZD-7762	LJP006_MCF10A_24H.L01	1.30437	1.64755	0.005
AZD-7762	LJP006_MDAMB231_24H.L01	1.03201	1.57038	0.011
AZD-7762	LJP006_PC3_24H.L02	0.87806	1.48482	0.039
SB-203580	LJP009_A375_24H.G07	0.84072	1.68394	0.002
AZD-7762	CPC013_A549_24H.BRD.K46056750.001.01.3.10	1.36388	1.96973	0
AZD-7762	CPC013_A549_6H.BRD.K46056750.001.01.3.10	0.95015	1.862	0
AZD-7762	CPC013_ASC_24H.BRD.K46056750.001.01.3.10	1.27184	3.03312	0
AZD-7762	CPC013_HA1E_6H.BRD.K46056750.001.01.3.10	0.7694	1.72264	0.004
AZD-7762	CPC013_HEPG2_6H.BRD.K46056750.001.01.3.10	0.78058	1.51648	0.047
AZD-7762	CPC013_HT29_6H.BRD.K46056750.001.01.3.10	0.859	2.90114	0
AZD-7762	CPC013_MCF7_6H.BRD.K46056750.001.01.3.10	0.93682	2.68895	0
AZD-7762	CPC013_PC3_6H.BRD.K46056750.001.01.3.10	0.72073	1.98311	0
AZD-7762	CPC013_SKB_24H.BRD.K46056750.001.01.3.10	0.97446	1.66434	0.001
AZD-7762	LJP006_A375_24H.L01	1.12196	1.58955	0.013
AZD-7762	LJP006_A375_24H.L02	0.93974	1.58111	0.021
AZD-7762	LJP006_A375_24H.L03	0.77355	1.70688	0.012
AZD-7762	LJP006_A549_24H.L01	1.33614	2.74644	0
AZD-7762	LJP006_A549_24H.L02	1.09421	1.98113	0.003
AZD-7762	LJP006_A549_24H.L03	0.63883	1.6695	0.01
AZD-7762	LJP006_HEPG2_24H.L01	0.91536	1.95672	0
AZD-7762	LJP006_HT29_24H.L01	0.9479	1.87738	0
AZD-7762	LJP006_HT29_24H.L02	1.1777	1.71907	0
AZD-7762	LJP006_HT29_24H.L03	0.85095	1.60758	0.01
AZD-7762	LJP006_MCF7_24H.L01	1.16916	2.70944	0
AZD-7762	LJP006_MDAMB231_24H.L02	1.22885	2.31034	0
AZD-7762	LJP006_MDAMB231_24H.L03	1.1701	3.08808	0
AZD-7762	LJP006_PC3_24H.L01	0.91201	2.03167	0.003
triflupromazine	CPC004_HEPG2_6H.BRD.K63675182.003.14.5.10	0.82179	1.43478	0.044
triflupromazine	CPC004_VCAP_6H.BRD.K63675182.003.14.5.10	0.61516	1.53827	0.024
paroxetine	CPC015_A549_6H.BRD.K37991163.003.06.8.10	0.83984	1.44522	0.028
paroxetine	CPC015_NPC_24H.BRD.K37991163.003.06.8.10	0.87599	1.68943	0.003
chlorprothixene	CPC016_A549_24H.BRD.K59058766.003.15.1.10	0.76659	1.45967	0.04
zamifenacin	CPC005_A375_24H.BRD.K80451230.051.01.8.10	0.82091	1.70543	0.007
desipramine	CPC017_A375_6H.BRD.K60762818.003.15.3.10	0.64993	1.40853	0.044
diphenidol	CPC018_HT29_6H.BRD.K01663662.003.03.8.10	0.66352	1.50706	0.027
paroxetine	CPC004_HT29_6H.BRD.K37991163.003.06.8.10	1.09389	1.63254	0
nortriptyline	CPC018_HT29_6H.BRD.K91263825.001.03.6.10	0.60672	1.5714	0.025
varenicline	CPC012_HT29_6H.BRD.K18855837.046.01.4.10	0.91939	1.47818	0.022
nicotine	REP.A011_HA1E_24H.F13	0.70635	2.13358	0.001
thioridazine	CPC006_U937_6H.BRD.A84481105.003.17.2.10	0.83641	1.59803	0.007
gemcitabine	CPC006_MCF7_24H.BRD.K15108141.001.01.7.0.08	0.76177	2.98204	0.001
gemcitabine	CPD003_MCF7_24H.BRD.K15108141.001.03.3.10	0.9329	2.47742	0
gemcitabine	REP.A010_HELA_24H.N13	0.60365	2.13093	0.002
gemcitabine	REP.A010_HELA_24H.N14	0.46067	3.08751	0.005
gemcitabine	REP.A010_HELA_24H.N15	0.47505	1.89269	0.012
gemcitabine	REP.A010_HELA_24H.N16	0.52607	2.08843	0.01
gemcitabine	REP.A010_HELA_24H.N17	0.48604	2.66671	0.006
gemcitabine	REP.A010_HELA_24H.N18	0.61971	2.36316	0.002
gemcitabine	REP.A010_HT29_24H.N13	0.369493	2.27587	0.03
gemcitabine	REP.A010_HT29_24H.N15	0.54722	1.5712	0.026
gemcitabine	REP.A010_HT29_24H.N16	0.40402	1.92822	0.028
gemcitabine	REP.A010_MCF7_24H.N13	0.79252	2.00272	0
gemcitabine	REP.A010_MCF7_24H.N14	0.59813	3.24063	0.004
gemcitabine	REP.A010_MCF7_24H.N15	0.76982	2.71552	0
gemcitabine	REP.A010_MCF7_24H.N16	0.61693	3.32094	0.003
gemcitabine	REP.A010_MCF7_24H.N17	0.706	3.83492	0
gemcitabine	REP.A010_MCF7_24H.N18	0.84243	2.69519	0.001
etomoxir	CPC011_HT29_6H.BRD.A67552655.001.04.7.10	0.65119	1.59363	0.01
perhexiline	CPC006_A549_24H.BRD.A19633847.050.20.6.10	0.472505	1.5935	0.048
perhexiline	CPC006_A549_6H.BRD.A19633847.050.20.6.10	0.72341	2.29409	0.006
perhexiline	CPC006_DV90_6H.BRD.A19633847.050.20.6.10	0.74431	1.62738	0.011
perhexiline	CPC006_EFO27_6H.BRD.A19633847.050.20.6.10	0.52309	1.51902	0.034
perhexiline	CPC006_HA1E_6H.BRD.A19633847.050.20.6.10	0.45786	2.31463	0.014
perhexiline	CPC006_HCC15_6H.BRD.A19633847.050.20.6.10	0.90939	1.53414	0.021
perhexiline	CPC006_HCC515_24H.BRD.A19633847.050.20.6.10	0.94376	2.0178	0.002
perhexiline	CPC006_HCC515_6H.BRD.A19633847.050.20.6.10	0.53048	2.52918	0.001
perhexiline	CPC006_HCT116_6H.BRD.A19633847.050.20.6.10	0.80255	1.52629	0.016
perhexiline	CPC006_HEPG2_6H.BRD.A19633847.050.20.6.10	0.84655	2.24767	0.003
perhexiline	CPC006_HT29_24H.BRD.A19633847.050.20.6.10	0.71323	1.8111	0.032
perhexiline	CPC006_HT29_6H.BRD.A19633847.050.20.6.10	0.88356	1.82951	0.003
perhexiline	CPC006_MCF7_24H.BRD.A19633847.050.20.6.10	0.95412	2.44639	0
perhexiline	CPC006_NCIH508_6H.BRD.A19633847.050.20.6.10	0.47258	2.2304	0.024
perhexiline	CPC006_PC3_6H.BRD.A19633847.050.20.6.10	0.66799	1.77362	0.005
perhexiline	CPC006_PL21_6H.BRD.A19633847.050.20.6.10	0.85978	3.6869	0
perhexiline	CPC006_SKM1_6H.BRD.A19633847.050.20.6.10	0.86534	2.48537	0
perhexiline	CPC006_THP1_6H.BRD.A19633847.050.20.6.10	0.734	4.08184	0
perhexiline	CPC006_U937_6H.BRD.A19633847.050.20.6.10	0.90715	1.8303	0.002
perhexiline	CPC006_VCAP_6H.BRD.A19633847.050.20.6.10	0.42663	3.03324	0.005
perhexiline	CPC006_WSUDLCL2_6H.BRD.A19633847.050.20.6.10	0.68194	4.79514	0
perhexiline	CPD001_MCF7_24H.BRD.A19633847.103.01.3.10	0.63055	2.97823	0.004
perhexiline	CPD001_MCF7_6H.BRD.A19633847.103.01.3.10	0.41289	2.25611	0.011
perhexiline	REP.A004_HT29_24H.D13	0.98889	1.97394	0.003
perhexiline	REP.A004_MCF7_24H.D13	0.48687	2.16181	0.023
perhexiline	REP.A004_YAPC_24H.D13	0.60545	2.21352	0.006
tandutinib	REP.A026_A375_24H.F01	0.43394	1.59168	0.044
tandutinib	REP.A026_HA1E_24H.F01	0.60365	1.52337	0.038
purvalanol-a	CPC005_HA1E_24H.BRD.K50836978.001.01.7.10	0.91873	2.19962	0
purvalanol-a	CPC005_HT29_24H.BRD.K50836978.001.01.7.10	1.04887	2.79263	0
purvalanol-a	CPC005_MCF7_24H.BRD.K50836978.001.01.7.10	1.06072	1.99173	0
purvalanol-a	CPC005_PC3_24H.BRD.K50836978.001.01.7.10	1.02712	2.39916	0
gossypol	CPC006_A375_24H.BRD.K19295594.001.08.5.11.1	0.82275	1.50734	0.046
gossypol	CPC006_A375_6H.BRD.K19295594.001.08.5.11.1	0.5025	2.72085	0.012
gossypol	CPC006_MCF7_24H.BRD.K19295594.001.08.5.11.1	0.59947	2.15783	0.005
gossypol	CPC006_PC3_24H.BRD.K19295594.001.08.5.11.1	0.69207	2.11721	0.009
SID-26681509	CPC006_MCF7_24H.BRD.K08417745.001.02.9.88.8	0.79756	1.67668	0.018
SID-26681509	CPC006_VCAP_6H.BRD.K08417745.001.02.9.88.8	0.89279	1.48045	0.036
17-hydroxyprogesterone-caproate	REP.A001_HA1E_24H.N13	0.83487	1.5109	0.035
crizotinib	LJP005_HA1E_24H.A19	1.09626	1.59781	0.003
crizotinib	LJP005_MCF7_24H.A20	0.95397	1.77482	0
estradiol	REP.A006_PC3_24H.B10	0.50373	1.65196	0.009
sorafenib	REP.A006_YAPC_24H.P02	0.48234	1.52804	0.037
crizotinib	REP.A024_HA1E_24H.N01	1.00826	2.25489	0
crizotinib	REP.A024_HA1E_24H.N02	0.65289	1.59587	0.038
axitinib	CPC013_ASC_24H.BRD.K29905972.001.03.0.10	0.81966	1.60044	0.024
estradiol	CPC004_HEPG2_6H.BRD.A18917088.001.03.1.10	0.5792	1.42752	0.04
paclitaxel	REP.A009_YAPC_24H.H19	0.62285	1.47515	0.029
SB-203580	CPC017_HT29_6H.BRD.A37704979.001.04.0.10	0.91538	1.6037	0.005
etoposide	CPC011_VCAP_24H.BRD.K37798499.001.13.2.10	0.95594	1.65375	0.002
albendazole	REP.A025_HT29_24H.P06	0.44155	1.51182	0.042
BMS-536924	CPC006_HCC15_6H.BRD.K34581968.001.01.2.11.1	0.90916	1.84885	0.001
nefazodone	REP.A008_MCF7_24H.P19	0.3604	2.05249	0.016
nefazodone	REP.A008_MCF7_24H.P20	0.41361	1.6583	0.04
brivanib	REP.A009_A375_24H.C01	0.56099	1.51005	0.03
brivanib	REP.A009_HELA_24H.C01	0.77492	1.67756	0.003
brivanib	REP.A009_MCF7_24H.C02	0.45047	1.88393	0.03
tamoxifen	CPC003_HA1E_6H.BRD.K43744935.048.01.6.10	0.88917	1.41919	0.047
benidipine	CPC011_PC3_24H.BRD.A35519318.003.08.1.10	0.73367	1.47952	0.042
sorafenib	CPC013_HT29_6H.BRD.K49810818.001.01.0.10	0.88045	1.70568	0.002
isotretinoin	CPC014_PC3_24H.BRD.K76723084.001.15.8.10	1.15024	2.09206	0
fenretinide	CPC014_PC3_24H.BRD.K89085489.001.11.7.10	1.1627	1.92966	0
lapatinib	LJP006_SKBR3_24H.M23	0.94634	1.72258	0.006
simvastatin	REP.A004_PC3_24H.L22	0.5996	1.65402	0.026
toremifene	REP.A007_MCF7_24H.G09	0.70206	1.45216	0.049
ketoconazole	CPC011_PC3_24H.BRD.K29113274.001.20.0.10	0.65916	1.51084	0.023
isotretinoin	CPC014_A549_24H.BRD.K76723084.001.15.8.10	0.94106	1.86041	0.002
isotretinoin	CPC014_VCAP_24H.BRD.K76723084.001.15.8.10	0.87438	2.75402	0
dasatinib	CPC013_HA1E_6H.BRD.K49328571.001.04.4.10	0.8511	1.44434	0.032
ALW-II-38-3	CPC013_HA1E_6H.BRD.K68191783.001.01.2.10	1.09057	1.95536	0
ALW-II-38-3	CPC013_MCF7_6H.BRD.K68191783.001.01.2.10	1.00634	2.60145	0
dasatinib	CPC013_PC3_24H.BRD.K49328571.001.04.4.10	0.96472	1.63275	0.005
dasatinib	LJP007_HCC515_24H.G14	0.96552	1.45411	0.016
dasatinib	LJP007_HCC515_24H.G15	0.95067	1.49575	0.018
dasatinib	LJP007_PC3_24H.G13	0.63549	1.73026	0.01
dasatinib	LJP007_PC3_24H.G14	0.71278	1.64877	0.009
dasatinib	LJP007_PC3_24H.G16	0.69015	2.01667	0.003
dasatinib	LJP007_PC3_24H.G17	0.80898	1.69566	0.002
dasatinib	LJP008_HCC515_24H.G18	0.75236	1.72521	0.004
dasatinib	LJP008_PC3_24H.G13	0.78748	1.4875	0.036
dasatinib	LJP008_PC3_24H.G14	0.92101	1.598	0.002
dasatinib	LJP008_PC3_24H.G15	1.02851	1.63889	0.003
dasatinib	LJP008_PC3_24H.G17	0.96395	1.82401	0
dasatinib	LJP008_PC3_24H.G18	0.71269	1.71769	0.015
ALW-II-38-3	LJP009_A549_24H.N01	0.76442	2.18039	0
dasatinib	LJP009_HCC515_24H.G13	0.95919	1.65156	0.004
dasatinib	LJP009_HCC515_24H.G14	0.93833	1.68491	0
dasatinib	LJP009_HCC515_24H.G15	0.97101	1.50543	0.02
dasatinib	LJP009_HCC515_24H.G17	0.79035	1.8698	0
dasatinib	LJP009_PC3_24H.G13	0.99565	1.53998	0.004
dasatinib	LJP009_PC3_24H.G14	0.99737	1.45453	0.05
dasatinib	LJP009_PC3_24H.G15	1.05061	1.60667	0.003
dasatinib	LJP009_PC3_24H.G16	1.04068	1.827	0
dasatinib	LJP009_PC3_24H.G17	1.02945	1.59575	0.003
dasatinib	LJP009_PC3_24H.G18	0.93685	1.8409	0.001
tozasertib	LJP005_HT29_24H.B14	0.72191	3.8343	0
promazine	CPC004_HCC515_6H.BRD.K06980535.003.15.0.10	0.53836	1.76865	0.012
thioridazine	CPC005_A375_6H.BRD.A84481105.003.17.2.10	0.67437	1.67102	0.013
thiothixene	CPC009_PC3_24H.BRD.K55070890.001.02.1.10	0.71899	1.40963	0.05
BRD-K84421793	CPC016_HT29_6H.BRD.K84421793.001.01.1.10	0.75923	1.54552	0.009
thiethylperazine	CPD003_PC3_24H.BRD.K69600043.328.04.8.10	0.88093	1.52041	0.017
prochlorperazine	REP.A004_HT29_24H.C01	0.67615	1.51768	0.041
chlorpromazine	CPC004_HEPG2_6H.BRD.K89997465.001.05.3.10	0.76744	1.66555	0.013
dihydroergocristine	CPC005_VCAP_6H.BRD.A65076780.001.01.3.10	0.57118	1.47872	0.043
perospirone	CPC011_VCAP_24H.BRD.K85503079.003.08.1.10	0.7492	1.66261	0.004
PD-168077	CPC012_MCF7_24H.BRD.K47761761.050.04.5.10	0.91816	1.40842	0.048
chlorprothixene	CPC016_MCF7_24H.BRD.K59058766.003.15.1.10	0.57826	1.53975	0.024
prochlorperazine	REP.A004_MCF7_24H.C01	0.57904	1.56565	0.028
tamoxifen	CPC015_HEPG2_6H.BRD.K43744935.048.01.6.10	0.767	1.45647	0.016
CGP-53353	CPC002_VCAP_24H.BRD.K32292990.001.01.0.10	0.94697	2.26037	0
BIBX-1382	CPC004_HT29_6H.BRD.K70914287.300.01.0.10	0.87372	1.52835	0.018
neratinib	CPC006_CORL23_6H.BRD.K85606544.001.01.8.10	0.6235	1.43819	0.046
tyrphostin-AG-1478	CPC006_DV90_6H.BRD.K68336408.001.04.2.56.78	0.94394	1.59648	0.012
neratinib	CPC006_HEPG2_6H.BRD.K85606544.001.01.8.10	0.73902	1.44561	0.036
WZ-4002	CPC014_HA1E_6H.BRD.K72420232.001.01.6.10	0.93107	2.07886	0
WZ-4-145	CPC014_HEPG2_6H.BRD.U25771771.000.01.7.10	0.95416	1.80215	0.001
CGP-52411	CPC014_HT29_6H.BRD.K13087974.001.01.7.10	0.71479	1.72749	0.017
WZ-4002	CPC014_HT29_6H.BRD.K72420232.001.02.4.10	0.87913	1.47742	0.036
WZ-4002	CPC014_MCF7_24H.BRD.K72420232.001.02.4.10	0.84621	1.5409	0.017
dovitinib	CPC014_MCF7_24H.BRD.K85402309.001.01.7.10	1.1383	1.59219	0.011
WZ-4-145	CPC014_MCF7_24H.BRD.U25771771.000.01.7.10	1.07528	1.78993	0.002
ZM-306416	CPC016_A375_6H.BRD.K41337261.003.01.0.10	0.8434	1.50051	0.026
neratinib	LJP005_BT20_24H.A13	0.74873	1.47289	0.042
neratinib	LJP005_BT20_24H.A14	0.67742	1.5021	0.045
neratinib	LJP005_BT20_24H.A15	0.85416	1.65112	0.004
neratinib	LJP005_BT20_24H.A17	0.76585	2.08126	0.002
neratinib	LJP005_HS578T_24H.A14	0.86674	1.5456	0.018
neratinib	LJP005_HS578T_24H.A16	0.74164	1.74474	0.012
neratinib	LJP005_SKBR3_24H.A14	1.11466	1.51379	0.03
neratinib	LJP005_SKBR3_24H.A15	1.10426	1.75822	0.006
neratinib	LJP005_SKBR3_24H.A16	1.12342	1.51677	0.017
neratinib	LJP005_SKBR3_24H.A17	1.22964	1.81385	0
erlotinib	LJP005_SKBR3_3H.M19	0.62591	1.64772	0.021
lapatinib	LJP006_SKBR3_24H.M21	0.94142	2.01814	0
WZ-4002	LJP007_HCC515_24H.L19	1.10249	1.71194	0
lidocaine	REP.A016_PC3_24H.F17	0.78203	1.6212	0.019
erlotinib	REP.A022_HT29_24H.G01	1.10092	1.57077	0.02
erlotinib	REP.A022_HT29_24H.G02	0.81544	1.57769	0.031
erlotinib	REP.A022_MCF7_24H.G01	1.09239	2.0705	0
erlotinib	REP.A022_PC3_24H.G01	1.24943	2.00207	0
erlotinib	REP.A022_PC3_24H.G02	1.00441	2.29911	0
erlotinib	REP.A022_YAPC_24H.G01	1.07631	1.54522	0.014
BIX-01294	LJP008_A375_24H.I13	1.00192	1.43673	0.036
chaetocin	CPC006_HT29_24H.BRD.A85860691.001.02.2.0.08	0.42453	1.84932	0.021
chaetocin	CPC006_SNU1040_6H.BRD.A85860691.001.02.2.0.08	0.31421	1.78907	0.035
ENMD-2076	REP.A022_A375_24H.L19	1.23348	2.4481	0
ENMD-2076	REP.A022_A375_24H.L20	0.96585	3.22376	0.001
ENMD-2076	REP.A022_A375_24H.L21	0.64069	2.35926	0.005
ENMD-2076	REP.A022_HELA_24H.L19	0.85053	2.89447	0
ENMD-2076	REP.A022_HT29_24H.L19	1.41615	3.05231	0
ENMD-2076	REP.A022_HT29_24H.L20	1.21118	3.95241	0
ENMD-2076	REP.A022_HT29_24H.L21	0.592	3.64066	0
ENMD-2076	REP.A022_MCF7_24H.L19	1.46196	2.93312	0
ENMD-2076	REP.A022_MCF7_24H.L20	1.14096	2.71544	0
ENMD-2076	REP.A022_MCF7_24H.L21	0.79802	4.55993	0
ENMD-2076	REP.A022_PC3_24H.L19	1.0063	3.86675	0
ENMD-2076	REP.A022_PC3_24H.L20	0.6549	4.01003	0
ENMD-2076	REP.A022_YAPC_24H.L19	1.15632	3.67957	0
dasatinib	LJP007_PC3_24H.G18	0.45009	2.81856	0.004
neratinib	CPC006_SKLU1_6H.BRD.K85606544.001.01.8.10	0.66861	1.61999	0.029
WZ-4002	CPC014_VCAP_6H.BRD.K72420232.001.02.4.10	0.67184	1.50835	0.031
neratinib	CPC006_EFO27_6H.BRD.K85606544.001.01.8.10	0.68234	2.74517	0.001
neratinib	CPC006_HCC515_24H.BRD.K85606544.001.01.8.10	0.93585	2.39569	0.002
neratinib	CPC006_MCF7_24H.BRD.K85606544.001.01.8.10	0.66454	1.96678	0.008
neratinib	CPC006_NCIH508_6H.BRD.K85606544.001.01.8.10	0.89126	1.71304	0.006
neratinib	CPC006_VCAP_24H.BRD.K85606544.001.01.8.10	0.7757	1.64289	0.013
afatinib	CPC013_ASC_24H.BRD.K66175015.001.01.7.10	0.70569	1.36889	0.05
afatinib	CPC013_PC3_6H.BRD.K66175015.001.01.7.10	0.775	1.88847	0.001
canertinib	CPC014_A549_24H.BRD.K50168500.001.01.2.10	0.86974	2.03914	0
canertinib	CPC014_A549_6H.BRD.K50168500.001.01.2.10	0.88224	2.17441	0
canertinib	CPC014_HA1E_6H.BRD.K50168500.001.01.2.10	0.5967	2.42227	0.002
canertinib	CPC014_HT29_6H.BRD.K50168500.001.01.2.10	0.50543	3.2679	0.006
canertinib	CPC014_MCF7_24H.BRD.K50168500.001.01.2.10	0.65246	1.56704	0.033
canertinib	CPC014_MCF7_6H.BRD.K50168500.001.01.2.10	0.63569	2.04145	0.005
canertinib	CPC014_PC3_24H.BRD.K50168500.001.01.2.10	1.13019	2.41883	0
canertinib	CPC014_PC3_6H.BRD.K50168500.001.01.2.10	0.78693	1.71535	0.008
canertinib	CPC014_SKB_24H.BRD.K50168500.001.01.2.10	0.56606	1.67599	0.027
neratinib	LJP005_HCC515_24H.A13	0.71273	1.56352	0.042
neratinib	LJP005_HCC515_24H.A14	0.55366	2.15024	0.023
neratinib	LJP005_HCC515_24H.A15	0.6852	1.85295	0.017
neratinib	LJP005_HCC515_24H.A16	0.78567	1.95836	0.009
neratinib	LJP005_HCC515_24H.A17	0.94643	1.67456	0.019
neratinib	LJP005_HCC515_24H.A18	0.75625	3.27475	0.001
neratinib	LJP005_MCF10A_24H.A13	1.10956	1.49407	0.026
neratinib	LJP005_MCF10A_24H.A14	1.18155	1.72691	0.001
neratinib	LJP005_MCF10A_24H.A15	1.15107	1.66795	0.003
neratinib	LJP005_MCF10A_24H.A16	1.08761	1.75148	0.002
neratinib	LJP005_MCF10A_24H.A17	1.16749	1.63364	0.011
neratinib	LJP005_MCF10A_24H.A18	0.94884	1.76849	0.003
neratinib	LJP005_MCF10A_3H.A13	0.94796	1.56788	0.02
neratinib	LJP005_MCF10A_3H.A14	0.73714	1.71318	0.008
neratinib	LJP005_MCF10A_3H.A15	0.79005	1.46776	0.038
neratinib	LJP005_MCF10A_3H.A16	0.77991	1.89766	0.001
neratinib	LJP005_MCF10A_3H.A17	0.5296	2.28001	0.005
neratinib	LJP005_SKBR3_24H.A18	1.06308	1.97377	0.001
canertinib	LJP006_BT20_24H.H07	0.66567	1.87997	0.004
canertinib	LJP006_HCC515_24H.H07	0.53767	2.59593	0.009
canertinib	LJP006_HME1_24H.H08	0.8204	2.21014	0.001
canertinib	LJP006_LNCAP_24H.H07	0.79821	2.06519	0.006
canertinib	LJP006_MCF10A_24H.H07	1.00223	1.54125	0.028
canertinib	LJP006_MCF10A_24H.H08	1.11666	2.36676	0.001
canertinib	LJP006_MCF10A_24H.H09	1.15104	1.79667	0
canertinib	LJP006_MCF10A_24H.H10	1.09181	1.53605	0.014
canertinib	LJP006_MCF10A_24H.H11	1.07843	2.29245	0
canertinib	LJP006_MCF10A_24H.H12	1.02115	2.77051	0
canertinib	LJP006_MCF7_24H.H07	0.42615	1.92908	0.031
canertinib	LJP006_MDAMB231_24H.H07	0.83646	1.72668	0.006
canertinib	LJP006_SKBR3_24H.H07	0.67884	2.51742	0.001
canertinib	LJP006_SKBR3_24H.H08	1.00126	2.09363	0
canertinib	LJP006_SKBR3_24H.H09	1.00094	2.97733	0
canertinib	LJP006_SKBR3_24H.H10	1.11582	1.80493	0
canertinib	REP.A017_A375_24H.B07	0.6328	1.91319	0.016
canertinib	REP.A017_HA1E_24H.B07	0.66695	1.85816	0.002
canertinib	REP.A017_MCF7_24H.B07	0.87226	1.99132	0.004
canertinib	REP.A017_PC3_24H.B07	0.4347	2.32785	0.006
afatinib	REP.A018_HA1E_24H.M01	0.69502	1.93067	0.001
afatinib	REP.A018_YAPC_24H.M02	0.66785	1.74028	0.004
afatinib	REP.A018_YAPC_24H.M03	0.56409	1.84159	0.012
afatinib	REP.A018_YAPC_24H.M04	0.41467	2.46451	0.002
neratinib	REP.A021_MCF7_24H.M19	0.5582	2.60127	0.002
neratinib	REP.A021_YAPC_24H.M19	0.86173	2.44372	0.001
neratinib	REP.A021_YAPC_24H.M20	0.48201	3.02038	0.004
genistein	CPC014_VCAP_24H.BRD.K43797669.001.13.0.10	0.73806	1.74234	0.009
SCH-79797	CPC006_AGS_6H.BRD.K17140735.300.02.4.11.1	0.57645	1.6016	0.036
SCH-79797	CPC006_HCC515_24H.BRD.K17140735.300.02.4.11.1	0.75634	1.56905	0.02
SCH-79797	CPC006_NCIH508_6H.BRD.K17140735.300.02.4.11.1	0.57118	1.532	0.047
SCH-79797	CPC006_PC3_24H.BRD.K17140735.300.02.4.11.1	0.8127	1.94446	0.01
SCH-79797	CPC006_PC3_6H.BRD.K17140735.300.02.4.11.1	0.83253	1.73496	0.013
SCH-79797	CPC006_SKM1_6H.BRD.K17140735.300.02.4.11.1	0.64976	1.45828	0.039
SCH-79797	CPC006_VCAP_24H.BRD.K17140735.300.02.4.11.1	0.69868	1.68401	0.008
SCH-79797	CPC006_WSUDLCL2_6H.BRD.K17140735.300.02.4.11.1	0.65134	2.96931	0
sirolimus	ASG001_MCF7_24H.BRD.A79768653.001.01.3.10	0.57806	1.66977	0.015
sirolimus	ASG001_MCF7_6H.BRD.A79768653.001.01.3.2	0.55295	1.53065	0.044
sirolimus	CPC004_HA1E_24H.BRD.A79768653.001.02.1.10	0.96815	2.03911	0
sirolimus	CPC006_SW948_6H.BRD.A23770159.001.02.3.11.1	0.82601	1.71712	0
sirolimus	CPC012_A549_24H.BRD.K89626439.001.01.0.10	0.7228	1.82751	0.002
sirolimus	CPC012_MCF7_24H.BRD.K89626439.001.01.0.10	1.0827	1.89281	0
sirolimus	CPC014_A549_6H.BRD.K84937637.001.03.2.10	0.88398	1.48583	0.036
sirolimus	CPC014_HCC515_6H.BRD.K99369265.001.01.4.10	0.76228	1.55308	0.042
sirolimus	CPC014_MCF7_24H.BRD.K84937637.001.03.2.10	0.85895	1.56119	0.018
sirolimus	CPC014_VCAP_24H.BRD.K99369265.001.01.4.10	0.86497	1.50823	0.036
sirolimus	CPC018_A549_24H.BRD.A79768653.001.03.9.10	0.88085	1.90714	0
sirolimus	CPC018_HEPG2_6H.BRD.A79768653.001.03.9.10	0.80082	1.48522	0.007
sirolimus	CPC018_MCF7_24H.BRD.A79768653.001.03.9.10	0.69287	1.57481	0.035
sirolimus	LJP006_A549_24H.L16	0.91201	2.12822	0
sirolimus	LJP006_A549_24H.L18	0.91929	2.58808	0
sirolimus	LJP006_HEPG2_24H.L13	0.6592	1.52968	0.025
sirolimus	LJP006_MDAMB231_3H.L14	0.72595	1.60919	0.023
sirolimus	LJP007_A375_24H.B03	0.88824	1.44383	0.046
sirolimus	LJP007_A549_24H.B03	1.05721	3.54612	0
sirolimus	LJP007_JURKAT_24H.B03	1.15014	3.19722	0
sirolimus	LJP008_A375_24H.B03	0.94062	1.40228	0.048
sirolimus	LJP008_A549_24H.B03	1.20844	2.26096	0
sirolimus	LJP008_HA1E_24H.B03	0.88431	1.72109	0.002
sirolimus	LJP008_HT29_24H.B03	0.74636	1.43521	0.043
sirolimus	LJP009_A375_24H.B03	0.82034	1.61398	0.016
sirolimus	LJP009_A549_24H.B03	1.2564	2.51747	0
sirolimus	LJP009_HCC515_24H.B03	0.90948	1.44322	0.022
sirolimus	LJP009_HT29_24H.B03	0.83473	1.62285	0.007
sirolimus	REP.A024_A375_24H.P19	0.91237	2.30132	0.001
sirolimus	REP.A024_A375_24H.P20	1.01588	2.70348	0
sirolimus	REP.A024_A375_24H.P21	1.0496	2.74628	0
sirolimus	REP.A024_A375_24H.P22	1.09054	2.4996	0
sirolimus	REP.A024_A375_24H.P23	0.84216	2.97636	0
sirolimus	REP.A024_A375_24H.P24	0.81525	1.66554	0.016
sirolimus	REP.A024_HA1E_24H.P19	0.56553	3.20997	0
sirolimus	REP.A024_HA1E_24H.P20	0.84434	1.69284	0.019
sirolimus	REP.A024_HA1E_24H.P21	0.87272	2.07555	0.001
sirolimus	REP.A024_HA1E_24H.P22	0.73993	2.07235	0
sirolimus	REP.A024_HA1E_24H.P23	0.57704	1.65257	0.032
sirolimus	REP.A024_HA1E_24H.P24	0.59034	1.91843	0
sirolimus	REP.A024_HT29_24H.P19	0.95777	2.22527	0
sirolimus	REP.A024_HT29_24H.P20	0.89534	1.69335	0.014
sirolimus	REP.A024_HT29_24H.P21	0.97256	3.56576	0
sirolimus	REP.A024_HT29_24H.P22	0.98916	3.66924	0
sirolimus	REP.A024_HT29_24H.P23	1.02665	2.69569	0
sirolimus	REP.A024_HT29_24H.P24	1.00539	2.29606	0
sirolimus	REP.A024_PC3_24H.P19	1.20348	1.96547	0
sirolimus	REP.A024_PC3_24H.P20	1.25358	1.90344	0
sirolimus	REP.A024_PC3_24H.P21	1.31612	2.34455	0
sirolimus	REP.A024_PC3_24H.P22	1.261	1.9423	0
sirolimus	REP.A024_PC3_24H.P23	1.26178	2.30013	0
sirolimus	REP.A024_PC3_24H.P24	1.3342	2.28659	0
sirolimus	REP.A024_YAPC_24H.P19	0.95278	1.48135	0.023
sirolimus	REP.A024_YAPC_24H.P20	0.85538	1.52298	0.037
sirolimus	REP.A024_YAPC_24H.P21	0.77597	2.4897	0
sirolimus	REP.A024_YAPC_24H.P22	0.7442	2.77102	0
sirolimus	REP.A024_YAPC_24H.P23	0.98615	1.71021	0.007
sirolimus	REP.A024_YAPC_24H.P24	0.73664	1.76604	0.015
pazopanib	CPC014_NPC_24H.BRD.K74514084.003.01.9.10	0.67791	1.6915	0.001
sunitinib	CPC014_NPC_24H.BRD.M64432851.001.01.9.10	0.75938	1.40593	0.047
dovitinib	LJP005_HEPG2_24H.E20	1.02187	2.11081	0
PD-173074	LJP006_HS578T_3H.I07	0.69092	1.50444	0.041
SU-11652	REP.A007_MCF7_24H.O09	0.61101	1.67315	0.006
sirolimus	CPC006_SKLU1_6H.BRD.A79768653.001.02.1.10	0.55634	3.34668	0
sirolimus	CPC012_HA1E_6H.BRD.K89626439.001.01.0.10	0.52767	1.7467	0.028
tivozanib	CPC006_DV90_6H.BRD.K53414658.001.01.7.10	0.9518	1.52535	0.011
tivozanib	CPC006_HCT116_6H.BRD.K53414658.001.01.7.10	0.83212	1.48054	0.02
tivozanib	CPC006_RKO_6H.BRD.K53414658.001.01.7.10	0.88263	1.66325	0.001
cediranib	CPC014_NPC_24H.BRD.K86930074.001.01.9.10	0.93641	1.43065	0.037
midostaurin	CPC017_SKB_24H.BRD.K13646352.001.01.2.10	0.70217	1.5668	0.022
tivozanib	LJP007_A549_24H.C01	0.8731	1.52005	0.018
cediranib	REP.A020_HA1E_24H.F19	0.79426	1.88069	0
fostamatinib	CPC006_HA1E_24H.BRD.K20285085.001.01.4.10	1.06788	1.6833	0.005
fostamatinib	LJP006_BT20_3H.C13	0.77593	1.64716	0.023
fostamatinib	REP.A004_HA1E_24H.D19	1.02158	1.76505	0.001
cyclosporin-a	CPC002_HA1E_24H.BRD.A64290322.001.01.6.10	0.62001	3.45339	0
bosutinib	CPC014_A549_24H.BRD.K99964838.001.03.6.10	0.8807	2.19098	0
bosutinib	LJP007_A549_24H.D19	0.76158	1.91841	0.003
bosutinib	LJP007_HUVEC_24H.D19	0.70399	3.77943	0
dasatinib	LJP007_HUVEC_24H.G13	0.92343	2.78892	0
dasatinib	LJP008_HUVEC_24H.G13	0.73531	2.58554	0
dasatinib	LJP009_HUVEC_24H.G13	0.82457	2.56118	0
bosutinib	REP.A002_A375_24H.N19	0.78446	1.89604	0.006
bosutinib	REP.A002_HT29_24H.N19	1.24726	2.74497	0
bosutinib	REP.A002_HT29_24H.N20	1.15999	2.80601	0
bosutinib	REP.A002_HT29_24H.N21	0.88555	3.47067	0
bosutinib	REP.A002_PC3_24H.N19	0.73904	2.05578	0.01
bosutinib	REP.A002_YAPC_24H.N19	0.80263	2.18484	0.005
BRD-K14844937	CPC018_HT29_6H.BRD.K14844937.001.01.6.10	0.84935	1.75525	0.001
alprazolam	CPC011_VCAP_24H.BRD.K32398298.001.02.2.10	0.90108	1.82583	0.004
alprazolam	CPC011_VCAP_6H.BRD.K32398298.001.02.2.10	0.71642	1.40268	0.035
BRD-K08438429	CPC018_HT29_6H.BRD.K08438429.001.01.0.10	0.64814	1.48487	0.028
Ro-28-1675	CPC006_A375_6H.BRD.K21672174.001.02.2.160	0.4348	2.61954	0.011
Ro-28-1675	CPC006_A673_6H.BRD.K21672174.001.02.2.160	0.45572	3.27488	0.002
Ro-28-1675	CPC006_HCC515_24H.BRD.K21672174.001.02.2.160	0.51487	1.97385	0.021
Ro-28-1675	CPC006_LOVO_6H.BRD.K21672174.001.02.2.160	0.41107	2.72902	0.01
Ro-28-1675	CPC006_MCF7_24H.BRD.K21672174.001.02.2.160	0.52468	2.18448	0.029
Ro-28-1675	CPC006_MDST8_6H.BRD.K21672174.001.02.2.160	0.3658	2.09927	0.024
Ro-28-1675	CPC006_PC3_24H.BRD.K21672174.001.02.2.160	1.04304	2.51207	0.001
Ro-28-1675	CPC006_PC3_6H.BRD.K21672174.001.02.2.160	0.32236	2.2029	0.025
Ro-28-1675	CPC006_PL21_6H.BRD.K21672174.001.02.2.160	0.43965	2.14813	0.001
Ro-28-1675	CPC006_RMGI_6H.BRD.K21672174.001.02.2.160	0.32383	2.26812	0.024
Ro-28-1675	CPC006_SW620_6H.BRD.K21672174.001.02.2.160	0.55391	1.86538	0.008
Ro-28-1675	CPC006_SW948_6H.BRD.K21672174.001.02.2.160	0.55489	1.78117	0.021
Ro-28-1675	CPC006_T3M10_6H.BRD.K21672174.001.02.2.160	0.41056	1.67835	0.027
Ro-28-1675	CPC006_VCAP_24H.BRD.K21672174.001.02.2.160	1.10162	1.86022	0.004
Ro-28-1675	CPC006_VCAP_6H.BRD.K21672174.001.02.2.160	0.77503	2.90724	0
tropisetron	CPC011_PC3_6H.BRD.K50866992.003.07.9.10	0.56914	1.65584	0.017
tunicamycin	CPC012_A549_24H.BRD.K10573841.001.01.0.10	0.81017	1.3982	0.044
tunicamycin	CPC012_ASC_24H.BRD.K10573841.001.01.0.10	0.87455	2.22968	0
tunicamycin	CPC012_PC3_24H.BRD.K10573841.001.01.0.10	1.02631	1.62281	0.006
tunicamycin	CPC012_SKB_24H.BRD.K10573841.001.01.0.10	0.56862	1.63481	0.007
tunicamycin	CPC012_VCAP_24H.BRD.K10573841.001.01.0.10	0.78081	1.66785	0.005
T-98475	CPC001_HA1E_24H.BRD.K62221994.001.01.8.10	0.80588	3.01867	0
T-98475	CPC001_HCC515_24H.BRD.K62221994.001.01.8.10	0.96315	2.24709	0
T-98475	CPC001_PC3_24H.BRD.K62221994.001.01.8.10	0.45474	2.35261	0.015
T-98475	CPC001_VCAP_24H.BRD.K62221994.001.01.8.10	0.73562	3.2872	0
T-98475	CPC001_VCAP_6H.BRD.K62221994.001.01.8.10	0.56714	3.53425	0.001
T-98475	CPC017_A549_24H.BRD.K62221994.001.01.8.10	0.70894	1.56788	0.02
T-98475	CPC017_HEPG2_6H.BRD.K62221994.001.01.8.10	0.395	2.3815	0.006
T-98475	CPC017_HT29_6H.BRD.K62221994.001.01.8.10	0.44717	2.54584	0.004
T-98475	CPC017_MCF7_24H.BRD.K62221994.001.01.8.10	0.92576	2.60383	0.001
T-98475	CPC017_MCF7_6H.BRD.K62221994.001.01.8.10	0.68859	1.89378	0.003
tretinoin	AML001_HL60_24H.BRD.K71879491.1.11111	0.67562	2.86084	0.002
tretinoin	AML001_HL60_24H.BRD.K71879491.10	0.98484	1.71775	0.007
tretinoin	AML001_HL60_24H.BRD.K71879491.3.33333	0.6914	3.10403	0
tretinoin	AML001_HL60_6H.BRD.K71879491.0.37037	0.42425	2.51112	0.005
tretinoin	AML001_HL60_6H.BRD.K71879491.1.11111	0.62482	3.82772	0.002
tretinoin	AML001_HL60_6H.BRD.K71879491.10	0.7325	3.11854	0
tretinoin	AML001_HL60_6H.BRD.K71879491.3.33333	0.48254	2.87162	0.005
tretinoin	AML001_U937_24H.BRD.K71879491.0.37037	0.55376	1.74085	0.008
tretinoin	AML001_U937_24H.BRD.K71879491.1.11111	0.31518	2.61786	0.008
tretinoin	AML001_U937_24H.BRD.K71879491.10	0.76757	1.99233	0.003
tretinoin	AML001_U937_24H.BRD.K71879491.3.33333	0.56913	2.60604	0.004
tretinoin	AML001_U937_6H.BRD.K71879491.1.11111	0.66895	2.55615	0.001
tretinoin	AML001_U937_6H.BRD.K71879491.10	0.58351	2.17209	0.002
pentobarbital	CPC005_PC3_6H.BRD.A44448661.001.02.2.10	0.67156	1.50115	0.029
PHCCC	CPC005_HT29_6H.BRD.A48257147.001.01.9.10	0.61006	1.49676	0.028
bisindolylmaleimide-ix	CPC004_A375_6H.BRD.K06543683.066.01.3.10	0.63222	1.51505	0.04
bisindolylmaleimide-ix	CPC004_HT29_6H.BRD.K06543683.066.01.3.10	0.70104	1.51316	0.027
AS-601245	CPC014_A375_6H.BRD.A60245366.001.01.1.10	0.59008	1.54821	0.035
AS-601245	CPC014_HEPG2_6H.BRD.A60245366.001.01.1.10	0.60875	1.53701	0.045
bisindolylmaleimide-ix	CPC016_HEPG2_6H.BRD.K06543683.066.01.3.10	0.59932	1.81884	0.025
bisindolylmaleimide-ix	CPC016_HT29_6H.BRD.K06543683.066.01.3.10	0.72786	1.6501	0.028
TWS-119	CPC017_A375_6H.BRD.K94176593.001.02.9.10	0.85681	1.55766	0.018
TWS-119	LJP005_HA1E_24H.M01	0.79204	1.60103	0.02
TWS-119	LJP005_MCF10A_24H.M01	1.16257	1.57081	0.01
mycophenolate-mofetil	CPC003_HCC515_24H.BRD.K92428153.001.01.0.10	0.71131	3.25249	0
mycophenolate-mofetil	CPC003_PC3_24H.BRD.K92428153.001.01.0.10	0.4369	3.07271	0.002
mycophenolate-mofetil	CPC003_VCAP_24H.BRD.K92428153.001.01.0.10	0.50657	2.69562	0.007
mycophenolate-mofetil	CPC015_A549_24H.BRD.K92428153.001.01.0.10	0.50334	2.79344	0.003
mycophenolate-mofetil	CPC015_MCF7_24H.BRD.K92428153.001.01.0.10	1.21727	2.83881	0
mycophenolate-mofetil	REP.A028_MCF7_24H.A07	0.68117	3.42457	0.001
mycophenolate-mofetil	REP.A028_MCF7_24H.A08	0.89231	2.34467	0
mycophenolate-mofetil	REP.A028_MCF7_24H.A09	0.52176	3.31669	0.007
mycophenolate-mofetil	REP.A028_PC3_24H.A07	0.50049	1.94601	0.011
mycophenolate-mofetil	REP.A028_PC3_24H.A08	0.50963	2.15946	0.001
mycophenolate-mofetil	REP.A028_PC3_24H.A09	0.48014	1.75419	0.018
mycophenolate-mofetil	REP.A028_PC3_24H.A10	0.38684	2.51039	0.006
trichostatin-a	AML001_HL60_24H.BRD.A19037878.0.37037	0.88464	1.49818	0.03
trichostatin-a	AML001_HL60_6H.BRD.A19037878.0.37037	0.48409	2.30345	0.016
trichostatin-a	AML001_HL60_6H.BRD.A19037878.1.11111	0.55777	2.56662	0.007
trichostatin-a	AML001_HL60_6H.BRD.A19037878.10	0.50688	2.04725	0.014
trichostatin-a	AML001_HL60_6H.BRD.A19037878.3.33333	0.55887	2.1694	0.006
trichostatin-a	AML001_PC3_6H.BRD.A19037878.1.11111	0.51243	1.54092	0.047
trichostatin-a	AML001_U937_24H.BRD.A19037878.0.37037	0.93915	1.69325	0.014
trichostatin-a	AML001_U937_24H.BRD.A19037878.1.11111	0.83656	1.73623	0.006
trichostatin-a	AML001_U937_24H.BRD.A19037878.10	0.74876	1.95699	0.004
trichostatin-a	AML001_U937_24H.BRD.A19037878.3.33333	0.82736	1.68572	0.014
trichostatin-a	AML001_U937_6H.BRD.A19037878.0.37037	0.56883	1.84245	0.015
trichostatin-a	AML001_U937_6H.BRD.A19037878.1.11111	0.52038	2.64388	0.009
trichostatin-a	AML001_U937_6H.BRD.A19037878.10	0.49827	1.84772	0.02
trichostatin-a	AML001_U937_6H.BRD.A19037878.3.33333	0.58274	2.04748	0.017
trichostatin-a	ASG001_MCF7_24H.BRD.A19037878.001.04.9.0.4	0.82917	1.57125	0.023
trichostatin-a	ASG001_MCF7_24H.BRD.A19037878.001.04.9.2	0.51204	1.83735	0.031
vorinostat	ASG001_MCF7_24H.BRD.K81418486.001.24.4.10	0.62324	2.20374	0.008
vorinostat	ASG001_MCF7_24H.BRD.K81418486.001.24.4.2	0.66894	1.57359	0.027
trichostatin-a	ASG001_MCF7_6H.BRD.A19037878.001.04.9.0.4	0.37069	2.41521	0.031
trichostatin-a	ASG001_MCF7_6H.BRD.A19037878.001.04.9.10	0.46319	1.94455	0.01
trichostatin-a	ASG001_MCF7_6H.BRD.A19037878.001.04.9.2	0.41424	1.92668	0.022
vorinostat	ASG001_MCF7_6H.BRD.K81418486.001.24.4.10	0.46688	2.28847	0.007
trichostatin-a	ASG001_PC3_24H.BRD.A19037878.001.04.9.0.4	0.7504	1.83	0.011
trichostatin-a	ASG001_PC3_24H.BRD.A19037878.001.04.9.2	0.76838	1.53027	0.019
vorinostat	ASG001_PC3_24H.BRD.K81418486.001.24.4.10	0.82338	1.6422	0.012
vorinostat	ASG001_PC3_24H.BRD.K81418486.001.24.4.2	0.66115	1.75933	0.012
trichostatin-a	ASG001_PC3_6H.BRD.A19037878.001.04.9.10	0.57839	1.57445	0.034
trichostatin-a	ASG001_PC3_6H.BRD.A19037878.001.04.9.2	0.37918	1.81707	0.042
trichostatin-a	BRAF001_HEK293T_6H.BRD.A19037878.001.01.5.10	0.46975	1.50986	0.05
trichostatin-a	CPC001_HCC515_24H.BRD.A19037878.10	0.74212	1.50801	0.041
vorinostat	CPC001_HCC515_24H.BRD.K81418486.10	0.72599	1.97051	0.007
trichostatin-a	CPC001_PC3_24H.BRD.A19037878.10	0.64936	1.61408	0.035
vorinostat	CPC001_PC3_24H.BRD.K81418486.10	0.55242	1.54549	0.044
vorinostat	CPC002_HA1E_24H.BRD.K81418486.10	0.62149	1.38562	0.043
trichostatin-a	CPC002_HCC515_24H.BRD.A19037878.10	0.66647	1.77236	0.015
vorinostat	CPC002_HCC515_24H.BRD.K81418486.10	0.71904	1.70178	0.019
trichostatin-a	CPC002_PC3_24H.BRD.A19037878.10	0.61697	1.41285	0.05
PCI-24781	CPC002_PC3_24H.BRD.K12867552.001.01.3.10	0.66668	1.54473	0.032
vorinostat	CPC002_PC3_24H.BRD.K81418486.10	0.56235	1.50393	0.036
trichostatin-a	CPC002_PC3_6H.BRD.A19037878.10	0.52215	1.6725	0.038
trichostatin-a	CPC003_HCC515_24H.BRD.A19037878.10	0.66712	1.62416	0.018
scriptaid	CPC003_HCC515_24H.BRD.K22503835.001.06.0.10	0.89459	1.56379	0.034
vorinostat	CPC003_HCC515_24H.BRD.K81418486.10	0.69542	1.74223	0.018
trichostatin-a	CPC003_HCC515_6H.BRD.A19037878.10	0.33386	1.89745	0.041
trichostatin-a	CPC003_PC3_24H.BRD.A19037878.10	0.59078	1.44284	0.049
vorinostat	CPC003_PC3_24H.BRD.K81418486.10	0.59768	1.47414	0.05
vorinostat	CPC003_PC3_6H.BRD.K81418486.10	0.48198	2.0587	0.017
trichostatin-a	CPC004_HCC515_24H.BRD.A19037878.10	0.70723	1.82738	0.003
vorinostat	CPC004_HCC515_24H.BRD.K81418486.10	0.73203	1.88735	0.013
trichostatin-a	CPC004_MCF7_6H.BRD.A19037878.10	0.45456	1.67801	0.029
vorinostat	CPC004_MCF7_6H.BRD.K81418486.10	0.53509	1.43411	0.048
trichostatin-a	CPC004_PC3_24H.BRD.A19037878.10	0.73965	1.43516	0.04
vorinostat	CPC005_A375_6H.BRD.K81418486.10	0.42853	1.83635	0.036
trichostatin-a	CPC005_A549_24H.BRD.A19037878.10	0.58604	1.67686	0.024
vorinostat	CPC005_A549_24H.BRD.K81418486.10	0.53489	1.7929	0.025
trichostatin-a	CPC005_A549_6H.BRD.A19037878.10	0.4106	2.22042	0.019
vorinostat	CPC005_A549_6H.BRD.K81418486.10	0.457	2.4071	0.009
trichostatin-a	CPC005_HCC515_6H.BRD.A19037878.10	0.41972	1.50854	0.05
trichostatin-a	CPC005_HT29_24H.BRD.A19037878.10	0.78519	2.0513	0.007
vorinostat	CPC005_HT29_24H.BRD.K81418486.10	0.80106	1.95662	0.006
trichostatin-a	CPC005_HT29_6H.BRD.A19037878.10	0.70142	1.62805	0.023
vorinostat	CPC005_HT29_6H.BRD.K81418486.10	0.44054	1.95938	0.022
vorinostat	CPC005_MCF7_24H.BRD.K81418486.10	0.63177	1.78582	0.013
trichostatin-a	CPC005_MCF7_6H.BRD.A19037878.10	0.48446	2.0206	0.013
vorinostat	CPC005_MCF7_6H.BRD.K81418486.10	0.49899	2.15856	0.016
trichostatin-a	CPC005_PC3_24H.BRD.A19037878.10	0.57721	1.56192	0.024
vorinostat	CPC005_PC3_24H.BRD.K81418486.10	0.65279	1.49816	0.037
vorinostat	CPC006_A549_24H.BRD.K81418486.001.13.7.11.1	0.66341	1.65594	0.013
vorinostat	CPC006_A549_6H.BRD.K81418486.001.13.7.11.1	0.47642	1.80017	0.023
vorinostat	CPC006_CL34_6H.BRD.K81418486.001.13.7.11.1	0.44409	1.59142	0.043
trichostatin-a	CPC006_CORL23_6H.BRD.A19037878.10	0.34232	1.72058	0.05
trichostatin-a	CPC006_EFO27_6H.BRD.A19037878.10	0.55657	1.68113	0.017
vorinostat	CPC006_EFO27_6H.BRD.K81418486.10	0.52239	2.15818	0.009
vorinostat	CPC006_HA1E_24H.BRD.K81418486.001.13.7.11.1	0.41824	1.67822	0.035
trichostatin-a	CPC006_HCC515_24H.BRD.A19037878.10	0.50236	1.53734	0.047
vorinostat	CPC006_HCC515_24H.BRD.K81418486.001.13.7.11.1	0.57907	1.77766	0.034
vorinostat	CPC006_HCC515_24H.BRD.K81418486.10	0.62752	2.10163	0.023
trichostatin-a	CPC006_HCT116_6H.BRD.A19037878.10	0.49189	2.22415	0.01
trichostatin-a	CPC006_HEPG2_6H.BRD.A19037878.10	0.34954	2.11425	0.04
trichostatin-a	CPC006_HT29_24H.BRD.A19037878.10	0.75991	1.76508	0.006
vorinostat	CPC006_HT29_24H.BRD.K81418486.001.13.7.11.1	0.76535	2.03184	0.004
vorinostat	CPC006_HT29_24H.BRD.K81418486.10	0.8455	2.05828	0.005
trichostatin-a	CPC006_HT29_6H.BRD.A19037878.10	0.47386	1.96474	0.02
vorinostat	CPC006_HT29_6H.BRD.K81418486.10	0.36608	1.99573	0.037
vorinostat	CPC006_MCF7_24H.BRD.K81418486.001.13.7.11.1	0.55821	1.83888	0.02
vorinostat	CPC006_MCF7_24H.BRD.K81418486.10	0.58361	1.82577	0.029
trichostatin-a	CPC006_MCF7_6H.BRD.A19037878.10	0.43638	1.54455	0.049
vorinostat	CPC006_MCF7_6H.BRD.K81418486.10	0.43927	1.73179	0.024
trichostatin-a	CPC006_NCIH1694_6H.BRD.A19037878.10	0.52457	1.44688	0.045
vorinostat	CPC006_NCIH1694_6H.BRD.K81418486.10	0.46617	1.50385	0.05
trichostatin-a	CPC006_NCIH2073_6H.BRD.A19037878.10	0.37396	1.69512	0.04
vorinostat	CPC006_NCIH508_6H.BRD.K81418486.001.13.7.11.1	0.66612	1.49977	0.018
vorinostat	CPC006_NCIH596_6H.BRD.K81418486.001.13.7.11.1	0.44692	2.15787	0.016
vorinostat	CPC006_NCIH596_6H.BRD.K81418486.10	0.6263	1.43117	0.038
trichostatin-a	CPC006_PC3_6H.BRD.A19037878.10	0.51364	1.52019	0.036
trichostatin-a	CPC006_PL21_6H.BRD.A19037878.10	0.40116	1.59119	0.05
vorinostat	CPC006_PL21_6H.BRD.K81418486.10	0.50348	1.58573	0.031
trichostatin-a	CPC006_SKM1_6H.BRD.A19037878.10	0.45074	2.57167	0.012
vorinostat	CPC006_SKM1_6H.BRD.K81418486.001.13.7.11.1	0.38646	2.29339	0.008
vorinostat	CPC006_SKM1_6H.BRD.K81418486.10	0.37579	2.31242	0.011
trichostatin-a	CPC006_SNU1040_6H.BRD.A19037878.10	0.62636	1.50927	0.032
vorinostat	CPC006_SNU1040_6H.BRD.K81418486.10	0.50222	1.47928	0.032
vorinostat	CPC006_SNUC4_6H.BRD.K81418486.001.13.7.11.1	0.34542	2.15385	0.028
trichostatin-a	CPC006_SNUC5_6H.BRD.A19037878.10	0.43145	1.74445	0.025
vorinostat	CPC006_SW620_6H.BRD.K81418486.10	0.40085	1.83228	0.021
trichostatin-a	CPC006_SW948_6H.BRD.A19037878.10	0.41814	1.90679	0.022
vorinostat	CPC006_SW948_6H.BRD.K81418486.001.13.7.11.1	0.46252	2.39653	0.01
vorinostat	CPC006_SW948_6H.BRD.K81418486.10	0.5522	1.59076	0.031
trichostatin-a	CPC006_WSUDLCL2_6H.BRD.A19037878.10	0.35043	2.09588	0.025
vorinostat	CPC006_WSUDLCL2_6H.BRD.K81418486.10	0.37307	1.88233	0.021
vorinostat	CPC007_A549_24H.BRD.K81418486.001.21.0.10	0.7028	1.66081	0.023
vorinostat	CPC007_A549_24H.BRD.K81418486.10	0.69458	1.54377	0.029
trichostatin-a	CPC007_A549_6H.BRD.A19037878.10	0.56714	1.4656	0.045
vorinostat	CPC007_A549_6H.BRD.K81418486.10	0.55739	1.88889	0.01
trichostatin-a	CPC007_HA1E_24H.BRD.A19037878.10	0.50182	1.55322	0.029
vorinostat	CPC007_HA1E_24H.BRD.K81418486.10	0.47298	2.09019	0.017
[truncated: 2,581 more rows]

## Sheet: PI3Kδ
Compound_name	Signature_name	TCS	NCS	pvalue
alitretinoin	CPC014_ASC_24H.BRD.K35483542.001.04.9.10	0.53244	1.80485	0.006
NU-7441	LJP005_HCC515_24H.C08	0.78359	1.74417	0.043
NU-7441	LJP005_SKBR3_24H.C07	1.19501	1.64439	0.003
NU-7441	LJP005_SKBR3_24H.C08	0.88946	1.74469	0.003
trifluoperazine	CPC006_HCC515_6H.BRD.K89732114.001.05.9.10	0.81607	1.555	0.026
trifluoperazine	CPC006_LOVO_6H.BRD.K89732114.001.05.9.10	0.78769	1.46001	0.034
PP-2	CPC002_PC3_6H.BRD.K95785537.001.09.0.10	0.93001	1.98935	0
saracatinib	CPC013_ASC_24H.BRD.K19540840.001.01.1.10	0.8735	1.51565	0.028
dasatinib	CPC013_PC3_6H.BRD.K49328571.001.04.4.10	0.89965	1.56712	0.018
PP-2	CPC017_NPC_24H.BRD.K95785537.001.09.0.10	0.8482	1.45845	0.028
dasatinib	LJP005_MCF10A_24H.D02	0.92784	1.44802	0.045
dasatinib	LJP006_MCF10A_24H.I01	1.05767	1.44055	0.047
tozasertib	REP.A015_HT29_24H.L14	0.7342	1.48722	0.031
dasatinib	CPC013_ASC_24H.BRD.K49328571.001.04.4.10	0.8638	4.08946	0
dasatinib	CPC013_SKB_24H.BRD.K49328571.001.04.4.10	0.44933	3.31718	0.002
dasatinib	LJP005_HA1E_24H.D01	0.76727	1.68944	0.012
dasatinib	LJP005_HA1E_24H.D02	0.51722	2.616	0
dasatinib	LJP005_HA1E_24H.D03	0.41948	2.14212	0.024
dasatinib	LJP005_HA1E_24H.D04	0.43925	2.21644	0.006
dasatinib	LJP005_HS578T_24H.D01	1.10967	2.1354	0
dasatinib	LJP005_HS578T_24H.D02	1.05495	2.11306	0
dasatinib	LJP005_HS578T_24H.D03	0.86974	1.91042	0.001
dasatinib	LJP005_HS578T_24H.D05	1.03788	3.59169	0
dasatinib	LJP006_HA1E_24H.I01	0.68054	1.78414	0.003
dasatinib	LJP006_HA1E_24H.I04	0.42811	2.2909	0.014
dasatinib	LJP006_HME1_24H.I01	1.08542	2.00299	0
dasatinib	LJP006_HME1_24H.I03	0.9234	1.81249	0
dasatinib	LJP006_HME1_24H.I04	0.74673	3.10387	0
dasatinib	LJP006_HME1_24H.I05	0.65992	1.96539	0.004
dasatinib	LJP006_HME1_24H.I02	0.73297	2.84093	0
dasatinib	LJP006_HS578T_24H.I03	1.05931	1.7975	0.002
dasatinib	LJP006_HS578T_24H.I04	1.04109	2.38386	0
dasatinib	LJP006_HS578T_24H.I05	1.04025	3.04268	0
dasatinib	LJP006_HS578T_24H.I06	0.97754	4.18413	0
dasatinib	LJP007_ASC_24H.G13	0.53462	2.04424	0.004
dasatinib	LJP007_ASC_24H.G14	0.65798	1.87939	0.001
dasatinib	LJP007_ASC_24H.G17	0.57234	3.11071	0
dasatinib	LJP007_ASC_24H.G18	0.63509	2.73821	0
dasatinib	LJP007_HA1E_24H.G13	0.77881	1.52705	0.025
dasatinib	LJP007_HA1E_24H.G14	0.76555	1.57005	0.014
dasatinib	LJP007_HA1E_24H.G15	0.77093	1.5554	0.024
dasatinib	LJP007_HA1E_24H.G16	0.80322	1.45851	0.048
dasatinib	LJP007_HA1E_24H.G17	0.72752	1.50549	0.023
dasatinib	LJP007_HA1E_24H.G18	0.75326	1.51017	0.02
dasatinib	LJP007_HME1_24H.G13	1.17888	2.71302	0
dasatinib	LJP007_HME1_24H.G14	1.01639	1.86885	0.001
dasatinib	LJP007_HME1_24H.G15	0.89405	2.66582	0
dasatinib	LJP007_HME1_24H.G17	0.266041	1.90517	0.032
dasatinib	LJP007_SKL.C_24H.G13	0.54508	3.51227	0
dasatinib	LJP007_SKL.C_24H.G14	0.50853	3.23996	0
dasatinib	LJP007_SKL.C_24H.G15	0.4212	2.96665	0.001
dasatinib	LJP007_SKL_24H.G13	0.67144	1.75822	0.009
dasatinib	LJP007_SKL_24H.G14	0.72327	2.11145	0
dasatinib	LJP007_SKL_24H.G15	0.87536	1.96868	0
dasatinib	LJP007_SKL_24H.G17	0.76882	1.96406	0.001
dasatinib	LJP007_SKL_24H.G18	0.68509	2.40467	0.001
dasatinib	LJP008_ASC.C_24H.G14	0.51022	3.50501	0.001
dasatinib	LJP008_ASC.C_24H.G15	0.83577	2.98481	0
dasatinib	LJP008_ASC.C_24H.G16	0.65344	2.05534	0.003
dasatinib	LJP008_ASC_24H.G17	0.5248	3.35526	0
dasatinib	LJP008_HA1E_24H.G14	0.62519	3.19499	0
dasatinib	LJP008_HA1E_24H.G16	0.68326	1.71808	0.013
dasatinib	LJP008_HA1E_24H.G17	0.63658	1.77386	0.012
dasatinib	LJP008_HA1E_24H.G18	0.57652	1.49886	0.048
dasatinib	LJP008_HME1_24H.G13	1.27108	2.80362	0
dasatinib	LJP008_HME1_24H.G14	0.57569	4.12768	0.003
dasatinib	LJP008_HME1_24H.G15	0.56896	2.54468	0
dasatinib	LJP008_HME1_24H.G16	0.52781	2.24464	0
dasatinib	LJP008_HME1_24H.G17	0.39972	2.69283	0.001
dasatinib	LJP008_HME1_24H.G18	0.48998	3.26244	0
dasatinib	LJP008_SKL.C_24H.G13	0.54399	3.19194	0
dasatinib	LJP008_SKL.C_24H.G14	0.64198	3.81943	0
dasatinib	LJP008_SKL.C_24H.G15	0.59167	1.97715	0.004
dasatinib	LJP008_SKL.C_24H.G17	0.55811	2.85521	0
dasatinib	LJP008_SKL.C_24H.G18	0.35347	2.37278	0.015
dasatinib	LJP008_SKL_24H.G13	0.73855	2.24799	0
dasatinib	LJP008_SKL_24H.G14	0.85249	2.25254	0.001
dasatinib	LJP008_SKL_24H.G15	0.82974	2.65795	0.001
dasatinib	LJP008_SKL_24H.G16	0.81188	2.40017	0.002
dasatinib	LJP008_SKL_24H.G17	0.81301	2.96344	0
dasatinib	LJP008_SKL_24H.G18	0.70286	3.32957	0
dasatinib	LJP009_ASC.C_24H.G14	0.61098	4.16383	0
dasatinib	LJP009_ASC.C_24H.G15	0.5325	3.0942	0.002
dasatinib	LJP009_ASC.C_24H.G16	0.57954	1.56675	0.044
dasatinib	LJP009_ASC_24H.G16	0.84	1.48341	0.05
dasatinib	LJP009_ASC_24H.G18	0.56295	1.67842	0.023
dasatinib	LJP009_HA1E_24H.G14	0.85652	1.71253	0.002
dasatinib	LJP009_HA1E_24H.G16	0.75596	1.79997	0.001
dasatinib	LJP009_HME1_24H.G13	1.24011	2.44092	0
dasatinib	LJP009_HME1_24H.G14	0.7969	4.58194	0
dasatinib	LJP009_HME1_24H.G15	0.6402	5.85526	0
dasatinib	LJP009_HME1_24H.G16	0.50679	4.17347	0
dasatinib	LJP009_SKL.C_24H.G13	0.71935	3.90448	0.001
dasatinib	LJP009_SKL.C_24H.G14	0.75932	1.72007	0.003
dasatinib	LJP009_SKL.C_24H.G15	0.84284	1.67177	0.004
dasatinib	LJP009_SKL.C_24H.G16	0.74645	1.73262	0.001
dasatinib	LJP009_SKL.C_24H.G17	0.51235	2.7879	0
dasatinib	LJP009_SKL.C_24H.G18	0.69865	3.03595	0
dasatinib	LJP009_SKL_24H.G13	0.88001	2.4835	0
dasatinib	LJP009_SKL_24H.G14	0.92032	2.54382	0
dasatinib	LJP009_SKL_24H.G15	0.71013	1.82389	0.001
dasatinib	LJP009_SKL_24H.G16	0.56904	3.25499	0
dasatinib	LJP009_SKL_24H.G17	0.73457	4.68035	0
dasatinib	LJP009_SKL_24H.G18	0.64466	1.99961	0.004
dasatinib	REP.A019_HA1E_24H.L13	0.50276	3.23458	0.006
dasatinib	REP.A019_HA1E_24H.L14	0.56482	3.42697	0
dasatinib	REP.A019_HA1E_24H.L16	0.68215	3.62928	0.001
dasatinib	REP.A019_HA1E_24H.L15	0.63537	3.46999	0.002
radicicol	CPC014_VCAP_6H.BRD.K33551950.001.01.6.10	0.42419	1.68558	0.043
latrunculin-b	CPC012_A375_6H.BRD.A19248578.001.02.9.10	0.72267	1.95268	0.004
latrunculin-b	CPC012_A375_6H.BRD.A19248578.001.03.7.10	1.09535	3.58659	0
latrunculin-b	CPC012_A549_24H.BRD.A19248578.001.03.7.10	1.11371	2.68291	0
latrunculin-b	CPC012_A549_6H.BRD.A19248578.001.02.9.10	0.83091	1.92014	0.002
latrunculin-b	CPC012_A549_6H.BRD.A19248578.001.03.7.10	1.07504	5.26458	0
latrunculin-b	CPC012_HCC515_6H.BRD.A19248578.001.03.7.10	0.62644	1.81125	0.008
latrunculin-b	CPC012_HT29_6H.BRD.A19248578.001.02.9.10	0.76185	2.60392	0.005
latrunculin-b	CPC012_MCF7_24H.BRD.A19248578.001.02.9.10	1.02365	1.59923	0.002
latrunculin-b	CPC012_MCF7_6H.BRD.A19248578.001.02.9.10	0.74561	3.75414	0.002
latrunculin-b	CPC012_PC3_24H.BRD.A19248578.001.02.9.10	1.23117	1.92018	0.001
latrunculin-b	CPC012_PC3_24H.BRD.A19248578.001.03.7.10	1.32481	2.15753	0
latrunculin-b	CPC012_PC3_6H.BRD.A19248578.001.02.9.10	0.63687	1.54058	0.029
latrunculin-b	CPC012_PC3_6H.BRD.A19248578.001.03.7.10	1.07771	2.07261	0
cytochalasin-b	CPC006_A375_6H.BRD.K26664453.001.03.4.10	0.77358	5.1042	0
cytochalasin-b	CPC006_A549_6H.BRD.K26664453.001.03.4.10	0.67158	4.1405	0.001
cytochalasin-b	CPC006_HA1E_6H.BRD.K26664453.001.03.4.10	0.93658	4.01959	0
cytochalasin-b	CPC006_HT29_24H.BRD.K26664453.001.03.4.10	0.79253	3.37911	0
cytochalasin-b	CPC006_HT29_6H.BRD.K26664453.001.03.4.10	0.6825	3.81418	0
cytochalasin-b	CPC006_NCIH2073_6H.BRD.K26664453.001.03.4.10	0.39392	1.71208	0.026
cytochalasin-d	CPC013_A375_6H.BRD.K25504083.001.03.1.10	0.74377	3.93059	0
cytochalasin-d	CPC013_A549_24H.BRD.K25504083.001.03.1.10	1.00413	3.39363	0
cytochalasin-d	CPC013_HEPG2_6H.BRD.K25504083.001.03.1.10	0.55917	1.68349	0.031
cytochalasin-d	CPC013_HT29_6H.BRD.K25504083.001.03.1.10	0.64167	3.37754	0.002
cytochalasin-d	CPC013_MCF7_24H.BRD.K25504083.001.03.1.10	0.72954	2.33529	0.004
cytochalasin-d	CPC013_MCF7_6H.BRD.K25504083.001.03.1.10	0.61006	2.5559	0.003
cytochalasin-d	CPC013_PC3_24H.BRD.K25504083.001.03.1.10	0.95128	1.98875	0.001
cytochalasin-d	CPC013_PC3_6H.BRD.K25504083.001.03.1.10	0.57855	3.1856	0
cytochalasin-d	CPC013_VCAP_24H.BRD.K25504083.001.03.1.10	0.81481	4.2779	0
LDN-193189	LJP005_MCF10A_24H.G02	0.63665	1.78217	0.019
LDN-193189	LJP005_MCF10A_3H.G01	0.46937	1.58983	0.048
HG-5-88-01	CPC013_A375_6H.BRD.U44700465.000.01.4.10	0.80545	5.13	0
HG-5-88-01	CPC013_A549_24H.BRD.U44700465.000.01.4.10	0.36313	2.2306	0.014
HG-5-88-01	CPC013_ASC_24H.BRD.U44700465.000.01.4.10	0.77849	2.19709	0
HG-5-88-01	CPC013_HT29_6H.BRD.U44700465.000.01.4.10	1.25549	3.50542	0
HG-5-88-01	CPC013_MCF7_24H.BRD.U44700465.000.01.4.10	0.6888	2.79055	0.001
HG-5-88-01	CPC013_MCF7_6H.BRD.U44700465.000.01.4.10	1.02398	6.24193	0
HG-5-88-01	CPC013_PC3_6H.BRD.U44700465.000.01.4.10	0.69127	3.31735	0
HG-5-88-01	CPC013_SKB_24H.BRD.U44700465.000.01.4.10	0.6987	1.92109	0.007
parthenolide	CPC002_PC3_6H.BRD.K98548675.001.02.6.10	0.46075	1.94661	0.008
parthenolide	CPC002_VCAP_24H.BRD.K98548675.001.02.6.10	0.55715	2.69107	0.003
parthenolide	CPC006_HEPG2_6H.BRD.K98548675.001.02.6.10	0.25508	1.8112	0.049
parthenolide	CPC006_PC3_6H.BRD.K98548675.001.02.6.10	0.38993	2.29685	0.009
parthenolide	CPC006_PL21_6H.BRD.K98548675.001.02.6.10	0.4376	1.985	0.01
parthenolide	CPC006_RKO_6H.BRD.K98548675.001.02.6.10	0.39877	2.65678	0
parthenolide	CPC006_VCAP_24H.BRD.K98548675.001.02.6.10	0.43776	1.94692	0.018
parthenolide	CPC006_WSUDLCL2_6H.BRD.K98548675.001.02.6.10	0.5124	1.77157	0.015
parthenolide-(alternate-stereo)	CPC013_A375_6H.BRD.K28120222.001.05.0.10	0.40602	1.77821	0.025
parthenolide	CPC018_HEPG2_6H.BRD.K98548675.001.02.6.10	0.33	1.88065	0.027
parthenolide	CPC018_MCF7_6H.BRD.K98548675.001.02.6.10	0.3371	1.96442	0.028
nicardipine	CPC005_A375_24H.BRD.A26711594.003.06.4.10	0.6287	1.5799	0.032
reversine	CPC014_ASC_24H.BRD.K77286328.001.02.9.10	1.02628	1.71433	0.001
niguldipine	CPC002_PC3_6H.BRD.A62336480.001.02.5.10	0.91328	1.45431	0.031
bromocriptine	CPC002_PC3_6H.BRD.A69960130.066.01.4.10	0.62587	1.53764	0.012
amoxapine	CPC004_HA1E_6H.BRD.K02265150.001.15.8.10	0.48591	1.72974	0.026
piribedil	CPC005_MCF7_6H.BRD.K47936004.003.04.9.10	0.49689	1.72245	0.016
promazine	CPC006_NOMO1_6H.BRD.K06980535.003.15.0.10	0.93119	1.78599	0.001
naftopidil	CPC011_PC3_24H.BRD.A01787639.001.03.1.10	0.58227	1.5465	0.017
carvedilol	CPC011_VCAP_24H.BRD.A10977446.001.09.7.10	0.71294	1.49877	0.026
diazepam	CPC011_VCAP_24H.BRD.K16508793.001.03.4.10	0.76689	1.47398	0.02
flupentixol	CPC016_HEPG2_6H.BRD.K70487031.001.01.0.10	0.80067	1.59521	0.008
maprotiline	CPC018_A375_6H.BRD.K25433859.003.14.8.10	0.70239	1.4819	0.031
maprotiline	CPC018_HEPG2_6H.BRD.K25433859.003.14.8.10	0.79151	1.53416	0.024
thioridazine	CPD001_MCF7_6H.BRD.A84481105.003.23.0.10	0.76699	1.77272	0.001
aripiprazole	CPD003_PC3_24H.BRD.K70358946.001.09.0.10	0.93591	1.53487	0.015
thioridazine	CPC006_HT29_6H.BRD.A84481105.003.17.2.10	0.76788	1.70409	0.017
thioridazine	CPC006_VCAP_6H.BRD.A84481105.003.17.2.10	0.72387	1.53961	0.018
nefazodone	CPC016_A375_6H.BRD.K90789829.003.03.3.10	0.458	1.55893	0.027
maprotiline	CPC018_HT29_6H.BRD.K25433859.003.14.8.10	0.77157	1.53634	0.025
carvedilol	CPC011_HT29_6H.BRD.A10977446.001.09.7.10	0.69478	1.9592	0.002
risperidone	REP.A016_PC3_24H.J01	0.58794	1.41876	0.047
bromocriptine	CPC016_MCF7_24H.BRD.A69960130.066.01.4.10	0.71635	1.55206	0.037
amitriptyline	REP.A007_MCF7_24H.L01	0.73687	1.45471	0.042
iloperidone	CPC014_MCF7_6H.BRD.K48722833.001.01.9.10	0.58405	1.47378	0.05
dihydroergocristine	CPC005_PC3_24H.BRD.A44701612.066.01.9.10	0.69953	1.47705	0.047
amiodarone	CPC011_PC3_24H.BRD.K17561142.003.24.2.10	0.78339	1.52141	0.042
finasteride	REP.A020_YAPC_24H.A17	0.55507	1.42822	0.05
U-0126	CPC002_HCC515_6H.BRD.K18787491.001.05.2.10	0.7144	2.0509	0
AKT-inhibitor-1-2	CPC006_AGS_6H.BRD.K04887706.001.01.6.9.1	0.8721	2.00803	0.001
BMS-536924	CPC006_H1299_6H.BRD.K34581968.001.01.2.11.1	0.83509	1.46326	0.05
AKT-inhibitor-1-2	CPC006_HA1E_6H.BRD.K04887706.001.01.6.9.1	0.91559	1.46388	0.049
AKT-inhibitor-1-2	CPC006_HCC515_24H.BRD.K04887706.001.01.6.9.1	1.05635	1.65163	0.006
MK-2206	CPC006_MDST8_6H.BRD.K68065987.300.03.4.10	0.8887	1.60368	0.025
BMS-754807	CPC006_NCIH2073_6H.BRD.K13049116.001.01.6.10	0.77972	1.55427	0.026
AKT-inhibitor-1-2	CPC006_NCIH596_6H.BRD.K04887706.001.01.6.9.1	0.8024	1.58451	0.022
AKT-inhibitor-IV	CPC006_PC3_24H.BRD.K28296557.005.14.6.10	1.00304	1.5444	0.04
AKT-inhibitor-1-2	CPC006_PL21_6H.BRD.K04887706.001.01.6.9.1	0.60931	1.45961	0.044
BMS-536924	CPC006_T3M10_6H.BRD.K34581968.001.01.2.11.1	0.9657	2.03425	0
AKT-inhibitor-1-2	CPC006_U937_6H.BRD.K04887706.001.01.6.9.1	0.96762	1.42211	0.049
AKT-inhibitor-1-2	LJP005_HS578T_24H.B20	0.7747	1.42542	0.049
AKT-inhibitor-1-2	LJP005_MCF10A_3H.B19	0.85688	1.6735	0.001
MK-2206	LJP006_A375_24H.F01	0.94511	1.40753	0.047
canertinib	LJP006_HCC515_24H.H08	0.78258	1.63618	0.012
MK-2206	LJP006_LNCAP_3H.F02	0.82254	1.56732	0.023
MK-2206	LJP006_LNCAP_3H.F06	0.76064	1.83373	0.006
MK-2206	LJP006_MCF7_3H.F01	0.68189	1.43575	0.042
LY-294002	LPROT001_A375_6H.P19	0.52409	1.5921	0.025
LY-294002	LPROT001_PC3_6H.P20	0.7715	1.91053	0.001
MK-2206	CPC006_A375_6H.BRD.K68065987.300.03.4.10	0.77146	1.62369	0.03
AKT-inhibitor-1-2	CPC006_THP1_6H.BRD.K04887706.001.01.6.9.1	0.82593	2.28244	0
MK-2206	CPC006_WSUDLCL2_6H.BRD.K68065987.300.03.4.10	0.93756	2.30806	0
AKT-inhibitor-1-2	LJP005_MCF7_24H.B20	0.93399	1.80051	0.006
AKT-inhibitor-1-2	LJP005_MCF7_3H.B19	0.72426	1.45794	0.042
AKT-inhibitor-1-2	CPC006_PC3_6H.BRD.K04887706.001.01.6.9.1	1.0936	2.38329	0
AKT-inhibitor-1-2	CPC006_VCAP_24H.BRD.K04887706.001.01.6.9.1	0.83726	1.47802	0.032
AKT-inhibitor-1-2	CPC006_VCAP_6H.BRD.K04887706.001.01.6.9.1	1.20737	1.98366	0
AKT-inhibitor-1-2	LJP005_SKBR3_3H.B20	0.58781	1.51213	0.049
AKT-inhibitor-1-2	LJP005_SKBR3_3H.B21	0.51359	1.58557	0.023
WHI-P154	CPC001_HCC515_24H.BRD.K52850071.001.01.2.10	1.01035	2.66018	0
NVP-TAE684	CPC013_A375_6H.BRD.K50140147.001.03.6.10	0.7087	2.15344	0.001
NVP-TAE684	CPC013_A549_24H.BRD.K50140147.001.03.6.10	1.10714	2.36111	0
NVP-TAE684	CPC013_A549_6H.BRD.K50140147.001.03.6.10	0.73535	1.85425	0.002
NVP-TAE684	CPC013_ASC_24H.BRD.K50140147.001.03.6.10	1.2674	2.91111	0
NVP-TAE684	CPC013_HCC515_6H.BRD.K50140147.001.03.6.10	0.61652	3.20809	0.001
NVP-TAE684	CPC013_HT29_6H.BRD.K50140147.001.03.6.10	0.98969	1.98563	0
NVP-TAE684	CPC013_MCF7_24H.BRD.K50140147.001.03.6.10	0.73675	2.53671	0
NVP-TAE684	CPC013_MCF7_6H.BRD.K50140147.001.03.6.10	0.7109	1.72474	0.023
NVP-TAE684	CPC013_PC3_24H.BRD.K50140147.001.03.6.10	1.12251	3.11172	0
NVP-TAE684	CPC013_PC3_6H.BRD.K50140147.001.03.6.10	0.81591	1.53207	0.036
NVP-TAE684	CPC013_SKB_24H.BRD.K50140147.001.03.6.10	0.95898	1.7756	0
NVP-TAE684	CPC013_VCAP_24H.BRD.K50140147.001.03.6.10	0.60642	2.41395	0
NVP-TAE684	CPC014_A375_6H.BRD.K50140147.001.01.0.10	0.79172	2.06062	0
NVP-TAE684	CPC014_A375_6H.BRD.K50140147.001.02.8.10	0.63022	2.5062	0
NVP-TAE684	CPC014_A549_24H.BRD.K50140147.001.01.0.10	1.27343	2.59168	0
NVP-TAE684	CPC014_A549_24H.BRD.K50140147.001.02.8.10	0.86613	3.42108	0
crizotinib	CPC014_A549_24H.BRD.K78431006.001.02.9.10	1.03679	2.67866	0
NVP-TAE684	CPC014_A549_6H.BRD.K50140147.001.01.0.10	0.82986	2.45219	0
NVP-TAE684	CPC014_ASC_24H.BRD.K50140147.001.01.0.10	1.13129	4.32992	0
NVP-TAE684	CPC014_HA1E_6H.BRD.K50140147.001.01.0.10	0.64325	1.47724	0.041
NVP-TAE684	CPC014_HA1E_6H.BRD.K50140147.001.02.8.10	0.33903	1.89244	0.015
NVP-TAE684	CPC014_HCC515_6H.BRD.K50140147.001.02.8.10	0.58559	1.61851	0.028
NVP-TAE684	CPC014_HT29_6H.BRD.K50140147.001.01.0.10	0.81031	1.83263	0.004
crizotinib	CPC014_MCF7_24H.BRD.K78431006.001.02.9.10	1.07703	2.44052	0
NVP-TAE684	CPC014_MCF7_6H.BRD.K50140147.001.02.8.10	0.72881	1.53464	0.026
NVP-TAE684	CPC014_PC3_24H.BRD.K50140147.001.01.0.10	1.2154	2.11462	0
crizotinib	CPC014_PC3_24H.BRD.K78431006.001.02.9.10	0.74659	3.8422	0.001
NVP-TAE684	CPC014_PC3_6H.BRD.K50140147.001.01.0.10	0.69543	2.73667	0
NVP-TAE684	CPC014_SKB_24H.BRD.K50140147.001.01.0.10	0.96855	5.84927	0
NVP-TAE684	CPC014_SKB_24H.BRD.K50140147.001.02.8.10	0.89098	1.96072	0
crizotinib	CPC014_SKB_24H.BRD.K78431006.001.02.9.10	0.71995	3.46475	0
NVP-TAE684	CPC014_VCAP_24H.BRD.K50140147.001.01.0.10	0.98018	1.45112	0.028
crizotinib	CPC014_VCAP_24H.BRD.K78431006.001.02.9.10	0.91948	1.56222	0.014
crizotinib	LJP005_A375_24H.A19	0.93942	1.71111	0.009
crizotinib	LJP005_A549_24H.A19	1.06692	3.13457	0
crizotinib	LJP005_HEPG2_24H.A19	0.65837	2.86398	0.002
crizotinib	LJP005_HT29_24H.A19	1.34974	2.41025	0
crizotinib	LJP005_MCF7_24H.A19	1.1502	2.47607	0
crizotinib	LJP005_MDAMB231_24H.A19	0.97236	2.54316	0
NVP-TAE684	LJP006_A375_24H.K14	1.32928	2.87566	0
NVP-TAE684	LJP006_A375_24H.K15	1.25518	4.71041	0
NVP-TAE684	LJP006_A375_24H.K16	0.96677	4.50034	0
NVP-TAE684	LJP006_A375_24H.K17	0.93174	5.15023	0
NVP-TAE684	LJP006_A375_24H.K13	1.17684	3.9273	0
NVP-TAE684	LJP006_A549_24H.K13	1.2951	4.34964	0
NVP-TAE684	LJP006_A549_24H.K14	1.17716	4.21807	0
NVP-TAE684	LJP006_A549_24H.K15	1.22881	3.72291	0
NVP-TAE684	LJP006_A549_24H.K16	1.15995	3.58758	0
NVP-TAE684	LJP006_HCC515_24H.K13	1.03668	3.62837	0
NVP-TAE684	LJP006_HCC515_24H.K15	0.89838	2.74439	0
NVP-TAE684	LJP006_HCC515_24H.K16	0.77734	1.82124	0.003
NVP-TAE684	LJP006_HME1_24H.K13	0.85717	1.74949	0.001
NVP-TAE684	LJP006_HME1_24H.K14	1.26467	2.98723	0
NVP-TAE684	LJP006_HME1_24H.K15	1.27394	2.92893	0
NVP-TAE684	LJP006_HME1_24H.K16	1.40617	3.00869	0
NVP-TAE684	LJP006_HME1_24H.K17	1.15951	2.92982	0
NVP-TAE684	LJP006_HT29_24H.K13	1.09016	3.93615	0
NVP-TAE684	LJP006_HT29_24H.K15	1.18172	4.86043	0
NVP-TAE684	LJP006_HT29_24H.K16	1.39479	2.32779	0
NVP-TAE684	LJP006_HT29_24H.K17	1.08449	4.15817	0
NVP-TAE684	LJP006_HT29_24H.K18	1.15317	2.2071	0
NVP-TAE684	LJP006_MCF10A_24H.K13	1.06788	4.13715	0
NVP-TAE684	LJP006_MCF7_24H.K17	0.93316	3.3368	0
NVP-TAE684	LJP006_MDAMB231_24H.K13	1.11173	2.35887	0
NVP-TAE684	LJP006_MDAMB231_24H.K14	1.07712	2.83138	0
NVP-TAE684	LJP006_MDAMB231_24H.K15	0.67033	3.15294	0.002
NVP-TAE684	LJP006_PC3_24H.K13	1.10462	3.80591	0
NVP-TAE684	LJP006_PC3_24H.K14	0.60115	3.75425	0
crizotinib	REP.A024_A375_24H.N01	1.119	1.91527	0.002
crizotinib	REP.A024_A375_24H.N02	0.84144	2.16647	0.002
crizotinib	REP.A024_HT29_24H.N01	1.33029	3.29557	0
crizotinib	REP.A024_HT29_24H.N02	1.08596	3.41768	0
crizotinib	REP.A024_MCF7_24H.N01	1.35546	2.27676	0
crizotinib	REP.A024_MCF7_24H.N02	1.16179	3.68711	0
crizotinib	REP.A024_PC3_24H.N01	0.96645	1.83553	0
crizotinib	REP.A024_YAPC_24H.N01	1.20869	1.88469	0
crizotinib	REP.A024_YAPC_24H.N02	0.8416	2.20027	0
mibefradil	CPC020_A549_6H.BRD.A48631911.001.01.9.10	0.6695	1.56794	0.005
dexamethasone-acetate	REP.A028_A375_24H.F02	0.60657	1.479	0.037
menadione	CPC006_MCF7_6H.BRD.K78126613.001.16.0.10	0.58976	1.7761	0.008
menadione	CPC006_SNUC4_6H.BRD.K78126613.001.16.0.10	0.35091	1.66657	0.04
menadione	CPC006_SW620_6H.BRD.K78126613.001.16.0.10	0.58463	1.44682	0.041
BRD-K30351863	CPC008_A375_24H.BRD.K30351863.019.01.2.10	1.03274	1.79322	0.002
BRD-K30351863	CPC008_HEPG2_6H.BRD.K30351863.019.01.2.10	0.286153	1.87634	0.049
BRD-K30351863	CPC008_HT29_6H.BRD.K30351863.019.01.2.10	0.64545	2.46298	0.001
BRD-K30351863	CPC008_MCF7_24H.BRD.K30351863.019.01.2.10	0.96637	2.39772	0
BRD-K30351863	CPC008_VCAP_24H.BRD.K30351863.019.01.2.10	0.66014	2.3878	0
BRD-K30351863	CPC008_VCAP_6H.BRD.K30351863.019.01.2.10	0.33973	1.82485	0.023
BRD-K00313977	CPC009_A549_24H.BRD.K00313977.019.01.1.10	0.83185	2.32864	0.001
BRD-K00313977	CPC009_MCF7_24H.BRD.K00313977.019.01.1.10	0.72826	2.16869	0.004
BRD-K00313977	CPC009_MCF7_6H.BRD.K00313977.019.01.1.10	0.38473	1.86503	0.023
BRD-K00313977	CPC009_VCAP_24H.BRD.K00313977.019.01.1.10	0.81302	2.23223	0
BRD-K00313977	CPC009_VCAP_6H.BRD.K00313977.019.01.1.10	0.50546	2.97977	0.002
taxifolin	CPC011_A375_6H.BRD.K95808480.001.04.8.10	0.58254	1.52052	0.038
Ro-90-7501	CPC005_MCF7_24H.BRD.K58299615.001.02.7.10	0.77839	1.49389	0.042
mifepristone	CPC016_MCF7_24H.BRD.A44780397.001.01.1.10	0.74141	1.64335	0.021
apigenin	CPC018_A375_6H.BRD.K12057390.001.02.5.10	0.74198	1.88255	0.003
mifepristone	CPC018_MCF7_24H.BRD.K37270826.001.16.9.10	0.81851	1.85671	0
brefeldin-a	CPC001_HCC515_6H.BRD.A17065207.001.06.9.10	0.36717	2.07591	0.02
brefeldin-a	CPC001_PC3_24H.BRD.A17065207.001.06.9.10	0.81474	2.03144	0.011
brefeldin-a	CPC001_PC3_6H.BRD.A17065207.001.06.9.10	0.69678	2.33702	0
brefeldin-a	CPC001_VCAP_6H.BRD.A17065207.001.06.9.10	0.71856	1.65436	0.008
brefeldin-a	CPC016_ASC_24H.BRD.A17065207.001.06.9.10	0.394193	2.10183	0.017
brefeldin-a	CPC016_HT29_6H.BRD.A17065207.001.06.9.10	0.63464	3.54776	0
brefeldin-a	CPC016_MCF7_24H.BRD.A17065207.001.06.9.10	0.53365	2.02154	0.027
DL-PDMP	CPC006_A375_24H.BRD.K05653692.003.04.7.64	1.15158	2.97263	0
DL-PDMP	CPC006_A375_6H.BRD.K05653692.003.04.7.64	0.78675	2.04981	0.002
DL-PDMP	CPC006_A549_6H.BRD.K05653692.003.04.7.64	0.47643	2.13943	0.02
DL-PDMP	CPC006_DV90_6H.BRD.K05653692.003.04.7.64	0.70403	2.0082	0.003
DL-PDMP	CPC006_HA1E_24H.BRD.K05653692.003.04.7.64	1.06093	3.12756	0
DL-PDMP	CPC006_HA1E_6H.BRD.K05653692.003.04.7.64	0.97387	3.05904	0
DL-PDMP	CPC006_HCC515_24H.BRD.K05653692.003.04.7.64	1.14401	2.07845	0.001
DL-PDMP	CPC006_HCC515_6H.BRD.K05653692.003.04.7.64	0.37877	2.95123	0
DL-PDMP	CPC006_HEPG2_6H.BRD.K05653692.003.04.7.64	0.42612	1.9569	0.026
DL-PDMP	CPC006_HT29_24H.BRD.K05653692.003.04.7.64	1.00918	2.4567	0.001
DL-PDMP	CPC006_HT29_6H.BRD.K05653692.003.04.7.64	0.57632	2.68196	0.004
DL-PDMP	CPC006_LOVO_6H.BRD.K05653692.003.04.7.64	0.47482	1.96566	0.012
DL-PDMP	CPC006_MCF7_24H.BRD.K05653692.003.04.7.64	1.02107	1.93505	0.003
DL-PDMP	CPC006_MCF7_6H.BRD.K05653692.003.04.7.64	0.43771	2.40973	0.006
DL-PDMP	CPC006_NCIH2073_6H.BRD.K05653692.003.04.7.64	0.60869	3.56419	0
DL-PDMP	CPC006_NCIH508_6H.BRD.K05653692.003.04.7.64	0.40168	2.4032	0.004
DL-PDMP	CPC006_PC3_24H.BRD.K05653692.003.04.7.64	1.25524	2.65048	0
DL-PDMP	CPC006_PL21_6H.BRD.K05653692.003.04.7.64	0.68472	2.05229	0.001
DL-PDMP	CPC006_SKM1_6H.BRD.K05653692.003.04.7.64	0.70896	2.84026	0
DL-PDMP	CPC006_THP1_6H.BRD.K05653692.003.04.7.64	0.6561	1.51676	0.029
DL-PDMP	CPC006_U937_6H.BRD.K05653692.003.04.7.64	0.62237	3.59762	0
DL-PDMP	CPC006_VCAP_6H.BRD.K05653692.003.04.7.64	0.85239	2.51772	0
wortmannin	AML001_CD34_6H.BRD.A75409952.0.37037	0.87396	1.90325	0
wortmannin	AML001_CD34_6H.BRD.A75409952.1.11111	0.83716	1.58462	0.013
wortmannin	AML001_CD34_6H.BRD.A75409952.10	0.79189	2.3511	0
wortmannin	AML001_CD34_6H.BRD.A75409952.3.33333	0.89629	3.14934	0
wortmannin	AML001_HL60_24H.BRD.A75409952.10	1.10607	1.9912	0
wortmannin	AML001_HL60_6H.BRD.A75409952.0.37037	1.10135	2.14831	0
wortmannin	AML001_HL60_6H.BRD.A75409952.1.11111	1.24359	2.49986	0
wortmannin	AML001_HL60_6H.BRD.A75409952.10	1.0866	2.46998	0
wortmannin	AML001_HL60_6H.BRD.A75409952.3.33333	1.2526	3.44244	0
wortmannin	AML001_PC3_6H.BRD.A75409952.0.37037	0.91171	5.53205	0
wortmannin	AML001_PC3_6H.BRD.A75409952.1.11111	1.15608	6.45619	0
wortmannin	AML001_PC3_6H.BRD.A75409952.10	1.29689	4.27688	0
wortmannin	AML001_PC3_6H.BRD.A75409952.3.33333	1.35125	5.01011	0
wortmannin	AML001_U937_24H.BRD.A75409952.10	0.92328	2.96742	0
wortmannin	AML001_U937_24H.BRD.A75409952.3.33333	0.55827	2.98379	0
wortmannin	AML001_U937_6H.BRD.A75409952.0.37037	1.03624	3.40327	0
wortmannin	AML001_U937_6H.BRD.A75409952.1.11111	1.21435	4.03923	0
wortmannin	AML001_U937_6H.BRD.A75409952.10	1.27573	3.65205	0
wortmannin	AML001_U937_6H.BRD.A75409952.3.33333	1.25071	3.43713	0
wortmannin	ASG001_MCF7_6H.BRD.A75409952.001.05.7.0.4	0.58928	2.47197	0.001
wortmannin	ASG001_MCF7_6H.BRD.A75409952.001.05.7.10	1.08362	5.96103	0
wortmannin	ASG001_MCF7_6H.BRD.A75409952.001.05.7.2	1.00313	4.96652	0
wortmannin	ASG001_PC3_24H.BRD.A75409952.001.05.7.10	1.41991	2.79274	0
wortmannin	ASG001_PC3_24H.BRD.A75409952.001.05.7.2	1.10304	2.6692	0
wortmannin	ASG001_PC3_6H.BRD.A75409952.001.05.7.10	1.33897	3.43125	0
wortmannin	ASG001_PC3_6H.BRD.A75409952.001.05.7.2	1.46889	3.79708	0
wortmannin	CPC001_HA1E_24H.BRD.A75409952.10	0.98922	1.72569	0.003
wortmannin	CPC001_HA1E_6H.BRD.A75409952.10	1.20937	6.13891	0
wortmannin	CPC001_HCC515_6H.BRD.A75409952.10	0.94001	3.34204	0
wortmannin	CPC001_PC3_24H.BRD.A75409952.10	1.48038	2.94699	0
wortmannin	CPC001_PC3_6H.BRD.A75409952.10	1.24093	2.76611	0
wortmannin	CPC001_VCAP_24H.BRD.A75409952.10	0.9557	1.46071	0.036
wortmannin	CPC002_HA1E_6H.BRD.A75409952.10	1.24027	5.54475	0
wortmannin	CPC002_HCC515_24H.BRD.A75409952.10	0.72863	3.6623	0
wortmannin	CPC002_HCC515_6H.BRD.A75409952.10	1.02145	6.05347	0
wortmannin	CPC002_PC3_24H.BRD.A75409952.10	1.48832	3.29228	0
wortmannin	CPC002_PC3_6H.BRD.A75409952.10	1.26835	3.93754	0
wortmannin	CPC002_VCAP_6H.BRD.A75409952.10	0.76608	2.63365	0
wortmannin	CPC003_HA1E_6H.BRD.A75409952.10	1.19431	6.44435	0
wortmannin	CPC003_HCC515_24H.BRD.A75409952.10	0.86649	2.1482	0.003
wortmannin	CPC003_HCC515_6H.BRD.A75409952.10	0.81495	5.41527	0
wortmannin	CPC003_PC3_24H.BRD.A75409952.10	1.33797	3.82523	0
wortmannin	CPC003_PC3_6H.BRD.A75409952.10	1.26529	5.4631	0
wortmannin	CPC003_VCAP_6H.BRD.A75409952.10	0.70857	2.75767	0.001
wortmannin	CPC004_A375_6H.BRD.A11678676.001.03.4.10	0.8405	3.15619	0
wortmannin	CPC004_A375_6H.BRD.A75409952.10	1.15492	7.04141	0
wortmannin	CPC004_A375_6H.BRD.K87343924.001.02.4.10	1.11591	4.4901	0
wortmannin	CPC004_HA1E_24H.BRD.A11678676.001.03.4.10	0.98771	2.1142	0
wortmannin	CPC004_HA1E_24H.BRD.A75409952.10	0.90275	2.35704	0
wortmannin	CPC004_HA1E_24H.BRD.K87343924.001.02.4.10	0.854	1.76827	0.001
wortmannin	CPC004_HA1E_6H.BRD.A11678676.001.03.4.10	1.30603	5.81539	0
wortmannin	CPC004_HA1E_6H.BRD.A75409952.10	1.1839	6.90047	0
wortmannin	CPC004_HA1E_6H.BRD.K87343924.001.02.4.10	1.33315	3.22554	0
wortmannin	CPC004_HCC515_24H.BRD.A11678676.001.03.4.10	0.9573	3.30884	0
wortmannin	CPC004_HCC515_24H.BRD.A75409952.10	0.97823	4.48428	0
wortmannin	CPC004_HCC515_24H.BRD.K87343924.001.02.4.10	0.71194	3.36469	0
wortmannin	CPC004_HCC515_6H.BRD.A11678676.001.03.4.10	0.98355	2.80553	0
wortmannin	CPC004_HCC515_6H.BRD.A75409952.10	1.02876	1.9344	0
wortmannin	CPC004_HCC515_6H.BRD.K87343924.001.02.4.10	0.97129	3.22013	0
wortmannin	CPC004_HT29_6H.BRD.A11678676.001.03.4.10	1.11905	5.68341	0
wortmannin	CPC004_HT29_6H.BRD.A75409952.10	1.15374	4.66908	0
wortmannin	CPC004_HT29_6H.BRD.K87343924.001.02.4.10	1.24732	4.16472	0
wortmannin	CPC004_MCF7_6H.BRD.A11678676.001.03.4.10	1.2665	3.40554	0
wortmannin	CPC004_MCF7_6H.BRD.A75409952.10	1.28978	6.06415	0
wortmannin	CPC004_MCF7_6H.BRD.K87343924.001.02.4.10	1.31711	4.87653	0
wortmannin	CPC004_PC3_24H.BRD.A11678676.001.03.4.10	1.28875	2.24598	0
wortmannin	CPC004_PC3_24H.BRD.A75409952.10	1.46742	2.68018	0
wortmannin	CPC004_PC3_24H.BRD.K87343924.001.02.4.10	1.14875	2.14656	0
wortmannin	CPC004_PC3_6H.BRD.A11678676.001.03.4.10	1.1907	2.25331	0
wortmannin	CPC004_PC3_6H.BRD.A75409952.10	1.32676	4.00348	0
wortmannin	CPC004_PC3_6H.BRD.K87343924.001.02.4.10	1.26085	3.00452	0
wortmannin	CPC004_VCAP_24H.BRD.A11678676.001.03.4.10	1.12129	2.16999	0
wortmannin	CPC004_VCAP_24H.BRD.A75409952.10	1.25165	2.22399	0
wortmannin	CPC004_VCAP_24H.BRD.K87343924.001.02.4.10	1.02314	2.37946	0
wortmannin	CPC004_VCAP_6H.BRD.K87343924.001.02.4.10	0.8154	4.53639	0
wortmannin	CPC005_A375_24H.BRD.A75409952.10	1.20342	2.85804	0
wortmannin	CPC005_A375_6H.BRD.A75409952.10	1.2228	6.18254	0
wortmannin	CPC005_A549_24H.BRD.A75409952.10	1.37206	4.87389	0
wortmannin	CPC005_A549_6H.BRD.A75409952.10	0.96508	5.07079	0
wortmannin	CPC005_HA1E_24H.BRD.A75409952.10	1.06831	1.83373	0
wortmannin	CPC005_HA1E_6H.BRD.A75409952.10	1.11625	6.32966	0
wortmannin	CPC005_HCC515_6H.BRD.A75409952.10	1.13554	3.14542	0
wortmannin	CPC005_HT29_24H.BRD.A75409952.10	1.14627	2.59939	0
wortmannin	CPC005_HT29_6H.BRD.A75409952.10	1.22617	5.32391	0
wortmannin	CPC005_MCF7_24H.BRD.A75409952.10	1.36217	3.30139	0
wortmannin	CPC005_MCF7_6H.BRD.A75409952.10	1.30197	7.10165	0
wortmannin	CPC005_PC3_24H.BRD.A75409952.10	1.47488	3.40753	0
wortmannin	CPC005_PC3_6H.BRD.A75409952.10	1.31428	2.73585	0
wortmannin	CPC005_VCAP_24H.BRD.A75409952.10	1.06545	2.12969	0
wortmannin	CPC005_VCAP_6H.BRD.A75409952.10	0.66007	2.54557	0
wortmannin	CPC006_A375_24H.BRD.A75409952.10	1.2851	3.89023	0
wortmannin	CPC006_A375_6H.BRD.A75409952.10	1.12163	4.93345	0
wortmannin	CPC006_A549_24H.BRD.A75409952.10	1.23679	2.26484	0
wortmannin	CPC006_A549_6H.BRD.A75409952.10	1.24408	6.69982	0
wortmannin	CPC006_A673_6H.BRD.A75409952.10	1.01472	6.65918	0
wortmannin	CPC006_AGS_6H.BRD.A75409952.10	1.15232	4.40869	0
wortmannin	CPC006_CORL23_6H.BRD.A75409952.10	0.62216	2.23129	0.003
wortmannin	CPC006_DV90_6H.BRD.A75409952.10	1.0902	4.90354	0
wortmannin	CPC006_EFO27_6H.BRD.A75409952.10	1.32538	4.94881	0
wortmannin	CPC006_H1299_6H.BRD.A75409952.10	0.95042	3.81456	0
wortmannin	CPC006_HA1E_24H.BRD.A75409952.10	1.05882	2.02872	0
wortmannin	CPC006_HA1E_6H.BRD.A75409952.10	1.3	5.29398	0
wortmannin	CPC006_HCC15_6H.BRD.A75409952.10	0.76248	3.09367	0
wortmannin	CPC006_HCC515_24H.BRD.A75409952.10	0.97893	3.01076	0
wortmannin	CPC006_HCC515_6H.BRD.A75409952.10	1.19449	4.67724	0
wortmannin	CPC006_HEC108_6H.BRD.A75409952.10	0.97316	5.20938	0
wortmannin	CPC006_HT29_24H.BRD.A75409952.10	0.52591	3.48053	0
wortmannin	CPC006_HT29_6H.BRD.A75409952.10	1.4789	5.07678	0
wortmannin	CPC006_JHUEM2_6H.BRD.A75409952.10	0.82642	2.03604	0
wortmannin	CPC006_LOVO_6H.BRD.A75409952.10	1.20744	5.8782	0
wortmannin	CPC006_MCF7_24H.BRD.A75409952.10	1.1862	5.97527	0
wortmannin	CPC006_MCF7_6H.BRD.A75409952.10	1.2131	7.32907	0
wortmannin	CPC006_MDST8_6H.BRD.A75409952.10	1.2186	2.18915	0
wortmannin	CPC006_NCIH2073_6H.BRD.A75409952.10	1.1115	2.7997	0
wortmannin	CPC006_NCIH508_6H.BRD.A75409952.10	1.1093	1.78024	0
wortmannin	CPC006_NCIH596_6H.BRD.A75409952.10	1.05965	2.21054	0.001
wortmannin	CPC006_PC3_24H.BRD.A75409952.10	1.38814	3.58651	0
wortmannin	CPC006_PC3_6H.BRD.A75409952.10	1.2791	3.24484	0
wortmannin	CPC006_PL21_6H.BRD.A75409952.10	1.02935	3.19822	0
wortmannin	CPC006_RKO_6H.BRD.A75409952.10	0.59169	3.44485	0
wortmannin	CPC006_RMGI_6H.BRD.A75409952.10	1.09397	2.0005	0
wortmannin	CPC006_SKLU1_6H.BRD.A75409952.10	0.62043	2.89614	0.001
wortmannin	CPC006_SKM1_6H.BRD.A75409952.10	1.19639	2.6599	0
wortmannin	CPC006_SKMEL1_6H.BRD.A75409952.10	0.45896	1.65875	0.041
wortmannin	CPC006_SKMEL28_6H.BRD.A75409952.10	0.82227	5.25346	0
wortmannin	CPC006_SNGM_6H.BRD.A75409952.10	1.21443	2.37931	0
wortmannin	CPC006_SNU1040_6H.BRD.A75409952.10	1.03063	3.18538	0
wortmannin	CPC006_SNUC4_6H.BRD.A75409952.10	0.80231	2.4003	0
wortmannin	CPC006_SW480_6H.BRD.A75409952.10	0.82763	2.27464	0
wortmannin	CPC006_SW948_6H.BRD.A75409952.10	1.06034	1.78135	0
wortmannin	CPC006_T3M10_6H.BRD.A75409952.10	0.97368	2.92831	0
wortmannin	CPC006_THP1_6H.BRD.A75409952.10	1.23739	2.64036	0
wortmannin	CPC006_TYKNU_6H.BRD.A75409952.10	0.66151	2.59594	0
wortmannin	CPC006_U937_6H.BRD.A75409952.10	1.1035	2.47693	0
wortmannin	CPC006_VCAP_24H.BRD.A75409952.10	0.78394	2.63467	0.001
wortmannin	CPC006_VCAP_6H.BRD.A75409952.10	0.87828	2.33835	0.002
wortmannin	CPC006_WSUDLCL2_6H.BRD.A75409952.10	1.0764	2.706	0
wortmannin	CPC007_A375_24H.BRD.A75409952.10	1.26604	2.34014	0
wortmannin	CPC007_A375_6H.BRD.A75409952.10	1.2829	4.18418	0
wortmannin	CPC007_A549_24H.BRD.A75409952.10	1.30748	2.38646	0
wortmannin	CPC007_A549_6H.BRD.A75409952.10	1.39013	3.38805	0
wortmannin	CPC007_HA1E_24H.BRD.A75409952.10	0.93865	1.94404	0.001
wortmannin	CPC007_HA1E_6H.BRD.A75409952.10	1.29221	3.09565	0
wortmannin	CPC007_HCC515_6H.BRD.A75409952.10	0.93443	5.61587	0
wortmannin	CPC007_HT29_24H.BRD.A75409952.10	0.64563	1.77575	0.005
wortmannin	CPC007_HT29_6H.BRD.A75409952.10	1.49868	4.11827	0
wortmannin	CPC007_MCF7_24H.BRD.A75409952.10	1.06601	2.69809	0
wortmannin	CPC007_MCF7_6H.BRD.A75409952.10	1.07652	5.13525	0
wortmannin	CPC007_PC3_24H.BRD.A75409952.10	1.4024	4.89315	0
wortmannin	CPC007_PC3_6H.BRD.A75409952.10	1.36914	3.69369	0
wortmannin	CPC007_VCAP_24H.BRD.A75409952.10	0.96383	1.6566	0.01
wortmannin	CPC007_VCAP_6H.BRD.A75409952.10	1.01587	5.75295	0
wortmannin	CPC008_A375_24H.BRD.A75409952.10	1.08382	1.89932	0
wortmannin	CPC008_A375_6H.BRD.A75409952.10	0.99733	5.11052	0
wortmannin	CPC008_A549_6H.BRD.A75409952.10	0.87018	3.1417	0
wortmannin	CPC008_HCC515_6H.BRD.A75409952.10	0.85729	4.02092	0
wortmannin	CPC008_HEPG2_6H.BRD.A75409952.10	0.57825	3.36991	0
wortmannin	CPC008_HT29_6H.BRD.A75409952.10	0.67687	2.32297	0.004
wortmannin	CPC008_MCF7_24H.BRD.A75409952.10	1.08982	1.7632	0
wortmannin	CPC008_MCF7_6H.BRD.A75409952.10	0.74409	4.05819	0
wortmannin	CPC008_PC3_6H.BRD.A75409952.10	0.9293	3.58187	0
wortmannin	CPC008_VCAP_24H.BRD.A75409952.10	0.58835	2.0911	0.01
wortmannin	CPC008_VCAP_6H.BRD.A75409952.10	0.65281	1.63539	0.036
wortmannin	CPC009_A375_6H.BRD.A75409952.10	0.72929	2.98507	0
wortmannin	CPC009_A549_24H.BRD.A75409952.10	1.00884	1.60755	0.006
wortmannin	CPC009_A549_6H.BRD.A75409952.10	1.20476	3.48391	0
wortmannin	CPC009_HA1E_6H.BRD.A75409952.10	1.29497	3.84661	0
wortmannin	CPC009_HCC515_6H.BRD.A75409952.10	0.74011	2.10216	0.003
wortmannin	CPC009_HEPG2_6H.BRD.A75409952.10	0.67476	3.13435	0
wortmannin	CPC009_HT29_6H.BRD.A75409952.10	1.24965	3.12762	0
wortmannin	CPC009_MCF7_24H.BRD.A75409952.10	0.92672	2.1017	0
wortmannin	CPC009_MCF7_6H.BRD.A75409952.10	1.1332	4.36194	0
wortmannin	CPC009_PC3_24H.BRD.A75409952.10	1.39806	2.37255	0
wortmannin	CPC009_PC3_6H.BRD.A75409952.10	1.25037	2.90668	0
wortmannin	CPC009_VCAP_24H.BRD.A75409952.10	0.94917	1.66288	0.01
wortmannin	CPC009_VCAP_6H.BRD.A75409952.10	0.76256	3.53712	0
wortmannin	CPC010_A375_6H.BRD.A75409952.10	1.13615	3.47664	0
wortmannin	CPC010_A549_24H.BRD.A75409952.10	1.01519	1.95537	0.001
wortmannin	CPC010_A549_6H.BRD.A75409952.10	1.06496	4.32802	0
wortmannin	CPC010_HA1E_6H.BRD.A75409952.10	1.23693	2.26942	0
wortmannin	CPC010_HCC515_6H.BRD.A75409952.10	0.88863	3.01739	0
wortmannin	CPC010_HEPG2_6H.BRD.A75409952.10	0.69238	3.48904	0
wortmannin	CPC010_HT29_6H.BRD.A75409952.10	1.36557	3.49609	0
wortmannin	CPC010_MCF7_24H.BRD.A75409952.10	1.19292	4.19183	0
wortmannin	CPC010_MCF7_6H.BRD.A75409952.10	1.07088	6.06024	0
wortmannin	CPC010_PC3_24H.BRD.A75409952.10	1.469	2.35045	0
wortmannin	CPC010_PC3_6H.BRD.A75409952.10	1.33175	2.91668	0
wortmannin	CPC010_VCAP_24H.BRD.A75409952.10	0.81803	1.64231	0.019
wortmannin	CPC011_A375_6H.BRD.A75409952.10	1.15832	3.99484	0
wortmannin	CPC011_A549_24H.BRD.A75409952.10	1.33622	3.10537	0
wortmannin	CPC011_A549_6H.BRD.A75409952.10	0.94951	4.31061	0
wortmannin	CPC011_HA1E_6H.BRD.A75409952.10	1.07451	1.99341	0
wortmannin	CPC011_HT29_6H.BRD.A75409952.10	1.21714	3.18818	0
wortmannin	CPC011_MCF7_6H.BRD.A75409952.10	0.86828	6.0003	0
wortmannin	CPC011_PC3_24H.BRD.A75409952.10	1.56912	2.62875	0
wortmannin	CPC011_PC3_6H.BRD.A75409952.10	1.30967	3.37187	0
wortmannin	CPC011_VCAP_24H.BRD.A75409952.10	1.07982	1.58825	0.011
wortmannin	CPC012_A375_6H.BRD.A75409952.10	1.20504	5.4276	0
wortmannin	CPC012_A549_24H.BRD.A75409952.10	0.61276	2.61176	0
wortmannin	CPC012_A549_6H.BRD.A75409952.10	1.43607	3.70361	0
wortmannin	CPC012_HA1E_6H.BRD.A75409952.10	1.10316	5.19589	0
wortmannin	CPC012_HCC515_6H.BRD.A75409952.10	0.95214	3.22006	0
wortmannin	CPC012_HT29_6H.BRD.A75409952.10	1.12164	5.25434	0
wortmannin	CPC012_MCF7_24H.BRD.A75409952.10	1.2597	2.24641	0
wortmannin	CPC012_MCF7_6H.BRD.A75409952.10	1.1974	4.83263	0
wortmannin	CPC012_PC3_24H.BRD.A75409952.10	1.15924	1.73064	0.001
wortmannin	CPC012_PC3_6H.BRD.A75409952.10	1.26206	5.8982	0
wortmannin	CPC013_A375_6H.BRD.A75409952.10	0.84764	4.55149	0
wortmannin	CPC013_A549_24H.BRD.A75409952.10	0.83292	1.80266	0.003
wortmannin	CPC013_A549_6H.BRD.A75409952.10	1.04089	5.54029	0
wortmannin	CPC013_HA1E_6H.BRD.A75409952.10	1.06442	3.27793	0
CP-466722	CPC013_HA1E_6H.BRD.K15592317.001.01.0.10	0.90253	1.63191	0.003
wortmannin	CPC013_HCC515_6H.BRD.A75409952.10	0.63289	2.9382	0
wortmannin	CPC013_HEPG2_6H.BRD.A75409952.10	0.62109	1.65508	0.035
wortmannin	CPC013_HT29_6H.BRD.A75409952.10	1.0172	3.43287	0
wortmannin	CPC013_MCF7_24H.BRD.A75409952.10	1.13092	3.08194	0
wortmannin	CPC013_MCF7_6H.BRD.A75409952.10	1.19678	3.25143	0
wortmannin	CPC013_PC3_6H.BRD.A75409952.10	1.27492	3.95174	0
wortmannin	CPC013_VCAP_6H.BRD.A75409952.10	0.60961	4.02217	0
wortmannin	CPC014_A375_6H.BRD.A75409952.10	0.79983	4.02502	0
wortmannin	CPC014_A549_6H.BRD.A75409952.10	1.21789	5.27433	0
KU-55933	CPC014_ASC_24H.BRD.K25311561.001.02.4.10	0.73746	2.42211	0
KU-55933	CPC014_ASC_24H.BRD.K25311561.001.03.2.10	0.75448	2.6491	0
wortmannin	CPC014_HA1E_6H.BRD.A75409952.10	1.05636	6.60401	0
KU-55933	CPC014_HA1E_6H.BRD.K25311561.001.03.2.10	1.04155	1.9979	0
wortmannin	CPC014_HCC515_6H.BRD.A75409952.10	0.87625	5.90159	0
wortmannin	CPC014_HT29_6H.BRD.A75409952.10	1.24862	3.30686	0
wortmannin	CPC014_MCF7_24H.BRD.A75409952.10	0.892	4.48441	0
wortmannin	CPC014_MCF7_6H.BRD.A75409952.10	1.1055	6.00838	0
wortmannin	CPC014_PC3_6H.BRD.A75409952.10	1.17517	3.00138	0
wortmannin	CPC014_VCAP_6H.BRD.A75409952.10	0.72931	4.97314	0
wortmannin	CPC015_A375_6H.BRD.A75409952.10	1.01188	3.51736	0
wortmannin	CPC015_A549_24H.BRD.A75409952.10	1.04608	4.15515	0
wortmannin	CPC015_A549_6H.BRD.A75409952.10	1.20503	1.952	0
wortmannin	CPC015_ASC_24H.BRD.A75409952.10	0.89916	2.20158	0
wortmannin	CPC015_HEPG2_6H.BRD.A75409952.10	0.57017	3.24045	0
wortmannin	CPC015_HT29_6H.BRD.A75409952.10	1.38699	3.71243	0
wortmannin	CPC015_MCF7_24H.BRD.A75409952.10	1.27569	2.986	0
wortmannin	CPC015_MCF7_6H.BRD.A75409952.10	1.16789	4.42841	0
wortmannin	CPC016_A375_6H.BRD.A11678676.001.03.4.10	1.16806	2.6265	0
wortmannin	CPC016_A375_6H.BRD.A75409952.10	0.90561	4.39797	0
wortmannin	CPC016_A549_24H.BRD.A11678676.001.03.4.10	1.2319	2.04911	0
wortmannin	CPC016_A549_24H.BRD.A75409952.10	1.1341	2.90428	0
wortmannin	CPC016_A549_6H.BRD.A11678676.001.03.4.10	0.95282	4.09935	0
wortmannin	CPC016_A549_6H.BRD.A75409952.10	1.3352	2.88328	0
wortmannin	CPC016_ASC_24H.BRD.A11678676.001.03.4.10	0.87692	2.21708	0
wortmannin	CPC016_HEPG2_6H.BRD.A11678676.001.03.4.10	0.81202	2.4748	0
wortmannin	CPC016_HT29_6H.BRD.A11678676.001.03.4.10	1.14488	5.52312	0
wortmannin	CPC016_HT29_6H.BRD.A75409952.10	0.99205	4.6459	0
wortmannin	CPC016_MCF7_24H.BRD.A11678676.001.03.4.10	0.81711	2.33262	0
wortmannin	CPC016_MCF7_24H.BRD.A75409952.10	1.16407	5.73094	0
wortmannin	CPC016_MCF7_6H.BRD.A11678676.001.03.4.10	1.18438	5.26291	0
wortmannin	CPC016_MCF7_6H.BRD.A75409952.10	1.17903	2.22261	0
wortmannin	CPC017_A375_6H.BRD.A75409952.10	1.08923	3.42319	0
wortmannin	CPC017_A549_24H.BRD.A75409952.10	1.08744	2.10516	0.001
wortmannin	CPC017_A549_6H.BRD.A75409952.10	1.40926	2.23824	0
wortmannin	CPC017_HEPG2_6H.BRD.A75409952.10	1.00507	2.82673	0
wortmannin	CPC017_HT29_6H.BRD.A75409952.10	0.89677	3.25833	0
wortmannin	CPC017_MCF7_24H.BRD.A75409952.10	1.39589	3.20638	0
wortmannin	CPC017_MCF7_6H.BRD.A75409952.10	1.34795	3.11561	0
wortmannin	CPC018_A375_6H.BRD.A75409952.10	1.17796	4.17702	0
wortmannin	CPC018_A549_24H.BRD.A75409952.10	0.81293	1.73638	0.01
wortmannin	CPC018_A549_6H.BRD.A75409952.10	1.17941	4.48949	0
wortmannin	CPC018_HEPG2_6H.BRD.A75409952.10	0.9787	3.02365	0
wortmannin	CPC018_HT29_6H.BRD.A75409952.10	1.28289	2.78734	0
wortmannin	CPC018_MCF7_24H.BRD.A75409952.10	1.1376	3.39581	0
wortmannin	CPC018_MCF7_6H.BRD.A75409952.10	1.15222	6.46869	0
wortmannin	CPC019_A375_6H.BRD.A75409952.10	1.11363	4.15787	0
wortmannin	CPC019_A549_24H.BRD.A75409952.10	1.01109	2.07569	0.001
wortmannin	CPC019_A549_6H.BRD.A75409952.10	1.17413	4.70024	0
wortmannin	CPC019_HA1E_6H.BRD.A75409952.10	0.80543	2.81168	0
wortmannin	CPC019_HCC515_6H.BRD.A75409952.10	0.79458	3.19663	0
wortmannin	CPC019_HEPG2_6H.BRD.A75409952.10	0.61283	3.88158	0
wortmannin	CPC019_HT29_6H.BRD.A75409952.10	1.35365	5.77649	0
wortmannin	CPC019_MCF7_6H.BRD.A75409952.10	1.14006	7.0113	0
wortmannin	CPC019_PC3_24H.BRD.A75409952.10	1.1885	2.31087	0
wortmannin	CPC019_PC3_6H.BRD.A75409952.10	1.3789	2.95032	0
wortmannin	CPC020_A375_6H.BRD.A75409952.10	1.19426	3.7353	0
wortmannin	CPC020_A549_6H.BRD.A75409952.10	0.91979	3.48517	0
wortmannin	CPC020_HA1E_6H.BRD.A75409952.10	0.92628	4.747	0
wortmannin	CPC020_HCC515_6H.BRD.A75409952.10	0.96768	1.95985	0
wortmannin	CPC020_HT29_6H.BRD.A75409952.10	1.1678	2.11579	0.001
wortmannin	CPC020_MCF7_24H.BRD.A75409952.10	1.06569	2.52327	0
wortmannin	CPC020_MCF7_6H.BRD.A75409952.10	1.07373	4.73021	0
wortmannin	CPC020_PC3_6H.BRD.A75409952.10	1.30026	3.50557	0
wortmannin	CPC020_VCAP_24H.BRD.A75409952.10	0.96343	3.03785	0
wortmannin	CPC020_VCAP_6H.BRD.A75409952.10	0.4935	1.64498	0.039
wortmannin	CPD001_MCF7_24H.BRD.A75409952.10	1.087	1.7457	0.002
wortmannin	CPD001_MCF7_6H.BRD.A75409952.10	1.10562	2.91123	0
wortmannin	CPD001_PC3_24H.BRD.A75409952.10	1.13953	2.35711	0
wortmannin	CPD002_MCF7_6H.BRD.A75409952.10	0.94204	3.1073	0
wortmannin	CPD002_PC3_24H.BRD.A75409952.10	0.91729	2.94161	0
wortmannin	CPD002_PC3_6H.BRD.A75409952.10	1.01031	4.34063	0
wortmannin	CPD003_MCF7_24H.BRD.A75409952.10	1.07229	1.85689	0
wortmannin	CPD003_PC3_24H.BRD.A75409952.10	0.89774	4.7272	0
wortmannin	CPD003_PC3_6H.BRD.A75409952.10	0.76906	2.9473	0
digoxin	CPC001_PC3_6H.BRD.K23478508.001.03.7.10	0.409159	1.67971	0.047
strophanthidin	CPC001_PC3_6H.BRD.K84595254.001.03.0.10	0.55869	1.55401	0.049
cymarin	CPC002_PC3_6H.BRD.A71459254.001.02.8.10	0.38798	1.97921	0.011
bufalin	CPC003_HCC515_6H.BRD.K63606607.001.01.8.10	0.35792	1.97984	0.038
proscillaridin	CPC004_HCC515_6H.BRD.A34806832.001.02.7.10	0.3477	2.33097	0.006
ouabain	CPC004_HCC515_6H.BRD.A46747628.001.01.9.10	0.56243	1.67028	0.023
proscillaridin	CPC004_PC3_6H.BRD.A34806832.001.02.7.10	0.73211	1.61254	0.02
ouabain	CPC004_PC3_6H.BRD.A46747628.001.01.9.10	0.52008	1.53843	0.04
ouabain	CPC004_PC3_6H.BRD.A68930007.001.03.1.10	0.61665	1.56362	0.021
digitoxin	CPC004_PC3_6H.BRD.A93236127.001.03.7.10	0.61521	2.56041	0.002
digitoxigenin	CPC005_HCC515_6H.BRD.K18518344.001.03.5.10	0.48574	1.87499	0.01
digitoxigenin	CPC005_PC3_6H.BRD.K18518344.001.03.5.10	0.70903	1.6598	0.009
proscillaridin	CPC015_A549_24H.BRD.A34806832.001.02.7.10	0.48713	2.19871	0.007
ouabain	CPC016_A549_24H.BRD.K35708212.331.03.1.10	0.4673	2.57658	0.003
digoxin	CPC020_PC3_6H.BRD.A75144621.001.02.8.10	0.60903	1.57259	0.035
ouabain	CPC003_HCC515_6H.BRD.K35708212.331.03.1.10	0.53266	1.53776	0.05
cyclopiazonic-acid	CPC002_PC3_24H.BRD.A10420615.001.03.6.10	0.55557	2.30646	0.009
thapsigargin	CPC005_A375_24H.BRD.K69023402.001.02.5.10	0.60827	1.74598	0.037
thapsigargin	CPC005_HA1E_24H.BRD.K69023402.001.02.5.10	0.62831	2.14244	0.004
thapsigargin	CPC005_HT29_24H.BRD.K69023402.001.02.5.10	0.96086	2.44406	0.005
thapsigargin	CPC006_A375_24H.BRD.A62809825.001.01.7.10	0.77868	2.6022	0.003
thapsigargin	CPC006_A549_6H.BRD.A62809825.001.01.7.10	0.50284	2.5898	0.016
cyclopiazonic-acid	CPC016_ASC_24H.BRD.A10420615.001.03.6.10	0.64495	2.49626	0
cyclopiazonic-acid	CPC016_MCF7_24H.BRD.A10420615.001.03.6.10	0.51542	1.83269	0.027
calmidazolium	CPC014_MCF7_6H.BRD.A98283014.003.07.7.10	0.38069	1.75387	0.04
calmidazolium	CPC014_PC3_24H.BRD.A26199074.003.02.0.10	0.94776	1.70647	0
calmidazolium	CPC014_PC3_6H.BRD.A98283014.003.07.7.10	0.263779	1.97354	0.041
piceatannol	CPC002_PC3_24H.BRD.K91509126.001.04.6.10	0.37812	2.28313	0.006
quercetin	REP.A028_HT29_24H.P02	0.31542	1.8175	0.035
piceatannol	CPC018_NPC_24H.BRD.K26241953.001.01.0.10	0.85087	1.41858	0.028
wortmannin	CPC004_VCAP_6H.BRD.A11678676.001.03.4.10	0.68168	2.04349	0.003
NVP-BEZ235	CPC006_A375_24H.BRD.K12184916.001.03.0.0.63	1.30551	3.57926	0
NVP-BEZ235	CPC006_A375_6H.BRD.K12184916.001.03.0.0.63	1.153	4.54634	0
NVP-BEZ235	CPC006_A549_24H.BRD.K12184916.001.03.0.0.63	1.20411	3.0892	0
NVP-BEZ235	CPC006_A549_6H.BRD.K12184916.001.03.0.0.63	1.08698	3.09812	0
NVP-BEZ235	CPC006_A673_6H.BRD.K12184916.001.03.0.0.63	1.03237	4.54137	0
NVP-BEZ235	CPC006_AGS_6H.BRD.K12184916.001.03.0.0.63	0.99425	5.91452	0
NVP-BEZ235	CPC006_CORL23_6H.BRD.K12184916.001.03.0.0.63	0.85218	1.91035	0
NVP-BEZ235	CPC006_COV644_6H.BRD.K12184916.001.03.0.0.63	0.88162	2.58069	0
NVP-BEZ235	CPC006_DV90_6H.BRD.K12184916.001.03.0.0.63	0.91726	2.54681	0
NVP-BEZ235	CPC006_EFO27_6H.BRD.K12184916.001.03.0.0.63	0.99473	2.54528	0
NVP-BEZ235	CPC006_HA1E_24H.BRD.K12184916.001.03.0.0.63	1.23025	2.59353	0
NVP-BEZ235	CPC006_HA1E_6H.BRD.K12184916.001.03.0.0.63	1.19528	3.2341	0
NVP-BEZ235	CPC006_HCC15_6H.BRD.K12184916.001.03.0.0.63	0.94803	2.7309	0
NVP-BEZ235	CPC006_HCC515_24H.BRD.K12184916.001.03.0.0.63	1.45343	3.74792	0
NVP-BEZ235	CPC006_HCC515_6H.BRD.K12184916.001.03.0.0.63	1.1012	4.9513	0
NVP-BEZ235	CPC006_HCT116_6H.BRD.K12184916.001.03.0.0.63	0.51479	1.65153	0.037
NVP-BEZ235	CPC006_HEC108_6H.BRD.K12184916.001.03.0.0.63	0.8602	5.61418	0
NVP-BEZ235	CPC006_HT29_24H.BRD.K12184916.001.03.0.0.63	1.3899	3.02613	0
NVP-BEZ235	CPC006_HT29_6H.BRD.K12184916.001.03.0.0.63	1.34037	5.65906	0
NVP-BEZ235	CPC006_LOVO_6H.BRD.K12184916.001.03.0.0.63	0.99713	4.57876	0
NVP-BEZ235	CPC006_MCF7_24H.BRD.K12184916.001.03.0.0.63	1.43099	4.28279	0
NVP-BEZ235	CPC006_MCF7_6H.BRD.K12184916.001.03.0.0.63	1.434	3.99032	0
NVP-BEZ235	CPC006_MDST8_6H.BRD.K12184916.001.03.0.0.63	1.15915	3.1477	0
NVP-BEZ235	CPC006_NCIH1694_6H.BRD.K12184916.001.03.0.0.63	0.86747	2.57291	0
NVP-BEZ235	CPC006_NCIH2073_6H.BRD.K12184916.001.03.0.0.63	0.79957	6.01051	0
NVP-BEZ235	CPC006_NCIH596_6H.BRD.K12184916.001.03.0.0.63	0.96083	2.93569	0
wortmannin	CPC006_NOMO1_6H.BRD.A75409952.10	0.86613	2.45295	0
NVP-BEZ235	CPC006_NOMO1_6H.BRD.K12184916.001.03.0.0.63	0.90287	5.52372	0
NVP-BEZ235	CPC006_OV7_6H.BRD.K12184916.001.03.0.0.63	0.73056	1.6514	0.012
NVP-BEZ235	CPC006_PC3_24H.BRD.K12184916.001.03.0.0.63	1.64347	3.98715	0
NVP-BEZ235	CPC006_PC3_6H.BRD.K12184916.001.03.0.0.63	1.18362	4.59597	0
NVP-BEZ235	CPC006_PL21_6H.BRD.K12184916.001.03.0.0.63	0.91094	3.04164	0
NVP-BEZ235	CPC006_RKO_6H.BRD.K12184916.001.03.0.0.63	0.85554	2.7437	0
NVP-BEZ235	CPC006_SKM1_6H.BRD.K12184916.001.03.0.0.63	0.73782	4.05458	0
NVP-BEZ235	CPC006_SNU1040_6H.BRD.K12184916.001.03.0.0.63	0.9423	2.33196	0
wortmannin	CPC006_SNUC5_6H.BRD.A75409952.10	0.84636	1.69016	0.001
NVP-BEZ235	CPC006_SW620_6H.BRD.K12184916.001.03.0.0.63	1.13157	1.90413	0
NVP-BEZ235	CPC006_SW948_6H.BRD.K12184916.001.03.0.0.63	0.98803	5.03237	0
NVP-BEZ235	CPC006_THP1_6H.BRD.K12184916.001.03.0.0.63	1.08778	4.33105	0
NVP-BEZ235	CPC006_U937_6H.BRD.K12184916.001.03.0.0.63	0.81764	3.7192	0
NVP-BEZ235	CPC006_VCAP_24H.BRD.K12184916.001.03.0.0.63	1.13888	1.98167	0
NVP-BEZ235	CPC006_VCAP_6H.BRD.K12184916.001.03.0.0.63	1.08835	5.92187	0
NVP-BEZ235	CPC006_WSUDLCL2_6H.BRD.K12184916.001.03.0.0.63	1.01827	4.38447	0
wortmannin	CPC011_VCAP_6H.BRD.A75409952.10	0.66325	1.8725	0.007
wortmannin	CPC019_MCF7_24H.BRD.A75409952.10	0.75034	1.78323	0.006
wortmannin	CPC020_PC3_24H.BRD.A75409952.10	0.79605	2.09748	0
NVP-BEZ235	LJP005_A375_24H.M13	0.93159	2.63877	0
NVP-BEZ235	LJP005_A375_24H.M14	0.75914	3.49632	0
NVP-BEZ235	LJP005_A375_24H.M15	1.00371	2.237	0
NVP-BEZ235	LJP005_A375_24H.M16	0.96168	4.98659	0
NVP-BEZ235	LJP005_A375_24H.M17	1.08167	2.69072	0
NVP-BEZ235	LJP005_A375_24H.M18	0.89228	2.5985	0
NVP-BEZ235	LJP005_A549_24H.M13	1.41587	2.64663	0
NVP-BEZ235	LJP005_A549_24H.M14	1.40067	3.60447	0
NVP-BEZ235	LJP005_A549_24H.M15	1.40019	3.02432	0
NVP-BEZ235	LJP005_A549_24H.M16	1.37946	3.17073	0
NVP-BEZ235	LJP005_A549_24H.M17	1.32472	2.73938	0
NVP-BEZ235	LJP005_A549_24H.M18	1.33337	2.59341	0
NVP-BEZ235	LJP005_BT20_24H.M13	1.30792	2.22352	0
NVP-BEZ235	LJP005_BT20_24H.M14	1.53241	2.80886	0
NVP-BEZ235	LJP005_BT20_24H.M15	1.33856	2.05779	0
NVP-BEZ235	LJP005_BT20_24H.M16	1.3617	2.12136	0
NVP-BEZ235	LJP005_BT20_24H.M17	1.529	2.60528	0
NVP-BEZ235	LJP005_BT20_24H.M18	1.28794	1.86173	0
NVP-BEZ235	LJP005_HA1E_24H.M13	1.10143	5.06666	0
NVP-BEZ235	LJP005_HA1E_24H.M14	1.16295	4.31927	0
NVP-BEZ235	LJP005_HA1E_24H.M15	1.22327	3.75459	0
NVP-BEZ235	LJP005_HA1E_24H.M16	1.19917	4.70165	0
NVP-BEZ235	LJP005_HA1E_24H.M17	1.18044	3.3794	0
NVP-BEZ235	LJP005_HA1E_24H.M18	1.01226	2.99117	0
NVP-BEZ235	LJP005_HCC515_24H.M13	1.4212	2.81258	0
NVP-BEZ235	LJP005_HCC515_24H.M14	1.30192	5.16385	0
NVP-BEZ235	LJP005_HCC515_24H.M15	1.3357	2.95041	0
NVP-BEZ235	LJP005_HCC515_24H.M16	1.29499	3.0992	0
NVP-BEZ235	LJP005_HCC515_24H.M17	1.2594	2.00556	0
NVP-BEZ235	LJP005_HCC515_24H.M18	1.42689	3.79999	0
NVP-BEZ235	LJP005_HEPG2_24H.M13	1.21892	2.35009	0
NVP-BEZ235	LJP005_HEPG2_24H.M14	1.18584	3.34796	0
NVP-BEZ235	LJP005_HEPG2_24H.M15	1.29608	2.31593	0
NVP-BEZ235	LJP005_HEPG2_24H.M16	1.16052	2.38449	0
NVP-BEZ235	LJP005_HEPG2_24H.M17	1.08556	1.82414	0
NVP-BEZ235	LJP005_HEPG2_24H.M18	0.95254	3.75975	0
NVP-BEZ235	LJP005_HS578T_24H.M13	1.2069	3.42434	0
NVP-BEZ235	LJP005_HS578T_24H.M14	1.06266	1.61571	0.001
NVP-BEZ235	LJP005_HS578T_24H.M15	1.29238	2.49845	0
NVP-BEZ235	LJP005_HS578T_24H.M16	1.22964	2.82118	0
NVP-BEZ235	LJP005_HS578T_24H.M17	1.20864	1.89095	0
NVP-BEZ235	LJP005_HS578T_24H.M18	1.22931	1.94552	0
NVP-BEZ235	LJP005_HT29_24H.M13	1.36525	3.05491	0
NVP-BEZ235	LJP005_HT29_24H.M14	1.32115	4.24147	0
NVP-BEZ235	LJP005_HT29_24H.M15	1.30128	2.06882	0
NVP-BEZ235	LJP005_HT29_24H.M16	1.37977	2.5727	0
NVP-BEZ235	LJP005_HT29_24H.M17	1.26661	2.26715	0.002
NVP-BEZ235	LJP005_HT29_24H.M18	1.21484	2.85539	0
NVP-BEZ235	LJP005_MCF10A_24H.M13	1.35315	2.45039	0
NVP-BEZ235	LJP005_MCF10A_24H.M14	1.35528	2.04257	0
NVP-BEZ235	LJP005_MCF10A_24H.M15	1.41313	2.28065	0
NVP-BEZ235	LJP005_MCF10A_24H.M16	1.37839	2.81945	0
NVP-BEZ235	LJP005_MCF10A_24H.M17	1.38072	2.87022	0
NVP-BEZ235	LJP005_MCF10A_24H.M18	1.32917	1.97132	0
NVP-BEZ235	LJP005_MCF7_24H.M13	1.51374	3.33834	0
NVP-BEZ235	LJP005_MCF7_24H.M14	1.37557	2.05154	0
NVP-BEZ235	LJP005_MCF7_24H.M15	1.4998	3.72091	0
NVP-BEZ235	LJP005_MCF7_24H.M16	1.44902	3.80249	0
NVP-BEZ235	LJP005_MCF7_24H.M17	1.27212	1.84564	0.001
NVP-BEZ235	LJP005_MCF7_24H.M18	1.36544	2.87808	0
NVP-BEZ235	LJP005_MDAMB231_24H.M13	1.2095	2.80778	0
NVP-BEZ235	LJP005_MDAMB231_24H.M14	1.23169	2.75885	0
NVP-BEZ235	LJP005_MDAMB231_24H.M15	1.1922	2.13566	0
NVP-BEZ235	LJP005_MDAMB231_24H.M16	1.15832	2.4756	0
NVP-BEZ235	LJP005_MDAMB231_24H.M17	1.23747	2.92874	0
NVP-BEZ235	LJP005_MDAMB231_24H.M18	1.13543	3.64165	0
NVP-BEZ235	LJP005_PC3_24H.M13	1.48802	3.99729	0
NVP-BEZ235	LJP005_PC3_24H.M14	1.48313	4.44332	0
NVP-BEZ235	LJP005_PC3_24H.M15	1.4415	3.98851	0
NVP-BEZ235	LJP005_PC3_24H.M16	1.46851	3.38771	0
NVP-BEZ235	LJP005_PC3_24H.M17	1.37943	3.33955	0
NVP-BEZ235	LJP005_PC3_24H.M18	1.40927	3.86944	0
NVP-BEZ235	LJP005_SKBR3_24H.M13	1.27963	2.45596	0
NVP-BEZ235	LJP005_SKBR3_24H.M14	1.21009	1.72827	0.002
NVP-BEZ235	LJP005_SKBR3_24H.M15	1.2665	1.78355	0
NVP-BEZ235	LJP005_SKBR3_24H.M16	1.45317	2.32153	0
NVP-BEZ235	LJP005_SKBR3_24H.M17	1.35211	2.3512	0
NVP-BEZ235	LJP005_SKBR3_24H.M18	1.19435	1.85987	0
NVP-BEZ235	LPROT003_A375_6H.L14	0.76549	6.65376	0
NVP-BEZ235	LPROT003_A375_6H.L16	0.7137	4.11846	0
NVP-BEZ235	LPROT003_A375_6H.L18	0.68976	3.20559	0
NVP-BEZ235	LPROT003_NPC_6H.L13	1.01637	5.65309	0
NVP-BEZ235	LPROT003_NPC_6H.L15	1.13904	4.72938	0
NVP-BEZ235	LPROT003_NPC_6H.L17	0.84814	3.41356	0
NVP-BEZ235	REP.A002_A375_24H.O13	1.1222	2.43467	0
NVP-BEZ235	REP.A002_A375_24H.O14	0.97056	2.27525	0
NVP-BEZ235	REP.A002_HA1E_24H.O13	1.16352	2.30556	0
NVP-BEZ235	REP.A002_HA1E_24H.O14	0.9847	3.83785	0
NVP-BEZ235	REP.A002_HT29_24H.O13	1.34975	2.76502	0
NVP-BEZ235	REP.A002_HT29_24H.O14	1.17665	2.30154	0
NVP-BEZ235	REP.A002_HT29_24H.O15	0.8857	2.13953	0
NVP-BEZ235	REP.A002_MCF7_24H.O13	1.17926	3.52853	0
NVP-BEZ235	REP.A002_MCF7_24H.O14	1.07674	2.97099	0
NVP-BEZ235	REP.A002_PC3_24H.O13	1.47198	3.57435	0
NVP-BEZ235	REP.A002_PC3_24H.O14	1.45044	3.64498	0
NVP-BEZ235	REP.A002_PC3_24H.O15	1.12212	3.07676	0
GSK-1070916	CPC014_A549_6H.BRD.K36740062.001.01.7.10	0.76542	1.65505	0.013
GSK-1070916	LJP008_HA1E_24H.C01	0.97724	1.50353	0.023
GSK-1070916	REP.A008_HA1E_24H.C01	0.99616	1.88816	0
GSK-1070916	REP.A008_HA1E_24H.C02	0.70844	1.5439	0.008
GSK-1070916	REP.A008_HELA_24H.C02	0.61597	1.77399	0.007
GSK-1070916	CPC014_VCAP_24H.BRD.K36740062.001.01.7.10	0.89887	1.44919	0.035
tozasertib	CPC006_A375_24H.BRD.K87947369.001.01.6.10	1.08623	1.62052	0.014
tozasertib	CPC006_A549_24H.BRD.K87947369.001.01.6.10	0.66319	2.77823	0.004
tozasertib	CPC006_HT29_24H.BRD.K87947369.001.01.6.10	1.33848	2.43241	0
tozasertib	CPC006_MCF7_24H.BRD.K87947369.001.01.6.10	1.23727	3.58679	0
tozasertib	CPC010_MCF7_24H.BRD.K59369769.001.08.8.10	1.17967	3.66937	0
danusertib	CPC013_A375_6H.BRD.K07881437.001.01.2.10	0.66933	1.56908	0.02
danusertib	CPC013_A549_24H.BRD.K07881437.001.01.2.10	0.69257	3.08923	0.003
tozasertib	CPC013_A549_24H.BRD.K59369769.001.05.4.10	0.60903	3.88383	0.001
tozasertib	CPC013_A549_24H.BRD.K59369769.001.07.0.10	0.84077	3.81555	0
tozasertib	CPC013_ASC_24H.BRD.K59369769.001.07.0.10	0.92629	4.28535	0
tozasertib	CPC013_MCF7_24H.BRD.K59369769.001.05.4.10	1.1931	2.03785	0
danusertib	CPC013_PC3_24H.BRD.K07881437.001.01.2.10	0.83824	3.5173	0.002
danusertib	CPC013_PC3_6H.BRD.K07881437.001.01.2.10	0.61823	1.45415	0.041
GSK-1070916	CPC014_MCF7_24H.BRD.K36740062.001.01.7.10	0.98043	3.1563	0
GSK-1070916	CPC014_PC3_24H.BRD.K36740062.001.01.7.10	0.73193	2.80281	0
tozasertib	LJP005_A375_24H.B13	1.0089	1.83063	0
tozasertib	LJP005_A375_24H.B14	0.99924	2.37062	0.002
tozasertib	LJP005_A549_24H.B13	0.86586	2.67697	0.001
tozasertib	LJP005_A549_24H.B16	0.47808	2.22568	0.014
tozasertib	LJP005_A549_24H.B17	0.35119	2.14418	0.029
barasertib-HQPA	LJP005_A549_24H.D09	0.58833	2.28998	0.001
barasertib-HQPA	LJP005_A549_24H.D10	0.49527	2.02514	0.006
barasertib-HQPA	LJP005_A549_24H.D11	0.55562	3.08224	0
barasertib-HQPA	LJP005_A549_24H.D12	0.55904	1.60298	0.038
tozasertib	LJP005_HT29_24H.B13	1.29377	2.41316	0
GSK-1070916	LJP008_A375_24H.C01	1.12158	1.73512	0.001
GSK-1070916	LJP008_A549_24H.C01	1.19349	2.43973	0
GSK-1070916	LJP008_A549_24H.C02	0.7105	3.34662	0
GSK-1070916	LJP008_A549_24H.C03	0.78559	1.66632	0.006
GSK-1070916	LJP008_A549_24H.C04	0.57168	2.31038	0.004
GSK-1070916	LJP008_A549_24H.C05	0.5913	3.46626	0
GSK-1070916	LJP008_A549_24H.C06	0.50148	1.98705	0.022
GSK-1070916	LJP008_HCC515_24H.C01	0.8304	3.08688	0
GSK-1070916	LJP008_HEPG2_24H.C01	0.69546	2.06173	0.003
GSK-1070916	LJP008_HT29_24H.C01	1.15987	1.91951	0
GSK-1070916	LJP008_HUVEC_24H.C01	1.15257	1.7534	0.002
GSK-1070916	LJP008_HUVEC_24H.C03	0.65127	1.78538	0.006
GSK-1070916	LJP008_HUVEC_24H.C04	0.53867	2.1765	0.004
GSK-1070916	LJP008_HUVEC_24H.C05	0.55645	2.87429	0.001
GSK-1070916	LJP008_HUVEC_24H.C06	0.57086	2.06952	0.007
GSK-1070916	LJP008_MCF7_24H.C01	0.99955	2.35795	0
GSK-1070916	LJP008_MCF7_24H.C03	0.73474	2.76125	0.001
GSK-1070916	LJP008_MCF7_24H.C06	0.62102	2.06269	0.002
GSK-1070916	LJP008_NPC.CAS9_24H.C02	0.69036	1.60813	0.023
GSK-1070916	LJP008_NPC.CAS9_24H.C03	0.8848	3.99656	0
GSK-1070916	LJP008_NPC.TAK_24H.C02	0.70422	2.28422	0
GSK-1070916	LJP008_NPC.TAK_24H.C03	0.83768	2.30395	0.001
GSK-1070916	LJP008_NPC.TAK_24H.C04	0.47025	1.64014	0.03
GSK-1070916	LJP008_NPC_24H.C02	0.75281	1.88932	0.01
GSK-1070916	LJP008_NPC_24H.C03	0.73937	2.3914	0
GSK-1070916	LJP008_NPC_24H.C05	0.41057	2.29485	0.012
GSK-1070916	LJP008_PC3_24H.C01	0.8218	1.66814	0.003
danusertib	REP.A005_A375_24H.A07	0.54903	2.02524	0.027
danusertib	REP.A005_A375_24H.A08	0.41684	1.80534	0.048
danusertib	REP.A005_HT29_24H.A07	1.03442	1.98878	0.001
danusertib	REP.A005_HT29_24H.A08	0.70607	2.55349	0.001
danusertib	REP.A005_MCF7_24H.A08	0.74608	2.30336	0.002
danusertib	REP.A005_MCF7_24H.A09	0.72856	2.40722	0
danusertib	REP.A005_MCF7_24H.A10	0.76289	2.86954	0
danusertib	REP.A005_MCF7_24H.A11	0.56009	3.28438	0
danusertib	REP.A005_PC3_24H.A07	1.01785	2.70529	0
danusertib	REP.A005_PC3_24H.A08	0.83561	2.86732	0.001
danusertib	REP.A005_PC3_24H.A09	0.69341	2.40091	0.005
danusertib	REP.A005_PC3_24H.A10	0.51102	2.80214	0.001
danusertib	REP.A005_YAPC_24H.A07	0.69012	1.50769	0.039
GSK-1070916	REP.A008_A375_24H.C01	0.94985	2.51574	0
GSK-1070916	REP.A008_A375_24H.C02	0.7653	2.17203	0.002
GSK-1070916	REP.A008_A375_24H.C04	0.42989	2.01861	0.012
GSK-1070916	REP.A008_A375_24H.C06	0.39043	2.10399	0.022
GSK-1070916	REP.A008_HT29_24H.C01	1.20293	2.27134	0
GSK-1070916	REP.A008_HT29_24H.C02	0.94437	2.12291	0
GSK-1070916	REP.A008_MCF7_24H.C01	1.1371	2.45359	0
GSK-1070916	REP.A008_MCF7_24H.C02	1.10404	2.84698	0
GSK-1070916	REP.A008_MCF7_24H.C03	0.87456	3.25816	0
GSK-1070916	REP.A008_MCF7_24H.C04	0.78104	3.86279	0
GSK-1070916	REP.A008_MCF7_24H.C05	0.49421	2.73	0.004
GSK-1070916	REP.A008_MCF7_24H.C06	0.583	4.08575	0.001
GSK-1070916	REP.A008_PC3_24H.C01	0.90632	2.30046	0
GSK-1070916	REP.A008_YAPC_24H.C01	0.86751	2.32242	0
tozasertib	REP.A015_A375_24H.L13	1.09267	1.99672	0.003
tozasertib	REP.A015_HT29_24H.L13	1.30082	3.30795	0
tozasertib	REP.A015_MCF7_24H.L13	1.09208	3.65791	0
tozasertib	REP.A015_MCF7_24H.L14	0.80224	2.72495	0.002
tozasertib	REP.A015_MCF7_24H.L15	0.61579	2.67021	0
tozasertib	REP.A015_MCF7_24H.L16	0.53239	3.40979	0.001
profenamine	CPC005_MCF7_6H.BRD.A16311756.003.06.9.10	0.67099	1.525	0.042
alvocidib	LJP006_BT20_3H.A16	0.37842	1.8006	0.044
alvocidib	LJP006_HS578T_3H.A16	0.45023	1.77112	0.023
alvocidib	LJP006_MDAMB231_3H.A16	0.36038	1.75093	0.046
alvocidib	LJP006_MDAMB231_3H.A17	0.41457	2.13665	0.018
alvocidib	LJP006_SKBR3_3H.A15	0.46199	1.56445	0.049
alvocidib	LPROT003_NPC_6H.B07	0.67954	1.6092	0.037
bisbenzimide	CPC018_HT29_6H.BRD.K08554278.001.02.4.10	0.53479	1.50293	0.028
nilotinib	CPC014_PC3_24H.BRD.K81528515.001.03.9.10	0.90778	1.40374	0.042
dorsomorphin	CPC006_CL34_6H.BRD.K54233340.300.01.0.10	0.49694	1.57802	0.049
QL-XII-47	CPC014_MCF7_24H.BRD.U86922168.000.01.3.10	0.57563	2.07236	0.014
QL-XII-47	CPC014_MCF7_6H.BRD.U86922168.000.01.3.10	0.52158	1.9757	0.011
QL-XII-47	CPC014_NPC_24H.BRD.U86922168.000.01.3.10	0.62218	1.54084	0.033
QL-XII-47	CPC014_PC3_6H.BRD.U86922168.000.01.3.10	0.40447	2.40531	0.009
vemurafenib	CPC006_H1299_6H.BRD.K56343971.001.02.3.10	0.7991	1.60995	0.004
vemurafenib	CPC006_SW620_6H.BRD.K56343971.001.02.3.10	0.90882	1.97965	0
vemurafenib	CPC006_WSUDLCL2_6H.BRD.K56343971.001.02.3.10	0.68437	2.26202	0.001
AZ-628	CPC014_ASC_24H.BRD.K05804044.001.01.1.10	0.79365	1.4886	0.038
pazopanib	CPC014_HT29_6H.BRD.K74514084.003.01.9.10	0.71598	1.93148	0.001
AZ-628	CPC014_PC3_6H.BRD.K05804044.001.01.1.10	0.84243	1.62494	0.016
pazopanib	REP.A025_A375_24H.I01	0.53412	1.6741	0.026
pazopanib	REP.A025_HA1E_24H.I01	0.79314	1.69286	0.004
pazopanib	REP.A025_MCF7_24H.I01	0.84766	1.69631	0.006
TG-101348	CPC006_A375_24H.BRD.K12502280.001.01.5.11.1	1.27376	2.14798	0.001
BI-2536	CPC006_A375_24H.BRD.K64890080.001.03.9.10	0.81287	2.93113	0.002
TG-101348	CPC006_A375_6H.BRD.K12502280.001.01.5.11.1	0.68174	2.16868	0.001
BI-2536	CPC006_A375_6H.BRD.K64890080.001.03.9.10	0.52708	1.59828	0.018
TG-101348	CPC006_A549_24H.BRD.K12502280.001.01.5.11.1	1.15717	3.47103	0
TG-101348	CPC006_A549_6H.BRD.K12502280.001.01.5.11.1	0.86266	4.331	0
TG-101348	CPC006_AGS_6H.BRD.K12502280.001.01.5.11.1	0.6624	1.48742	0.046
TG-101348	CPC006_CORL23_6H.BRD.K12502280.001.01.5.11.1	0.69505	1.77003	0.004
BI-2536	CPC006_COV644_6H.BRD.K64890080.001.03.9.10	0.37157	2.39611	0.003
TG-101348	CPC006_DV90_6H.BRD.K12502280.001.01.5.11.1	0.55289	3.50418	0.001
BI-2536	CPC006_DV90_6H.BRD.K64890080.001.03.9.10	0.533	2.589	0.001
TG-101348	CPC006_EFO27_6H.BRD.K12502280.001.01.5.11.1	0.36786	2.30104	0.01
BI-2536	CPC006_HA1E_24H.BRD.K64890080.001.03.9.10	0.69005	2.82406	0.001
TG-101348	CPC006_HA1E_6H.BRD.K12502280.001.01.5.11.1	0.30805	2.12339	0.018
BI-2536	CPC006_HA1E_6H.BRD.K64890080.001.03.9.10	0.65586	1.74136	0.008
TG-101348	CPC006_HCC15_6H.BRD.K12502280.001.01.5.11.1	0.98199	2.28896	0
BI-2536	CPC006_HCC15_6H.BRD.K64890080.001.03.9.10	0.51589	1.78112	0.007
TG-101348	CPC006_HCC515_24H.BRD.K12502280.001.01.5.11.1	1.07005	3.79949	0
BI-2536	CPC006_HCC515_24H.BRD.K64890080.001.03.9.10	0.78781	1.91847	0.01
TG-101348	CPC006_HCC515_6H.BRD.K12502280.001.01.5.11.1	0.74064	2.32534	0
BI-2536	CPC006_HCC515_6H.BRD.K64890080.001.03.9.10	0.56466	3.00112	0.008
TG-101348	CPC006_HT115_6H.BRD.K12502280.001.01.5.11.1	0.49568	1.83529	0.015
TG-101348	CPC006_HT29_24H.BRD.K12502280.001.01.5.11.1	1.30301	2.5589	0
BI-2536	CPC006_HT29_24H.BRD.K64890080.001.03.9.10	0.75735	2.10904	0.001
TG-101348	CPC006_HT29_6H.BRD.K12502280.001.01.5.11.1	0.6579	3.72918	0.003
BI-2536	CPC006_HT29_6H.BRD.K64890080.001.03.9.10	0.66493	1.83644	0.003
TG-101348	CPC006_JHUEM2_6H.BRD.K12502280.001.01.5.11.1	0.54563	1.95626	0.007
TG-101348	CPC006_LOVO_6H.BRD.K12502280.001.01.5.11.1	0.49086	2.8624	0.004
BI-2536	CPC006_LOVO_6H.BRD.K64890080.001.03.9.10	0.80562	1.88452	0.002
TG-101348	CPC006_MCF7_24H.BRD.K12502280.001.01.5.11.1	1.12086	3.76137	0
BI-2536	CPC006_MCF7_24H.BRD.K64890080.001.03.9.10	0.37047	2.20353	0.023
TG-101348	CPC006_MCF7_6H.BRD.K12502280.001.01.5.11.1	0.66658	1.71232	0.012
BI-2536	CPC006_MCF7_6H.BRD.K64890080.001.03.9.10	0.65323	1.5339	0.031
BI-2536	CPC006_MDST8_6H.BRD.K64890080.001.03.9.10	0.3067	1.81471	0.047
TG-101348	CPC006_NCIH2073_6H.BRD.K12502280.001.01.5.11.1	0.75311	1.59995	0.016
TG-101348	CPC006_NCIH596_6H.BRD.K12502280.001.01.5.11.1	0.57014	3.35912	0.002
TG-101348	CPC006_NOMO1_6H.BRD.K12502280.001.01.5.11.1	0.65673	1.70621	0.004
TG-101348	CPC006_OV7_6H.BRD.K12502280.001.01.5.11.1	0.65752	1.85525	0.002
TG-101348	CPC006_PC3_24H.BRD.K12502280.001.01.5.11.1	1.0181	3.53994	0
BI-2536	CPC006_PC3_24H.BRD.K64890080.001.03.9.10	0.55968	2.04004	0.003
TG-101348	CPC006_PC3_6H.BRD.K12502280.001.01.5.11.1	0.48659	2.62671	0.001
BI-2536	CPC006_PC3_6H.BRD.K64890080.001.03.9.10	0.5437	1.88933	0.01
TG-101348	CPC006_PL21_6H.BRD.K12502280.001.01.5.11.1	0.63255	2.5981	0.001
BI-2536	CPC006_PL21_6H.BRD.K64890080.001.03.9.10	0.50438	2.97369	0.004
BI-2536	CPC006_RKO_6H.BRD.K64890080.001.03.9.10	0.63093	2.09975	0.003
TG-101348	CPC006_RMGI_6H.BRD.K12502280.001.01.5.11.1	0.66962	1.85823	0.001
BI-2536	CPC006_RMUGS_6H.BRD.K64890080.001.03.9.10	0.417238	1.87268	0.021
TG-101348	CPC006_SKLU1_6H.BRD.K12502280.001.01.5.11.1	0.50286	2.01614	0.005
TG-101348	CPC006_SKM1_6H.BRD.K12502280.001.01.5.11.1	0.53646	3.3644	0.001
BI-2536	CPC006_SKM1_6H.BRD.K64890080.001.03.9.10	0.4127	2.29365	0.011
TG-101348	CPC006_SNGM_6H.BRD.K12502280.001.01.5.11.1	0.6939	1.84936	0.003
TG-101348	CPC006_SNU1040_6H.BRD.K12502280.001.01.5.11.1	0.72065	2.01795	0.001
TG-101348	CPC006_SNUC4_6H.BRD.K12502280.001.01.5.11.1	0.62264	1.54774	0.036
BI-2536	CPC006_SNUC4_6H.BRD.K64890080.001.03.9.10	0.47756	1.41951	0.045
TG-101348	CPC006_SNUC5_6H.BRD.K12502280.001.01.5.11.1	0.57449	2.62775	0
TG-101348	CPC006_SW620_6H.BRD.K12502280.001.01.5.11.1	0.78554	3.91015	0
BI-2536	CPC006_SW620_6H.BRD.K64890080.001.03.9.10	0.42121	2.01095	0.012
BI-2536	CPC006_SW948_6H.BRD.K64890080.001.03.9.10	0.59851	1.87487	0.005
TG-101348	CPC006_T3M10_6H.BRD.K12502280.001.01.5.11.1	0.52825	3.00032	0.004
BI-2536	CPC006_THP1_6H.BRD.K64890080.001.03.9.10	0.34112	2.27616	0.018
TG-101348	CPC006_TYKNU_6H.BRD.K12502280.001.01.5.11.1	0.46794	1.63621	0.011
TG-101348	CPC006_U937_6H.BRD.K12502280.001.01.5.11.1	0.65294	2.60019	0
BI-2536	CPC006_U937_6H.BRD.K64890080.001.03.9.10	0.63922	2.14275	0.001
TG-101348	CPC006_VCAP_24H.BRD.K12502280.001.01.5.11.1	0.81144	1.55957	0.017
TG-101348	CPC006_VCAP_6H.BRD.K12502280.001.01.5.11.1	0.6769	2.10865	0.004
TG-101348	CPC006_WSUDLCL2_6H.BRD.K12502280.001.01.5.11.1	0.4425	3.42313	0.001
BI-2536	CPC006_WSUDLCL2_6H.BRD.K64890080.001.03.9.10	0.50668	2.16421	0.006
TG-101348	LJP005_A375_24H.L01	1.07571	2.23897	0.002
TG-101348	LJP005_A549_24H.L01	1.14556	3.31529	0
TG-101348	LJP005_HCC515_24H.L01	1.05488	2.2869	0.002
TG-101348	LJP005_HCC515_24H.L03	0.8087	2.03081	0.004
TG-101348	LJP005_HEPG2_24H.L01	0.77316	3.28294	0.001
TG-101348	LJP005_HS578T_3H.L01	0.39674	1.89939	0.015
TG-101348	LJP005_HT29_24H.L01	1.15586	2.42793	0
TG-101348	LJP005_MCF10A_24H.L01	1.20378	2.39626	0
TG-101348	LJP005_MCF10A_3H.L01	0.56171	1.7035	0.009
TG-101348	LJP005_MCF10A_3H.L02	0.30855	2.22744	0.015
TG-101348	LJP005_MCF7_24H.L01	1.05819	2.17815	0.001
TG-101348	LJP005_MDAMB231_24H.L01	1.10698	2.11207	0
TG-101348	LJP005_MDAMB231_24H.L02	1.11673	2.70498	0
TG-101348	LJP005_PC3_24H.L01	0.94444	3.70518	0
BI-2536	LJP006_A375_24H.D13	0.5577	2.27644	0.007
BI-2536	LJP006_A375_24H.D14	0.5143	2.57093	0.007
BI-2536	LJP006_A375_24H.D15	0.4762	2.81541	0.007
BI-2536	LJP006_HA1E_24H.D13	0.42978	2.449	0.006
BI-2536	LJP006_HCC515_24H.D13	0.63958	2.02536	0.008
BI-2536	LJP006_HS578T_24H.D13	0.60676	1.63708	0.023
BI-2536	LJP006_LNCAP_24H.D13	0.60769	2.10822	0.006
BI-2536	LJP006_LNCAP_24H.D14	0.45902	2.31727	0.007
BI-2536	LJP006_LNCAP_24H.D15	0.384664	1.94152	0.034
BI-2536	LJP006_MCF10A_24H.D13	0.72168	2.81142	0.004
BI-2536	LJP006_MCF10A_24H.D14	0.49518	2.79796	0.008
BI-2536	LJP006_MCF10A_24H.D15	0.43837	2.11085	0.017
BI-2536	LJP006_MCF7_24H.D13	0.41652	1.88771	0.026
BI-2536	LJP006_MDAMB231_24H.D13	0.83066	3.48833	0
BI-2536	LJP006_MDAMB231_24H.D14	0.84565	1.99405	0.004
BI-2536	LJP006_MDAMB231_24H.D15	0.68833	3.03643	0
BI-2536	LJP006_MDAMB231_24H.D16	0.38179	2.0497	0.031
BI-2536	LJP006_PC3_24H.D13	0.35758	1.72862	0.037
TG-101348	LPROT003_A375_6H.L02	0.61321	2.42954	0.001
TG-101348	LPROT003_A375_6H.L04	0.54112	3.26072	0
TG-101348	LPROT003_A375_6H.L06	0.43657	2.63691	0
TG-101348	LPROT003_NPC_6H.L01	0.46024	1.9752	0.003
TG-101348	LPROT003_NPC_6H.L03	0.3136	2.53773	0.015
BI-2536	REP.A018_A375_24H.I19	0.70916	2.47664	0
BI-2536	REP.A018_A375_24H.I20	0.48393	2.15495	0.005
BI-2536	REP.A018_A375_24H.I21	0.54735	2.55549	0.005
BI-2536	REP.A018_HA1E_24H.I19	0.77821	2.24135	0.001
BI-2536	REP.A018_HA1E_24H.I20	0.62076	1.90957	0.003
BI-2536	REP.A018_HA1E_24H.I21	0.57128	2.2208	0.003
BI-2536	REP.A018_HT29_24H.I19	0.65797	2.8524	0
BI-2536	REP.A018_HT29_24H.I20	0.49959	2.20937	0.013
BI-2536	REP.A018_MCF7_24H.I19	0.56841	2.81035	0.002
BI-2536	REP.A018_MCF7_24H.I20	0.41786	1.99837	0.022
BI-2536	REP.A018_PC3_24H.I19	0.57342	2.04109	0.006
BI-2536	REP.A018_PC3_24H.I20	0.378711	1.62575	0.043
BI-2536	REP.A018_YAPC_24H.I19	0.46005	2.08354	0.012
BI-2536	REP.A018_YAPC_24H.I20	0.36094	1.68872	0.037
dasatinib	CPC013_A549_24H.BRD.K49328571.001.04.4.10	0.64083	2.4507	0
dasatinib	LJP005_A375_24H.D02	0.93036	4.60849	0.001
dasatinib	LJP005_A375_24H.D03	0.60115	2.73811	0.004
dasatinib	LJP005_A375_24H.D06	0.286768	2.12708	0.017
dasatinib	LJP005_BT20_24H.D01	0.77478	3.13325	0
dasatinib	LJP005_BT20_24H.D02	0.65349	2.30896	0.001
dasatinib	LJP005_HCC515_24H.D02	1.00661	1.97226	0
dasatinib	LJP005_HCC515_24H.D03	0.96389	4.26483	0
dasatinib	LJP005_HCC515_24H.D04	0.69546	2.8852	0.001
dasatinib	LJP005_HT29_24H.D02	1.15067	4.62158	0
dasatinib	LJP005_HT29_24H.D03	0.7653	3.63386	0
dasatinib	LJP005_HT29_24H.D04	0.79476	3.112	0
dasatinib	LJP005_HT29_24H.D05	0.91195	4.68048	0
dasatinib	LJP005_MDAMB231_24H.D03	1.19666	3.08743	0
dasatinib	LJP005_MDAMB231_24H.D04	1.10371	2.69104	0
dasatinib	LJP005_MDAMB231_24H.D05	1.14606	2.60768	0
dasatinib	LJP005_MDAMB231_24H.D06	0.91756	3.78585	0
dasatinib	LJP005_MDAMB231_24H.D01	1.1387	3.50583	0
dasatinib	LJP005_MDAMB231_24H.D02	1.10015	3.47845	0
dasatinib	LJP005_SKBR3_24H.D01	0.83331	1.56327	0.024
dasatinib	LJP006_A375_24H.I01	0.98015	4.19639	0
dasatinib	LJP006_A375_24H.I03	0.75783	3.36349	0.001
dasatinib	LJP006_A375_24H.I04	0.81928	4.45109	0
dasatinib	LJP006_A549_24H.I03	0.44389	2.25794	0.007
dasatinib	LJP006_A549_24H.I04	0.40416	2.35633	0.007
dasatinib	LJP006_BT20_24H.I01	0.61249	2.03984	0.002
dasatinib	LJP006_HCC515_24H.I01	0.80006	4.20574	0
dasatinib	LJP006_HCC515_24H.I03	0.69945	2.83956	0.001
dasatinib	LJP006_HCC515_24H.I04	0.96854	3.17989	0
dasatinib	LJP006_HCC515_24H.I05	0.54182	1.66851	0.041
dasatinib	LJP006_HCC515_24H.I06	0.77409	4.39525	0
dasatinib	LJP006_HT29_24H.I01	1.28337	3.26939	0
dasatinib	LJP006_HT29_24H.I03	0.72671	3.35279	0.001
dasatinib	LJP006_MDAMB231_24H.I01	1.11807	2.27052	0.001
dasatinib	LJP006_MDAMB231_24H.I02	1.15324	2.36077	0.001
dasatinib	LJP006_MDAMB231_24H.I03	1.03243	3.59684	0
dasatinib	LJP006_MDAMB231_24H.I05	1.10643	2.55209	0
dasatinib	LJP006_MDAMB231_24H.I06	1.20918	2.60472	0
dasatinib	LJP006_MDAMB231_24H.I04	1.1323	2.34118	0
dasatinib	LJP006_SKBR3_24H.I01	0.46174	2.04052	0.014
dasatinib	LJP007_A375_24H.G13	1.12688	2.18749	0
dasatinib	LJP007_A375_24H.G14	1.1512	2.23993	0
dasatinib	LJP007_A375_24H.G16	0.91702	1.77654	0.003
dasatinib	LJP007_A375_24H.G17	0.9098	1.40816	0.043
dasatinib	LJP007_A375_24H.G18	0.60875	2.41328	0.004
dasatinib	LJP007_A549_24H.G13	0.62042	3.91391	0
dasatinib	LJP007_A549_24H.G14	0.66623	2.94271	0.001
dasatinib	LJP007_A549_24H.G15	0.8941	2.80971	0
dasatinib	LJP007_A549_24H.G16	0.66016	3.45761	0
dasatinib	LJP007_A549_24H.G18	0.42107	1.73621	0.026
dasatinib	LJP007_HCC515_24H.G18	0.63429	2.11737	0
dasatinib	LJP007_HT29_24H.G13	1.2041	1.81985	0
dasatinib	LJP007_HT29_24H.G14	1.21756	2.41924	0
dasatinib	LJP007_HT29_24H.G15	0.98541	1.47063	0.023
dasatinib	LJP007_HT29_24H.G17	0.78197	1.49658	0.028
dasatinib	LJP007_HT29_24H.G18	0.74543	1.79833	0.001
dasatinib	LJP008_A375_24H.G14	0.74848	3.87759	0
dasatinib	LJP008_A375_24H.G15	0.71476	3.43817	0.001
dasatinib	LJP008_A375_24H.G16	0.88973	2.66688	0
dasatinib	LJP008_A375_24H.G17	0.75156	4.04314	0
dasatinib	LJP008_A375_24H.G18	0.86427	1.99602	0.002
dasatinib	LJP008_A375_24H.G13	1.1366	2.08269	0
dasatinib	LJP008_A549_24H.G13	0.74101	4.14305	0
dasatinib	LJP008_A549_24H.G14	0.7503	4.20627	0
dasatinib	LJP008_A549_24H.G15	0.9377	2.08608	0.002
dasatinib	LJP008_A549_24H.G16	0.68516	4.02476	0
dasatinib	LJP008_A549_24H.G17	0.75574	4.7246	0
dasatinib	LJP008_A549_24H.G18	0.94167	4.01932	0
dasatinib	LJP008_HCC515_24H.G14	0.54991	1.60933	0.043
dasatinib	LJP008_HCC515_24H.G15	0.93737	3.00166	0
dasatinib	LJP008_HCC515_24H.G16	0.63272	2.08147	0.003
dasatinib	LJP008_HCC515_24H.G17	0.40975	2.23012	0.018
dasatinib	LJP008_HT29_24H.G13	1.27897	2.34609	0
dasatinib	LJP008_HT29_24H.G14	0.69301	2.81214	0.002
dasatinib	LJP008_HT29_24H.G15	0.86259	1.41192	0.032
dasatinib	LJP008_HT29_24H.G17	0.74486	1.82501	0
dasatinib	LJP008_HT29_24H.G18	0.69288	2.04008	0
dasatinib	LJP009_A375_24H.G13	1.15393	2.1978	0
dasatinib	LJP009_A375_24H.G14	1.02529	1.65697	0.002
dasatinib	LJP009_A375_24H.G15	0.94073	2.35815	0
dasatinib	LJP009_A375_24H.G16	0.88894	1.4084	0.03
dasatinib	LJP009_A375_24H.G17	0.85156	1.45269	0.034
dasatinib	LJP009_A549_24H.G13	0.60975	2.93641	0.001
dasatinib	LJP009_A549_24H.G14	0.67439	3.79564	0
dasatinib	LJP009_A549_24H.G15	0.66778	3.35706	0
dasatinib	LJP009_A549_24H.G16	0.63299	3.81226	0
dasatinib	LJP009_HT29_24H.G13	1.32905	2.38973	0
dasatinib	LJP009_HT29_24H.G14	0.86656	1.62453	0.009
dasatinib	LJP009_HT29_24H.G15	0.85795	2.28944	0
dasatinib	LJP009_HT29_24H.G16	0.87591	2.06831	0
dasatinib	LJP009_HT29_24H.G18	0.59044	3.93464	0
dasatinib	REP.A019_A375_24H.L13	0.93146	4.37215	0.001
dasatinib	REP.A019_A375_24H.L14	0.72048	3.76913	0
dasatinib	REP.A019_A375_24H.L15	0.69869	4.18425	0
dasatinib	REP.A019_A375_24H.L16	0.56515	3.31245	0.003
dasatinib	REP.A019_A375_24H.L17	0.6908	2.34357	0.001
dasatinib	REP.A019_HT29_24H.L13	1.34668	4.55029	0
dasatinib	REP.A019_HT29_24H.L14	0.80882	3.86028	0
dasatinib	REP.A019_HT29_24H.L15	0.92658	5.10778	0
dasatinib	REP.A019_HT29_24H.L16	0.7792	4.8364	0
dasatinib	REP.A019_HT29_24H.L17	0.43764	2.09359	0.01
dasatinib	REP.A019_YAPC_24H.L13	0.8582	4.31461	0
dasatinib	REP.A019_YAPC_24H.L14	0.95591	4.1654	0
dasatinib	REP.A019_YAPC_24H.L15	0.92138	4.22575	0
dasatinib	REP.A019_YAPC_24H.L16	0.80389	4.12589	0
dasatinib	REP.A019_YAPC_24H.L17	0.58443	2.72115	0
nisoldipine	CPC011_A549_24H.BRD.A96107863.001.10.0.10	0.73456	1.39107	0.048
mibefradil	CPC017_HEPG2_6H.BRD.K09549677.300.01.8.10	0.86929	2.21654	0
felodipine	CPD002_PC3_24H.BRD.A30815329.001.04.8.10	0.77057	1.54521	0.028
mibefradil	CPC001_PC3_24H.BRD.K09549677.300.01.8.10	0.5527	1.85111	0.03
amiodarone	CPC020_MCF7_24H.BRD.K87555556.003.02.4.10	0.76714	1.62415	0.015
fluspirilene	CPC006_HT29_24H.BRD.K77947974.001.05.6.4.21	0.9237	1.63058	0.015
W-9	CPC017_A375_6H.BRD.K68341547.003.01.6.10	0.82039	1.44133	0.045
SU-11652	CPC006_MCF7_24H.BRD.K60623809.001.02.0.10	0.92968	1.87722	0.001
SU-11652	CPC006_RKO_6H.BRD.K60623809.001.02.0.10	0.80176	1.72997	0
lavendustin-c	CPC014_PC3_24H.BRD.K80725632.001.04.8.10	1.12769	1.71634	0
staurosporine	LPROT002_A375_6H.N19	0.44415	2.62969	0.018
staurosporine	LPROT002_A375_6H.N21	0.47672	1.70921	0.039
staurosporine	LPROT002_A549_6H.M19	0.47028	2.20181	0.045
staurosporine	LPROT002_MCF7_6H.N20	0.55694	1.67884	0.032
staurosporine	LPROT002_NPC.TAK_6H.M20	0.87674	1.47719	0.046
staurosporine	LPROT003_A375_6H.N24	0.58755	2.15936	0.023
staurosporine	LPROT003_A549_6H.M20	0.652	2.43525	0.014
staurosporine	LPROT003_A549_6H.M22	0.61697	1.94929	0.032
staurosporine	LPROT003_NPC_6H.N21	0.82915	1.5961	0.023
staurosporine	LPROT003_NPC_6H.N23	0.80861	1.87054	0.002
staurosporine	LPROT003_PC3_6H.M19	0.50221	1.88414	0.036
staurosporine	LPROT003_PC3_6H.M21	0.45842	2.09611	0.033
staurosporine	LPROT003_PC3_6H.M23	0.56801	2.82333	0.007
cyclosporin-a	CPC001_HA1E_6H.BRD.A38030642.001.01.2.10	0.45174	2.55101	0.002
cyclosporin-a	CPC001_PC3_24H.BRD.A38030642.001.01.2.10	1.08095	1.95415	0.002
cyclosporin-a	CPC002_PC3_24H.BRD.A64290322.001.01.6.10	0.92386	1.994	0.003
cyclosporin-a	CPC002_VCAP_24H.BRD.A64290322.001.01.6.10	0.90198	2.05034	0.001
cyclosporin-a	CPC004_PC3_24H.BRD.A69815203.001.05.0.10	0.92848	1.52473	0.029
cyclosporin-a	CPC006_HT29_24H.BRD.A38030642.001.02.0.10	0.73467	3.849	0
cyclosporin-a	CPC006_MCF7_24H.BRD.A38030642.001.02.0.10	0.59665	2.71134	0.011
cyclosporin-a	CPC006_THP1_6H.BRD.A38030642.001.02.0.10	0.57902	1.6797	0.015
cyclosporin-a	CPC016_MCF7_24H.BRD.A69815203.001.05.0.10	0.94586	2.26844	0
cyclosporin-a	CPC017_A549_24H.BRD.A38030642.001.01.2.10	0.47885	2.15854	0.027
cyclosporin-a	CPC017_A549_6H.BRD.A38030642.001.01.2.10	0.40775	1.68503	0.047
cyclosporin-a	CPC017_ASC_24H.BRD.A38030642.001.01.2.10	0.70351	1.45653	0.036
cyclosporin-a	CPC017_MCF7_24H.BRD.A38030642.001.01.2.10	0.98472	1.73048	0.006
cyclosporin-a	CPC018_MCF7_24H.BRD.A64290322.001.01.6.10	0.86725	1.76627	0.006
cyclosporin-a	REP.A022_HT29_24H.N03	0.38784	1.52762	0.037
cyclosporin-a	REP.A022_MCF7_24H.N01	0.96075	1.79879	0.003
cyclosporin-a	REP.A022_PC3_24H.N01	0.8937	1.64105	0.016
NNC-55-0396	CPC003_VCAP_24H.BRD.K78122587.300.01.9.10	0.68491	1.57194	0.05
NNC-55-0396	CPC003_VCAP_6H.BRD.K78122587.300.01.9.10	0.66266	1.58531	0.034
danazol	CPC002_PC3_6H.BRD.A20243730.001.01.4.10	0.57993	1.46874	0.044
midostaurin	CPC002_PC3_6H.BRD.K13646352.001.01.2.10	0.83466	1.50574	0.03
midostaurin	REP.A010_A375_24H.I03	0.78327	1.62818	0.007
midostaurin	REP.A010_A375_24H.I04	0.86566	1.99271	0
midostaurin	REP.A010_A375_24H.I06	0.59427	1.64504	0.015
midostaurin	REP.A010_PC3_24H.I01	0.73262	1.51114	0.013
midostaurin	REP.A010_PC3_24H.I02	0.58769	1.49381	0.035
PHA-793887	LJP006_HCC515_24H.E22	0.67835	2.66285	0.007
PHA-793887	LJP006_HEPG2_24H.E19	0.50541	1.59167	0.044
PHA-793887	LJP006_MDAMB231_24H.E21	0.38329	2.02669	0.047
PHA-793887	LJP006_PC3_24H.E21	0.4189	2.11854	0.01
PHA-793887	REP.A018_HT29_24H.J07	0.51436	1.97368	0.036
palbociclib	CPC014_MCF7_24H.BRD.K51313569.001.02.9.10	0.67275	2.55357	0.005
palbociclib	LJP006_A375_24H.E13	0.52134	1.87637	0.036
palbociclib	LJP006_A375_24H.E14	0.43348	2.01941	0.04
palbociclib	LJP006_A549_24H.E13	0.60066	2.12439	0.009
palbociclib	LJP006_A549_24H.E15	0.66621	2.81934	0.001
palbociclib	LJP006_A549_24H.E16	0.64343	1.48033	0.05
palbociclib	LJP006_BT20_24H.E13	0.45573	2.16928	0.024
palbociclib	LJP006_HCC515_24H.E14	0.5531	2.50374	0.011
palbociclib	LJP006_HCC515_24H.E15	0.40015	2.39419	0.029
palbociclib	LJP006_HS578T_24H.E13	0.56903	1.73829	0.028
palbociclib	LJP006_HT29_24H.E13	0.87343	1.95266	0.001
palbociclib	LJP006_HT29_24H.E15	0.55646	2.25824	0.018
palbociclib	LJP006_HT29_24H.E17	0.48672	2.40845	0.019
palbociclib	LJP006_MDAMB231_24H.E13	0.69038	2.3669	0.006
palbociclib	LJP006_MDAMB231_24H.E15	0.62988	2.04422	0.012
palbociclib	LJP006_PC3_24H.E13	0.45417	2.26914	0.024
palbociclib	LJP006_PC3_24H.E15	0.46602	1.76578	0.024
palbociclib	REP.A016_A375_24H.A19	0.75706	1.93014	0.014
palbociclib	REP.A016_A375_24H.A20	0.81316	2.66084	0.003
palbociclib	REP.A016_A375_24H.A21	0.67723	1.6624	0.027
palbociclib	REP.A016_A375_24H.A22	0.43485	2.25779	0.019
palbociclib	REP.A016_A375_24H.A23	0.59766	2.92823	0.002
palbociclib	REP.A016_HT29_24H.A19	1.03163	2.25406	0.001
palbociclib	REP.A016_HT29_24H.A20	0.9581	2.22755	0.001
palbociclib	REP.A016_HT29_24H.A21	0.89092	2.06701	0.005
palbociclib	REP.A016_HT29_24H.A22	0.87102	2.8689	0
palbociclib	REP.A016_HT29_24H.A23	1.03736	1.96784	0
palbociclib	REP.A016_HT29_24H.A24	0.78927	2.40245	0
palbociclib	REP.A016_MCF7_24H.A19	0.89497	2.28103	0.003
palbociclib	REP.A016_MCF7_24H.A20	0.89527	2.63866	0.001
palbociclib	REP.A016_MCF7_24H.A21	0.82808	2.81889	0.002
palbociclib	REP.A016_MCF7_24H.A22	0.89658	2.29769	0
palbociclib	REP.A016_MCF7_24H.A23	1.02121	1.62918	0.005
palbociclib	REP.A016_PC3_24H.A19	0.80702	1.60544	0.018
palbociclib	REP.A016_PC3_24H.A20	0.77466	1.63724	0.013
palbociclib	REP.A016_PC3_24H.A21	0.72676	3.2066	0.001
palbociclib	REP.A016_PC3_24H.A22	0.69341	1.5124	0.044
palbociclib	REP.A016_PC3_24H.A23	0.76325	1.47871	0.037
palbociclib	REP.A016_YAPC_24H.A20	0.59992	2.24699	0.003
palbociclib	REP.A016_YAPC_24H.A21	0.5015	2.42937	0.011
sirolimus	ASG001_PC3_24H.BRD.A79768653.001.01.3.0.08	0.98942	4.79872	0
sirolimus	ASG001_PC3_24H.BRD.A79768653.001.01.3.0.4	1.20327	5.7466	0
sirolimus	ASG001_PC3_24H.BRD.A79768653.001.01.3.10	1.19186	5.60062	0
sirolimus	ASG001_PC3_24H.BRD.A79768653.001.01.3.2	1.05935	5.51439	0
sirolimus	ASG001_PC3_6H.BRD.A79768653.001.01.3.0.08	0.90609	2.92561	0
sirolimus	ASG001_PC3_6H.BRD.A79768653.001.01.3.0.4	0.80995	3.64566	0
sirolimus	ASG001_PC3_6H.BRD.A79768653.001.01.3.10	0.98862	3.19406	0
sirolimus	ASG001_PC3_6H.BRD.A79768653.001.01.3.2	0.96279	3.17627	0
sirolimus	CPC004_A375_6H.BRD.A79768653.001.02.1.10	0.79811	5.30096	0
sirolimus	CPC004_HA1E_6H.BRD.A79768653.001.02.1.10	0.88932	2.16295	0
sirolimus	CPC004_HCC515_24H.BRD.A79768653.001.02.1.10	1.19658	2.39685	0
sirolimus	CPC004_HCC515_6H.BRD.A79768653.001.02.1.10	0.74268	2.92166	0
sirolimus	CPC004_HT29_6H.BRD.A79768653.001.02.1.10	0.6232	3.20395	0
sirolimus	CPC004_PC3_24H.BRD.A79768653.001.02.1.10	1.1519	2.95977	0
sirolimus	CPC004_VCAP_24H.BRD.A79768653.001.02.1.10	1.13922	2.37286	0
sirolimus	CPC004_VCAP_6H.BRD.A79768653.001.02.1.10	0.92411	2.21556	0
sirolimus	CPC006_A375_6H.BRD.A23770159.001.02.3.11.1	0.76275	2.907	0
sirolimus	CPC006_A549_24H.BRD.A79768653.001.02.1.10	0.9826	3.45463	0
sirolimus	CPC006_A549_6H.BRD.A23770159.001.02.3.11.1	0.98267	4.07854	0
sirolimus	CPC006_A549_6H.BRD.A79768653.001.02.1.10	1.05024	3.53852	0
sirolimus	CPC006_AGS_6H.BRD.A79768653.001.02.1.10	0.74786	2.56078	0
sirolimus	CPC006_EFO27_6H.BRD.A79768653.001.02.1.10	0.96218	2.98803	0
sirolimus	CPC006_HA1E_6H.BRD.A23770159.001.02.3.11.1	0.68864	1.94033	0.003
sirolimus	CPC006_HA1E_6H.BRD.A79768653.001.02.1.10	0.85032	3.1192	0
sirolimus	CPC006_HCC15_6H.BRD.A79768653.001.02.1.10	0.76053	1.51401	0.031
sirolimus	CPC006_HCC515_24H.BRD.A79768653.001.02.1.10	1.08125	2.07517	0.001
sirolimus	CPC006_HCC515_6H.BRD.A79768653.001.02.1.10	0.67706	3.9247	0
sirolimus	CPC006_HT29_24H.BRD.A79768653.001.02.1.10	0.82831	3.61832	0
sirolimus	CPC006_HT29_6H.BRD.A23770159.001.02.3.11.1	0.60174	1.69945	0.027
sirolimus	CPC006_HT29_6H.BRD.A79768653.001.02.1.10	0.82148	2.325	0
sirolimus	CPC006_MCF7_6H.BRD.A79768653.001.02.1.10	1.03807	2.0136	0
sirolimus	CPC006_MDST8_6H.BRD.A23770159.001.02.3.11.1	0.79458	2.8388	0
sirolimus	CPC006_MDST8_6H.BRD.A79768653.001.02.1.10	0.92282	2.62116	0
sirolimus	CPC006_NCIH2073_6H.BRD.A79768653.001.02.1.10	0.76906	2.08945	0.001
sirolimus	CPC006_NCIH596_6H.BRD.A79768653.001.02.1.10	0.67578	2.10785	0.004
sirolimus	CPC006_NOMO1_6H.BRD.A79768653.001.02.1.10	0.72252	4.80688	0
sirolimus	CPC006_PC3_24H.BRD.A79768653.001.02.1.10	1.34283	3.57953	0
sirolimus	CPC006_PC3_6H.BRD.A79768653.001.02.1.10	0.89639	3.65079	0
sirolimus	CPC006_SKM1_6H.BRD.A79768653.001.02.1.10	0.5766	3.49626	0
sirolimus	CPC006_SNU1040_6H.BRD.A79768653.001.02.1.10	0.7459	2.11741	0.001
sirolimus	CPC006_SW620_6H.BRD.A23770159.001.02.3.11.1	0.82013	2.35325	0
sirolimus	CPC006_SW620_6H.BRD.A79768653.001.02.1.10	0.92804	4.14854	0
sirolimus	CPC006_THP1_6H.BRD.A79768653.001.02.1.10	0.83128	2.84758	0
sirolimus	CPC006_U937_6H.BRD.A79768653.001.02.1.10	0.84405	3.71916	0
sirolimus	CPC006_VCAP_6H.BRD.A79768653.001.02.1.10	0.83889	1.85264	0.003
sirolimus	CPC006_WSUDLCL2_6H.BRD.A79768653.001.02.1.10	0.67401	4.50163	0
sirolimus	CPC012_A375_6H.BRD.K89626439.001.01.0.10	0.82383	4.42365	0
sirolimus	CPC012_ASC_24H.BRD.K89626439.001.01.0.10	0.86132	1.58949	0.019
sirolimus	CPC012_HT29_6H.BRD.K89626439.001.01.0.10	0.84544	4.53648	0
sirolimus	CPC012_MCF7_6H.BRD.K89626439.001.01.0.10	0.6616	3.65919	0
sirolimus	CPC012_NPC_24H.BRD.K89626439.001.01.0.10	0.76992	5.06537	0
sirolimus	CPC012_PC3_24H.BRD.K89626439.001.01.0.10	1.20768	2.17122	0
sirolimus	CPC012_PC3_6H.BRD.K89626439.001.01.0.10	0.83767	5.1938	0
sirolimus	CPC012_VCAP_24H.BRD.K89626439.001.01.0.10	0.9322	1.68138	0.003
sirolimus	CPC014_ASC_24H.BRD.K99369265.001.01.4.10	0.68846	4.65533	0
sirolimus	CPC014_HEPG2_6H.BRD.K84937637.001.03.2.10	0.5096	1.91568	0.005
sirolimus	CPC014_HT29_6H.BRD.K84937637.001.03.2.10	0.4771	2.52964	0.002
sirolimus	CPC014_MCF7_6H.BRD.K84937637.001.03.2.10	0.92082	3.06131	0
sirolimus	CPC014_NPC_24H.BRD.K84937637.001.03.2.10	0.80705	2.01591	0
sirolimus	CPC014_NPC_24H.BRD.K99369265.001.01.4.10	0.64147	3.96929	0
sirolimus	CPC014_PC3_24H.BRD.K99369265.001.01.4.10	0.78314	3.98391	0
sirolimus	CPC018_A375_6H.BRD.A79768653.001.03.9.10	1.06209	2.26434	0
sirolimus	CPC018_HT29_6H.BRD.A79768653.001.03.9.10	1.02929	2.26386	0
sirolimus	CPC018_NPC_24H.BRD.A79768653.001.03.9.10	0.81558	1.79366	0
sirolimus	LJP006_PC3_24H.L13	0.80693	5.46372	0
sirolimus	LJP006_PC3_24H.L14	0.70223	5.17786	0
sirolimus	LJP006_PC3_24H.L15	0.89403	5.18876	0
sirolimus	LJP006_PC3_24H.L16	0.76064	4.84351	0
sirolimus	LJP006_PC3_24H.L18	0.5762	2.28989	0.001
sirolimus	LJP007_ASC.C_24H.B03	0.73259	2.47232	0
sirolimus	LJP007_HCC515_24H.B03	0.84413	4.63974	0
sirolimus	LJP007_HME1_24H.B03	0.73125	3.17665	0.001
sirolimus	LJP007_HUVEC_24H.B03	0.90732	2.58036	0
sirolimus	LJP007_NPC.CAS9_24H.B03	0.72273	3.90388	0
sirolimus	LJP007_NPC.TAK_24H.B03	0.97627	2.21394	0
sirolimus	LJP007_NPC_24H.B03	0.94527	4.18171	0
sirolimus	LJP007_PC3_24H.B03	1.08459	2.56199	0
sirolimus	LJP008_ASC.C_24H.B03	0.87944	2.06598	0.003
sirolimus	LJP008_HCC515_24H.B03	1.05316	2.55597	0
sirolimus	LJP008_HME1_24H.B03	0.82661	3.5305	0
sirolimus	LJP008_HUVEC_24H.B03	1.11888	2.86397	0
sirolimus	LJP008_NPC.CAS9_24H.B03	0.98516	2.20673	0
sirolimus	LJP008_NPC.TAK_24H.B03	0.8478	2.86808	0.001
sirolimus	LJP008_NPC_24H.B03	1.02856	3.15984	0
sirolimus	LJP008_PC3_24H.B03	1.01204	3.97313	0
sirolimus	LJP009_ASC.C_24H.B03	0.61428	3.38295	0.001
sirolimus	LJP009_HME1_24H.B03	0.80306	5.12208	0
sirolimus	LJP009_HUVEC_24H.B03	1.07815	2.49336	0
sirolimus	LJP009_NPC.CAS9_24H.B03	1.14029	3.19666	0
sirolimus	LJP009_NPC.TAK_24H.B03	0.94965	2.11899	0.001
sirolimus	LJP009_NPC_24H.B03	0.96385	4.55305	0
sirolimus	LJP009_PC3_24H.B03	1.19078	3.69516	0
phorbol-12-myristate-13-acetate	CPC006_A549_24H.BRD.A15079084.001.02.9.10	0.79571	3.53027	0.001
phorbol-12-myristate-13-acetate	CPC006_A549_6H.BRD.A15079084.001.02.9.10	0.94474	2.84389	0
phorbol-12-myristate-13-acetate	CPC006_HCC515_24H.BRD.A15079084.001.02.9.10	0.6758	3.01072	0.002
phorbol-12-myristate-13-acetate	CPC006_HT29_24H.BRD.A15079084.001.02.9.10	0.90179	2.55386	0.001
phorbol-12-myristate-13-acetate	CPC006_HT29_6H.BRD.A15079084.001.02.9.10	0.80221	1.79331	0.01
phorbol-12-myristate-13-acetate	CPC006_MDST8_6H.BRD.A15079084.001.02.9.10	0.59649	2.72207	0.002
phorbol-12-myristate-13-acetate	CPC006_NCIH2073_6H.BRD.A15079084.001.02.9.10	0.65885	2.85075	0.002
phorbol-12-myristate-13-acetate	CPC006_PC3_24H.BRD.A15079084.001.02.9.10	0.95468	2.45218	0
phorbol-12-myristate-13-acetate	CPC006_PC3_6H.BRD.A15079084.001.02.9.10	0.70171	2.18857	0.002
phorbol-12-myristate-13-acetate	CPC006_SNU1040_6H.BRD.A15079084.001.02.9.10	0.57846	2.15502	0.007
NSC-663284	CPC004_HEPG2_6H.BRD.K03109492.001.01.4.10	0.50737	1.50849	0.027
A-443644	CPC014_A549_6H.BRD.K38615104.001.06.8.10	0.59763	1.71727	0.033
BRD-K71726959	CPC006_HEPG2_6H.BRD.K71726959.001.06.7.122.55	0.61148	1.59971	0.02
CGP-60474	CPC013_A549_6H.BRD.K79090631.001.15.7.10	0.70259	1.47081	0.033
aminopurvalanol-a	CPC016_HT29_6H.BRD.K07762753.001.02.8.10	0.78266	1.42167	0.038
Ro-3306	CPC020_VCAP_24H.BRD.K78373679.001.01.1.10	0.70949	1.46384	0.038
CGP-60474	LJP005_HS578T_3H.F02	0.37642	2.04823	0.038
CGP-60474	LJP005_HS578T_3H.F03	0.52909	2.09834	0.022
CGP-60474	LJP005_MCF7_3H.F04	0.39196	2.21043	0.039
CGP-60474	LJP005_SKBR3_3H.F01	0.62799	1.57429	0.034
CGP-60474	LJP006_HME1_3H.G02	0.55418	1.51162	0.045
CGP-60474	LJP006_SKBR3_3H.G04	0.42839	1.59069	0.04
PHA-793887	REP.A018_PC3_24H.J07	0.40806	1.72326	0.048
roscovitine	CPC002_HCC515_24H.BRD.K07691486.001.04.9.10	0.51103	1.96923	0.005
BMS-536924	CPC006_VCAP_24H.BRD.K34581968.001.01.2.11.1	0.80218	1.4659	0.047
BX-795	LJP009_SKL_24H.I07	0.78587	1.65332	0.016
LY-294002	CPC005_A375_6H.BRD.K27305650.003.01.4.10	0.91021	1.81812	0.002
AZD-7762	CPC013_MCF7_24H.BRD.K46056750.001.01.3.10	1.12462	1.52562	0.019
SB-218078	CPC016_A549_6H.BRD.A06352508.001.02.9.10	0.31226	1.94813	0.049
AZD-7762	LJP006_HME1_24H.L01	1.25026	1.93407	0
AZD-7762	LJP006_MCF10A_24H.L01	1.23995	1.56618	0.008
AZD-7762	LJP006_MDAMB231_24H.L01	1.05527	1.60577	0.01
SB-203580	LJP009_A375_24H.G07	0.74379	1.48979	0.04
AZD-7762	CPC013_A549_24H.BRD.K46056750.001.01.3.10	1.36721	1.97454	0
AZD-7762	CPC013_A549_6H.BRD.K46056750.001.01.3.10	0.93965	1.84142	0
AZD-7762	CPC013_ASC_24H.BRD.K46056750.001.01.3.10	1.25134	2.98423	0
AZD-7762	CPC013_HA1E_6H.BRD.K46056750.001.01.3.10	0.74554	1.66922	0.005
AZD-7762	CPC013_HT29_6H.BRD.K46056750.001.01.3.10	0.94203	3.18156	0
AZD-7762	CPC013_MCF7_6H.BRD.K46056750.001.01.3.10	1.02824	2.95135	0
AZD-7762	CPC013_PC3_6H.BRD.K46056750.001.01.3.10	0.75764	2.08467	0
AZD-7762	CPC013_SKB_24H.BRD.K46056750.001.01.3.10	0.85722	1.4641	0.03
AZD-7762	LJP006_A375_24H.L01	1.08136	1.53203	0.021
AZD-7762	LJP006_A375_24H.L02	0.90274	1.51886	0.035
AZD-7762	LJP006_A375_24H.L03	0.78995	1.74307	0.006
AZD-7762	LJP006_A549_24H.L01	1.39446	2.86631	0
AZD-7762	LJP006_A549_24H.L02	1.04872	1.89877	0.006
AZD-7762	LJP006_A549_24H.L03	0.65577	1.71377	0.007
AZD-7762	LJP006_HEPG2_24H.L01	0.90405	1.93255	0
AZD-7762	LJP006_HT29_24H.L01	0.98412	1.94912	0
AZD-7762	LJP006_HT29_24H.L02	1.12612	1.64378	0.001
AZD-7762	LJP006_MCF7_24H.L01	1.16746	2.7055	0
AZD-7762	LJP006_MDAMB231_24H.L02	1.26188	2.37244	0
AZD-7762	LJP006_MDAMB231_24H.L03	1.23443	3.25786	0
AZD-7762	LJP006_PC3_24H.L01	0.92609	2.06304	0.002
triflupromazine	CPC004_VCAP_6H.BRD.K63675182.003.14.5.10	0.58987	1.47503	0.032
paroxetine	CPC015_NPC_24H.BRD.K37991163.003.06.8.10	0.87547	1.68843	0.003
zamifenacin	CPC005_A375_24H.BRD.K80451230.051.01.8.10	0.76538	1.59006	0.018
paroxetine	CPC004_HT29_6H.BRD.K37991163.003.06.8.10	1.0466	1.56196	0.001
nortriptyline	CPC018_HT29_6H.BRD.K91263825.001.03.6.10	0.69136	1.79062	0.002
nicotine	REP.A011_HA1E_24H.F13	0.69968	2.11343	0.001
thioridazine	CPC006_U937_6H.BRD.A84481105.003.17.2.10	0.78813	1.50579	0.03
gemcitabine	CPC006_MCF7_24H.BRD.K15108141.001.01.7.0.08	0.83599	3.27259	0.001
gemcitabine	CPD003_MCF7_24H.BRD.K15108141.001.03.3.10	0.99637	2.64598	0
gemcitabine	CPD003_PC3_24H.BRD.K15108141.001.03.3.10	0.33945	1.99219	0.027
gemcitabine	REP.A010_HELA_24H.N13	0.53739	1.89703	0.006
gemcitabine	REP.A010_HELA_24H.N14	0.45026	3.01774	0.005
gemcitabine	REP.A010_HELA_24H.N15	0.455554	1.81502	0.018
gemcitabine	REP.A010_HELA_24H.N16	0.48959	1.94361	0.024
gemcitabine	REP.A010_HELA_24H.N17	0.47336	2.59714	0.006
gemcitabine	REP.A010_HELA_24H.N18	0.6074	2.31621	0.002
gemcitabine	REP.A010_MCF7_24H.N13	0.72863	1.84127	0.003
gemcitabine	REP.A010_MCF7_24H.N14	0.63722	3.45242	0.003
gemcitabine	REP.A010_MCF7_24H.N15	0.81388	2.87094	0
gemcitabine	REP.A010_MCF7_24H.N16	0.69977	3.76686	0
gemcitabine	REP.A010_MCF7_24H.N17	0.77953	4.23433	0
gemcitabine	REP.A010_MCF7_24H.N18	0.84556	2.7052	0.001
etomoxir	CPC011_HT29_6H.BRD.A67552655.001.04.7.10	0.68617	1.67924	0.007
perhexiline	CPC006_A375_24H.BRD.A19633847.050.20.6.10	0.90948	1.46151	0.033
perhexiline	CPC006_A549_24H.BRD.A19633847.050.20.6.10	0.481294	1.62314	0.042
perhexiline	CPC006_A549_6H.BRD.A19633847.050.20.6.10	0.86918	2.75636	0
perhexiline	CPC006_DV90_6H.BRD.A19633847.050.20.6.10	0.70284	1.53671	0.029
perhexiline	CPC006_EFO27_6H.BRD.A19633847.050.20.6.10	0.5684	1.6506	0.02
perhexiline	CPC006_HA1E_6H.BRD.A19633847.050.20.6.10	0.63268	3.1984	0.001
perhexiline	CPC006_HCC15_6H.BRD.A19633847.050.20.6.10	0.88634	1.49526	0.03
perhexiline	CPC006_HCC515_24H.BRD.A19633847.050.20.6.10	1.0126	2.16498	0.001
perhexiline	CPC006_HCC515_6H.BRD.A19633847.050.20.6.10	0.56325	2.68542	0.001
perhexiline	CPC006_HCT116_6H.BRD.A19633847.050.20.6.10	0.84129	1.59997	0.008
perhexiline	CPC006_HEPG2_6H.BRD.A19633847.050.20.6.10	0.93196	2.47445	0.001
perhexiline	CPC006_HT29_24H.BRD.A19633847.050.20.6.10	0.86699	2.20154	0.006
perhexiline	CPC006_HT29_6H.BRD.A19633847.050.20.6.10	0.98607	2.04176	0
perhexiline	CPC006_LOVO_6H.BRD.A19633847.050.20.6.10	0.66905	1.51561	0.037
perhexiline	CPC006_MCF7_24H.BRD.A19633847.050.20.6.10	0.9892	2.53634	0
perhexiline	CPC006_NCIH508_6H.BRD.A19633847.050.20.6.10	0.59589	2.81238	0.003
perhexiline	CPC006_NCIH596_6H.BRD.A19633847.050.20.6.10	0.3348	1.88615	0.04
perhexiline	CPC006_PC3_6H.BRD.A19633847.050.20.6.10	0.78578	2.08638	0
perhexiline	CPC006_PL21_6H.BRD.A19633847.050.20.6.10	0.90534	3.88227	0
perhexiline	CPC006_SKM1_6H.BRD.A19633847.050.20.6.10	0.84141	2.41664	0
perhexiline	CPC006_SKMEL28_6H.BRD.A19633847.050.20.6.10	0.32119	2.02391	0.02
perhexiline	CPC006_THP1_6H.BRD.A19633847.050.20.6.10	0.82001	4.56015	0
perhexiline	CPC006_U937_6H.BRD.A19633847.050.20.6.10	0.93996	1.8965	0
perhexiline	CPC006_VCAP_6H.BRD.A19633847.050.20.6.10	0.49908	3.54834	0.001
perhexiline	CPC006_WSUDLCL2_6H.BRD.A19633847.050.20.6.10	0.76015	5.34509	0
perhexiline	CPD001_MCF7_24H.BRD.A19633847.103.01.3.10	0.75882	3.58408	0
perhexiline	CPD001_MCF7_6H.BRD.A19633847.103.01.3.10	0.46385	2.53457	0.002
perhexiline	REP.A004_HT29_24H.D13	1.03362	2.06323	0.001
perhexiline	REP.A004_MCF7_24H.D13	0.61435	2.72785	0.004
perhexiline	REP.A004_PC3_24H.D13	0.52624	2.30685	0.026
perhexiline	REP.A004_YAPC_24H.D13	0.69064	2.52498	0
purvalanol-a	CPC005_HA1E_24H.BRD.K50836978.001.01.7.10	0.87096	2.08525	0
purvalanol-a	CPC005_HT29_24H.BRD.K50836978.001.01.7.10	1.13949	3.03391	0
purvalanol-a	CPC005_MCF7_24H.BRD.K50836978.001.01.7.10	1.03033	1.93467	0
purvalanol-a	CPC005_PC3_24H.BRD.K50836978.001.01.7.10	1.16312	2.71683	0
gossypol	CPC006_A375_24H.BRD.K19295594.001.08.5.11.1	0.89518	1.64004	0.022
gossypol	CPC006_A375_6H.BRD.K19295594.001.08.5.11.1	0.65833	3.56461	0
gossypol	CPC006_A549_24H.BRD.K19295594.001.08.5.11.1	0.59283	1.87428	0.027
gossypol	CPC006_MCF7_24H.BRD.K19295594.001.08.5.11.1	0.62994	2.26751	0.003
gossypol	CPC006_PC3_24H.BRD.K19295594.001.08.5.11.1	0.74925	2.29214	0.004
SID-26681509	CPC006_A375_24H.BRD.K08417745.001.02.9.88.8	0.54386	1.60093	0.033
SID-26681509	CPC006_A375_6H.BRD.K08417745.001.02.9.88.8	0.66178	1.54541	0.046
SID-26681509	CPC006_A549_6H.BRD.K08417745.001.02.9.88.8	0.335397	2.15767	0.045
SID-26681509	CPC006_HT29_24H.BRD.K08417745.001.02.9.88.8	0.70975	1.54183	0.039
SID-26681509	CPC006_MCF7_24H.BRD.K08417745.001.02.9.88.8	0.79049	1.66181	0.018
SID-26681509	CPC006_PC3_24H.BRD.K08417745.001.02.9.88.8	0.84698	1.79579	0.014
crizotinib	LJP005_MCF7_24H.A20	0.91197	1.69668	0.004
sorafenib	REP.A006_YAPC_24H.P02	0.50097	1.58706	0.024
crizotinib	REP.A024_HA1E_24H.N01	0.95185	2.12873	0
axitinib	CPC013_ASC_24H.BRD.K29905972.001.03.0.10	0.79122	1.54491	0.039
estradiol	CPC004_HEPG2_6H.BRD.A18917088.001.03.1.10	0.60224	1.4843	0.019
paclitaxel	REP.A009_YAPC_24H.H19	0.62389	1.47761	0.028
etoposide	CPC011_VCAP_24H.BRD.K37798499.001.13.2.10	0.88786	1.53598	0.011
BMS-536924	CPC006_HCC15_6H.BRD.K34581968.001.01.2.11.1	0.91194	1.8545	0.001
nefazodone	REP.A008_MCF7_24H.P19	0.32579	1.85538	0.044
brivanib	REP.A009_A375_24H.C01	0.55074	1.48245	0.032
brivanib	REP.A009_HELA_24H.C01	0.74475	1.61224	0.006
sorafenib	CPC013_HT29_6H.BRD.K49810818.001.01.0.10	0.802	1.5537	0.017
isotretinoin	CPC014_PC3_24H.BRD.K76723084.001.15.8.10	1.03158	1.87624	0.001
fenretinide	CPC014_PC3_24H.BRD.K89085489.001.11.7.10	1.11342	1.84788	0.001
lapatinib	LJP006_SKBR3_24H.M23	0.86759	1.57923	0.016
simvastatin	REP.A004_PC3_24H.L22	0.64674	1.78406	0.012
itraconazole	CPC011_PC3_24H.BRD.A34817987.001.24.1.10	0.86269	1.51632	0.025
ketoconazole	CPC011_PC3_24H.BRD.K29113274.001.20.0.10	0.67356	1.54385	0.019
isotretinoin	CPC014_A549_24H.BRD.K76723084.001.15.8.10	0.88115	1.74198	0.002
isotretinoin	CPC014_VCAP_24H.BRD.K76723084.001.15.8.10	0.86476	2.72372	0
ALW-II-38-3	CPC013_HA1E_6H.BRD.K68191783.001.01.2.10	0.96528	1.73072	0.002
ALW-II-38-3	CPC013_MCF7_6H.BRD.K68191783.001.01.2.10	0.91697	2.37042	0
dasatinib	CPC013_PC3_24H.BRD.K49328571.001.04.4.10	0.84706	1.43362	0.046
dasatinib	LJP007_PC3_24H.G13	0.64952	1.76846	0.009
dasatinib	LJP007_PC3_24H.G14	0.6772	1.56647	0.022
dasatinib	LJP007_PC3_24H.G16	0.73204	2.13907	0.001
dasatinib	LJP007_PC3_24H.G17	0.79606	1.66858	0.003
dasatinib	LJP008_HCC515_24H.G18	0.71174	1.63206	0.01
dasatinib	LJP008_PC3_24H.G14	0.8875	1.53986	0.013
dasatinib	LJP008_PC3_24H.G15	0.94183	1.50077	0.029
dasatinib	LJP008_PC3_24H.G17	0.93168	1.76295	0
dasatinib	LJP008_PC3_24H.G18	0.74436	1.79402	0.009
ALW-II-38-3	LJP009_A549_24H.N01	0.727	2.07365	0
dasatinib	LJP009_HCC515_24H.G13	0.89541	1.54175	0.013
dasatinib	LJP009_HCC515_24H.G14	0.84906	1.52461	0.006
dasatinib	LJP009_HCC515_24H.G17	0.72879	1.72416	0.003
dasatinib	LJP009_PC3_24H.G13	0.90351	1.39746	0.038
dasatinib	LJP009_PC3_24H.G15	0.9947	1.52117	0.014
dasatinib	LJP009_PC3_24H.G16	1.00828	1.77012	0
dasatinib	LJP009_PC3_24H.G17	0.95153	1.47497	0.019
dasatinib	LJP009_PC3_24H.G18	0.92044	1.80865	0.001
tozasertib	LJP005_HT29_24H.B14	0.70818	3.76138	0
promazine	CPC004_HCC515_6H.BRD.K06980535.003.15.0.10	0.55876	1.83567	0.009
thioridazine	CPC005_A375_6H.BRD.A84481105.003.17.2.10	0.70298	1.74191	0.004
BRD-K84421793	CPC016_HT29_6H.BRD.K84421793.001.01.1.10	0.71706	1.45968	0.023
chlorpromazine	CPC020_MCF7_24H.BRD.K89997465.003.33.1.10	0.44413	1.83387	0.033
thiethylperazine	CPD003_PC3_24H.BRD.K69600043.328.04.8.10	0.83044	1.43327	0.034
prochlorperazine	REP.A004_HT29_24H.C01	0.66341	1.48909	0.044
chlorpromazine	CPC004_HEPG2_6H.BRD.K89997465.001.05.3.10	0.69951	1.51812	0.04
dihydroergocristine	CPC005_VCAP_6H.BRD.A65076780.001.01.3.10	0.58361	1.5109	0.032
perospirone	CPC011_VCAP_24H.BRD.K85503079.003.08.1.10	0.77353	1.7166	0.001
PD-168077	CPC012_MCF7_24H.BRD.K47761761.050.04.5.10	0.92424	1.41774	0.046
chlorprothixene	CPC016_MCF7_24H.BRD.K59058766.003.15.1.10	0.63988	1.70383	0.006
tamoxifen	CPC015_HEPG2_6H.BRD.K43744935.048.01.6.10	0.72332	1.37353	0.05
PJ-34	CPC006_MDST8_6H.BRD.K11853856.003.01.3.10	0.44481	1.54375	0.019
CGP-53353	CPC002_VCAP_24H.BRD.K32292990.001.01.0.10	0.93088	2.22197	0
BIBX-1382	CPC004_HT29_6H.BRD.K70914287.300.01.0.10	0.81005	1.41698	0.039
tyrphostin-AG-1478	CPC006_DV90_6H.BRD.K68336408.001.04.2.56.78	0.87626	1.48201	0.032
neratinib	CPC006_HEPG2_6H.BRD.K85606544.001.01.8.10	0.72624	1.42061	0.041
WZ-4002	CPC014_HA1E_6H.BRD.K72420232.001.01.6.10	0.92313	2.06113	0
WZ-4-145	CPC014_HEPG2_6H.BRD.U25771771.000.01.7.10	0.99719	1.88342	0
dovitinib	CPC014_MCF7_24H.BRD.K85402309.001.01.7.10	1.05814	1.48007	0.031
WZ-4-145	CPC014_MCF7_24H.BRD.U25771771.000.01.7.10	1.07607	1.79124	0.002
neratinib	LJP005_BT20_24H.A14	0.71321	1.58146	0.02
neratinib	LJP005_BT20_24H.A15	0.82199	1.58894	0.011
neratinib	LJP005_BT20_24H.A17	0.82657	2.24627	0
neratinib	LJP005_HS578T_24H.A14	0.84119	1.50004	0.026
neratinib	LJP005_HS578T_24H.A16	0.72441	1.70421	0.017
neratinib	LJP005_SKBR3_24H.A15	1.01752	1.62012	0.015
neratinib	LJP005_SKBR3_24H.A17	1.17464	1.73271	0
canertinib	LJP006_HS578T_3H.H07	0.64646	1.49199	0.05
lapatinib	LJP006_SKBR3_24H.M21	0.84044	1.80167	0.004
WZ-4002	LJP007_HCC515_24H.L19	1.03066	1.6004	0.003
lidocaine	REP.A016_PC3_24H.F17	0.7409	1.53594	0.034
erlotinib	REP.A022_HT29_24H.G01	1.00002	1.4268	0.049
erlotinib	REP.A022_MCF7_24H.G01	1.01815	1.92979	0.002
erlotinib	REP.A022_PC3_24H.G01	1.23648	1.98132	0
erlotinib	REP.A022_PC3_24H.G02	0.97372	2.22886	0
erlotinib	REP.A022_YAPC_24H.G01	0.99306	1.4257	0.04
chaetocin	CPC006_HT29_24H.BRD.A85860691.001.02.2.0.08	0.43045	1.87511	0.018
chaetocin	CPC006_MCF7_24H.BRD.A85860691.001.02.2.0.08	0.4772	1.4767	0.047
chaetocin	CPC006_MDST8_6H.BRD.A85860691.001.02.2.0.08	0.251496	1.95581	0.045
ENMD-2076	REP.A022_A375_24H.L19	1.25937	2.49949	0
ENMD-2076	REP.A022_A375_24H.L20	0.99456	3.31959	0
ENMD-2076	REP.A022_A375_24H.L21	0.72569	2.67226	0.001
ENMD-2076	REP.A022_HELA_24H.L19	0.8025	2.73102	0
ENMD-2076	REP.A022_HT29_24H.L19	1.45112	3.12768	0
ENMD-2076	REP.A022_HT29_24H.L20	1.27284	4.15362	0
ENMD-2076	REP.A022_HT29_24H.L21	0.6371	3.91801	0
ENMD-2076	REP.A022_MCF7_24H.L19	1.46557	2.94036	0
ENMD-2076	REP.A022_MCF7_24H.L20	1.13531	2.702	0
ENMD-2076	REP.A022_MCF7_24H.L21	0.86291	4.93071	0
ENMD-2076	REP.A022_PC3_24H.L19	1.03139	3.96316	0
ENMD-2076	REP.A022_PC3_24H.L20	0.70681	4.32789	0
ENMD-2076	REP.A022_YAPC_24H.L19	1.20718	3.84141	0
dasatinib	LJP007_PC3_24H.G18	0.49989	3.13042	0.001
neratinib	CPC006_EFO27_6H.BRD.K85606544.001.01.8.10	0.70821	2.84925	0
neratinib	CPC006_HCC515_24H.BRD.K85606544.001.01.8.10	0.95848	2.45362	0.001
neratinib	CPC006_MCF7_24H.BRD.K85606544.001.01.8.10	0.7073	2.09334	0.004
neratinib	CPC006_NCIH508_6H.BRD.K85606544.001.01.8.10	0.78729	1.5132	0.029
neratinib	CPC006_VCAP_24H.BRD.K85606544.001.01.8.10	0.77463	1.64062	0.013
afatinib	CPC013_A549_6H.BRD.K66175015.001.01.7.10	0.52971	1.54063	0.045
afatinib	CPC013_PC3_6H.BRD.K66175015.001.01.7.10	0.66555	1.62177	0.023
canertinib	CPC014_A549_24H.BRD.K50168500.001.01.2.10	0.85039	1.99377	0.002
canertinib	CPC014_A549_6H.BRD.K50168500.001.01.2.10	0.85955	2.11849	0
canertinib	CPC014_HA1E_6H.BRD.K50168500.001.01.2.10	0.68492	2.78039	0
canertinib	CPC014_HT29_6H.BRD.K50168500.001.01.2.10	0.59155	3.82471	0
canertinib	CPC014_MCF7_24H.BRD.K50168500.001.01.2.10	0.68981	1.65675	0.013
canertinib	CPC014_MCF7_6H.BRD.K50168500.001.01.2.10	0.7114	2.28458	0
canertinib	CPC014_PC3_24H.BRD.K50168500.001.01.2.10	1.2374	2.64828	0
canertinib	CPC014_PC3_6H.BRD.K50168500.001.01.2.10	0.75589	1.64769	0.011
canertinib	CPC014_SKB_24H.BRD.K50168500.001.01.2.10	0.53957	1.59756	0.035
neratinib	LJP005_HCC515_24H.A13	0.71191	1.56172	0.042
neratinib	LJP005_HCC515_24H.A14	0.60308	2.34218	0.019
neratinib	LJP005_HCC515_24H.A15	0.66351	1.7943	0.02
neratinib	LJP005_HCC515_24H.A16	0.78527	1.95737	0.009
neratinib	LJP005_HCC515_24H.A17	0.90949	1.6092	0.023
neratinib	LJP005_HCC515_24H.A18	0.73982	3.2036	0.001
neratinib	LJP005_MCF10A_24H.A14	1.1535	1.68591	0.004
neratinib	LJP005_MCF10A_24H.A15	1.10188	1.59667	0.009
neratinib	LJP005_MCF10A_24H.A16	1.06588	1.71649	0.003
neratinib	LJP005_MCF10A_24H.A17	1.13098	1.58255	0.016
neratinib	LJP005_MCF10A_24H.A18	0.93654	1.74557	0.004
neratinib	LJP005_MCF10A_3H.A13	0.92528	1.53036	0.025
neratinib	LJP005_MCF10A_3H.A14	0.69852	1.62342	0.017
neratinib	LJP005_MCF10A_3H.A15	0.79032	1.46826	0.038
neratinib	LJP005_MCF10A_3H.A16	0.79394	1.9318	0.001
neratinib	LJP005_MCF10A_3H.A17	0.66765	2.87433	0.001
neratinib	LJP005_SKBR3_24H.A18	1.0559	1.96044	0.001
canertinib	LJP006_BT20_24H.H07	0.75139	2.12206	0
canertinib	LJP006_HCC515_24H.H07	0.62458	3.01554	0.002
canertinib	LJP006_HME1_24H.H08	0.84102	2.26569	0
canertinib	LJP006_LNCAP_24H.H07	0.92123	2.38348	0
canertinib	LJP006_MCF10A_24H.H07	1.02149	1.57086	0.022
canertinib	LJP006_MCF10A_24H.H08	1.0693	2.26638	0.002
canertinib	LJP006_MCF10A_24H.H09	1.06859	1.66798	0.01
canertinib	LJP006_MCF10A_24H.H10	0.99749	1.40336	0.049
canertinib	LJP006_MCF10A_24H.H11	1.03627	2.20283	0
canertinib	LJP006_MCF10A_24H.H12	1.01295	2.74826	0
canertinib	LJP006_MCF7_24H.H07	0.53686	2.43024	0.002
canertinib	LJP006_MDAMB231_24H.H07	0.93941	1.9392	0
canertinib	LJP006_SKBR3_24H.H07	0.72672	2.69498	0
canertinib	LJP006_SKBR3_24H.H08	1.02678	2.14699	0
canertinib	LJP006_SKBR3_24H.H09	1.06723	3.17451	0
canertinib	LJP006_SKBR3_24H.H10	1.07243	1.73474	0
canertinib	REP.A017_A375_24H.B07	0.68205	2.06209	0.011
canertinib	REP.A017_HA1E_24H.B07	0.64066	1.78492	0.002
canertinib	REP.A017_MCF7_24H.B07	0.89698	2.04775	0.002
canertinib	REP.A017_PC3_24H.B07	0.45863	2.45599	0.005
afatinib	REP.A018_HA1E_24H.M01	0.73133	2.03154	0
afatinib	REP.A018_YAPC_24H.M02	0.64765	1.68764	0.007
afatinib	REP.A018_YAPC_24H.M03	0.48617	1.58721	0.03
afatinib	REP.A018_YAPC_24H.M04	0.34986	2.07933	0.012
neratinib	REP.A021_MCF7_24H.M19	0.62873	2.92995	0.001
neratinib	REP.A021_YAPC_24H.M19	0.9187	2.60528	0
neratinib	REP.A021_YAPC_24H.M20	0.53374	3.34454	0.001
genistein	CPC014_VCAP_24H.BRD.K43797669.001.13.0.10	0.68959	1.62792	0.014
SCH-79797	CPC006_AGS_6H.BRD.K17140735.300.02.4.11.1	0.68223	1.8955	0.003
SCH-79797	CPC006_HCC515_24H.BRD.K17140735.300.02.4.11.1	0.83773	1.7379	0.007
SCH-79797	CPC006_HCT116_6H.BRD.K17140735.300.02.4.11.1	0.4932	1.96997	0.025
SCH-79797	CPC006_HT115_6H.BRD.K17140735.300.02.4.11.1	0.48847	1.72782	0.03
SCH-79797	CPC006_HT29_6H.BRD.K17140735.300.02.4.11.1	0.72307	2.29607	0.008
SCH-79797	CPC006_MCF7_24H.BRD.K17140735.300.02.4.11.1	0.68609	2.06181	0.012
SCH-79797	CPC006_MCF7_6H.BRD.K17140735.300.02.4.11.1	0.50619	2.75125	0.008
SCH-79797	CPC006_NCIH508_6H.BRD.K17140735.300.02.4.11.1	0.6847	1.83648	0.005
SCH-79797	CPC006_PC3_24H.BRD.K17140735.300.02.4.11.1	0.91053	2.17853	0.003
SCH-79797	CPC006_PC3_6H.BRD.K17140735.300.02.4.11.1	0.91971	1.91664	0.003
SCH-79797	CPC006_SKM1_6H.BRD.K17140735.300.02.4.11.1	0.70308	1.57795	0.017
SCH-79797	CPC006_SW620_6H.BRD.K17140735.300.02.4.11.1	0.55668	2.07894	0.017
SCH-79797	CPC006_VCAP_24H.BRD.K17140735.300.02.4.11.1	0.77239	1.86167	0.001
SCH-79797	CPC006_WSUDLCL2_6H.BRD.K17140735.300.02.4.11.1	0.76732	3.49804	0
sirolimus	CPC004_HA1E_24H.BRD.A79768653.001.02.1.10	0.87346	1.83968	0.001
sirolimus	CPC006_SW948_6H.BRD.A23770159.001.02.3.11.1	0.74494	1.54859	0.014
sirolimus	CPC012_A549_24H.BRD.K89626439.001.01.0.10	0.78611	1.98758	0
sirolimus	CPC012_MCF7_24H.BRD.K89626439.001.01.0.10	0.99795	1.74465	0.002
sirolimus	CPC018_A549_24H.BRD.A79768653.001.03.9.10	0.83487	1.80759	0.001
sirolimus	CPC018_HEPG2_6H.BRD.A79768653.001.03.9.10	0.79669	1.47756	0.008
sirolimus	LJP006_A549_24H.L16	0.87607	2.04435	0
sirolimus	LJP006_A549_24H.L18	0.86168	2.42589	0
sirolimus	LJP007_A549_24H.B03	1.06227	3.56309	0
sirolimus	LJP007_JURKAT_24H.B03	1.1072	3.07785	0
sirolimus	LJP008_A549_24H.B03	1.13896	2.13096	0
sirolimus	LJP009_A375_24H.B03	0.73473	1.44555	0.049
sirolimus	LJP009_A549_24H.B03	1.20512	2.41472	0
sirolimus	REP.A024_A375_24H.P19	0.81224	2.04875	0.005
sirolimus	REP.A024_A375_24H.P20	0.93774	2.49553	0
sirolimus	REP.A024_A375_24H.P21	1.01562	2.65737	0
sirolimus	REP.A024_A375_24H.P22	1.06254	2.43542	0
sirolimus	REP.A024_A375_24H.P23	0.81099	2.8662	0
sirolimus	REP.A024_A375_24H.P24	0.75071	1.53369	0.042
sirolimus	REP.A024_HA1E_24H.P19	0.5129	2.91124	0
sirolimus	REP.A024_HA1E_24H.P20	0.76868	1.54114	0.039
sirolimus	REP.A024_HA1E_24H.P21	0.77263	1.83751	0.006
sirolimus	REP.A024_HA1E_24H.P22	0.65206	1.82625	0.004
sirolimus	REP.A024_HA1E_24H.P24	0.56189	1.82597	0
sirolimus	REP.A024_HT29_24H.P19	0.8885	2.06433	0
sirolimus	REP.A024_HT29_24H.P20	0.8122	1.53611	0.045
sirolimus	REP.A024_HT29_24H.P21	0.9196	3.37159	0
sirolimus	REP.A024_HT29_24H.P22	0.94177	3.49345	0
sirolimus	REP.A024_HT29_24H.P23	0.97753	2.56671	0
sirolimus	REP.A024_HT29_24H.P24	0.86474	1.97485	0.001
sirolimus	REP.A024_PC3_24H.P19	1.07168	1.75022	0.003
sirolimus	REP.A024_PC3_24H.P20	1.16796	1.77344	0
sirolimus	REP.A024_PC3_24H.P21	1.22826	2.18804	0
sirolimus	REP.A024_PC3_24H.P22	1.18907	1.83151	0
sirolimus	REP.A024_PC3_24H.P23	1.1403	2.07868	0
sirolimus	REP.A024_PC3_24H.P24	1.27999	2.19369	0
sirolimus	REP.A024_YAPC_24H.P21	0.67764	2.17421	0.003
sirolimus	REP.A024_YAPC_24H.P22	0.68093	2.53544	0
sirolimus	REP.A024_YAPC_24H.P23	0.88164	1.52896	0.05
pazopanib	CPC014_NPC_24H.BRD.K74514084.003.01.9.10	0.66874	1.66862	0.002
dovitinib	LJP005_HEPG2_24H.E20	0.92521	1.91114	0
sirolimus	CPC004_MCF7_6H.BRD.A79768653.001.02.1.10	0.64961	1.75798	0.021
sirolimus	CPC006_SKLU1_6H.BRD.A79768653.001.02.1.10	0.61182	3.68042	0
sirolimus	CPC012_HA1E_6H.BRD.K89626439.001.01.0.10	0.64834	2.14614	0.001
tivozanib	CPC006_RKO_6H.BRD.K53414658.001.01.7.10	0.74399	1.402	0.048
tivozanib	LJP007_A549_24H.C01	0.86966	1.51406	0.019
cediranib	REP.A020_HA1E_24H.F19	0.73281	1.73519	0
fostamatinib	LJP006_BT20_3H.C13	0.70918	1.50546	0.048
fostamatinib	REP.A004_HA1E_24H.D19	0.96796	1.67241	0.003
manumycin-a	CPC005_VCAP_6H.BRD.K78599730.001.03.4.10	0.54301	1.64772	0.019
thiostrepton	CPC014_A549_6H.BRD.A20697603.001.06.4.10	0.41877	2.08502	0.02
cyclosporin-a	CPC002_HA1E_24H.BRD.A64290322.001.01.6.10	0.70319	3.9167	0
bosutinib	CPC014_A549_24H.BRD.K99964838.001.03.6.10	0.91083	2.26594	0
bosutinib	LJP007_A549_24H.D19	0.87318	2.19953	0.002
bosutinib	LJP007_HUVEC_24H.D19	0.78937	4.2378	0
dasatinib	LJP007_HUVEC_24H.G13	0.86063	2.59925	0.001
dasatinib	LJP008_HUVEC_24H.G13	0.70739	2.48737	0.002
dasatinib	LJP009_HUVEC_24H.G13	0.78224	2.4297	0.001
bosutinib	REP.A002_A375_24H.N19	0.75704	1.82976	0.008
bosutinib	REP.A002_HT29_24H.N19	1.29094	2.8411	0
bosutinib	REP.A002_HT29_24H.N20	1.19149	2.88221	0
bosutinib	REP.A002_HT29_24H.N21	0.87958	3.44727	0
bosutinib	REP.A002_PC3_24H.N19	0.83218	2.31486	0.005
bosutinib	REP.A002_YAPC_24H.N19	0.87607	2.38475	0
BRD-K14844937	CPC018_HT29_6H.BRD.K14844937.001.01.6.10	0.73642	1.52187	0.019
alprazolam	CPC011_VCAP_24H.BRD.K32398298.001.02.2.10	0.91201	1.84798	0.003
BRD-K08438429	CPC018_HT29_6H.BRD.K08438429.001.01.0.10	0.63247	1.44897	0.038
L-168049	CPC005_HT29_24H.BRD.K18036262.001.01.0.10	0.3757	2.87424	0.003
Ro-28-1675	CPC006_A375_6H.BRD.K21672174.001.02.2.160	0.55187	3.32485	0.001
Ro-28-1675	CPC006_A549_6H.BRD.K21672174.001.02.2.160	0.347	2.31334	0.019
Ro-28-1675	CPC006_A673_6H.BRD.K21672174.001.02.2.160	0.51108	3.67271	0.001
Ro-28-1675	CPC006_CORL23_6H.BRD.K21672174.001.02.2.160	0.38084	2.02987	0.014
Ro-28-1675	CPC006_H1299_6H.BRD.K21672174.001.02.2.160	0.38539	1.66535	0.044
Ro-28-1675	CPC006_HA1E_24H.BRD.K21672174.001.02.2.160	0.41155	2.21573	0.026
Ro-28-1675	CPC006_HCC515_24H.BRD.K21672174.001.02.2.160	0.5873	2.25152	0.009
Ro-28-1675	CPC006_HT29_6H.BRD.K21672174.001.02.2.160	0.40056	2.03227	0.025
Ro-28-1675	CPC006_LOVO_6H.BRD.K21672174.001.02.2.160	0.52347	3.47523	0.002
Ro-28-1675	CPC006_MCF7_24H.BRD.K21672174.001.02.2.160	0.6306	2.62547	0.011
Ro-28-1675	CPC006_MDST8_6H.BRD.K21672174.001.02.2.160	0.46318	2.65811	0.002
Ro-28-1675	CPC006_PC3_24H.BRD.K21672174.001.02.2.160	1.14465	2.75679	0
Ro-28-1675	CPC006_PC3_6H.BRD.K21672174.001.02.2.160	0.3963	2.70819	0.007
Ro-28-1675	CPC006_PL21_6H.BRD.K21672174.001.02.2.160	0.41371	2.02139	0.007
Ro-28-1675	CPC006_RMGI_6H.BRD.K21672174.001.02.2.160	0.35508	2.487	0.013
Ro-28-1675	CPC006_SW620_6H.BRD.K21672174.001.02.2.160	0.64105	2.15884	0.001
Ro-28-1675	CPC006_VCAP_24H.BRD.K21672174.001.02.2.160	1.09154	1.8432	0.004
Ro-28-1675	CPC006_VCAP_6H.BRD.K21672174.001.02.2.160	0.84371	3.16487	0
tropisetron	CPC011_PC3_6H.BRD.K50866992.003.07.9.10	0.56336	1.63902	0.018
tunicamycin	CPC012_ASC_24H.BRD.K10573841.001.01.0.10	0.83262	2.12278	0
tunicamycin	CPC012_MCF7_24H.BRD.K10573841.001.01.0.10	0.61255	2.26679	0.007
tunicamycin	CPC012_PC3_24H.BRD.K10573841.001.01.0.10	0.97389	1.53992	0.012
tunicamycin	CPC012_VCAP_24H.BRD.K10573841.001.01.0.10	0.82628	1.76498	0
T-98475	CPC001_HA1E_24H.BRD.K62221994.001.01.8.10	0.77732	2.91169	0
T-98475	CPC001_HCC515_24H.BRD.K62221994.001.01.8.10	1.00303	2.34013	0
T-98475	CPC001_PC3_24H.BRD.K62221994.001.01.8.10	0.61885	3.20164	0.001
T-98475	CPC001_VCAP_24H.BRD.K62221994.001.01.8.10	0.8561	3.82558	0
T-98475	CPC001_VCAP_6H.BRD.K62221994.001.01.8.10	0.60771	3.78707	0
T-98475	CPC017_A549_24H.BRD.K62221994.001.01.8.10	0.7821	1.72968	0.004
T-98475	CPC017_HEPG2_6H.BRD.K62221994.001.01.8.10	0.49539	2.98676	0.001
T-98475	CPC017_HT29_6H.BRD.K62221994.001.01.8.10	0.6123	3.48596	0
T-98475	CPC017_MCF7_24H.BRD.K62221994.001.01.8.10	1.02634	2.88672	0
T-98475	CPC017_MCF7_6H.BRD.K62221994.001.01.8.10	0.71918	1.97791	0.002
tretinoin	AML001_HL60_24H.BRD.K71879491.1.11111	0.68217	2.88858	0.002
tretinoin	AML001_HL60_24H.BRD.K71879491.10	0.98404	1.71636	0.007
tretinoin	AML001_HL60_24H.BRD.K71879491.3.33333	0.8347	3.74737	0
tretinoin	AML001_HL60_6H.BRD.K71879491.0.37037	0.47493	2.81109	0.003
tretinoin	AML001_HL60_6H.BRD.K71879491.1.11111	0.65606	4.0191	0.002
tretinoin	AML001_HL60_6H.BRD.K71879491.10	0.77197	3.28658	0
tretinoin	AML001_HL60_6H.BRD.K71879491.3.33333	0.56917	3.38716	0.003
tretinoin	AML001_U937_24H.BRD.K71879491.0.37037	0.46573	1.46411	0.044
tretinoin	AML001_U937_24H.BRD.K71879491.1.11111	0.26979	2.24086	0.02
tretinoin	AML001_U937_24H.BRD.K71879491.10	0.7725	2.00513	0.003
tretinoin	AML001_U937_24H.BRD.K71879491.3.33333	0.53565	2.45273	0.004
tretinoin	AML001_U937_6H.BRD.K71879491.1.11111	0.61975	2.36815	0.001
tretinoin	AML001_U937_6H.BRD.K71879491.10	0.57088	2.12507	0.002
pentobarbital	CPC005_PC3_6H.BRD.A44448661.001.02.2.10	0.6886	1.53923	0.021
pentobarbital	REP.A007_HT29_24H.D21	0.57039	1.56204	0.04
pentobarbital	REP.A007_MCF7_24H.D21	0.52276	1.74316	0.042
pentobarbital	REP.A007_MCF7_24H.D23	0.61675	1.90178	0.017
PHCCC	CPC005_HT29_6H.BRD.A48257147.001.01.9.10	0.62342	1.52954	0.024
bisindolylmaleimide-ix	CPC016_HT29_6H.BRD.K06543683.066.01.3.10	0.65361	1.48177	0.048
mycophenolate-mofetil	CPC003_HCC515_24H.BRD.K92428153.001.01.0.10	0.73593	3.36507	0
mycophenolate-mofetil	CPC003_PC3_24H.BRD.K92428153.001.01.0.10	0.38458	2.70474	0.009
mycophenolate-mofetil	CPC003_VCAP_24H.BRD.K92428153.001.01.0.10	0.54947	2.92391	0.002
mycophenolate-mofetil	CPC015_A549_24H.BRD.K92428153.001.01.0.10	0.51564	2.8617	0.002
mycophenolate-mofetil	CPC015_MCF7_24H.BRD.K92428153.001.01.0.10	1.25266	2.92135	0
mycophenolate-mofetil	REP.A028_MCF7_24H.A07	0.76056	3.8237	0
mycophenolate-mofetil	REP.A028_MCF7_24H.A08	0.93675	2.46144	0
mycophenolate-mofetil	REP.A028_MCF7_24H.A09	0.6047	3.84392	0.001
mycophenolate-mofetil	REP.A028_PC3_24H.A07	0.40664	1.5811	0.044
mycophenolate-mofetil	REP.A028_PC3_24H.A08	0.45329	1.92073	0.008
mycophenolate-mofetil	REP.A028_PC3_24H.A09	0.437062	1.59681	0.043
mycophenolate-mofetil	REP.A028_PC3_24H.A10	0.40337	2.61766	0.004
trichostatin-a	AML001_CD34_6H.BRD.A19037878.0.37037	0.2725	1.89876	0.041
trichostatin-a	AML001_HL60_6H.BRD.A19037878.0.37037	0.50684	2.4117	0.012
trichostatin-a	AML001_HL60_6H.BRD.A19037878.1.11111	0.60698	2.79306	0.004
trichostatin-a	AML001_HL60_6H.BRD.A19037878.10	0.5651	2.28239	0.009
trichostatin-a	AML001_HL60_6H.BRD.A19037878.3.33333	0.60487	2.34796	0.004
trichostatin-a	AML001_PC3_6H.BRD.A19037878.1.11111	0.53755	1.61646	0.031
trichostatin-a	AML001_U937_24H.BRD.A19037878.0.37037	0.89165	1.60761	0.029
trichostatin-a	AML001_U937_24H.BRD.A19037878.1.11111	0.82768	1.7178	0.006
trichostatin-a	AML001_U937_24H.BRD.A19037878.10	0.77619	2.02868	0.004
trichostatin-a	AML001_U937_24H.BRD.A19037878.3.33333	0.82992	1.69093	0.014
trichostatin-a	AML001_U937_6H.BRD.A19037878.0.37037	0.63746	2.06474	0.006
trichostatin-a	AML001_U937_6H.BRD.A19037878.1.11111	0.61946	3.14728	0.005
trichostatin-a	AML001_U937_6H.BRD.A19037878.10	0.56348	2.08953	0.009
trichostatin-a	AML001_U937_6H.BRD.A19037878.3.33333	0.67758	2.3807	0.004
trichostatin-a	ASG001_MCF7_24H.BRD.A19037878.001.04.9.0.4	0.90642	1.71764	0.007
trichostatin-a	ASG001_MCF7_24H.BRD.A19037878.001.04.9.10	0.57253	1.86434	0.015
trichostatin-a	ASG001_MCF7_24H.BRD.A19037878.001.04.9.2	0.62223	2.23275	0.007
vorinostat	ASG001_MCF7_24H.BRD.K81418486.001.24.4.10	0.72388	2.5596	0.003
vorinostat	ASG001_MCF7_24H.BRD.K81418486.001.24.4.2	0.79072	1.86007	0.004
trichostatin-a	ASG001_MCF7_6H.BRD.A19037878.001.04.9.0.4	0.49247	3.20866	0.009
trichostatin-a	ASG001_MCF7_6H.BRD.A19037878.001.04.9.10	0.54287	2.27906	0.005
trichostatin-a	ASG001_MCF7_6H.BRD.A19037878.001.04.9.2	0.43473	2.02199	0.018
vorinostat	ASG001_MCF7_6H.BRD.K81418486.001.24.4.10	0.52855	2.59075	0.005
trichostatin-a	ASG001_PC3_24H.BRD.A19037878.001.04.9.0.4	0.84634	2.06396	0.004
trichostatin-a	ASG001_PC3_24H.BRD.A19037878.001.04.9.2	0.79126	1.57584	0.012
vorinostat	ASG001_PC3_24H.BRD.K81418486.001.24.4.10	0.87152	1.73821	0.008
vorinostat	ASG001_PC3_24H.BRD.K81418486.001.24.4.2	0.78226	2.08161	0.003
trichostatin-a	ASG001_PC3_6H.BRD.A19037878.001.04.9.0.08	0.44002	2.02604	0.029
trichostatin-a	ASG001_PC3_6H.BRD.A19037878.001.04.9.10	0.59997	1.63319	0.023
trichostatin-a	ASG001_PC3_6H.BRD.A19037878.001.04.9.2	0.44854	2.14946	0.023
vorinostat	ASG001_PC3_6H.BRD.K81418486.001.24.4.10	0.39199	1.93907	0.031
trichostatin-a	BRAF001_A375_6H.BRD.A19037878.001.01.5.10	0.55426	1.70767	0.027
trichostatin-a	BRAF001_A375_6H.BRD.A19037878.001.01.5.2.5	0.55472	1.60013	0.022
vorinostat	BRAF001_A375_6H.BRD.K81418486.001.15.2.10	0.4643	1.69981	0.029
vorinostat	BRAF001_A375_6H.BRD.K81418486.001.15.2.2.5	0.44741	1.69525	0.031
trichostatin-a	BRAF001_HEK293T_24H.BRD.A19037878.001.01.5.10	0.57954	1.4644	0.04
trichostatin-a	BRAF001_HEK293T_6H.BRD.A19037878.001.01.5.0.15625	0.55389	1.73734	0.007
trichostatin-a	BRAF001_HEK293T_6H.BRD.A19037878.001.01.5.0.625	0.51145	1.72164	0.027
trichostatin-a	BRAF001_HEK293T_6H.BRD.A19037878.001.01.5.10	0.60068	1.93069	0.012
vorinostat	BRAF001_HEK293T_6H.BRD.K81418486.001.15.2.0.625	0.3871	1.77254	0.039
vorinostat	BRAF001_HEK293T_6H.BRD.K81418486.001.15.2.10	0.4547	1.76756	0.027
vorinostat	BRAF001_HEK293T_6H.BRD.K81418486.001.15.2.2.5	0.49154	2.02616	0.012
trichostatin-a	CPC001_HA1E_6H.BRD.A19037878.10	0.4608	1.50665	0.045
trichostatin-a	CPC001_HCC515_24H.BRD.A19037878.10	0.7274	1.4781	0.045
vorinostat	CPC001_HCC515_24H.BRD.K81418486.10	0.77463	2.10254	0.004
trichostatin-a	CPC001_HCC515_6H.BRD.A19037878.10	0.30065	2.01395	0.023
trichostatin-a	CPC001_PC3_24H.BRD.A19037878.10	0.6395	1.58957	0.04
vorinostat	CPC001_PC3_24H.BRD.K81418486.10	0.56008	1.56692	0.037
trichostatin-a	CPC002_HCC515_24H.BRD.A19037878.10	0.70977	1.88751	0.01
vorinostat	CPC002_HCC515_24H.BRD.K81418486.10	0.78056	1.84739	0.008
trichostatin-a	CPC002_PC3_24H.BRD.A19037878.10	0.63326	1.45015	0.042
PCI-24781	CPC002_PC3_24H.BRD.K12867552.001.01.3.10	0.65232	1.51146	0.035
vorinostat	CPC002_PC3_24H.BRD.K81418486.10	0.58833	1.57341	0.024
trichostatin-a	CPC002_PC3_6H.BRD.A19037878.10	0.56241	1.80146	0.016
PCI-24781	CPC002_VCAP_24H.BRD.K12867552.001.01.3.10	0.57051	1.45294	0.048
vorinostat	CPC002_VCAP_24H.BRD.K81418486.10	0.69386	1.59436	0.025
trichostatin-a	CPC003_HCC515_24H.BRD.A19037878.10	0.70496	1.71628	0.012
scriptaid	CPC003_HCC515_24H.BRD.K22503835.001.06.0.10	0.8478	1.482	0.05
vorinostat	CPC003_HCC515_24H.BRD.K81418486.10	0.78056	1.95553	0.008
trichostatin-a	CPC003_HCC515_6H.BRD.A19037878.10	0.40014	2.27414	0.015
scriptaid	CPC003_HCC515_6H.BRD.K22503835.001.06.0.10	0.3707	1.49582	0.047
vorinostat	CPC003_PC3_6H.BRD.K81418486.10	0.47813	2.04225	0.017
trichostatin-a	CPC003_VCAP_6H.BRD.A19037878.10	0.41719	1.87611	0.019
trichostatin-a	CPC004_A375_6H.BRD.A19037878.10	0.48502	2.0929	0.025
vorinostat	CPC004_HA1E_24H.BRD.K81418486.10	0.43431	1.9079	0.027
trichostatin-a	CPC004_HCC515_24H.BRD.A19037878.10	0.74112	1.91495	0.001
vorinostat	CPC004_HCC515_24H.BRD.K81418486.10	0.77461	1.99713	0.011
trichostatin-a	CPC004_HCC515_6H.BRD.A19037878.10	0.33033	2.03531	0.042
vorinostat	CPC004_HCC515_6H.BRD.K81418486.10	0.38332	1.70789	0.026
trichostatin-a	CPC004_HT29_6H.BRD.A19037878.10	0.32918	1.84546	0.037
vorinostat	CPC004_HT29_6H.BRD.K81418486.10	0.42488	2.23512	0.014
trichostatin-a	CPC004_MCF7_6H.BRD.A19037878.10	0.50772	1.87425	0.014
vorinostat	CPC004_MCF7_6H.BRD.K81418486.10	0.5423	1.45344	0.044
trichostatin-a	CPC004_PC3_24H.BRD.A19037878.10	0.73139	1.41914	0.043
trichostatin-a	CPC004_PC3_6H.BRD.A19037878.10	0.44824	1.77139	0.038
vorinostat	CPC004_PC3_6H.BRD.K81418486.10	0.42121	1.65751	0.041
trichostatin-a	CPC005_A375_6H.BRD.A19037878.10	0.55063	1.74395	0.032
vorinostat	CPC005_A375_6H.BRD.K81418486.10	0.55114	2.36177	0.016
trichostatin-a	CPC005_A549_24H.BRD.A19037878.10	0.675	1.9314	0.005
vorinostat	CPC005_A549_24H.BRD.K81418486.10	0.6256	2.09695	0.011
trichostatin-a	CPC005_A549_6H.BRD.A19037878.10	0.57409	3.10453	0.005
vorinostat	CPC005_A549_6H.BRD.K81418486.10	0.57828	3.0459	0.004
trichostatin-a	CPC005_HCC515_6H.BRD.A19037878.10	0.49803	1.79	0.022
vorinostat	CPC005_HCC515_6H.BRD.K81418486.10	0.43379	1.68349	0.023
trichostatin-a	CPC005_HT29_24H.BRD.A19037878.10	0.82831	2.16395	0.006
vorinostat	CPC005_HT29_24H.BRD.K81418486.10	0.81746	1.99668	0.005
trichostatin-a	CPC005_HT29_6H.BRD.A19037878.10	0.70306	1.63186	0.022
vorinostat	CPC005_HT29_6H.BRD.K81418486.10	0.54139	2.40793	0.009
trichostatin-a	CPC005_MCF7_24H.BRD.A19037878.10	0.51134	2.00108	0.02
vorinostat	CPC005_MCF7_24H.BRD.K81418486.10	0.75386	2.13093	0.002
trichostatin-a	CPC005_MCF7_6H.BRD.A19037878.10	0.57353	2.39209	0.005
vorinostat	CPC005_MCF7_6H.BRD.K81418486.10	0.52858	2.28656	0.01
trichostatin-a	CPC005_PC3_24H.BRD.A19037878.10	0.57485	1.55553	0.025
vorinostat	CPC005_PC3_24H.BRD.K81418486.10	0.69983	1.60612	0.021
trichostatin-a	CPC006_A375_6H.BRD.A19037878.10	0.52568	1.62838	0.037
vorinostat	CPC006_A375_6H.BRD.K81418486.001.13.7.11.1	0.3983	1.96928	0.023
vorinostat	CPC006_A549_24H.BRD.K81418486.001.13.7.11.1	0.66494	1.65976	0.013
trichostatin-a	CPC006_A549_6H.BRD.A19037878.10	0.48902	2.16831	0.015
vorinostat	CPC006_A549_6H.BRD.K81418486.001.13.7.11.1	0.61535	2.32512	0.008
vorinostat	CPC006_A549_6H.BRD.K81418486.10	0.44033	1.99331	0.012
vorinostat	CPC006_A673_6H.BRD.K81418486.001.13.7.11.1	0.44584	2.17739	0.012
vorinostat	CPC006_A673_6H.BRD.K81418486.10	0.37906	2.12337	0.022
trichostatin-a	CPC006_AGS_6H.BRD.A19037878.10	0.38522	2.26985	0.018
vorinostat	CPC006_AGS_6H.BRD.K81418486.001.13.7.11.1	0.34002	1.9438	0.04
vorinostat	CPC006_CL34_6H.BRD.K81418486.001.13.7.11.1	0.46736	1.67481	0.025
trichostatin-a	CPC006_CORL23_6H.BRD.A19037878.10	0.41749	2.0984	0.013
trichostatin-a	CPC006_EFO27_6H.BRD.A19037878.10	0.5538	1.67276	0.017
vorinostat	CPC006_EFO27_6H.BRD.K81418486.10	0.50905	2.10306	0.01
vorinostat	CPC006_HA1E_24H.BRD.K81418486.001.13.7.11.1	0.45769	1.83651	0.019
trichostatin-a	CPC006_HCC515_24H.BRD.A19037878.10	0.54765	1.67594	0.03
vorinostat	CPC006_HCC515_24H.BRD.K81418486.001.13.7.11.1	0.65971	2.02521	0.01
vorinostat	CPC006_HCC515_24H.BRD.K81418486.10	0.70663	2.36658	0.012
trichostatin-a	CPC006_HCT116_6H.BRD.A19037878.10	0.58632	2.65113	0.007
vorinostat	CPC006_HCT116_6H.BRD.K81418486.001.13.7.11.1	0.39118	1.9293	0.024
trichostatin-a	CPC006_HEPG2_6H.BRD.A19037878.10	0.45697	2.76406	0.013
vorinostat	CPC006_HEPG2_6H.BRD.K81418486.10	0.41651	2.2253	0.009
trichostatin-a	CPC006_HT29_24H.BRD.A19037878.10	0.77968	1.811	0.005
vorinostat	CPC006_HT29_24H.BRD.K81418486.001.13.7.11.1	0.77783	2.06497	0.003
vorinostat	CPC006_HT29_24H.BRD.K81418486.10	0.84239	2.05071	0.005
trichostatin-a	CPC006_HT29_6H.BRD.A19037878.10	0.53043	2.19929	0.011
vorinostat	CPC006_HT29_6H.BRD.K81418486.10	0.46335	2.52601	0.014
vorinostat	CPC006_JHUEM2_6H.BRD.K81418486.10	0.45297	1.5396	0.047
trichostatin-a	CPC006_LOVO_6H.BRD.A19037878.10	0.35091	2.12326	0.035
vorinostat	CPC006_LOVO_6H.BRD.K81418486.10	0.40969	2.40074	0.019
trichostatin-a	CPC006_MCF7_24H.BRD.A19037878.10	0.50735	1.64632	0.025
vorinostat	CPC006_MCF7_24H.BRD.K81418486.001.13.7.11.1	0.6452	2.12545	0.007
vorinostat	CPC006_MCF7_24H.BRD.K81418486.10	0.61865	1.93539	0.017
trichostatin-a	CPC006_MCF7_6H.BRD.A19037878.10	0.47315	1.67469	0.027
vorinostat	CPC006_MCF7_6H.BRD.K81418486.001.13.7.11.1	0.44598	1.98179	0.025
vorinostat	CPC006_MCF7_6H.BRD.K81418486.10	0.51947	2.04797	0.012
vorinostat	CPC006_NCIH1694_6H.BRD.K81418486.10	0.49625	1.60088	0.038
trichostatin-a	CPC006_NCIH2073_6H.BRD.A19037878.10	0.43005	1.94937	0.017
vorinostat	CPC006_NCIH508_6H.BRD.K81418486.001.13.7.11.1	0.66124	1.48879	0.019
vorinostat	CPC006_NCIH596_6H.BRD.K81418486.001.13.7.11.1	0.54599	2.63621	0.006
vorinostat	CPC006_NCIH596_6H.BRD.K81418486.10	0.66842	1.52742	0.023
trichostatin-a	CPC006_PC3_6H.BRD.A19037878.10	0.51668	1.52919	0.036
trichostatin-a	CPC006_PL21_6H.BRD.A19037878.10	0.45197	1.79272	0.021
vorinostat	CPC006_PL21_6H.BRD.K81418486.001.13.7.11.1	0.32157	1.97171	0.038
trichostatin-a	CPC006_RKO_6H.BRD.A19037878.10	0.33985	2.35254	0.015
trichostatin-a	CPC006_SKM1_6H.BRD.A19037878.10	0.48079	2.74312	0.009
vorinostat	CPC006_SKM1_6H.BRD.K81418486.001.13.7.11.1	0.48083	2.85342	0.001
vorinostat	CPC006_SKM1_6H.BRD.K81418486.10	0.40435	2.48816	0.008
vorinostat	CPC006_SKMEL28_6H.BRD.K81418486.10	0.3479	2.09917	0.017
trichostatin-a	CPC006_SNGM_6H.BRD.A19037878.10	0.42875	1.98104	0.018
trichostatin-a	CPC006_SNU1040_6H.BRD.A19037878.10	0.65857	1.58688	0.019
vorinostat	CPC006_SNU1040_6H.BRD.K81418486.10	0.53503	1.57593	0.023
vorinostat	CPC006_SNUC4_6H.BRD.K81418486.001.13.7.11.1	0.38538	2.40301	0.014
trichostatin-a	CPC006_SNUC5_6H.BRD.A19037878.10	0.52191	2.1102	0.012
trichostatin-a	CPC006_SW620_6H.BRD.A19037878.10	0.63236	1.55666	0.021
vorinostat	CPC006_SW620_6H.BRD.K81418486.001.13.7.11.1	0.37864	1.66463	0.039
vorinostat	CPC006_SW620_6H.BRD.K81418486.10	0.57038	2.60719	0.007
trichostatin-a	CPC006_SW948_6H.BRD.A19037878.10	0.38091	1.73702	0.041
vorinostat	CPC006_SW948_6H.BRD.K81418486.001.13.7.11.1	0.41518	2.15124	0.015
vorinostat	CPC006_TYKNU_6H.BRD.K81418486.10	0.36157	1.7758	0.03
trichostatin-a	CPC006_U937_6H.BRD.A19037878.10	0.46538	2.26886	0.018
vorinostat	CPC006_U937_6H.BRD.K81418486.001.13.7.11.1	0.59835	1.46452	0.046
trichostatin-a	CPC006_WSUDLCL2_6H.BRD.A19037878.10	0.36314	2.1719	0.018
vorinostat	CPC006_WSUDLCL2_6H.BRD.K81418486.001.13.7.11.1	0.369	2.50561	0.021
vorinostat	CPC006_WSUDLCL2_6H.BRD.K81418486.10	0.43869	2.21342	0.01
vorinostat	CPC007_A375_6H.BRD.K81418486.001.21.0.10	0.46076	1.80935	0.032
trichostatin-a	CPC007_A549_24H.BRD.A19037878.10	0.66462	1.45549	0.043
vorinostat	CPC007_A549_24H.BRD.K81418486.001.21.0.10	0.80778	1.9089	0.008
vorinostat	CPC007_A549_24H.BRD.K81418486.10	0.7921	1.76052	0.005
trichostatin-a	CPC007_A549_6H.BRD.A19037878.10	0.63778	1.64815	0.017
vorinostat	CPC007_A549_6H.BRD.K81418486.001.21.0.10	0.5194	1.62218	0.019
vorinostat	CPC007_A549_6H.BRD.K81418486.10	0.66184	2.24285	0.004
trichostatin-a	CPC007_HA1E_24H.BRD.A19037878.10	0.5114	1.58287	0.023
vorinostat	CPC007_HA1E_24H.BRD.K81418486.10	0.50251	2.22069	0.014
trichostatin-a	CPC007_HA1E_6H.BRD.A19037878.10	0.47042	1.90623	0.018
trichostatin-a	CPC007_HT29_24H.BRD.A19037878.10	0.86679	2.03144	0.006
vorinostat	CPC007_HT29_24H.BRD.K81418486.001.21.0.10	0.94483	2.90213	0
vorinostat	CPC007_HT29_24H.BRD.K81418486.10	0.93619	2.52049	0.004
trichostatin-a	CPC007_HT29_6H.BRD.A19037878.10	0.63943	2.4521	0.006
trichostatin-a	CPC007_MCF7_24H.BRD.A19037878.10	0.55597	2.16388	0.009
vorinostat	CPC007_MCF7_24H.BRD.K81418486.001.21.0.10	0.91395	1.6496	0.008
vorinostat	CPC007_MCF7_24H.BRD.K81418486.10	0.60414	2.4621	0.007
trichostatin-a	CPC007_MCF7_6H.BRD.A19037878.10	0.61798	1.74287	0.014
vorinostat	CPC007_MCF7_6H.BRD.K81418486.001.21.0.10	0.61583	2.02926	0.01
vorinostat	CPC007_MCF7_6H.BRD.K81418486.10	0.46752	1.94868	0.02
trichostatin-a	CPC007_PC3_24H.BRD.A19037878.10	0.41452	1.91071	0.046
vorinostat	CPC007_PC3_24H.BRD.K81418486.001.21.0.10	0.59384	1.90162	0.01
vorinostat	CPC007_PC3_24H.BRD.K81418486.10	0.53224	1.82518	0.015
trichostatin-a	CPC007_PC3_6H.BRD.A19037878.10	0.64825	1.61019	0.015
vorinostat	CPC007_VCAP_24H.BRD.K81418486.001.21.0.10	0.63537	1.51604	0.03
vorinostat	CPC007_VCAP_24H.BRD.K81418486.10	0.64268	2.10822	0.005
vorinostat	CPC008_A375_24H.BRD.K81418486.10	0.9058	1.51455	0.026
trichostatin-a	CPC008_A375_6H.BRD.A19037878.10	0.60461	1.58933	0.017
vorinostat	CPC008_A375_6H.BRD.K81418486.10	0.6811	3.2835	0.002
trichostatin-a	CPC008_A549_6H.BRD.A19037878.10	0.57636	2.93503	0.003
vorinostat	CPC008_A549_6H.BRD.K81418486.10	0.66639	3.59625	0.001
trichostatin-a	CPC008_HEPG2_6H.BRD.A19037878.10	0.44551	2.03309	0.013
vorinostat	CPC008_HEPG2_6H.BRD.K81418486.10	0.45117	2.13759	0.013
vorinostat	CPC008_HT29_6H.BRD.K81418486.10	0.50247	2.32208	0.009
trichostatin-a	CPC008_MCF7_24H.BRD.A19037878.10	0.63257	1.95945	0.009
vorinostat	CPC008_MCF7_24H.BRD.K81418486.10	0.75798	2.27028	0.005
trichostatin-a	CPC008_MCF7_6H.BRD.A19037878.10	0.66276	3.2219	0.005
vorinostat	CPC008_MCF7_6H.BRD.K81418486.10	0.72696	2.40939	0.002
vorinostat	CPC008_PC3_24H.BRD.K81418486.10	0.58359	1.48225	0.048
trichostatin-a	CPC008_VCAP_24H.BRD.A19037878.10	0.59066	1.76642	0.012
vorinostat	CPC008_VCAP_24H.BRD.K81418486.10	0.42425	2.05579	0.014
trichostatin-a	CPC009_A549_24H.BRD.A19037878.10	0.82802	1.4399	0.048
trichostatin-a	CPC009_A549_6H.BRD.A19037878.10	0.5392	2.97119	0.008
vorinostat	CPC009_A549_6H.BRD.K81418486.10	0.52437	2.65547	0.007
trichostatin-a	CPC009_HEPG2_6H.BRD.A19037878.10	0.60287	2.00392	0.012
vorinostat	CPC009_HEPG2_6H.BRD.K81418486.10	0.46632	2.01386	0.008
vorinostat	CPC009_HT29_6H.BRD.K81418486.10	0.67583	2.17444	0.002
trichostatin-a	CPC009_MCF7_24H.BRD.A19037878.10	0.71078	1.91756	0.004
vorinostat	CPC009_MCF7_24H.BRD.K81418486.10	0.80114	1.88564	0.004
trichostatin-a	CPC009_MCF7_6H.BRD.A19037878.10	0.54324	2.59673	0.013
vorinostat	CPC009_MCF7_6H.BRD.K81418486.10	0.47047	1.49336	0.048
trichostatin-a	CPC009_PC3_6H.BRD.A19037878.10	0.44562	1.55821	0.048
vorinostat	CPC009_PC3_6H.BRD.K81418486.10	0.48847	1.5833	0.044
trichostatin-a	CPC010_A375_6H.BRD.A19037878.10	0.57408	1.4689	0.042
vorinostat	CPC010_A375_6H.BRD.K81418486.10	0.61219	1.43165	0.046
trichostatin-a	CPC010_A549_24H.BRD.A19037878.10	0.71349	1.45161	0.037
vorinostat	CPC010_A549_24H.BRD.K81418486.10	0.5514	1.72379	0.013
trichostatin-a	CPC010_A549_6H.BRD.A19037878.10	0.49802	2.80353	0.007
trichostatin-a	CPC010_HA1E_6H.BRD.A19037878.10	0.39631	1.9033	0.046
vorinostat	CPC010_HA1E_6H.BRD.K81418486.10	0.36597	2.00227	0.027
vorinostat	CPC010_HEPG2_6H.BRD.K81418486.10	0.45957	2.04237	0.009
trichostatin-a	CPC010_HT29_6H.BRD.A19037878.10	0.72711	1.62419	0.007
vorinostat	CPC010_HT29_6H.BRD.K81418486.10	0.53137	2.59189	0.007
vorinostat	CPC010_MCF7_24H.BRD.K81418486.10	0.72533	2.19794	0.004
vorinostat	CPC010_MCF7_6H.BRD.K81418486.10	0.52176	1.76504	0.022
trichostatin-a	CPC010_PC3_24H.BRD.A19037878.10	0.67516	1.4426	0.047
vorinostat	CPC010_PC3_24H.BRD.K81418486.10	0.69402	1.94323	0.006
vorinostat	CPC010_VCAP_24H.BRD.K81418486.10	0.52368	2.62059	0.007
trichostatin-a	CPC011_A549_24H.BRD.A19037878.10	0.78696	1.68128	0.008
vorinostat	CPC011_A549_24H.BRD.K81418486.10	0.77892	1.6125	0.016
trichostatin-a	CPC011_A549_6H.BRD.A19037878.10	0.50137	2.28865	0.004
vorinostat	CPC011_A549_6H.BRD.K81418486.10	0.41399	2.41429	0.018
trichostatin-a	CPC011_HT29_6H.BRD.A19037878.10	0.58134	1.60838	0.023
vorinostat	CPC011_HT29_6H.BRD.K81418486.10	0.51112	2.16865	0.012
trichostatin-a	CPC011_MCF7_24H.BRD.A19037878.10	0.4419	1.99921	0.032
vorinostat	CPC011_MCF7_24H.BRD.K81418486.10	0.54826	2.26152	0.014
trichostatin-a	CPC011_MCF7_6H.BRD.A19037878.10	0.58214	2.03367	0.005
[truncated: 2,802 more rows]
