# Supplementary material for: Specific gene module pair-based target identification and drug discovery
Source: Front Pharmacol. 2023 Jan 16;13:1089217. doi: 10.3389/fphar.2022.1089217 (PMC9886283; doi:10.3389/fphar.2022.1089217)
Supplement: Supplementary file 3 [file DataSheet3.CSV]

targets	rank
A2M	1
AARS	1
AATF	1
ABAT	6
ABCA1	1
ABCA5	1
ABCB1	1
ABCB4	1
ABCB6	1
ABCC2	1
ABCC3	1
ABCC4	1
ABCC5	1
ABCC8	1
ABCC9	1
ABCF1	1
ABCF2	1
ABCF3	1
ABCG2	1
ABCG5	1
ABCG8	1
ABHD2	1
ABHD4	1
ABHD6	1
ABL1	1
ABL2	1
ACAA1	1
ACACA	1
ACACB	1
ACAD8	1
ACADM	1
ACADS	1
ACADSB	8
ACAN	1.5
ACAT2	1
ACBD3	1
ACD	1
ACE	1
ACE2	1
ACHE	1
ACO2	1
ACSL1	1
ACSL3	1
ACSL4	1
ACTA1	2
ACTB	1
ACTN1	1
ACVR1	1
ACY1	1
ADA	1
ADAM15	1
ADAM17	1
ADAM28	1.5
ADAR	1
ADAT1	1
ADC	1
ADCK3	1
ADCK4	1
ADCY2	1.5
ADCY3	1
ADCY5	1
ADCY9	1
ADH5	1
ADH6	1
ADI1	1
ADK	1
ADNP2	1
ADO	1
ADORA1	1
ADORA2A	1
ADORA2B	1
ADORA3	1
ADPGK	1
ADRA1A	1
ADRA1B	1
ADRA1D	1
ADRA2A	1
ADRA2B	1
ADRA2C	1
ADRB1	1
ADRB2	1
ADRB3	1
ADSS	1
AES	1
AFF1	1
AFF4	1
AFG3L2	1
AFP	1
AGL	1
AGPAT1	1
AGPAT2	1
AGT	1
AGTR1	1
AGTR2	1
AHCY	1
AHR	1
AIFM1	1
AIM2	1
AIMP2	1
AIRE	1
AK1	1
AK2	1
AK3	1
AK4	1
AKAP1	1
AKAP11	1
AKAP13	1
AKAP17A	1
AKAP8	1
AKAP8L	1
AKAP9	1
AKR1A1	1
AKR1B1	1
AKR1C2	1
AKR1C3	1
AKR7A2	1
AKT1	1
AKT2	1
AKT3	1
ALAD	1
ALAS1	1
ALB	1
ALDH18A1	1
ALDH1A1	1
ALDH1A2	1
ALDH1A3	1
ALDH1B1	1
ALDH2	1
ALDH3A1	1
ALDH3B1	1
ALDH3B2	1
ALDH4A1	1
ALDH5A1	1
ALDH6A1	1
ALDH7A1	1
ALDH9A1	1
ALDOA	1
ALDOC	1
ALG5	1
ALG9	1
ALK	1
ALMS1	1
ALOX12	1
ALOX5	1
ALPL	1
ALX1	1
AMBP	1
AMDHD2	1
AMIGO3	1
AMY2A	1
ANAPC5	1
ANG	1
ANKRD10	1
ANKRD37	1
ANKRD49	1
ANO1	1
ANO10	1
ANP32E	1
ANPEP	1
ANXA1	1
ANXA2	1
ANXA3	1
ANXA5	1
ANXA7	1
AOC3	1
AOX1	1
AP2A1	1
AP2A2	1
AP2M1	1
APBB2	1
APC	1
APEX1	1
APOA1	1
APOA2	1
APOA5	1
APOB	1
APOBEC3H	1
APOC2	1
APOE	1
APOH	1
APOM	1
APOO	1
APP	1
APRT	1
AQP12A	1
AR	1
ARAF	1
ARAP1	1
ARF4	1
ARF6	1
ARFGAP1	1
ARFIP2	1
ARFRP1	1
ARG1	1
ARG2	1
ARGLU1	1
ARHGAP1	1
ARHGAP35	1
ARHGDIB	1
ARHGEF11	1
ARHGEF12	1
ARHGEF2	1
ARHGEF5	1
ARHGEF6	1
ARHGEF7	1
ARID3A	1
ARL1	1
ARL3	1
ARNT	1
ARNT2	1
ARNTL	1
ARNTL2	1
ARPC1A	1
ARPC2	1
ARPC3	1
ARPC4	1
ARPC5	1
ARPP19	1
ARRB1	1
ARX	1
ASCC3	1
ASF1A	1
ASF1B	1
ASGR2	1
ASIC1	1
ASIC2	1.5
ASIC3	1
ASL	1
ASMTL	1
ASNA1	1
ASNS	1
ASPH	1
ASRGL1	1
ATF1	1
ATF2	1
ATF3	1
ATF4	1
ATF5	1
ATF6	1
ATG12	1
ATG16L1	1
ATG16L2	1
ATG3	1
ATG4A	1
ATG4D	1
ATG5	1
ATG7	1
ATIC	1
ATM	3
ATMIN	1
ATOX1	1
ATP11B	1
ATP1A1	1
ATP1A2	3.5
ATP1A3	1
ATP1A4	3.5
ATP1B1	3.5
ATP1B2	3.5
ATP1B3	3.5
ATP1B4	3.5
ATP2A1	1
ATP2A2	1
ATP2B1	1
ATP2C1	1
ATP4A	1
ATP5C1	1
ATP5D	1
ATP5F1	1
ATP5H	1
ATP5L	1
ATP5O	1
ATP5S	1
ATP6AP1	1
ATP6V0B	1
ATP6V0C	1
ATP6V1A	1
ATP6V1D	1
ATP6V1F	1
ATP7A	1
ATR	4
ATRX	1
AURKA	1
AURKAIP1	1
AURKB	1
AURKC	1
AVPR1A	1.5
AVPR1B	1
AVPR2	1.5
AXIN1	1
AXIN2	1
AXL	1
AZGP1	1
B2M	1
B3GAT3	1
B3GNT1	1
B4GALNT1	1
B4GALT1	1
B4GALT3	1
B4GALT4	1
BACE1	1
BACE2	1
BACH1	1
BAD	1
BAG1	1
BAG3	1
BAG6	1
BAK1	1
BAMBI	1
BARX1	1
BATF	1
BATF3	1
BAX	1
BAZ1B	1
BAZ2B	1
BBC3	1
BBS9	1
BCAR1	1
BCAT1	1
BCCIP	1
BCHE	1
BCKDHA	1
BCKDK	1
BCL10	1
BCL2	1
BCL2A1	1
BCL2L1	1
BCL2L11	1
BCL2L13	1
BCL2L2	1
BCL3	1
BCL6	1
BCL6B	1
BCL7B	1
BCL9	1
BCR	1
BDH1	1
BDKRB2	1
BECN1	1
BHMT	1
BHMT2	1
BID	1
BIK	1
BIRC2	1
BIRC5	2
BIRC6	1
BLCAP	1
BLM	1
BLMH	1
BLOC1S1	1
BLVRA	1
BMI1	1
BMP2	1
BMP4	1
BMPR1A	1
BMX	1
BNIP1	1
BNIP2	1
BNIP3	1
BNIP3L	1
BNIPL	1
BOLA1	1
BPHL	1
BRAF	1
BRAP	1
BRCA1	1
BRCA2	1
BRD2	1
BRD3	1
BRD8	1
BRP44	1
BRPF1	1
BRPF3	1
BTG1	1
BTG2	1
BTK	1
BTRC	1
BUB1	1
BUB1B	1
BUB3	1
BZW2	1
C12ORF51	1
C16ORF5	1
C16ORF80	1
C19ORF10	1
C19ORF6	1
C1QBP	1
C1QTNF6	1
C1S	1
C2	1
C2CD2	1
C2CD2L	1
C2ORF3	1
C3	1
C5	1
C5ORF62	1
C9ORF96	1
CA1	1
CA12	1
CA14	1
CA2	1
CA4	1
CA5A	1
CA6	1
CA7	1
CA9	1
CAB39	1
CABIN1	1
CACNA1A	1
CACNA1B	1
CACNA1C	1
CACNA1D	1
CACNA1F	1
CACNA1G	1
CACNA1H	1
CACNA1I	1
CACNA1S	1
CACNA2D1	1
CACNA2D2	1
CACNA2D3	1
CACNB1	1
CACNB2	1
CACNB3	1.5
CACNB4	1.5
CACNG1	1
CAD	1
CALCOCO2	1
CALM1	1
CALM2	1
CALML6	1
CALR	1
CALU	1
CALY	1
CAMK1	1
CAMK2A	1
CAMK2D	1
CAMKK1	1
CAMKK2	1
CAND2	1
CANT1	1
CAPG	1
CAPN1	1
CAPNS1	1
CAPNS2	1
CAPSL	1
CARD10	1
CARD9	1
CARS	1
CASC3	1
CASK	1
CASP1	1
CASP10	1
CASP14	1
CASP3	1
CASP4	1
CASP6	1
CASP7	1
CASP8	1
CASP9	1
CAST	1
CAT	1
CATSPER1	2.5
CATSPER2	2.5
CATSPER3	2.5
CATSPER4	2.5
CBFA2T3	1
CBFB	1
CBLB	1
CBR1	1
CBR3	1
CBS	1
CBX4	1
CBX6	1
CBX7	1
CCBL1	1
CCDC85B	1
CCDC86	1
CCDC90A	1
CCKAR	1
CCKBR	1
CCL2	1
CCL20	1
CCNA1	1
CCNB1	1
CCNB2	1
CCNC	1
CCND1	1.5
CCND3	1
CCNE1	1.5
CCNE2	1
CCNF	1
CCNG1	1
CCNG2	1
CCNL1	1
CCP110	1
CCR2	1
CCR5	2
CCR8	1
CCRL2	1
CCRN4L	1
CCT7	1
CCT8	1
CD14	1
CD19	1
CD24	1
CD2BP2	1
CD320	1
CD40	1
CD44	1
CD55	1
CD58	1
CD59	1
CD81	1
CD83	1
CDA	1
CDC123	1
CDC20	1
CDC25A	1
CDC25B	1
CDC25C	1
CDC37	1
CDC42	1
CDC7	1
CDCA4	1
CDCA7L	1
CDH11	1
CDIPT	1
CDK1	1
CDK10	1
CDK11B	1
CDK16	1
CDK19	1
CDK2	3
CDK4	2
CDK5	1
CDK5R1	1
CDK6	1
CDK7	1
CDK8	4
CDK9	1
CDKAL1	1
CDKL4	1
CDKN1A	1
CDKN1B	1
CDKN1C	1
CDKN2A	1
CDKN2B	1
CDKN2C	1
CDO1	1
CDX1	1
CDX2	1
CEACAM1	1
CEACAM6	1
CEBPA	1
CEBPB	1
CEBPD	1
CEBPG	1
CEBPZ	1
CELSR2	1
CELSR3	1
CENPE	1
CEP55	1
CEP57	1
CEP72	1
CERK	1
CERS4	1
CES1	1
CES2	1
CETN2	1
CETN3	1
CFB	1
CFD	1
CFLAR	1
CFTR	1
CGRRF1	1
CHAC1	1
CHAF1B	1
CHAT	1
CHD1	1
CHD8	1
CHEK1	1
CHEK2	1
CHERP	1
CHIA	1
CHIC2	1
CHKA	1
CHKB	1
CHMP2A	1
CHMP4A	1
CHN1	1
CHRAC1	1
CHRM1	1
CHRM2	1
CHRM3	1
CHRM4	1
CHRM5	1
CHRNA1	1
CHRNA10	1.5
CHRNA2	1
CHRNA3	1
CHRNA4	1
CHRNA5	1.5
CHRNA6	1
CHRNA7	1
CHRNA9	1.5
CHRNB1	2.5
CHRNB2	1
CHRNB3	1.5
CHRNB4	1
CHRND	2.5
CHRNE	2.5
CHRNG	2.5
CHUK	1
CIRBP	1
CISD1	1
CISH	1
CKB	1
CKS1B	1
CLASRP	1
CLCN5	1
CLCN6	1.5
CLCN7	1.5
CLCNKA	1.5
CLCNKB	1.5
CLEC16A	1
CLIC4	1
CLK1	1
CLK2	1
CLK3	1
CLK4	1
CLN3	1
CLOCK	1
CLPB	1
CLPP	1
CLTB	1
CLTC	1
CMPK1	1
CNDP2	1
CNNM2	1
CNOT3	1
CNOT4	1
CNOT7	1
CNOT8	1
CNPY3	1
CNR1	1
CNR2	1
COASY	1
COG2	1
COG4	1
COG7	1
COL13A1	1
COL4A2	1
COL4A5	1
COMT	1
COPA	1
COPB2	1
COPS2	1
COPS5	1
COPS7A	1
COPZ1	1
COQ3	1
CORO1A	1
CP	1
CPE	1
CPNE3	1
CPSF4	1
CPT1A	1
CPT1B	1
CPT2	1
CRABP2	1
CRADD	1
CRAT	1
CREB1	1
CREB3L1	1
CREB3L2	1
CREB3L4	1
CREBBP	1
CREBL2	1
CREG1	1
CRELD2	1
CREM	1
CRHR1	1
CRK	1
CRKL	1
CROT	1
CRTAP	1
CRY1	1
CRYAA	1
CRYZ	1
CSAD	1
CSDA	1
CSF1	1
CSF1R	1
CSF2RB	1.5
CSF3	1
CSK	1
CSNK1A1	1
CSNK1A1L	1
CSNK1D	1
CSNK1E	1
CSNK1G2	1
CSNK1G3	1
CSNK2A1	1
CSNK2A2	1
CSNK2B	1
CSRP1	1
CTBP1	1
CTBP2	1
CTCF	1
CTCFL	1
CTDSP1	1
CTH	1
CTLA4	1
CTNNA1	1
CTNNAL1	1
CTNNB1	1
CTNNBIP1	1
CTNS	1
CTPS	1
CTRB1	1
CTRB2	1
CTSB	1
CTSH	1
CTSK	1
CTSL2	1
CTTN	1
CUL2	1
CXADR	1
CXCL1	1
CXCL12	1
CXCL2	1
CXCR2	1
CXCR4	1
CXCR7	1
CYB561	1
CYB5A	1
CYB5B	1
CYB5R3	1
CYC1	1
CYCS	1
CYP11A1	1
CYP11B1	1
CYP11B2	1
CYP17A1	1
CYP19A1	1
CYP1A2	1
CYP1B1	1
CYP24A1	1
CYP27B1	1
CYP2A6	1
CYP2B6	1
CYP2C19	1
CYP2C8	1
CYP2D6	1
CYP2E1	1
CYP2J2	1
CYP3A4	1
CYP3A5	1
CYP3A7	1
CYP51A1	1
CYSLTR1	1
CYSLTR2	1
CYTH1	1
DACH2	1
DAG1	1
DAGLA	1.5
DAGLB	1.5
DAP	1
DAPK3	1
DARS	1
DAXX	1
DBH	1
DBI	1
DCK	1
DCLRE1B	1
DCP1A	1
DCPS	1
DCTN6	1
DCUN1D4	1
DDB1	1
DDB2	1
DDC	1
DDIT3	1
DDIT4	1
DDOST	1
DDR1	1
DDR2	1
DDX10	1
DDX39B	1
DDX42	1
DDX49	1
DDX5	1
DECR1	1
DEK	1
DENND1B	1
DERA	1
DERL1	1
DFFA	1
DFFB	1
DFNB31	1
DGCR14	1
DGKA	1
DGKD	1
DGKH	1
DHCR24	1
DHCR7	1
DHDDS	1
DHFR	1
DHH	1
DHODH	1
DHPS	1
DHRS2	1
DHRS3	1
DHRS7	1
DHTKD1	1
DHX16	1
DHX29	1
DHX8	1
DHX9	1.5
DIABLO	1
DICER1	1
DIDO1	1
DKC1	1
DLC1	1
DLD	1
DLGAP5	1
DLX2	1
DLX3	1
DMD	1
DMRTB1	1
DMTF1	1
DNA2	1
DNAJA3	1
DNAJB1	1
DNAJB12	1
DNAJB2	1
DNAJB6	1
DNAJB9	1
DNAJC1	1
DNAJC12	1
DNAJC15	1
DNM1	1
DNM1L	1
DNMT1	1
DNMT3A	1
DNMT3B	1
DNPEP	1
DNTTIP2	1
DPEP1	1
DPF1	1
DPP4	1
DPYD	1
DR1	1
DRAP1	1
DRD1	1
DRD2	1
DRD3	1
DRD4	1
DRD5	1
DROSHA	1
DSE	1
DSG2	1
DTNA	1
DTX1	1
DTX2	1
DTX3L	1
DUSP1	1
DUSP11	1
DUSP14	1
DUSP22	1
DUSP3	1
DUSP7	1
DUSP9	1
DUT	1
DVL1	1
DVL2	1
DYNLL1	1
DYNLL2	1
DYNLT3	1
DYRK1A	1
DYRK3	1
E2F1	1
E2F4	1
E2F5	1
E2F6	1
E2F8	1
EAPP	1
EBF1	1
EBNA1BP2	1
EBP	1
ECD	1
ECH1	1
ECHS1	1
ECSIT	1
EDEM1	1
EDN1	1
EDNRA	1
EDNRB	1
EED	1
EFCAB2	1
EFNB2	1
EFNB3	1
EGF	1
EGFR	1
EGLN1	1
EGR1	1
EGR2	1
EGR3	1
EHF	1
EHHADH	1
EHMT1	1
EHMT2	1.5
EIF1B	1
EIF2AK1	1
EIF2AK2	1
EIF2AK3	1
EIF2B2	1
EIF2B3	1
EIF2B5	1
EIF2C1	1
EIF2C3	1
EIF2S1	1
EIF2S2	1
EIF3H	1
EIF3J	1
EIF4A2	1
EIF4B	1
EIF4E	1
EIF4EBP1	1
EIF4G1	1
EIF5	1
EIF5A	1
EIF6	1
ELAC2	1
ELANE	1
ELAVL1	1
ELF1	1
ELF3	1
ELK1	1
ELK3	1
ELL3	1
ELOVL4	1
ELOVL6	1
ELTD1	1
EMD	1
EML3	1
EMR1	1
ENDOG	1
ENO1	1
ENOPH1	1
ENOSF1	1
ENPP1	1
ENTPD1	1.5
ENTPD2	1.5
ENTPD3	1
ENTPD6	1
EP300	1
EPAS1	1
EPB41L2	1
EPB41L4B	1
EPC1	1
EPCAM	1
EPHA2	3
EPHA3	1
EPHA4	2
EPHA7	1
EPHB2	4
EPHB4	2
EPHB6	2
EPHX1	1
EPHX2	1
EPN2	1
EPO	1
EPOR	1
EPRS	1
EPS8	1
ERAP1	1
ERAP2	1
ERBB2	1
ERBB3	1
ERBB4	1
ERCC1	1
ERCC2	1
ERCC4	1
ERCC5	1
ERCC6L	1
ERG	1
ERGIC1	1
ERGIC2	1
ERH	1
ERLIN1	1
ESD	1
ESPL1	1
ESR1	1
ESR2	1
ESRRA	1
ESRRB	1
ESRRG	1
ESYT1	1
ETFA	1
ETFB	1
ETNK1	1
ETS1	1
ETS2	1
ETV1	1
ETV4	1
ETV5	1
EWSR1	1
EXO1	1
EXOC2	1
EXOC3	1
EXOSC4	1
EXOSC8	1
EXT1	1
EXT2	1
EZH1	1
EZH2	1
F10	1
F11	1
F12	1
F2	1
F2R	1
F2RL1	1
F5	1
F9	1
FAAH	1
FABP4	1
FABP5	1
FABP6	1
FADD	1
FADS1	1
FADS2	1
FADS3	1
FAH	1
FAM104A	1
FAM114A2	1
FAM120A	1
FAM3C	1
FAM57A	1
FAM69A	1
FANCA	1
FANCF	1
FANCG	1
FANCL	1
FAP	1
FAS	1
FASLG	1
FASN	1
FASTKD5	1
FAT1	1
FBRS	1
FBXL12	1
FBXL19	1
FBXL20	1
FBXO11	1
FBXO21	1
FBXO5	1
FBXO7	1
FCGR2A	1
FCHO1	1
FDFT1	1
FDPS	1
FDX1	1
FDX1L	1
FDXR	1
FECH	1
FEN1	1
FER	1
FERMT1	1
FES	1
FEZ1	1
FEZ2	1
FFAR1	1
FFAR4	1
FGA	1
FGB	1
FGF2	1
FGF9	1
FGFR1	1
FGFR1OP	1
FGFR2	1
FGFR3	1
FGFR4	1
FGFRL1	1
FGG	1
FHL2	1
FIGF	1
FIS1	1
FKBP14	1
FKBP3	1
FKBP5	1
FKBP8	1
FLI1	1.5
FLT1	1
FLT3	1
FLT4	1
FN1	1
FNTA	1
FNTB	1
FOLR1	1
FOS	1
FOSL1	1
FOSL2	1
FOXA1	1
FOXA2	1
FOXA3	1
FOXD4L3	1
FOXF2	1
FOXJ3	1
FOXM1	1
FOXN3	1
FOXO1	1
FOXO3	1
FOXO4	1
FOXP3	1
FOXP4	1
FOXQ1	1
FOXR1	1
FPGS	1
FPR1	1
FRAT1	1
FRAT2	1
FSD1	1
FST	1
FTCD	1
FTL	1
FTSJ1	1
FURIN	1
FUS	1
FUT1	1
FXYD2	8
FZD1	1
FZD2	1
FZD3	1
FZD4	1
FZD5	1
FZD6	1
FZD7	1
FZD8	1
G2E3	1
G3BP1	1
G6PC	1
G6PD	1
GAA	1
GABARAPL1	1
GABBR1	1
GABBR2	1
GABPB1	1
GABPB2	1
GABRA1	2
GABRA2	1
GABRA3	1
GABRA4	1
GABRA5	1
GABRA6	1
GABRB1	3
GABRB2	1
GABRB3	1
GABRD	3
GABRE	3
GABRG1	6
GABRG2	1
GABRG3	3
GABRP	1
GABRQ	3
GABRR1	1
GABRR2	1.5
GABRR3	1.5
GADD45A	1
GADD45B	1
GAK	1
GALC	1
GALE	1
GALNS	1
GALNT1	1
GALT	1
GAMT	1
GAPDH	1
GARS	1
GART	1
GAS6	1
GAS7	1
GAST	1
GATA1	1
GATA2	1
GATA3	1
GATA6	1
GATAD1	1
GATAD2A	1
GATAD2B	1
GBA	1
GBF1	3.5
GBGT1	1
GBP2	1
GCA	1
GCAT	1
GCDH	1
GCGR	1
GCH1	1
GCK	1
GCLC	1
GCLM	1
GDI1	1
GDPD5	1
GFOD1	1
GFOD2	1
GFPT1	1
GFPT2	1
GFRA1	1
GGCT	1
GGCX	1.5
GGH	1
GGPS1	1
GGT1	1
GH1	1
GHR	1
GHSR	1
GIPC1	1
GIT1	1
GLA	1
GLDC	1
GLI1	1
GLI3	1
GLIS3	1
GLOD4	1
GLRA1	1
GLRA2	1
GLRA3	1
GLRB	1
GLRX	1
GLRX2	1
GLTSCR1	1
GM2A	1
GMDS	1
GMEB1	1
GMEB2	1
GMNN	1
GMPR2	1
GMPS	1
GNA11	1
GNA12	1
GNA13	1
GNAI1	1
GNAI2	1
GNAQ	1
GNB1	1
GNB5	1
GNE	1
GNG4	1
GNG5	1
GNG8	1
GNGT2	1
GNPDA1	1
GNPTAB	1
GNRH1	1
GNRHR	1
GOT1	1
GPATCH8	1
GPBAR1	1
GPC1	1
GPER	1
GPER1	1
GPI	1
GPR101	1
GPR107	1
GPR110	1
GPR111	1
GPR112	1
GPR113	1
GPR114	1
GPR115	1
GPR119	1
GPR123	1
GPR128	1
GPR137	1
GPR139	1
GPR141	1
GPR142	1
GPR146	1
GPR148	1
GPR150	1
GPR151	1
GPR152	1
GPR153	1
GPR156	1
GPR158	1
GPR160	1
GPR172A	1
GPR174	1
GPR176	1
GPR179	1
GPR18	1
GPR19	1
GPR26	1
GPR31	1
GPR34	1
GPR35	1
GPR37	1
GPR39	1
GPR4	1
GPR55	1
GPR56	1
GPR62	1
GPR65	1
GPR78	1
GPR82	1
GPR83	1
GPR84	1
GPRC5A	2
GPRC5C	1
GPRC6A	1
GPSM1	1
GPSM2	1
GPX1	1
GPX2	1
GPX3	1
GPX4	1
GPX7	1
GRB10	1
GRB2	1
GREB1	1
GRIA1	1
GRIA2	1
GRIA3	1.5
GRIA4	1.5
GRIK1	1
GRIK2	1
GRIN1	1
GRIN2A	1
GRIN2B	1
GRIN2C	1
GRIN2D	1
GRIN3A	1
GRIN3B	2
GRK5	1
GRM1	1
GRM2	2
GRM3	1
GRM4	1
GRM5	1
GRN	1
GRPR	1
GSDMB	1
GSK3A	1
GSK3B	1
GSR	1
GSS	1
GSTP1	1
GSTT1	1
GSTZ1	1
GTDC1	1
GTF2A1	1
GTF2A2	1
GTF2E2	1
GTF2F2	1
GTF2H2	1
GTF2H3	1
GTF2I	1
GTF3C2	1
GTPBP8	1
GUCY1A2	1
GUCY1A3	1
GUCY1B3	1
GUK1	1
GUSB	1
GYG1	1
GYS1	1
H2AFV	1
HADH	1
HADHA	1
HADHB	1
HAGH	1
HAL	1
HARS	1
HAT1	1
HAVCR1	1
HBE1	1
HBP1	1
HCAR1	1
HCAR2	1
HCFC1	1
HCFC2	1
HCK	1
HCN1	3
HCN2	3
HCN3	1
HCN4	3
HCRTR1	1.5
HCRTR2	1.5
HDAC1	3
HDAC10	3
HDAC11	2
HDAC2	4
HDAC3	2
HDAC4	2.5
HDAC5	1
HDAC6	2
HDAC7	2.5
HDAC8	4
HDAC9	1
HDGFRP3	1
HDHD1	1
HEATR1	1
HEBP1	1
HERC6	1
HERPUD1	1
HES5	1
HEXB	1
HEXIM1	1
HFE	1
HGS	1
HHEX	1
HIBADH	1
HIC2	1
HIF1A	1
HIF1AN	1
HIGD2A	1
HIPK1	1
HIST1H2AC	1
HIST1H2BD	1
HIST1H2BK	1
HIST2H2BE	1
HK1	1
HLA-A	1
HLA-DMA	1
HLA-DMB	1
HLA-DPA1	1
HLA-DPB1	1
HLA-DQA1	1
HLA-DQB1	1
HLA-DRA	1
HLA-DRB1	1
HLA-DRB3	1
HLA-DRB4	1
HLA-DRB5	1
HLCS	2.5
HLF	1
HMBOX1	1
HMGA1	1
HMGB1	1
HMGB3	1
HMGB4	1
HMGCL	1
HMGCR	1
HMGCS1	1
HMGCS2	1
HMGN3	1
HMGN4	1
HMGN5	1
HMMR	1
HMOX1	1
HMOX2	1
HN1L	1
HNF1A	1
HNF1B	1
HNF4A	1
HNF4G	1
HNMT	1
HOMER2	1
HOMEZ	1
HOPX	1
HORMAD2	1
HOXA1	1
HOXA10	1
HOXA2	1
HOXA5	1
HOXA6	1
HOXA9	1
HOXB2	1
HOXB4	1
HOXB5	1
HOXB7	1
HOXC10	1
HOXC4	1
HOXC9	1
HPD	1
HPGD	1
HPN	1
HPSE	1
HRAS	1
HRH1	1
HRH2	1
HRH3	1
HRH4	1
HRSP12	1
HS2ST1	1
HS3ST3A1	1
HSBP1	1
HSD11B1	1
HSD17B1	1
HSD17B10	1
HSD17B11	1
HSD17B2	1
HSD17B4	1
HSD17B7	1
HSD17B8	1
HSF1	1
HSF2	1
HSF5	1
HSP90AA2	1
HSP90AB1	1
HSP90B1	3
HSPA14	1
HSPA1A	1
HSPA1B	1
HSPA2	1
HSPA4	1
HSPA5	1
HSPA8	1
HSPA9	1
HSPB1	1
HSPB8	1
HSPD1	1
HSPE1	1
HSPG2	1
HTATIP2	1
HTATSF1	1
HTR1A	1
HTR1B	1
HTR1D	1
HTR1E	1
HTR1F	1
HTR2A	1
HTR2B	1
HTR2C	1
HTR3A	1
HTR3B	1
HTR4	1
HTR5A	1
HTR6	1
HTR7	1
HTRA1	1
HYAL1	1
HYAL2	1
HYOU1	1
IARS2	1
ICAM1	1
ICAM3	1
ICMT	1
ID1	1
ID2	1
ID3	1
ID4	1
IDE	1
IDH1	1.5
IDH2	1
IDH3A	1
IDH3B	1
IDH3G	1
IDO1	1
IFI16	1
IFI30	1
IFIH1	1
IFNAR2	1
IFNB1	1
IFNG	1
IFNGR1	1
IFNGR2	1
IFRD2	1
IGBP1	1
IGF1	1
IGF1R	1
IGF2	1
IGF2BP1	1
IGF2BP2	1
IGF2BP3	1
IGF2R	1
IGFBP2	1
IGFBP3	1
IGFBP4	1
IGFBP5	1
IGFBP6	1
IGFBP7	1
IGHMBP2	1
IGSF8	1
IHH	1
IKBKAP	1
IKBKB	1
IKBKE	1
IKBKG	1
IKZF1	1
IKZF5	1
IL10	1
IL10RB	1
IL11	1
IL11RA	1
IL12A	2
IL12B	1
IL13	1
IL13RA1	1
IL13RA2	1
IL15	1
IL15RA	1
IL18RAP	1
IL1B	1
IL1R1	1
IL1R2	1
IL1RAP	1
IL2	1
IL20	1
IL23R	1
IL27	1
IL2RA	1
IL2RB	1
IL4	1
IL4R	1
IL5	1
IL5RA	1.5
IL6	1
IL6R	1
IL6ST	1
IL7R	1
ILF2	1
ILF3	1
ILK	1
IMPA1	1
IMPA2	1
IMPDH1	18
IMPDH2	1
ING2	1
ING3	1
INHBE	1
INPP1	1
INPP4B	1
INPP5D	1
INPPL1	1
INS	1
INSIG1	1
INSR	1
INSRR	1
INTS12	1
INTS3	1
IP6K1	1
IP6K2	1
IPMK	1
IPO13	1
IPO4	1
IQGAP1	1
IRAK1	1
IRAK2	1
IRAK4	1
IRF1	1
IRF2	1
IRF3	1
IRF5	1
IRF6	1
IRF7	1
IRF9	1
IRGM	1
IRS1	1
IRS2	1
ISG20	1
ISL1	1
ISOC1	1
ISX	1
ITCH	1
ITFG1	1
ITGA1	1
ITGA2	1
ITGA3	1
ITGAE	1
ITGAV	1
ITGB1	1
ITGB1BP1	1
ITGB3	1
ITGB5	1
ITK	1
ITPK1	1
ITPKA	1
ITPR1	1
ITPR2	1
ITPR3	1
ITSN1	1
JAG1	1
JAK1	1
JAK2	1
JAK3	1
JAZF1	1
JMJD6	1
JOSD1	1
JUN	1
JUNB	1
KARS	1
KAT2B	1
KAT5	1
KAT6A	1
KAT6B	1
KAT7	1
KBTBD2	1
KCNA1	1
KCNA10	1
KCNA2	1
KCNA3	1
KCNA5	1
KCNA7	1
KCND2	1
KCND3	1
KCNG1	1
KCNH1	1
KCNH2	1
KCNJ1	1
KCNJ10	1
KCNJ11	1
KCNJ12	1
KCNJ5	1
KCNJ8	1
KCNK1	1
KCNK2	1
KCNK3	1
KCNK9	1
KCNMA1	1
KCNN1	1
KCNN2	1.5
KCNN3	1.5
KCNN4	1
KCNQ1	1
KCNQ2	1
KCNQ3	1
KCNQ4	1
KCNQ5	1
KCNT1	1.5
KCNT2	1
KCNU1	1.5
KCTD12	2
KCTD16	2
KCTD5	1
KCTD8	2
KDELR2	1
KDELR3	1
KDM3A	1
KDM4A	1.5
KDM4B	1
KDM4C	1
KDM5A	1
KDM5B	1
KDM6B	1.5
KDR	2
KEAP1	1
KHDRBS1	1
KIAA0196	1
KIAA0317	1
KIAA0355	1
KIAA0494	1
KIAA0528	1
KIAA0753	1
KIAA0907	1
KIAA0922	1
KIAA1009	1
KIAA1279	1
KIF11	1
KIF14	1
KIF20A	1
KIF2C	1
KIF5B	1
KIF5C	1
KIF9	1
KISS1R	1
KIT	2
KITLG	1
KLF10	1
KLF11	1
KLF14	1
KLF2	1
KLF3	1
KLF4	1
KLF6	1
KLF7	1
KLHDC2	1
KLHDC9	1
KLHL21	1
KLHL9	1
KLK6	1
KLRC1	1
KNDC1	1
KNG1	1
KPNB1	1
KRAS	1
KREMEN1	1
KRT12	1
KRT19	1
KRT25	1
KRT26	1
KRT7	1
KRT8	1
KSR2	1
KTN1	1
KYNU	1
L1CAM	1
L3MBTL4	1
LACC1	1
LAMA3	1
LAMB1	1
LAMP2	1
LAP3	1
LARS	1
LARS2	1
LASP1	1
LBR	1
LCK	1
LCMT1	1
LDHA	1
LDHB	1
LDLR	1
LEF1	1
LEPREL1	1
LGALS1	1
LGALS3	1
LGALS8	1
LGR4	1
LGR5	1
LGR6	1
LHPP	1
LHX2	1
LHX3	1
LHX8	1
LHX9	1
LIAS	1
LIF	1
LIG1	1
LIG3	1
LIMK2	1
LIN28A	1
LIN28B	1
LIPA	1
LIPC	1.5
LIPE	1
LIPF	1.5
LIPG	1.5
LIPH	1
LIPT1	1
LMNA	1
LMNB2	1
LMO4	1
LNPEP	1
LOXL1	1
LPAR1	1
LPAR2	1
LPAR3	1
LPAR5	1
LPAR6	1
LPHN1	1
LPHN2	1
LPL	1
LPXN	1
LRAT	5
LRP10	1
LRP4	1
LRPAP1	1
LRRC16A	1
LRRC18	1
LRRC32	1
LRRC40	1
LRRC41	1
LRRC59	1
LRRK1	1
LRRK2	1
LRSAM1	1
LSM2	1
LSM5	1
LSM6	1
LSP1	1
LSR	1
LTA4H	1
LTB4R	1
LTB4R2	1
LTBR	1
LTK	1
LYN	5
LYPLA1	1
LYRM1	1
LZIC	1
MACF1	1
MAD2L1BP	1
MAF	1
MAFG	1
MAGED1	1
MALT1	1
MAMLD1	1
MAN2A2	1
MAN2B1	1
MAOA	1
MAOB	1
MAP2	2
MAP2K1	2
MAP2K2	1
MAP2K3	1
MAP2K4	1
MAP2K5	1
MAP2K6	5
MAP2K7	1
MAP3K1	1
MAP3K14	1
MAP3K2	4
MAP3K4	1
MAP3K5	1
MAP3K7	3
MAP3K8	1
MAP4	2
MAP4K3	1
MAP4K4	1
MAP4K5	2.5
MAP7	1
MAPK1	1
MAPK10	1
MAPK11	2
MAPK12	1
MAPK13	1
MAPK14	1
MAPK1IP1L	1
MAPK3	1
MAPK7	1
MAPK8	1
MAPK8IP1	1
MAPK9	1
MAPKAP1	1
MAPKAPK2	7.5
MAPKAPK3	1
MAPKAPK5	1
MAPT	2
MARK4	1
MARS	1
MAS1L	1
MAST2	1
MAST4	1
MASTL	1
MAT1A	1
MAT2A	1
MAX	1
MB	1
MBD6	1
MBNL1	1
MBNL2	1
MBOAT7	1
MBTPS1	1
MCCC1	2.5
MCCC2	2.5
MCHR2	1
MCL1	1
MCM2	1
MCM3	1
MCM4	1
MCM5	1
MCM6	1
MCM7	1
MCM8	1
MCOLN1	1
MCTS1	1
MDH1	1
MDH2	1
MDM2	1
MDM4	1
ME1	1
ME2	1
ME3	1
MECP2	1
MED1	1
MED12L	1
MED15	1
MED21	1
MED26	1
MED28	1
MED4	1
MED6	1
MED7	1
MEF2A	1
MEF2C	1
MEGF9	1
MEIS2	1
MELK	1
MEN1	1
MEOX2	1
MESP1	1
MEST	1
MET	1
METAP2	1
METRN	1
METTL1	1
METTL14	1
METTL4	1
MFHAS1	1
MGAM	1
MGAT1	1
MGAT4A	1
MGLL	1
MGMT	1
MGST2	1
MICALL1	1
MIF	1
MITF	1
MIXL1	1
MKI67IP	1
MKNK1	1
MKNK2	1
MKX	1
MLEC	1
MLH1	1
MLL	1
MLL3	1
MLLT10	1
MLLT11	1
[truncated: 1,276 more rows]
