# Supplementary material for: Specific gene module pair-based target identification and drug discovery
Source: Front Pharmacol. 2023 Jan 16;13:1089217. doi: 10.3389/fphar.2022.1089217 (PMC9886283; doi:10.3389/fphar.2022.1089217)
Supplement: Supplementary file 4 [file Table4.XLSX]

## Sheet: PI3Kα
Compound_name	TCS	NCS	pvalue
phenformin	0.41603	2.47898	0
phenyl.biguanide	0.6267	2.06153	0
dexamethasone	0.32395	2.18724	0.009
tamoxifen	0.82497	2.98003	0
rofecoxib	0.56786	2.1275	0
amitriptyline	0.44426	2.30627	0.008
tacrolimus	0.47937	1.89943	0.001
raloxifene	0.82196	3.27503	0
sulfasalazine	0.297157	1.59155	0.029
celecoxib	0.46147	2.4873	0
SC.58125	0.36814	2.36943	0
tanespimycin	0.4721	1.91047	0.014
TTNPB	0.20701	1.81763	0.042
LY.294002	1.18611	4.02361	0
ciclosporin	0.39616	2.11935	0.023
fulvestrant	0.7224	3.0444	0
monorden	0.443003	2.00681	0.003
sirolimus	1.04221	4.0801	0
nifedipine	0.27312	1.87423	0.025
sodium.phenylbutyrate	0.362704	2.02708	0.019
novobiocin	0.54718	1.91912	0.001
wortmannin	1.08995	5.25324	0
tetraethylenepentamine	0.54489	1.76589	0
thioridazine	0.90747	2.90313	0.003
trifluoperazine	0.68403	2.66184	0.003
copper.sulfate	0.62876	2.58369	0
prochlorperazine	0.65608	2.71805	0.002
quinpirole	0.35924	2.8002	0.004
calmidazolium	0.433303	1.7242	0.019
fluphenazine	0.58988	2.52435	0.001
gefitinib	0.6307	2.44021	0
X1.5.isoquinolinediol	0.73982	2.72282	0
HNMPA..AM.3	0.6067	2.2147	0
dimethyloxalylglycine	0.51796	2.85061	0
resveratrol	0.61593	2.64753	0.001
nocodazole	0.50318	2.2081	0.001
colchicine	0.45318	2.26869	0.003
U0125	0.215578	2.02123	0.036
colforsin	0.39838	2.51341	0.002
rottlerin	0.34677	2.95005	0.01
prazosin	0.2054	2.21938	0.015
X5224221	0.4291	2.7179	0.006
quinostatin	0.85675	6.00698	0
pyrvinium	0.71031	3.05249	0
pararosaniline	0.45429	3.93263	0.002
X5109870	0.4439	3.29249	0.005
clotrimazole	0.32413	2.24933	0.022
monensin	0.59952	3.54929	0.002
cytochalasin.B	0.33554	3.23966	0
procainamide	0.33117	3.14223	0.001
thioguanosine	0.37619	2.15787	0.019
amoxicillin	0.47851	3.35228	0
benfluorex	0.37197	2.6188	0.003
naftidrofuryl	0.45449	3.90171	0
clomifene	0.71809	3.37958	0.001
zoxazolamine	0.2852	2.33134	0.002
N6.methyladenosine	0.193614	1.9209	0.047
chlorprothixene	0.68068	3.16453	0.002
cefalexin	0.35523	3.06398	0
bepridil	0.76402	3.4389	0
bezafibrate	0.23886	2.19467	0.006
dequalinium.chloride	0.75486	4.86243	0
oxantel	0.24737	2.37303	0.003
tacrine	0.189083	2.38575	0.014
guanfacine	0.36295	3.45353	0
ritodrine	0.224716	2.04743	0.017
dextromethorphan	0.48094	3.58439	0
buspirone	0.29633	2.77122	0
ketoconazole	0.39927	3.12346	0
flupentixol	0.56484	3.31799	0
benzbromarone	0.27046	2.29485	0.003
androsterone	0.302263	2.56741	0.001
suloctidil	0.65562	2.90198	0.002
coralyne	0.33663	2.10747	0.002
domperidone	0.25979	2.35108	0
ouabain	0.37329	1.84815	0.032
arecoline	0.25365	1.97534	0.016
carcinine	0.58867	3.24257	0
corticosterone	0.48766	3.75998	0
fusaric.acid	0.3812	2.61986	0.003
lactobionic.acid	0.229932	2.09601	0.022
cefixime	0.3535	2.46004	0.004
calcium.pantothenate	0.45415	2.73139	0.001
carbarsone	0.233286	2.45931	0.006
cyanocobalamin	0.39395	2.69133	0.002
SR.95531	0.34379	2.17847	0.004
lumicolchicine	0.267929	2.18462	0.004
cefotetan	0.28129	2.23077	0.001
dl.alpha.tocopherol	0.221307	2.40239	0.003
X7.aminocephalosporanic.acid	0.30384	2.55757	0
cefadroxil	0.48179	3.40328	0
ginkgolide.A	0.32909	2.29093	0.002
N.acetylmuramic.acid	0.58433	2.96704	0
piperine	0.39647	2.60204	0.001
pepstatin	0.50486	3.06333	0
N.acetyl.L.aspartic.acid	0.240143	2.28913	0.002
cyclobenzaprine	0.52957	3.37752	0
mebhydrolin	0.65434	3.12047	0
brompheniramine	0.219649	1.95168	0.021
bacampicillin	0.30091	2.5419	0.003
buflomedil	0.31376	2.04424	0.012
carteolol	0.2666	2.6819	0.002
naringenin	0.254526	1.96067	0.023
amantadine	0.46122	2.90976	0
chlorogenic.acid	0.266069	2.27282	0.001
mefloquine	0.81706	3.69913	0
astemizole	0.83393	3.33909	0
ivermectin	0.67286	3.98639	0.001
disulfiram	0.37515	2.01011	0.022
atropine.oxide	0.25954	2.58885	0.002
isoconazole	0.48944	2.99932	0.002
nicergoline	0.4606	3.73819	0
nomifensine	0.26056	2.86149	0.001
nalbuphine	0.25628	2.97844	0
spironolactone	0.193189	1.84366	0.034
terfenadine	0.62596	3.3501	0.002
neomycin	0.206341	1.9572	0.029
cefotaxime	0.177442	2.08281	0.029
acenocoumarol	0.37606	2.98511	0
triamcinolone	0.184222	1.95107	0.049
dihydroergotamine	0.4807	3.73391	0
etofylline	0.193279	2.21845	0.023
antimycin.A	0.36099	2.62401	0.005
tranylcypromine	0.201228	2.01605	0.034
fenspiride	0.27446	2.83683	0
alverine	0.20411	2.22444	0.024
ethosuximide	0.28629	2.45593	0.001
sulfathiazole	0.25882	2.33464	0.012
pyrimethamine	0.25803	1.65731	0.04
idoxuridine	0.236193	1.79825	0.045
dicycloverine	0.2892	2.08399	0.024
isoxsuprine	0.250864	1.74043	0.043
niclosamide	0.80043	3.47356	0.002
bromocriptine	0.310512	2.5441	0.015
azacyclonol	0.451645	1.66043	0.026
loperamide	0.42022	2.83586	0.006
perphenazine	0.41286	2.29225	0.015
albendazole	0.32138	2.83698	0.001
benzydamine	0.2527	2.73446	0.001
clonidine	0.43678	3.51098	0.002
antazoline	0.36943	1.83755	0.006
vinpocetine	0.247743	1.84937	0.038
pimozide	0.6944	2.76822	0.001
mepacrine	0.38492	2.38686	0.009
etacrynic.acid	0.68761	3.71986	0
clomipramine	0.48965	2.30911	0.004
mifepristone	0.25764	2.45543	0.02
fendiline	0.6054	2.76177	0
diperodon	0.217432	1.86913	0.028
chlortalidone	0.20905	1.9994	0.017
ketotifen	0.196582	1.93321	0.031
practolol	0.27171	2.89764	0
dobutamine	0.29258	2.53438	0.001
debrisoquine	0.27762	3.07662	0.001
ketanserin	0.42029	3.23783	0
desipramine	0.52505	3.36268	0.001
nicardipine	0.255207	2.16839	0.007
phenylpropanolamine	0.25367	1.96206	0.02
clorgiline	0.27072	2.20374	0.01
metergoline	0.73687	3.7108	0
methylergometrine	0.54816	3.20237	0
ascorbic.acid	0.28123	2.85852	0.003
hycanthone	0.33448	1.9171	0.024
metitepine	0.63109	4.33417	0
maprotiline	0.66172	3.46344	0
clofazimine	0.32446	2.47171	0.007
vanoxerine	0.31339	1.98644	0.022
etoposide	0.54023	2.56587	0.005
procaine	0.29365	2.57286	0.001
metrifonate	0.267915	2.31813	0.009
todralazine	0.195087	1.9209	0.044
epirizole	0.228764	2.39842	0.007
imipramine	0.30907	2.27237	0.007
hydroflumethiazide	0.41919	3.73364	0
betazole	0.3602	3.10911	0.001
triflupromazine	0.247144	2.00742	0.019
sulfacetamide	0.38017	3.38656	0
triamterene	0.47179	3.58808	0
diphenhydramine	0.60892	4.03332	0
dosulepin	0.265906	2.50826	0.016
artemisinin	0.29163	2.6227	0.004
phenindione	0.20364	2.2662	0.008
chloroquine	0.248995	2.4292	0.007
propafenone	0.49106	2.83497	0
imipenem	0.278504	2.00767	0.004
parthenolide	0.41515	1.97934	0.027
prenylamine	0.42664	2.059	0.021
dihydroergocristine	0.5989	3.26498	0
mometasone	0.29753	1.93268	0.045
raubasine	0.23669	2.21271	0.018
dipivefrine	0.345857	2.05079	0.013
papaverine	0.29024	2.58033	0.003
syrosingopine	0.48983	2.82028	0.002
pseudopelletierine	0.439363	1.75006	0.007
ursolic.acid	0.41932	2.85815	0
aceclofenac	0.40064	2.97857	0
co.dergocrine.mesilate	0.57845	2.53286	0.001
canavanine	0.40685	2.4476	0.001
emetine	0.55773	1.68092	0.019
quinisocaine	0.33386	2.31234	0.013
pempidine	0.33126	3.24983	0
promazine	0.39906	2.18318	0.013
Prestwick.665	0.24252	2.24636	0.008
Prestwick.685	0.24924	2.19874	0.016
methylbenzethonium.chloride	0.76291	3.19651	0
chlorcyclizine	0.36409	2.05693	0.032
benzamil	0.70663	4.36203	0
gossypol	0.58004	2.91702	0.005
diphenylpyraline	0.216033	1.88676	0.045
dilazep	0.52681	3.65907	0.001
sulfamethoxazole	0.48548	3.23563	0
kawain	0.28209	2.0246	0.007
mebendazole	0.4081	2.27455	0.002
clemizole	0.29719	2.39762	0.007
salbutamol	0.49082	2.49123	0
trimethoprim	0.198246	1.86822	0.047
fenbufen	0.233624	2.13535	0.012
orphenadrine	0.41464	2.7235	0
fenbendazole	0.49823	2.19144	0
fenoterol	0.192722	1.87886	0.048
homochlorcyclizine	0.37959	2.53297	0.008
nortriptyline	0.3582	2.42937	0.007
pergolide	0.49636	3.63199	0
perhexiline	0.46109	2.89424	0.005
meclozine	0.40247	3.75087	0
butoconazole	0.29807	2.15144	0.018
amiodarone	0.47432	3.02647	0
bisacodyl	0.309856	1.671	0.046
colecalciferol	0.247267	2.22626	0.015
dinoprost	0.210766	1.90926	0.043
puromycin	0.56927	1.80503	0.017
metixene	0.59112	2.9524	0
vigabatrin	0.23015	1.92734	0.015
fluoxetine	0.33431	2.5212	0.001
hexetidine	0.50565	3.20595	0.001
iohexol	0.24662	1.8643	0.045
probenecid	0.42132	2.97596	0.002
X6.azathymine	0.24774	2.15938	0.008
cetirizine	0.31328	2.23882	0.012
norcyclobenzaprine	0.63841	2.87435	0.002
propylthiouracil	0.179274	1.81111	0.049
tiabendazole	0.23819	1.75549	0.033
atovaquone	0.40263	2.23162	0.002
cefaclor	0.22164	2.15539	0.018
orciprenaline	0.37972	2.89632	0
nifuroxazide	0.50976	3.19905	0
colistin	0.22685	1.79301	0.032
lovastatin	0.45275	2.72075	0.001
ethionamide	0.220538	2.07958	0.019
tetryzoline	0.35898	2.61748	0.004
benzethonium.chloride	0.60029	3.93371	0.001
tetrandrine	0.35691	2.70642	0.003
phenazopyridine	0.286956	1.94366	0.021
leflunomide	0.26517	2.84483	0.005
podophyllotoxin	0.38108	3.01143	0.004
medrysone	0.39386	2.33979	0.001
demeclocycline	0.246333	2.38048	0.006
meclofenoxate	0.200208	1.76967	0.046
cloperastine	0.69914	3.52508	0
flumetasone	0.30108	2.81178	0
flunixin	0.35997	2.25982	0
ethoxyquin	0.264793	1.70518	0.037
mephentermine	0.3729	1.99693	0.009
lithocholic.acid	0.25799	1.71919	0.032
alpha.ergocryptine	0.34346	2.09551	0.011
alexidine	0.79545	3.50145	0.001
alimemazine	0.253513	1.71724	0.038
corynanthine	0.183673	1.94578	0.023
salsolinol	0.241052	1.71667	0.043
cyclopenthiazide	0.25034	1.9053	0.022
gibberellic.acid	0.26616	2.46759	0.002
naftopidil	0.28226	2.17564	0.001
fluvoxamine	0.32854	2.57672	0.008
zardaverine	0.3622	2.5788	0.003
etilefrine	0.28566	1.8105	0.009
tocainide	0.286217	2.48442	0.002
zuclopenthixol	0.24118	1.8809	0.044
alprostadil	0.55645	2.63909	0
tribenoside	0.34499	2.21313	0.006
piribedil	0.19359	1.62925	0.041
lansoprazole	0.281267	1.68251	0.029
naftifine	0.47891	2.44369	0.001
viomycin	0.262407	2.65156	0.001
nafcillin	0.27937	2.66346	0.002
etidronic.acid	0.44667	3.10453	0
theophylline	0.50471	2.76076	0.001
spectinomycin	0.54058	2.578	0
benzthiazide	0.27257	1.66761	0.031
procyclidine	0.53882	2.75589	0.002
roxithromycin	0.47388	2.53045	0
Prestwick.864	0.34509	2.29511	0
piromidic.acid	0.35019	2.31645	0.002
fosfosal	0.43781	3.19007	0
trichlormethiazide	0.50124	3.29297	0
tetroquinone	0.24229	1.99314	0.01
beclometasone	0.41974	2.6649	0.001
simvastatin	0.66753	3.35165	0
reserpine	0.5067	2.7878	0.001
trimipramine	0.63483	3.46438	0
indoprofen	0.227918	2.01096	0.028
chloropyramine	0.57801	3.26554	0
X......catechin	0.38953	2.50478	0.001
propantheline.bromide	0.42459	2.19415	0.001
Prestwick.857	0.236178	2.25684	0.012
paromomycin	0.30126	2.68999	0
furazolidone	0.180058	1.89736	0.046
lasalocid	0.4329	2.5438	0.005
iodixanol	0.27291	2.60575	0
fluvastatin	0.42879	3.17867	0
sulconazole	0.61831	2.86183	0
ethaverine	0.4354	2.85138	0
profenamine	0.53276	2.89974	0.001
X....isoprenaline	0.322138	1.93525	0.013
propranolol	0.268978	2.35459	0.007
rolipram	0.289216	1.56227	0.042
tyloxapol	0.32564	1.67711	0.02
tonzonium.bromide	0.79646	2.64998	0.001
X....MK.801	0.3131	1.81362	0.018
florfenicol	0.27337	1.72059	0.021
clioquinol	0.40945	1.76096	0.026
fluspirilene	0.61679	2.71627	0.002
oxybenzone	0.235749	2.09958	0.02
promethazine	0.3264	2.38375	0.005
nimodipine	0.218465	2.23852	0.007
nilutamide	0.184675	1.94001	0.036
ursodeoxycholic.acid	0.43403	2.66563	0
nabumetone	0.27647	2.39118	0.001
proxymetacaine	0.2608	2.48639	0.002
proxyphylline	0.38318	2.36863	0
atropine.methonitrate	0.33425	2.17395	0.002
protriptyline	0.59248	2.66754	0.001
aminocaproic.acid	0.28023	2.49847	0.005
remoxipride	0.227622	1.80787	0.031
gliquidone	0.2411	1.83859	0.03
alfadolone	0.24602	1.88603	0.033
Prestwick.972	0.38838	2.46619	0
tiletamine	0.28551	2.30599	0.001
articaine	0.25971	2.6264	0.004
pirlindole	0.33918	2.35223	0.005
Prestwick.983	0.50535	3.50543	0
ribavirin	0.28982	2.55265	0.003
azapropazone	0.48715	3.24248	0
deptropine	0.42943	2.78216	0.005
clofilium.tosylate	0.48111	3.0622	0
levomepromazine	0.62754	3.30452	0.001
sulfadoxine	0.23551	1.68765	0.024
sertaconazole	0.279373	1.91795	0.016
ronidazole	0.337766	1.56571	0.036
X....isoprenaline.1	0.54153	2.39494	0.002
azaperone	0.228538	1.68512	0.032
piperacetazine	0.43912	2.04785	0.003
thiethylperazine	0.303979	2.14904	0.011
oxyphenbutazone	0.49749	2.5211	0.005
PNU.0230031	0.248486	1.98877	0.03
withaferin.A	0.45024	1.76876	0.032
CP.320650.01	0.42229	2.25207	0.002
phenoxybenzamine	0.4926	2.04291	0.02
daunorubicin	0.48935	2.28809	0.005
AG.013608	0.87155	3.10401	0
valinomycin	0.92436	3.07566	0.001
rotenone	0.67798	2.81965	0
PF.00562151.00	0.49809	2.1031	0.001
PF.00875133.00	0.54979	2.33354	0
pioglitazone	0.3792	1.81779	0.021
PF.00539745.00	0.39917	2.34174	0.001
PF.01378883.00	0.43031	1.97071	0.001
erastin	0.72504	2.96113	0
X3.nitropropionic.acid	0.27027	1.93444	0.011
STOCK1N.35215	0.39808	1.96445	0.014
orlistat	0.273418	1.61744	0.03
X0225151.0000	0.33063	1.82974	0.008
X5707885	0.77691	2.89235	0
X5155877	0.37559	1.99242	0.007
PHA.00767505E	0.47021	2.59555	0
dinoprostone	0.29692	1.57851	0.05
X5194442	0.43436	2.12884	0.003
AG.028671	0.49452	2.47048	0.001
PHA.00665752	0.49647	2.45363	0
STOCK1N.28457	0.43016	2.45172	0.002
SC.560	0.35969	2.4202	0.004
BAS.012416453	0.55007	2.78134	0
SB.202190	0.27146	2.20251	0.012
carmustine	0.24659	1.84577	0.032
AH.23848	0.25668	2.07561	0.012
NS.398	0.26085	1.70423	0.035
SB.203580	0.22804	1.63191	0.046
X0297417.0002B	1.10791	4.16781	0
lomustine	0.50608	2.42979	0.007
PHA.00846566E	0.26987	1.85735	0.034
AH.6809	0.30003	1.96741	0.007
X0316684.0000	0.2732	1.97163	0.027
thapsigargin	0.47858	1.84793	0.023
X0198306.0000	0.42045	2.9255	0
CAY.10397	0.43022	2.31268	0
CP.319743	0.53079	2.44784	0.001
semustine	0.58899	2.51046	0.001
BCB000040	0.32626	2.38676	0.007
X15.S..15.methylprostaglandin.E2	0.3244	1.93291	0.022
suramin.sodium	0.47278	2.44964	0.002
CP.944629	0.62356	3.43807	0
irinotecan	0.43484	2.15499	0.011
meteneprost	0.268116	1.94582	0.035
X16.phenyltetranorprostaglandin.E2	0.44681	2.03629	0.001
CP.863187	0.46815	2.28673	0.006
BCB000039	0.48432	2.25494	0.004
IC.86621	0.47857	2.4347	0.003
X11.deoxy.16.16.dimethylprostaglandin.E2	0.35329	1.59049	0.043
CP.645525.01	0.87295	2.96664	0
BCB000038	0.47543	2.12333	0.002
vinblastine	0.36703	2.29558	0.008

## Sheet: PI3Kβ
Compound_name	TCS	NCS	pvalue
phenformin	0.36037	2.14732	0.002
phenyl.biguanide	0.53635	1.76432	0.009
dexamethasone	0.3362	2.26995	0.006
tamoxifen	0.86522	3.12542	0
rofecoxib	0.56021	2.09884	0
amitriptyline	0.324281	1.68343	0.045
tacrolimus	0.40132	1.59017	0.02
raloxifene	0.79428	3.16474	0
celecoxib	0.4342	2.34032	0
SC.58125	0.32775	2.10947	0.004
tanespimycin	0.416896	1.68707	0.031
LY.294002	1.21511	4.12199	0
ciclosporin	0.4129	2.20891	0.022
fulvestrant	0.76262	3.2139	0
monorden	0.40734	1.84526	0.013
sirolimus	1.07054	4.191	0
sodium.phenylbutyrate	0.45137	2.52262	0.001
novobiocin	0.51776	1.81594	0.004
wortmannin	1.06234	5.12017	0
tetraethylenepentamine	0.59618	1.93211	0
thioridazine	0.76026	2.43218	0.008
trifluoperazine	0.63426	2.46817	0.005
copper.sulfate	0.64183	2.63739	0
prochlorperazine	0.56721	2.34987	0.012
quinpirole	0.37279	2.90582	0.003
calmidazolium	0.368968	1.46819	0.049
fluphenazine	0.55863	2.39062	0.003
gefitinib	0.60848	2.35424	0
X1.5.isoquinolinediol	0.72715	2.67619	0
HNMPA..AM.3	0.49789	1.8175	0.005
dimethyloxalylglycine	0.48961	2.69458	0
resveratrol	0.6691	2.87608	0.001
nocodazole	0.374468	1.64328	0.018
colchicine	0.401382	2.00938	0.011
colforsin	0.3841	2.42332	0.002
rottlerin	0.231765	1.97168	0.035
prazosin	0.23947	2.58752	0.002
X5224221	0.29806	1.8879	0.035
quinostatin	0.81777	5.73368	0
pyrvinium	0.6222	2.67385	0.006
pararosaniline	0.35457	3.06939	0.004
X5109870	0.42505	3.15267	0.005
monensin	0.50434	2.98581	0.006
cytochalasin.B	0.3747	3.61775	0
procainamide	0.31939	3.03045	0.001
thioguanosine	0.33523	1.92292	0.04
amoxicillin	0.48479	3.39628	0
benfluorex	0.38252	2.69307	0.002
naftidrofuryl	0.4446	3.8168	0
clomifene	0.66519	3.13062	0.001
zoxazolamine	0.30158	2.46523	0.002
N6.methyladenosine	0.224833	2.23063	0.018
chlorprothixene	0.60948	2.83351	0.003
cefalexin	0.37328	3.21967	0
bepridil	0.64413	2.89927	0.001
bezafibrate	0.28662	2.63349	0.001
dequalinium.chloride	0.70888	4.56625	0
oxantel	0.30097	2.88722	0.001
tacrine	0.197204	2.48821	0.007
guanfacine	0.34797	3.31099	0
ritodrine	0.219513	2.00003	0.023
dextromethorphan	0.4565	3.40224	0
buspirone	0.33239	3.10845	0
ketoconazole	0.34428	2.69328	0
flupentixol	0.55378	3.25302	0
benzbromarone	0.24741	2.09927	0.012
hesperidin	0.200844	1.77499	0.046
androsterone	0.270049	2.29379	0.006
suloctidil	0.53361	2.36193	0.005
coralyne	0.34047	2.13151	0.001
domperidone	0.23802	2.15407	0.005
arecoline	0.24459	1.90479	0.024
carcinine	0.52865	2.91196	0
corticosterone	0.45815	3.53245	0
fusaric.acid	0.35171	2.41719	0.004
lactobionic.acid	0.277413	2.52884	0.007
calcium.pantothenate	0.34584	2.07998	0.002
carbarsone	0.204517	2.15603	0.018
cyanocobalamin	0.33726	2.30404	0.007
SR.95531	0.30132	1.90935	0.016
lumicolchicine	0.25331	2.06542	0.007
cefotetan	0.28737	2.27899	0.001
dl.alpha.tocopherol	0.22645	2.45822	0.003
X7.aminocephalosporanic.acid	0.27956	2.35319	0
cefadroxil	0.4687	3.31082	0
ginkgolide.A	0.3223	2.24366	0.002
N.acetylmuramic.acid	0.55507	2.81847	0
piperine	0.31613	2.07477	0.021
pepstatin	0.46992	2.85133	0
N.acetyl.L.aspartic.acid	0.24437	2.32943	0.002
cyclobenzaprine	0.46105	2.94051	0
mebhydrolin	0.6146	2.93096	0
brompheniramine	0.25202	2.23932	0.003
bacampicillin	0.26501	2.23864	0.01
carteolol	0.22631	2.27659	0.01
amantadine	0.4121	2.59987	0.001
chlorogenic.acid	0.237695	2.03045	0.007
mefloquine	0.65085	2.94664	0.005
astemizole	0.73387	2.93845	0.001
ivermectin	0.56598	3.35317	0.003
atropine.oxide	0.21011	2.0958	0.016
isoconazole	0.37819	2.31757	0.01
nicergoline	0.34884	2.83116	0.002
nomifensine	0.22846	2.50896	0.003
nalbuphine	0.215674	2.50653	0.003
spironolactone	0.192074	1.83302	0.034
terfenadine	0.42293	2.26349	0.02
acenocoumarol	0.28497	2.26205	0.004
dihydroergotamine	0.4893	3.80071	0
etofylline	0.196094	2.25076	0.019
antimycin.A	0.39515	2.87232	0.002
fenspiride	0.205518	2.12424	0.021
ethosuximide	0.201513	1.72867	0.046
sulfathiazole	0.217904	1.96557	0.034
niclosamide	0.63321	2.74789	0.011
bromocriptine	0.28449	2.33089	0.018
loperamide	0.35647	2.40564	0.014
albendazole	0.28248	2.49359	0.001
benzydamine	0.185479	2.00706	0.041
clonidine	0.43474	3.49459	0.003
antazoline	0.336152	1.67203	0.027
pimozide	0.64792	2.58293	0.001
mepacrine	0.3931	2.43759	0.008
etacrynic.acid	0.58348	3.15653	0.002
clomipramine	0.40151	1.89346	0.032
mifepristone	0.257446	2.45358	0.02
fendiline	0.45932	2.09537	0.008
diperodon	0.214952	1.84782	0.029
chlortalidone	0.23416	2.23956	0.007
practolol	0.27735	2.95779	0
dobutamine	0.25209	2.18365	0.014
debrisoquine	0.30264	3.35389	0
ketanserin	0.4136	3.18629	0
desipramine	0.44912	2.87638	0.002
methotrexate	0.35622	1.67182	0.046
phenylpropanolamine	0.27192	2.10322	0.008
sulfafurazole	0.197732	2.14947	0.017
clorgiline	0.229854	1.87108	0.029
metergoline	0.64913	3.26895	0.001
methylergometrine	0.54821	3.20267	0
ascorbic.acid	0.23797	2.41881	0.008
metitepine	0.55284	3.79677	0
maprotiline	0.575	3.00955	0
ambroxol	0.305	1.65092	0.037
clofazimine	0.30081	2.29155	0.012
etoposide	0.52461	2.49168	0.007
procaine	0.205064	1.7967	0.043
epirizole	0.26268	2.754	0.001
hydroflumethiazide	0.43236	3.85094	0
betazole	0.28651	2.47304	0.01
sulfacetamide	0.34271	3.05286	0.001
triamterene	0.46308	3.52184	0
diphenhydramine	0.54155	3.58708	0
dosulepin	0.23609	2.22701	0.034
artemisinin	0.33008	2.96849	0.001
phenindione	0.206601	2.29915	0.007
chloroquine	0.233611	2.27911	0.013
propafenone	0.39951	2.30644	0.001
imipenem	0.26328	1.89793	0.005
Prestwick.559	0.23084	2.01605	0.025
iobenguane	0.188053	1.76674	0.043
prenylamine	0.38373	1.85191	0.029
hydrastine.hydrochloride	0.187903	2.07157	0.032
dihydroergocristine	0.62664	3.41621	0
raubasine	0.28389	2.65396	0.003
dipivefrine	0.383037	2.27125	0.004
papaverine	0.32965	2.9307	0
syrosingopine	0.49173	2.83122	0.002
pseudopelletierine	0.39641	1.57897	0.03
ursolic.acid	0.36473	2.48605	0
aceclofenac	0.37005	2.75115	0
co.dergocrine.mesilate	0.61214	2.68038	0
canavanine	0.35631	2.14355	0.009
emetine	0.55313	1.66706	0.021
quinisocaine	0.31762	2.19986	0.017
hydroxyachillin	0.179894	1.8691	0.05
pempidine	0.3232	3.17076	0
promazine	0.33479	1.83157	0.039
Prestwick.665	0.215854	1.99937	0.033
methylbenzethonium.chloride	0.68255	2.85981	0.002
benzamil	0.67059	4.13955	0
gossypol	0.50725	2.55096	0.01
dilazep	0.44206	3.07042	0.002
sulfamethoxazole	0.33549	2.23598	0.007
kawain	0.233288	1.67434	0.036
mebendazole	0.28781	1.60411	0.044
salbutamol	0.45316	2.30008	0.001
fenbufen	0.20453	1.86943	0.039
orphenadrine	0.40979	2.69165	0
fenbendazole	0.40515	1.78204	0.005
fenoterol	0.22647	2.20787	0.008
homochlorcyclizine	0.30081	2.00728	0.033
nortriptyline	0.33268	2.25629	0.011
pergolide	0.5265	3.85254	0
perhexiline	0.44604	2.79977	0.006
meclozine	0.37271	3.47352	0.001
amiodarone	0.45588	2.90882	0
colecalciferol	0.26874	2.41959	0.009
dinoprost	0.230261	2.08585	0.019
puromycin	0.47537	1.50729	0.046
metixene	0.4926	2.46033	0.006
vigabatrin	0.214193	1.79371	0.029
fluoxetine	0.3457	2.6071	0.001
hexetidine	0.41642	2.64021	0.003
probenecid	0.3458	2.44253	0.007
X6.azathymine	0.24378	2.12486	0.013
cetirizine	0.26874	1.92052	0.028
norcyclobenzaprine	0.53877	2.42574	0.007
tiabendazole	0.24766	1.82528	0.022
cefaclor	0.23694	2.30418	0.011
orciprenaline	0.41775	3.18639	0
methoxamine	0.225662	1.6784	0.046
nifuroxazide	0.44414	2.78725	0.002
colistin	0.24034	1.89964	0.016
lovastatin	0.4121	2.47647	0.003
ethionamide	0.198823	1.87482	0.048
tetryzoline	0.33622	2.45153	0.007
benzethonium.chloride	0.55527	3.63869	0.002
tetrandrine	0.285665	2.16618	0.017
phenazopyridine	0.256597	1.73802	0.041
leflunomide	0.29796	3.19661	0
podophyllotoxin	0.3646	2.8812	0.004
medrysone	0.331231	1.96773	0.005
cloperastine	0.55409	2.79373	0.008
flumetasone	0.219588	2.05073	0.019
flunixin	0.30753	1.93061	0.006
ethoxyquin	0.285605	1.8392	0.022
mephentermine	0.3571	1.91232	0.012
lithocholic.acid	0.24634	1.64156	0.04
alpha.ergocryptine	0.35937	2.19258	0.009
alexidine	0.69098	3.04159	0.001
mimosine	0.213	1.94215	0.026
corynanthine	0.212278	2.24881	0.005
pronetalol	0.203727	1.93034	0.039
gibberellic.acid	0.25799	2.39184	0.004
naftopidil	0.28613	2.20547	0.001
fluvoxamine	0.31183	2.44566	0.011
zardaverine	0.38132	2.71493	0.002
etilefrine	0.28489	1.80562	0.009
tocainide	0.26663	2.3144	0.004
alprostadil	0.48902	2.31929	0
proguanil	0.32276	1.87696	0.031
tribenoside	0.37939	2.43381	0.005
piribedil	0.192307	1.61845	0.043
lymecycline	0.24472	1.80306	0.017
iopanoic.acid	0.24267	2.01037	0.006
lansoprazole	0.300142	1.79541	0.015
naftifine	0.48653	2.48257	0.001
Prestwick.1083	0.202932	2.38801	0.02
Prestwick.1103	0.183943	2.03694	0.024
viomycin	0.30946	3.12702	0
nafcillin	0.25959	2.47488	0.002
etidronic.acid	0.42193	2.93258	0
theophylline	0.43906	2.40166	0.001
spectinomycin	0.51536	2.45773	0
benzthiazide	0.271359	1.66021	0.033
procyclidine	0.44173	2.2593	0.006
roxithromycin	0.369489	1.97302	0.01
Prestwick.864	0.270133	1.79659	0.006
piromidic.acid	0.278464	1.842	0.029
fosfosal	0.3667	2.67193	0.002
trichlormethiazide	0.49796	3.27142	0
beclometasone	0.38153	2.4223	0.004
simvastatin	0.54807	2.75184	0
reserpine	0.42208	2.32223	0.006
trimipramine	0.51013	2.78387	0.005
indoprofen	0.22963	2.02606	0.028
chloropyramine	0.42362	2.39329	0.004
X......catechin	0.36455	2.34415	0.002
propantheline.bromide	0.38129	1.97039	0.001
Prestwick.857	0.26092	2.49327	0.008
paromomycin	0.29973	2.67633	0
lasalocid	0.3634	2.13541	0.012
iodixanol	0.25584	2.44277	0
paracetamol	0.233071	1.93646	0.028
latamoxef	0.40268	1.86698	0.007
fluvastatin	0.42695	3.16503	0
sulconazole	0.53248	2.46457	0
ethaverine	0.43578	2.85387	0
profenamine	0.47044	2.56054	0.002
carbachol	0.210174	1.85636	0.028
X....isoprenaline	0.335279	2.01419	0.007
propranolol	0.291146	2.54865	0.002
pralidoxime	0.186762	2.1678	0.025
X....atenolol	0.228063	1.66888	0.035
metyrapone	0.30047	2.15746	0.009
rolipram	0.312835	1.68986	0.021
tyloxapol	0.35515	1.82909	0.007
aminohippuric.acid	0.238859	1.82448	0.016
tonzonium.bromide	0.73103	2.43228	0.001
X....MK.801	0.33602	1.94638	0.011
florfenicol	0.278968	1.75583	0.018
clioquinol	0.37575	1.61603	0.043
fluspirilene	0.61367	2.70253	0.002
oxybenzone	0.30889	2.75098	0
promethazine	0.31939	2.33256	0.005
nimodipine	0.21707	2.22423	0.007
nilutamide	0.207508	2.17987	0.014
ursodeoxycholic.acid	0.50429	3.09714	0
nabumetone	0.30275	2.61848	0
ketorolac	0.23961	1.61709	0.045
proxymetacaine	0.25494	2.43052	0.003
proxyphylline	0.41229	2.54858	0
atropine.methonitrate	0.38189	2.4838	0
protriptyline	0.54298	2.44468	0.002
nipecotic.acid	0.201127	2.29054	0.015
aminocaproic.acid	0.27133	2.41912	0.01
remoxipride	0.220071	1.7479	0.041
gliquidone	0.28952	2.20784	0.01
alfadolone	0.24816	1.90243	0.029
Prestwick.972	0.42449	2.69549	0
tiletamine	0.3415	2.75821	0
articaine	0.26985	2.72894	0.002
pirlindole	0.38214	2.65016	0.002
Prestwick.983	0.4895	3.39548	0.001
ribavirin	0.37969	3.3442	0
azapropazone	0.52699	3.50765	0
deptropine	0.43325	2.8069	0.005
clofilium.tosylate	0.46472	2.95788	0
levomepromazine	0.59734	3.1455	0.001
sulfadoxine	0.246726	1.76802	0.015
sertaconazole	0.263069	1.80602	0.026
piperidolate	0.293728	1.56492	0.05
dexpropranolol	0.23064	1.73615	0.041
ronidazole	0.36368	1.68584	0.024
X....isoprenaline.1	0.59702	2.64035	0
azaperone	0.251685	1.85579	0.015
piperacetazine	0.43189	2.01413	0.004
thiethylperazine	0.312776	2.21123	0.011
oxyphenbutazone	0.41451	2.10059	0.02
X0317956.0000	0.280653	2.19392	0.015
ciclacillin	0.23783	2.03149	0.02
CP.320650.01	0.44172	2.35569	0.001
phenoxybenzamine	0.40986	1.69977	0.045
daunorubicin	0.44952	2.10185	0.011
AG.013608	0.7889	2.80966	0
valinomycin	0.83395	2.77483	0.001
rotenone	0.61036	2.53843	0
PF.00562151.00	0.46859	1.97854	0.002
PF.00875133.00	0.47978	2.03639	0
PF.00539745.00	0.32874	1.92856	0.015
PF.01378883.00	0.44083	2.01889	0.001
erastin	0.71564	2.92274	0
X3.nitropropionic.acid	0.29617	2.11982	0.004
X0225151.0000	0.40036	2.21563	0
X5707885	0.75778	2.82113	0
PHA.00767505E	0.4262	2.35261	0.001
AG.028671	0.46898	2.34289	0.001
PHA.00665752	0.41929	2.0722	0.003
STOCK1N.28457	0.34684	1.97683	0.009
SC.560	0.30452	2.04899	0.01
BAS.012416453	0.50485	2.55269	0
SB.202190	0.24768	2.00957	0.029
AH.23848	0.25121	2.03138	0.018
NS.398	0.25348	1.65608	0.04
SB.203580	0.227317	1.62674	0.05
X0297417.0002B	1.03445	3.89147	0
lomustine	0.38938	1.86949	0.033
AH.6809	0.265	1.73771	0.031
X0198306.0000	0.40404	2.81132	0
CAY.10397	0.38771	2.08416	0.002
CP.319743	0.49955	2.30377	0.004
semustine	0.46391	1.97733	0.014
BCB000040	0.241846	1.76923	0.047
X15.S..15.methylprostaglandin.E2	0.2986	1.77919	0.033
suramin.sodium	0.46198	2.39368	0.002
CP.944629	0.57732	3.18312	0
irinotecan	0.36664	1.817	0.039
X16.phenyltetranorprostaglandin.E2	0.38105	1.7366	0.02
CP.863187	0.38992	1.90461	0.013
BCB000039	0.41961	1.95366	0.011
IC.86621	0.4332	2.20388	0.004
CP.645525.01	0.82843	2.81535	0
BCB000038	0.45266	2.02163	0.003

## Sheet: PI3Kδ
Compound_name	TCS	NCS	pvalue
phenformin	0.38472	2.29242	0.001
phenyl.biguanide	0.57954	1.90639	0.002
dexamethasone	0.32132	2.16948	0.012
tamoxifen	0.85265	3.08001	0
verapamil	0.222895	2.00247	0.045
rofecoxib	0.55137	2.06572	0.001
amitriptyline	0.46254	2.40116	0.004
tacrolimus	0.47498	1.88203	0.001
raloxifene	0.88384	3.52158	0
celecoxib	0.44514	2.39928	0
SC.58125	0.36365	2.34053	0.001
tanespimycin	0.50382	2.03883	0.007
TTNPB	0.21779	1.91228	0.024
LY.294002	1.23202	4.17935	0
ciclosporin	0.43124	2.30702	0.018
fulvestrant	0.78921	3.32596	0
monorden	0.451523	2.04541	0.002
sirolimus	1.08366	4.24237	0
nifedipine	0.243754	1.67272	0.048
sodium.phenylbutyrate	0.41939	2.34389	0.005
novobiocin	0.54295	1.90429	0.001
wortmannin	1.1199	5.39759	0
tetraethylenepentamine	0.56326	1.82542	0
thioridazine	0.9561	3.0587	0.003
trifluoperazine	0.72837	2.83439	0.003
copper.sulfate	0.64222	2.639	0
prochlorperazine	0.69466	2.87788	0.002
quinpirole	0.40283	3.13997	0.002
calmidazolium	0.41813	1.66382	0.025
fluphenazine	0.63641	2.72347	0
gefitinib	0.61638	2.38481	0
X1.5.isoquinolinediol	0.76812	2.82698	0
HNMPA..AM.3	0.60968	2.22558	0
dimethyloxalylglycine	0.56502	3.1096	0
geldanamycin	0.406108	1.90423	0.025
resveratrol	0.63032	2.70939	0.001
nocodazole	0.51162	2.24514	0
colchicine	0.47803	2.39309	0.003
U0125	0.214758	2.01354	0.037
colforsin	0.41773	2.63549	0
rottlerin	0.30919	2.63035	0.013
prazosin	0.24488	2.64597	0.002
X5224221	0.42272	2.67749	0.006
quinostatin	0.86801	6.08593	0
pyrvinium	0.69486	2.98609	0
pararosaniline	0.42603	3.68799	0.003
X5109870	0.49451	3.66787	0
clotrimazole	0.32055	2.22449	0.022
monensin	0.62257	3.68575	0.002
cytochalasin.B	0.35821	3.45854	0
procainamide	0.34988	3.31975	0
thioguanosine	0.38646	2.21678	0.018
amoxicillin	0.52405	3.67132	0
benfluorex	0.3989	2.80839	0.001
naftidrofuryl	0.46082	3.95605	0
clomifene	0.75215	3.53988	0.001
zoxazolamine	0.28002	2.28899	0.005
N6.methyladenosine	0.239358	2.37474	0.009
chlorprothixene	0.65176	3.03008	0.002
cefalexin	0.33318	2.87379	0
bepridil	0.7435	3.34654	0
bezafibrate	0.24245	2.22765	0.005
dequalinium.chloride	0.74398	4.79234	0
oxantel	0.25696	2.46503	0.003
tacrine	0.183505	2.31537	0.016
guanfacine	0.37747	3.59169	0
ritodrine	0.243961	2.22278	0.008
dextromethorphan	0.53682	4.00085	0
buspirone	0.300137	2.80682	0
ketoconazole	0.37743	2.95261	0
flupentixol	0.62768	3.68713	0
benzbromarone	0.26164	2.22001	0.003
clebopride	0.22752	1.65223	0.049
androsterone	0.32606	2.76955	0
suloctidil	0.65784	2.91181	0.002
coralyne	0.37695	2.35989	0
domperidone	0.30816	2.78883	0
ouabain	0.41263	2.04293	0.018
arecoline	0.27264	2.12323	0.009
carcinine	0.58352	3.2142	0
corticosterone	0.52178	4.02305	0
fusaric.acid	0.41693	2.86542	0.001
lactobionic.acid	0.267535	2.4388	0.008
cefixime	0.3366	2.34243	0.005
calcium.pantothenate	0.43883	2.63925	0.001
carbarsone	0.250694	2.64283	0.001
cyanocobalamin	0.42489	2.9027	0.002
SR.95531	0.35291	2.23626	0.002
lumicolchicine	0.286209	2.33367	0.002
cefotetan	0.270819	2.14773	0.001
dl.alpha.tocopherol	0.246271	2.67339	0.001
X7.aminocephalosporanic.acid	0.30039	2.52853	0
cefadroxil	0.54446	3.84597	0
ginkgolide.A	0.327145	2.27739	0.002
N.acetylmuramic.acid	0.5836	2.96334	0
piperine	0.40242	2.64109	0.001
pepstatin	0.56368	3.42023	0
N.acetyl.L.aspartic.acid	0.26695	2.54467	0
cyclobenzaprine	0.53392	3.40526	0
mebhydrolin	0.65538	3.12543	0
brompheniramine	0.273645	2.43146	0.002
bacampicillin	0.34217	2.89044	0
buflomedil	0.30982	2.01857	0.014
digitoxigenin	0.399549	1.89438	0.037
carteolol	0.29201	2.93751	0.001
naringenin	0.27075	2.08564	0.011
amantadine	0.49036	3.0936	0
chlorogenic.acid	0.277221	2.36809	0.001
mefloquine	0.79561	3.60202	0
astemizole	0.83351	3.33741	0
ivermectin	0.65075	3.8554	0.002
disulfiram	0.3365	1.80302	0.032
atropine.oxide	0.24484	2.44222	0.003
isoconazole	0.4566	2.79807	0.005
nicergoline	0.41365	3.35715	0
nomifensine	0.242378	2.66181	0.001
nalbuphine	0.222465	2.58545	0.002
terfenadine	0.57605	3.08298	0.004
neomycin	0.195396	1.85338	0.048
acenocoumarol	0.34495	2.73816	0
dihydroergotamine	0.54062	4.19935	0
antimycin.A	0.31726	2.30614	0.011
tranylcypromine	0.206404	2.06791	0.027
fenspiride	0.26678	2.75745	0
ethosuximide	0.249365	2.13917	0.007
sulfathiazole	0.28784	2.59641	0.005
dicycloverine	0.32631	2.35141	0.016
isoxsuprine	0.26564	1.84295	0.027
niclosamide	0.78812	3.42014	0.003
bromocriptine	0.33901	2.77759	0.004
loperamide	0.48934	3.30231	0.001
perphenazine	0.49093	2.72571	0.008
albendazole	0.3687	3.2547	0
benzydamine	0.27294	2.95347	0.001
clonidine	0.50559	4.0641	0
antazoline	0.364755	1.8143	0.008
vinpocetine	0.250777	1.87202	0.035
pimozide	0.72241	2.87988	0.001
mepacrine	0.45074	2.79501	0.001
etacrynic.acid	0.70863	3.83357	0
clomipramine	0.50493	2.38117	0.004
mifepristone	0.28279	2.69512	0.007
fendiline	0.60357	2.75342	0
diperodon	0.246168	2.11616	0.016
chlortalidone	0.21257	2.03306	0.017
ketotifen	0.185824	1.82741	0.048
practolol	0.30869	3.29201	0
dobutamine	0.31567	2.73439	0.001
debrisoquine	0.30158	3.34215	0
ketanserin	0.4366	3.36347	0
desipramine	0.57238	3.6658	0
methotrexate	0.38013	1.78404	0.029
nicardipine	0.23579	2.00341	0.017
phenylpropanolamine	0.27488	2.12612	0.007
clorgiline	0.31219	2.54132	0.002
metergoline	0.7678	3.86656	0
methylergometrine	0.61008	3.56411	0
ascorbic.acid	0.28495	2.89634	0.002
clenbuterol	0.266748	1.89723	0.025
hycanthone	0.42507	2.43633	0.001
metitepine	0.6589	4.52516	0
maprotiline	0.68843	3.60324	0
clofazimine	0.35381	2.69529	0.004
vanoxerine	0.33056	2.09527	0.017
etoposide	0.61088	2.90143	0
procaine	0.31662	2.77411	0.001
metrifonate	0.270908	2.34402	0.009
morantel	0.21416	1.78156	0.043
epirizole	0.27441	2.87698	0
imipramine	0.34862	2.56315	0.002
hydroflumethiazide	0.46255	4.11984	0
betazole	0.40011	3.45359	0.001
triflupromazine	0.260753	2.11796	0.014
sulfacetamide	0.38979	3.47225	0
triamterene	0.48432	3.68338	0
diphenhydramine	0.64652	4.28237	0
dosulepin	0.281239	2.65289	0.011
artemisinin	0.34297	3.08442	0
phenindione	0.206932	2.30283	0.007
chloroquine	0.243406	2.37467	0.007
propafenone	0.48163	2.78053	0
imipenem	0.28237	2.03554	0.003
Prestwick.559	0.235667	2.05821	0.02
parthenolide	0.43195	2.05944	0.021
prenylamine	0.4234	2.04336	0.021
dihydroergocristine	0.62927	3.43054	0
raubasine	0.25958	2.4267	0.007
dipivefrine	0.376611	2.23315	0.005
papaverine	0.29473	2.62025	0.002
syrosingopine	0.51649	2.97378	0.001
pseudopelletierine	0.426171	1.69751	0.011
ursolic.acid	0.39024	2.65993	0
aceclofenac	0.39944	2.96965	0
co.dergocrine.mesilate	0.62446	2.73433	0
canavanine	0.34448	2.07238	0.014
emetine	0.52099	1.57019	0.029
quinisocaine	0.35317	2.44609	0.011
pempidine	0.33939	3.32959	0
promazine	0.43301	2.36891	0.007
Prestwick.665	0.24274	2.2484	0.008
Prestwick.685	0.25505	2.24999	0.012
methylbenzethonium.chloride	0.78217	3.27721	0
chlorcyclizine	0.35854	2.02558	0.033
benzamil	0.74415	4.59364	0
gossypol	0.56211	2.82685	0.006
diphenylpyraline	0.272632	2.38107	0.007
dilazep	0.5214	3.62149	0.001
sulfamethoxazole	0.44889	2.99177	0
kawain	0.236989	1.7009	0.032
mebendazole	0.42442	2.36551	0.001
clemizole	0.29436	2.37479	0.007
salbutamol	0.47858	2.42911	0
fenbufen	0.2683	2.4523	0.004
orphenadrine	0.41077	2.69808	0
fenbendazole	0.48371	2.12758	0
fenoterol	0.191627	1.86819	0.05
homochlorcyclizine	0.4367	2.91406	0.005
nortriptyline	0.42137	2.8578	0.003
pergolide	0.56088	4.1041	0
perhexiline	0.49143	3.08468	0.002
digoxin	0.3477	1.77097	0.042
meclozine	0.40778	3.80036	0
butoconazole	0.29036	2.09579	0.021
amiodarone	0.49615	3.16576	0
bisacodyl	0.335609	1.80988	0.03
colecalciferol	0.312831	2.81656	0.002
dinoprost	0.255625	2.31562	0.01
puromycin	0.55601	1.76298	0.018
metixene	0.62645	3.12886	0
vigabatrin	0.2418	2.0249	0.009
fluoxetine	0.35321	2.66373	0.001
hexetidine	0.51116	3.24088	0.001
nitrofural	0.184324	1.90162	0.05
iohexol	0.27205	2.05653	0.022
probenecid	0.4124	2.91296	0.002
X6.azathymine	0.24813	2.16278	0.008
cetirizine	0.31078	2.22096	0.013
norcyclobenzaprine	0.66022	2.97255	0.002
atovaquone	0.32206	1.78505	0.027
orciprenaline	0.35625	2.7173	0.001
nifuroxazide	0.47508	2.98142	0
lovastatin	0.46208	2.77682	0
tetryzoline	0.36643	2.6718	0.004
benzethonium.chloride	0.60237	3.94734	0.001
tetrandrine	0.36026	2.73182	0.003
phenazopyridine	0.279627	1.89401	0.023
leflunomide	0.28525	3.06025	0.001
podophyllotoxin	0.39214	3.09883	0.004
medrysone	0.42995	2.55419	0.001
demeclocycline	0.288263	2.78568	0.002
meclofenoxate	0.23288	2.05846	0.012
levonorgestrel	0.221852	1.89976	0.043
cloperastine	0.72291	3.64492	0
flumetasone	0.31178	2.91171	0
flunixin	0.37596	2.3602	0
fenoprofen	0.191778	1.9965	0.046
eucatropine	0.166543	1.94114	0.046
ethoxyquin	0.273249	1.75963	0.026
mephentermine	0.41643	2.23004	0.001
lithocholic.acid	0.237188	1.58057	0.05
alpha.ergocryptine	0.32576	1.98752	0.012
alexidine	0.77266	3.40113	0.001
corynanthine	0.17776	1.88314	0.03
pronetalol	0.224913	2.13108	0.018
cyclopenthiazide	0.253914	1.9325	0.021
gibberellic.acid	0.25682	2.381	0.004
naftopidil	0.27012	2.08206	0.005
fluvoxamine	0.39535	3.1007	0
zardaverine	0.38708	2.75594	0.001
tocainide	0.285591	2.47898	0.002
zuclopenthixol	0.28162	2.19629	0.017
alprostadil	0.60001	2.84568	0
tribenoside	0.31109	1.99566	0.015
piribedil	0.19222	1.61772	0.043
lymecycline	0.22461	1.65489	0.038
lansoprazole	0.271301	1.62289	0.036
penbutolol	0.247844	2.10781	0.043
naftifine	0.47659	2.43185	0.001
viomycin	0.29132	2.94372	0
nafcillin	0.3198	3.04891	0
etidronic.acid	0.45966	3.19481	0
theophylline	0.50243	2.74829	0.001
spectinomycin	0.56599	2.69918	0
benzthiazide	0.293142	1.79348	0.015
procyclidine	0.5829	2.98134	0.001
roxithromycin	0.48127	2.56992	0
Prestwick.864	0.32833	2.18364	0.001
piromidic.acid	0.34462	2.27961	0.003
fosfosal	0.42881	3.12449	0
trichlormethiazide	0.52351	3.43928	0
tetroquinone	0.26304	2.16384	0.005
beclometasone	0.42904	2.72394	0.001
simvastatin	0.6516	3.27166	0
reserpine	0.53391	2.9375	0.001
trimipramine	0.68443	3.73506	0
indoprofen	0.24803	2.18841	0.017
chloropyramine	0.57824	3.26684	0
X......catechin	0.39103	2.51443	0.001
propantheline.bromide	0.45365	2.34432	0.001
Prestwick.857	0.246649	2.3569	0.01
paromomycin	0.34573	3.08707	0
scopolamine	0.253606	1.98258	0.029
furazolidone	0.185605	1.95581	0.037
lasalocid	0.47495	2.7909	0.001
iodixanol	0.316	3.01718	0
paracetamol	0.260312	2.16279	0.012
latamoxef	0.351008	1.62741	0.04
rolitetracycline	0.179692	2.22233	0.023
fluvastatin	0.47216	3.50018	0
sulconazole	0.63018	2.91677	0
ethaverine	0.46946	3.07443	0
profenamine	0.56922	3.09819	0
luteolin	0.27592	1.95188	0.036
X....isoprenaline	0.378414	2.27332	0.002
eticlopride	0.291956	1.90805	0.017
propranolol	0.298385	2.61202	0.001
tyloxapol	0.297941	1.53445	0.042
tonzonium.bromide	0.83649	2.78316	0
X....MK.801	0.33718	1.9531	0.01
clioquinol	0.38752	1.66665	0.033
fluspirilene	0.6118	2.69429	0.002
oxybenzone	0.252681	2.25038	0.011
promethazine	0.3158	2.30634	0.005
nimodipine	0.217664	2.23031	0.007
nilutamide	0.183174	1.92424	0.038
ursodeoxycholic.acid	0.41969	2.57756	0
nabumetone	0.26898	2.3264	0.003
proxymetacaine	0.27674	2.63836	0.001
proxyphylline	0.37011	2.28784	0
atropine.methonitrate	0.33263	2.16341	0.002
protriptyline	0.59214	2.66601	0.001
aminocaproic.acid	0.2505	2.23341	0.014
remoxipride	0.215369	1.71056	0.049
gliquidone	0.24074	1.83585	0.03
alfadolone	0.25646	1.96606	0.025
isradipine	0.199788	1.60021	0.046
Prestwick.972	0.39916	2.53464	0
tiletamine	0.28206	2.27813	0.001
articaine	0.24487	2.47633	0.006
pirlindole	0.35654	2.47263	0.003
Prestwick.983	0.55941	3.88043	0
ribavirin	0.29809	2.62549	0.003
azapropazone	0.4791	3.1889	0
deptropine	0.43966	2.84843	0.005
clofilium.tosylate	0.51758	3.29433	0
levomepromazine	0.67706	3.56529	0
sertaconazole	0.271223	1.862	0.019
ronidazole	0.325769	1.5101	0.044
X....isoprenaline.1	0.58333	2.5798	0
piperacetazine	0.45739	2.13305	0.002
thiethylperazine	0.367672	2.59932	0.001
oxyphenbutazone	0.51648	2.61734	0.004
PNU.0230031	0.29532	2.36361	0.004
X0317956.0000	0.260553	2.03679	0.028
withaferin.A	0.43811	1.72111	0.04
CP.320650.01	0.44707	2.38422	0.001
phenoxybenzamine	0.49412	2.04922	0.02
daunorubicin	0.5242	2.45104	0.005
AG.013608	0.88376	3.1475	0
valinomycin	0.90316	3.00512	0.001
rotenone	0.67307	2.79923	0
PF.00562151.00	0.51856	2.18953	0
PF.00875133.00	0.54257	2.3029	0
pioglitazone	0.38911	1.8653	0.017
PF.00539745.00	0.43286	2.53938	0
PF.01378883.00	0.39203	1.7954	0.005
erastin	0.70381	2.87443	0
X3.nitropropionic.acid	0.24682	1.7666	0.025
STOCK1N.35215	0.40062	1.97699	0.012
X0225151.0000	0.32984	1.82537	0.008
X5707885	0.75922	2.82649	0
X5155877	0.3836	2.03491	0.007
PHA.00767505E	0.50256	2.77412	0
dinoprostone	0.35485	1.88648	0.008
X5194442	0.44745	2.193	0.002
AG.028671	0.51933	2.59442	0
Gly.His.Lys	0.2609	1.8175	0.018
PHA.00665752	0.51872	2.56359	0
STOCK1N.28457	0.45098	2.57038	0.001
SC.560	0.3825	2.57368	0.002
BAS.012416453	0.53136	2.68674	0
SB.202190	0.27149	2.20275	0.012
carmustine	0.25091	1.87811	0.031
AH.23848	0.29528	2.38775	0.001
NS.398	0.25445	1.66242	0.04
X0297417.0002B	1.14803	4.31874	0
lomustine	0.52092	2.50104	0.004
PHA.00846566E	0.27299	1.87883	0.033
AH.6809	0.31958	2.09561	0.003
X0316684.0000	0.29205	2.10766	0.012
thapsigargin	0.46026	1.7772	0.032
X0198306.0000	0.44427	3.09124	0
CAY.10397	0.44936	2.41557	0
CP.319743	0.51547	2.37719	0.003
semustine	0.54571	2.32599	0.005
BCB000040	0.27543	2.01491	0.023
X15.S..15.methylprostaglandin.E2	0.31878	1.89943	0.025
suramin.sodium	0.47138	2.44239	0.002
CP.944629	0.59081	3.2575	0
irinotecan	0.4452	2.20633	0.011
X16.phenyltetranorprostaglandin.E2	0.46414	2.11527	0.001
CP.863187	0.4397	2.14777	0.006
BCB000039	0.46248	2.15326	0.006
IC.86621	0.46404	2.36077	0.003
X11.deoxy.16.16.dimethylprostaglandin.E2	0.35995	1.62048	0.036
CP.645525.01	0.89423	3.03896	0
BCB000038	0.48316	2.15785	0.002
vinblastine	0.31947	1.99811	0.02
