# Supplementary material for: Specific gene module pair-based target identification and drug discovery
Source: Front Pharmacol. 2023 Jan 16;13:1089217. doi: 10.3389/fphar.2022.1089217 (PMC9886283; doi:10.3389/fphar.2022.1089217)
Supplement: Supplementary file 5 [file Table1.XLSX]

## Sheet: target_module_up_symbol
Target_name	Module_up
A2M	PPIF	TPK1	ZMPSTE24	BIRC5	RRM1	NME4	HLA-F-AS1	LSS	TTLL5	PKP3	RBKS	HK1	ETFB	HPRT1	SLC25A38	RPP30	POLA2	UBE2N	PTBP1	NUBPL	MGST2	CHCHD3	ERLIN1	RER1	ARHGDIA	GLOD4	SNRPF	RPS6KA1	NRDC	RPS6KC1	POFUT1	VIPAS39	EVL	M6PR	LTF	AURKAIP1	SNRNP70	AREL1	SNU13	UBE2E1	FLOT2	BLMH	TMEM9B	ANP32B	GIPC1	UGCG	SSNA1	TUBG1	PLCB3
AARS	MRPL17	PLSCR3	CSNK2A1	PODXL	HAUS4	SMURF2	TBC1D2	ANP32A	DYNLT1	BCL10	SPHK1	CREB3L2	SMG5	CTSC	BDNF	SETD5	NUP88	CCL19	G6PC3	SCMH1	BIRC5	GPC1	FGFR1	SEC16A	BCHE	SMAD4	LPCAT4	PRMT1	MYC	MKRN2	TNNC1	PPP2R2A	HK1	EPHB2	KDM1A	CXCL3	TWF2	GBE1	LEPR	PAPPA	LMAN1	SHFM1	RPL11	AHNAK2	PLIN3	LOXL2	IMPDH1	DSG2	MAP2K3
AATF	GAP43	NRP2	MYT1	HPSE2	FAM163A	EPN3	ZNF460	CLCN6	NEUROD2	CHM	TOM1L2	ATP1B2	OR10H3	CDC14A	NAIP	FBXO22	RASA2	RNF19A	PPP1R37	AGT	TIGAR	TDRKH	RFX3	MEX3D	PPP1R12B	SLC17A6	MYO16	ZSCAN9	VAMP1	ZNF124	KIDINS220	MILR1	HERC4	ZNF34	CHD9	EPHA5	CYP2R1	DENND5B	GRM1	PWAR5	GABRA1	ADM2	P2RY1	KCNAB3	ARMCX4	GABRA4	NFYA	SUPT7L	SPRY2
ABAT	COX5A	OLA1	CHUK	HOXC6	ARPC1B	PSRC1	TCN1	RPL35	PMPCB	GTF2H5	SLC25A44	FAU	WBSCR22	RPS9	ANXA5	NIPA2	RPL15	SEC24A	RPL12	NPLOC4	POLR2I	RPL17	HDAC1	VDAC2	POLR2D	PCM1	UBL3	MORF4L2	UTP11L	RPS2	ZNHIT3	RPL6	IARS2	KIF2C	GMDS	ARHGEF6	CHSY1	ENO1	SEC13	GNB2	RCHY1	CD151	COQ2	NIT2	TOP1	CD59	NAP1L1	WSB2	TSPAN3
ABCA1	ALDH9A1	TUBB4B	POLD3	GNPAT	PROS1	MRPL34	SLC35D2	CCT4	CAAP1	CENPN	TUBGCP5	UBA3	RPP38	M6PR	NLRX1	XPO1	SSR1	POLR3G	SLC26A2	SET	ANAPC13	CDC42	CCDC92	UPF3A	CSGALNACT1	CCNH	NEK4	NEK2	TMEM5	NOL9	NMI	C1S	HSPB11	PDCD6IP	BDH2	ERO1A	PPA2	TRIP11	MST1R	UPF3B	CHN1	C1GALT1C1	ALG8	MRPL3	VOPP1	HS2ST1	DCTD	STX2	IFT46
ABCA5	ESPL1	PLOD2	CIRBP	OXLD1	RPLP0	ORC6	S100B	H3F3B	GATB	COX17	SHCBP1	CTSA	RUVBL1	RPS4X	FAM50B	LPL	CENPN	TBCB	MUTYH	ZC3H11A	TP53BP2	TMED1	AREL1	MRPL17	BRIX1	TRIM27	SOX10	NCBP2	LAMC1	MCM3	ORC2	LAMA3	ECHS1	SPTLC2	MYL6	ANAPC15	TOP1	NDC1	CHST11	GLS	H2AFX	STAG2	THUMPD1	ZBTB1	XRCC5	WRAP53	VIPAS39	CHST3	SEC61A1
ABCB1	DNAJB5	PLEKHO1	GDPD5	AP3D1	GRM5	KIAA0556	PCDHA9	AP3B2	TAF1C	BCL11A	DENND6B	SEMA4A	GPALPP1	HSPA4	H6PD	RABIF	CALM3	VAC14	NPRL3	PIK3CA	ZNF467	TRIM13	SLCO3A1	GPR63	NACAD	SV2A	CES2	HPN	CEP68	CRHR1	MOGS	MTFR1	GPR176	HYAL1	NECAB2	PEX11A	TRAPPC9	MARK2	STON1	FARP1	LFNG	ZNF444	CA4	ESRP2	CACNG2	ANGEL1	C17orf53	ZNF623	CBFA2T2
ABCB4	GGPS1	ANKLE2	ACP6	ME2	ARFIP2	MARCKSL1	TEFM	TBC1D9B	TECR	SLC16A3	PPARG	CSTB	FDPS	KIAA0100	MET	ZFC3H1	ARL6IP1	SERPINB6	FKBP14	EMD	PCGF2	TGFBR2	ITGA6	CD99	RCN1	DOLK	NBR1	MAP3K4	CSK	SAC3D1	SCML1	SYNM	FTSJ1	KPNB1	LOXL1	AXL	XRCC5	TMCO3	ELAVL1	FZD7	ACO1	VPS4A	SUPT20H	SLK	CSNK2B	NNT	FKBP9	PRDX4	GRSF1
ABCB6	CSE1L	MAD2L1	KIF18B	PTGES3	GRPEL1	PCNX4	SLC26A2	EAPP	VRK1	MRPL42	PPA1	MRPS7	PSMA6	CREB3	MBNL1	CTNNAL1	EIF5	CDC23	STRN3	NOD2	UTP11L	FBLN5	UGCG	CKS1B	CALU	DEFB1	PTMA	DLK1	ATP13A3	BCAP29	MYH10	LZTFL1	UTP6	SNX6	ACOT7	PRKAB1	CALCOCO2	WRB	MOCS2	LPAR1	ATAD2	NANS	ERH	TMED5	HOXB9	RMI1	SH3TC1	FRG1	BUB3
ABCC2	DCAF16	MMP17	ATG7	LTB4R	SYT5	GJA5	TSNAXIP1	ZBTB44	HOXA4	GFOD2	AP3B2	ZNF343	TEAD3	TRMT2B	BNC1	WDR73	P2RX7	KCNA1	ETV3	PPP1R37	HIC1	RAB11B	HAPLN2	SOX21	CYP27B1	GAB1	ADAM11	RAPGEFL1	DAPP1	NHLH1	BCL11A	MMP24	TOM1L2	WHSC1L1	DFFB	LOC202181	GABRD	CHD5	STAP2	TMEM35	DNMT3A	FLCN	DKK3	SCNN1D	ADTRP	KRT32	ADPRH	LAPTM5	KCTD15
ABCC3	KLHL24	POU3F2	DHX30	TGIF1	GPATCH8	CDCA4	HDAC1	ELAVL1	NELFCD	BAIAP3	NME5	R3HCC1	PSMD3	DYRK1A	POLR1C	ZNF200	PRPF18	MOSPD1	MLX	RRAGD	GPN3	PIGC	ATP5G1	GSK3B	TOP1	HMGB2	CGGBP1	GOT2	KCNK10	GID8	SHQ1	ELK1	PRKAG1	NUP88	TTC1	RBM23	RABGAP1L	NPR3	SCAMP2	LIN7C	METAP2	TNNT2	SYMPK	RPL34	ATP5J	NOLC1	N4BP2L2	CDH22	POLR3D
ABCC4	PMPCA	DCTN5	MCM10	IDI1	ATP5C1	TECR	NTHL1	ERO1A	AATF	C8orf4	AKAP7	SCCPDH	CHCHD7	RQCD1	OGG1	MED4	FIBP	GALK1	RSAD1	ENO3	MAGED1	PSMC4	EML3	SELT	ACACA	ARHGAP10	PCTP	POLR2F	UQCRH	HAT1	EVL	GINS3	GSTK1	RPS27	PHYH	COPS7B	CDKN3	SLC25A14	HSBP1	POLA2	COASY	LPGAT1	EFCAB11	PRR13	ARF1	CFAP20	PSMC3IP	ADH5	HADH
ABCC5	SST	SUPT7L	CAAP1	IFNGR1	SCMH1	RNF128	LTBP1	FAIM	SYNPO	TRAPPC13	TESK1	VCAM1	EOGT	WISP1	PRKX	NRCAM	HLA-C	PAPD7	TLN2	SLC12A2	TPSB2	GFOD2	TUSC3	RNASE6	OPTN	ZSCAN18	CLEC2B	ITGA3	CREBL2	PTK2B	HEBP1	ZNF667	E2F3	GPR161	LRRC2	APBB2	PAPOLG	MID2	APH1A	C1orf95	2021-03-02	ARHGEF40	PRAF2	FHL1	NFYB	DPYD	GUCY1A3	ZNF271P	TPSAB1
ABCC8	STX17	OSBPL3	SOGA1	OGN	ARHGEF40	TAP2	DDX17	RASGRP1	ZNF589	BTN2A2	WDR3	CPSF7	MAP4K3	IPO5	TOP3A	GDF11	CCL5	NCAM1	ITPKB	STEAP1B	VPS33B	TRPV2	LYST	FKBP5	POSTN	DNAAF2	BEAN1	CIITA	TBK1	SERPINB2	ASGR1	CPSF4	AMT	ATXN10	CNN1	POLM	ADGRG1	CCDC81	DHRS9	SMCHD1	AP3M2	KNOP1	HIC2	KLRB1	RIPK4	TUBA4B	VAV3	MDFIC	EPM2A
ABCC9	ILF2	HLA-DOB	TAP2	IGFBP5	SCN3B	HOMER3	MTAP	NRSN2	FAM129A	UBIAD1	C12orf4	KREMEN2	ATRNL1	APOM	LPAR3	IRAK3	PPOX	GART	KLHDC3	SERPINA1	SLC25A17	TMEM257	COLEC11	PYCRL	TRMT2A	ST3GAL2	NOTCH4	TCF3	KLHDC8A	ILKAP	ORAI2	GABBR2	MMACHC	VSNL1	CD74	TMEM204	HOXB2	BRD1	THOP1	WLS	NCS1	GABRA1	FANCE	BSN	GYPC	GNA15	CHKB	RAD54L	VWA9
ABCF1	PCBP4	COG5	RRP8	KCTD9	MAPRE1	SLC25A15	PMS2P3	PRDX1	BTN3A2	LAMA2	IQGAP2	SNX6	SLC25A11	DBF4	POLR3D	DCK	NPLOC4	GTF3A	MLX	SETD3	DARS	TMEM11	PSMD14	ATP5J	AACS	SCML1	2021-09-02	TOP2B	AMD1	LTBP3	TECR	DKC1	NUP88	DEFB1	CHPT1	RTN3	MYL12A	PI3	SF3B1	NDC1	PPP1CA	CRTAP	STRA13	GRB14	MED4	PRMT5	ADSL	ANAPC5	STAMBP
ABCF2	CENPO	CDK5RAP1	COL5A3	CDH19	BCAN	KCND1	GPRASP1	PDGFRB	OPCML	EI24	G3BP1	TMEM70	TMEM177	GAL3ST1	OR10H3	SCG3	E2F1	RARA	SLC25A5	EDC4	RANBP10	ZNF771	OTUD3	ALDH8A1	EBAG9	MAN2A2	CBR4	CEP85	JAKMIP2	GLS2	TNRC6B	UQCRC2	PPARGC1A	GPATCH3	PIK3R5	C9orf116	FAM49A	HOXA4	SLC16A2	GTF2H4	POLR1C	DNPH1	TOR3A	CFAP69	ATP2B2	CA11	FCGR2C	EML3	ABHD6
ABCF3	NCAPG2	RPS9	PARP2	C14orf166	FBXO3	CYP4F3	ME1	POMP	MRPS28	GGH	SHFM1	MGST3	MRPL23	CYB5A	NDUFB11	SLC17A9	TPM4	RPS16	GNB2	RCL1	GEMIN2	MRPS33	PAPOLA	RPLP1	SLK	ANAPC5	RPP30	MFAP3	PRDX1	PREP	USF2	GSTO1	MYL9	IRF8	MTCH2	CBX3	SLC39A14	XPO7	NHP2	MCOLN1	IMPA2	NUBPL	UTP20	RPS21	RAB11A	GLOD4	SPG21	POLR2K	TSPAN6
ABCG2	ZNF330	MGAT2	CDKN3	WDR43	SLC25A15	TPX2	XPO1	DKC1	SSSCA1	C1orf174	CDC123	GNG12	MRPL3	UTP11L	FAM57A	TOMM22	PPP1R14B	CMC2	TUBGCP4	SLK	SPRY2	HOXC6	FASTKD5	IKBKAP	TUBGCP3	TRIP13	BRMS1	GTF2A2	ASF1A	C1GALT1C1	CKAP5	PGD	MICA	C12orf29	RNF6	ANKRD17	CLPB	VANGL1	KPNA3	ECHDC1	EIF4A3	BANF1	PPP3CA	NOL8	SEPHS1	FAM168B	RACGAP1	2021-03-07	RRP15
ABCG5	SETD5	SPAG6	PVR	BRE	PEX16	SNCAIP	ARID4B	TM2D1	HUS1	HIBCH	GPR37	RUNX3	RPLP0	GIT1	ZNF266	GNB5	G3BP1	TAF6	RHOBTB1	COX5B	PJA1	PPME1	ZZZ3	SUGP2	POLR2J	PVRL2	PAK4	ACAD10	RPS4X	AUH	ZNF428	HSD17B12	TM9SF2	GCA	PHKA1	TIMM13	GALC	SEMA4A	CSNK1G3	GTF3C1	WDR18	DDA1	EIF2B2	GYS1	PIK3C3	KLHDC10	GNA11	MSRB2	SMG5
ABCG8	ASPHD1	ARMC9	ETV3	GPR39	ZNF667	GRIN1	BSPRY	FAM189A1	PLPPR4	ADAM11	USP46	UBXN7	MED20	EIF5A2	SRF	PTPN14	KRT32	AMPD2	FGFR3	TRIM46	TTC3	ITSN1	AQP7	SV2A	NXPH3	CDC42EP3	ZNF609	PAK7	RIC8A	SETX	SMAD9	ARPP21	GPR3	TCF7	EFEMP2	HAPLN1	CTAGE9	SNPH	TCF21	MAP3K10	AZIN1	ANXA10	SLC6A13	SEMA4F	PCDH12	RSU1	SLC28A3	PLEKHO1	PGBD5
ABHD2	FADD	RTCA	RIT1	FAM216A	BECN1	DDX58	ATF1	JADE2	NOVA1	CRYZ	AKAP11	DUSP22	SRPRB	SPAG9	UFM1	MEAF6	ME2	SORBS3	DERL2	MAP3K9	PRSS3	GRK5	PSMD11	DNAJC3	LGALS3BP	ORMDL2	ANXA5	PSMA1	CERK	ACOT9	ZFAND5	ARCN1	RND1	TMEM30A	KMT5B	SLC37A1	MRPS28	LRP10	SRP14	SLC39A1	TRIM5	SEC61A2	IKBKE	GALNT2	LAMTOR2	INPP1	RCN2	UPF3A	RBBP7
ABHD4	LRP4	C14orf166	PRKAR2A	RPS27	RER1	PCCA	AIMP2	MRPS22	RPS4X	RASA1	UQCRC1	NACA	UBE3C	APPBP2	SSBP1	SMAD2	BANF1	MPV17	KCNQ1	SNUPN	CRYL1	SLIRP	NUP37	ASCC3	PGM1	RPL41	MRPS31	CD151	WBSCR22	RTCB	AURKAIP1	C16orf45	RNASEH2A	ATP5G1	CEP170	TAGLN2	LRIG1	KIAA0100	SYNGR3	ACTR10	PSMD8	TSR2	BRD3	POLDIP2	C4orf27	RPL27	NFIB	FIBP	PIGT
ABHD6	GCC1	TNIP2	ZNF394	CCDC130	TRIM62	RSAD2	NCR3	PIK3CA	DHRS11	PIK3R5	TSPAN12	ZC3HAV1	CCND3	TSGA10	SSH3	CUL9	EFCAB14	PAWR	EYA2	RNF139	ZBTB7A	TIMM8A	SLC12A2	IRAK3	WDR73	MTRF1	UQCRB	RNF44	NUPL2	MMRN1	ACHE	S1PR5	SELP	MAK	CD3E	NPC1	APOL2	NARFL	TAZ	OFD1	GPATCH2	MKS1	UBAC1	CCNH	SPX	KIF17	AMDHD2	KIAA0355	ATP6V0D1
ABL1	RMI1	SEH1L	CACYBP	ZC3H14	IMP3	NCAPG2	RCN2	NCBP2	TTK	ACLY	HNRNPAB	ASNSD1	BAZ1A	LMNB1	C5orf30	FXN	SCAF8	MPP5	TRIM32	SPAG5	SRRD	ANP32E	ING2	POLR3K	SRPRB	NMD3	DR1	CPSF6	PRKRIR	ANAPC10	SPTLC2	HPRT1	WDR12	NAE1	HSPA4L	SNRPG	HNRNPF	SLC27A2	AMD1	CYC1	AKAP8	SLC25A32	FAM216A	NIP7	MATR3	SSBP1	SFXN1	SRSF1	EIF2B1
ABL2	ZNF76	TMEM35	ZBED5	HADH	MPV17	DEAF1	CPE	C14orf132	BBS9	ACOX2	QARS	VPS11	CRBN	NUP62CL	MUT	CTSL	C1QTNF1	RNF130	HADHB	FEM1B	AKR1C3	CSNK2A2	PAIP2B	DECR1	FRAT2	DFNB31	ST5	MAN2C1	TMEM140	PHIP	RARRES3	THEMIS2	ERMAP	PARP16	RBM4B	ZNF638	ZNF510	GAS1	ABCA6	DDR1	TCN2	TPP1	ROR2	CUL9	BEX4	PPARGC1A	TRIM52	IGF2R	ALDH6A1
ACAA1	TNFRSF25	ADAT1	GAB2	LRRC14	IDI2-AS1	CRIP1	DCLRE1C	FGF5	UNC5C	LRP8	SPATA5L1	PCDH1	PLCG2	ZBTB48	ZDHHC8P1	PLAGL2	KLHDC10	ROR2	ICAM5	AHCTF1	SMC5	ADAM17	NCK2	HTR1E	PRRC2C	BCL2L10	DENND1A	SLC9A1	ZNF175	RGS3	TROVE2	C1orf21	DUOX1	CNTN2	PAOX	IZUMO4	PRKAG2	GRM1	ASAP2	PTPN7	MAP2	KIAA1549L	RABIF	LYN	GJA5	SPEN	RLF	CRLF3	FOXK2
ACACA	CEP162	ZNF112	ZNF154	KLHL12	HOXA2	ZSWIM1	PPP1R37	MED22	TERT	KCNA1	ASIC2	SCRN3	LZTS1	GNA15	UNC5B	LHX2	CDH8	APOBR	GRIA4	STAP1	CDH15	TUT1	ZCCHC11	CERK	CFAP46	CACFD1	CCDC134	BACH2	GABRA5	TROVE2	SPATA7	ZNF768	HIST1H2BJ	FOXP3	C17orf53	KALRN	MAP3K7CL	IQCA1	SPTB	CBFA2T3	C5orf42	CASC1	PCDHGC3	AVPR1A	ZNF415	ZNF391	MPP2	DHX57	FCHO1
ACACB	FASTKD5	CCNT1	FZD9	SERGEF	PHIP	MOGS	PRDM2	BCAN	SETDB1	ZNF324	IL4R	NOCT	TNFRSF10C	PIAS4	AIM1L	BCL2L11	ICAM5	HAUS6	NRIP2	EFR3B	APBB1	PVT1	PDE7B	POPDC2	JMJD4	TEAD1	PIGZ	HYOU1	PIDD1	CLCN2	MYLK	MAST3	SUGCT	CORIN	DDX58	MAPK8IP2	CEP295	KERA	STRN	USP21	RPS6KA5	PANK4	SCN8A	TNN	CACNA1I	EXTL1	ADAMTS2	SPIDR	BCAT2
ACAD8	UNC13B	DSTYK	YKT6	RAB3D	PIK3R5	TSPAN3	SULF1	PCDH17	WISP1	PLA2G4C	POFUT2	ACVR1	CAMK1D	SIL1	HSF1	ADAMTSL3	SOX5	PDE1B	CFAP46	PPP1R37	LCAT	CBS	ID1	TGFBR1	HPD	BMP5	PAFAH2	NFIX	ZSCAN18	PSMF1	MYL9	ADAMTS6	PTTG1IP	PTK2B	ESR2	C2orf54	DDRGK1	EHD4	DGKI	SERPINB13	VTN	LINC01260	EGLN3	GTF3C5	CRIP1	EBAG9	SPAG7	ENPP4	C21orf2
ACADM	GPATCH2L	SYT5	MBTD1	TMEM63A	TFAP2A	CCDC57	LGALS8	ANKRD11	USP49	STYK1	VPS9D1	ATAT1	SULT4A1	KCNMB4	SLIT1	SEC14L5	SPARCL1	CASC5	LAIR1	UNC50	UFC1	CCR1	TMEM127	UNC13A	SLC24A2	KRT37	POU6F1	KALRN	CPA3	LAPTM5	TRIM62	CALY	SUSD4	RFX3	KCNS3	SPRYD7	RNF122	LINC00894	PRPH2	CACFD1	MCF2	B3GALT2	PLXNB3	OLFML2B	GAGE1	CFAP46	SCNN1B	SMG1	TTC30A
ACADS	HRH3	GNAO1	CHGA	TP53TG1	PPP1R9A	B3GNT4	ACVR1	FZD2	CARF	ADAM28	SNAP29	PLCH2	PVRL3	GPR153	SGSM2	CTNNBIP1	SPG11	CACNB3	RASA1	TOPORS-AS1	KCTD20	CBFA2T2	NT5C2	SORT1	NMNAT2	APBA2	VASH1	MGAT3	ADGRB2	ZNF334	RAB21	PLA2G6	RBFOX1	ZNF446	P4HTM	MAP3K2	MYO9B	2021-03-02	RFXANK	MILR1	C21orf2	ROBO3	EFNB3	IGSF1	IDS	TNNI3	CROCCP3	ATP2B2	RGL2
ACADSB	LARP4	TALDO1	GGNBP2	ENDOG	TAF10	RPA1	RPL36	ELF1	HSPA8	NDUFA3	SMAD2	LTBP3	CLINT1	XPO6	RPS27L	UBAP2	WDR43	ATP5J2	PAPPA	PTGES	AHI1	CHCHD2	PSMA3	NAAA	DDX24	RCN1	RPL19	FOXO4	CLIC1	QDPR	PTP4A2	CD151	GAA	PRAF2	TMED2	TOP1	SNX6	SCAF8	EIF4A1	PNISR	SHOC2	ECHS1	PSME1	RPL35A	RPL12	TMEM11	JTB	ZFP64	SBNO1
ACAN	IFT74	MAN1A2	RPUSD2	PPP2R3B	GPATCH2L	CRKL	ADD2	ACKR4	HLA-DQB2	SERPINF1	CLCA4	GPR176	PEA15	PRRX1	TP73	SLC9A3R2	C11orf63	CYB5R4	SCN8A	TAL1	STARD5	NDST3	ZNF415	PSMD7	FKBPL	JMJD4	MILR1	ZFPM2	SULF1	JAK2	PVT1	APOE	TLR3	ACADM	PLEKHM1	GSE1	HPGDS	CDK2	SLC27A6	NUDT13	MAPK1	IL20RA	CNNM4	NFE2L3	PXN	TRHDE	IFT140	CYP4B1	KIAA0141
ACAT2	ADCY6	AOC3	HIST1H2AC	YPEL5	FBN1	TTC23	2021-03-02	TRIM29	ESRP1	C10orf10	SELENBP1	SPSB1	RPAP2	HTATSF1	CD36	TRAK2	ACKR4	ZNF532	ABCC5	ZNF227	XK	VPS13B	RNF216	ADCY9	CCDC69	LIMS2	TENM3	BCL2L13	FPR3	MYH11	JADE3	RDH5	NOTCH1	DCX	HIST1H2BK	PERP	FEM1B	CYP11A1	KLF13	CIDEC	FAM63B	EZH1	PDE7B	BLNK	NARFL	PLIN1	TRAF3IP2	RIMS3	ACOX1
ACBD3	RASSF2	PCDHB11	CXCR4	WDR26	SPSB1	NFYA	PTPRG	COPB2	RBPMS	SLC35E1	C5orf42	RUSC2	LRP2	TUBB2A	RAB15	MAPRE3	PEA15	TM2D1	ARL4C	HIST1H2BD	EIF3J	TWSG1	FBLN2	MEX3D	MOSPD2	C2CD2L	SLC16A2	STX7	TXNDC15	LRP12	MAPK7	RFNG	ENTPD1	GOLGA4	COL8A1	FZD1	DNASE1	CDKN2B	ATF7IP	CYP7A1	APC2	SUGCT	FOLR3	HAGH	BTG3	SPINT1	ULK1	PIAS4	CUL4A
ACD	C1orf54	ADK	SCYL3	SRP72	CDK1	MAP1LC3B	SLC25A4	CMC2	DAG1	NDEL1	TRIO	CLINT1	RBM14	RBBP7	SRRD	SEC61A1	RASSF1	ADCY3	PTTG1	PTOV1	PLTP	SLIRP	SOD1	TSPAN3	HDAC6	CA12	CAPRIN1	PCNT	MAP4	PRKAG1	MGST3	CHEK2	METTL9	ENDOG	NCBP3	SEC11A	2021-09-07	MAP2K3	MAP1A	MIS12	PPP2R1A	IARS	ALG6	ALDH3B1	ZNF189	SH3BGR	PROS1	BANF1	BAG2
ACE	C12orf29	GEMIN4	DCTD	COIL	SCAF8	POLR2D	YTHDF2	RHOA	STAT1	NPY	CTR9	EIF4B	LMO2	POFUT1	PITPNB	GAA	HNRNPA1	RPL31	GCA	UBR5	NUP54	MRFAP1L1	RPL28	LAMC1	HINT1	DKK1	CMPK1	PPA2	HSPD1	KRT10	C1GALT1C1	MKRN2	ANP32E	RPSA	EIF3B	GAPVD1	SRPX	PSMD3	NOLC1	CXCL8	UBP1	MAP2K3	TXNL4A	ADO	DDT	CTPS1	RPS9	TBP	EEF1A1
ACE2	SMARCE1	LARP4	NUP37	PSMD7	TRIM32	PARP1	SMS	PA2G4	ARHGDIA	ATP5B	CTNNBL1	RCN1	TMED1	NUP50	TNFAIP2	TTC1	UBE2I	TROAP	CXXC1	KRT19	SMARCD2	MXD4	ARPC5	HSPD1	PSMA6	GLTP	YWHAE	C2CD2	LTBP1	CST3	N6AMT1	ST20	IFT27	BUD31	PSMC6	DPY19L1	YWHAQ	POR	PENK	HMG20B	CNOT2	NAAA	WSB2	POLR2J	CKB	VPS16	F12	MED7	MUC1
ACHE	C11orf63	ZNF83	TNFSF10	MOB3B	ROBO1	TTC13	ARMCX4	ZNF350	NOTCH4	SNCAIP	TRAPPC13	FAM20B	GABRA4	ZBED5	RAB31	CCR2	RIT2	CAND1	DTYMK	CASP3	KIAA1549L	SUSD4	IL1B	RBM8A	YEATS4	SLC14A1	CD40	COMMD8	PRIM2	THAP10	ADORA2B	BCAM	WDR26	KLHL9	ZNF667	CXXC4	COL3A1	AIDA	YARS2	HTATSF1	TEX41	GABBR1	FUT1	ISYNA1	HAUS6	PPP1R13B	PTK2B	PTPN4	UBE2L6
ACO2	SLC12A6	GNG13	SLC2A9	TSKS	PCBP3	GPR161	TBX19	BRSK2	DPF3	ELL	ZNF225	AMOT	KRT32	KCNV1	GNAZ	VAV2	CD84	KCNJ3	GPR63	TNFRSF17	RIMS1	REL	CHD5	LRRK1	ESR2	ACKR4	GP5	GRM1	SCRN3	ITPKC	TRPC4	BEAN1	PGLYRP4	KCTD17	RAB27A	PPIP5K1	SYP	DMPK	DAGLA	CRY2	OR12D3	MEGF8	TAS2R16	HOXC11	INA	CASC5	GABRD	TEX41	TSHZ2
ACSL1	MALT1	MRPL12	ZC3H14	DHX15	ZBTB1	USP1	AP2S1	NDUFAF1	RPLP1	TFB2M	NME4	ALG6	LMO2	ASAP1	NPC2	MLEC	PTBP1	MRPS30	ADNP	RPL31	SELL	HDAC2	PPP1CC	NPTN	KPNB1	SYPL1	PSMD3	CHPT1	ZNF330	TXNRD1	TIMM13	PTGES3	UQCRFS1	RCN1	ADAM10	PMPCA	MSL1	XPO1	VDAC1	RNF4	HNRNPA2B1	ADPGK	PRDX1	OTUD4	ATP5G3	TMEM168	PPP6C	HNRNPR	ZMPSTE24
ACSL3	STC1	TRAIP	COL6A1	MAVS	ITGB7	CALM3	SLC29A3	CCNJ	SLC4A8	SLC15A3	ASPN	AQP1	NEK1	SOX5	ULK1	RABIF	KLHDC3	TCF3	NYNRIN	RGS7	KIAA0753	KHNYN	PIK3CD	TRPC6	HERC3	FAM192A	ZFP69B	KYNU	SLC9A7	DZANK1	IGFBP5	R3HDM1	SUMO1	KLK1	AGPAT4	WDR26	ZC3H4	ZKSCAN3	IGHMBP2	CDK5RAP3	LRRC32	ZSCAN32	RGS19	WDR19	UBE4B	POLD3	IFIH1	PHC1	CTNNBIP1
ACSL4	MXD1	DIMT1	ZC3H15	AIMP2	MEOX1	WDR77	COL5A3	C2orf47	KRI1	LTN1	IGHMBP2	MAP7D1	TSPAN3	MGAT4B	ESF1	TMEM109	SRPRB	GNL2	S100A4	GSPT1	ORC5	FAM136A	GEMIN2	NSMF	MOGS	OXSM	PDIA5	SBF1	LIG3	PHLDA3	SLC25A32	NOL6	AGL	SKIV2L2	KANK1	DLAT	TBP	DNAJA2	TMEM147	MTPAP	ADCK3	UTP11L	TLE3	RREB1	S100A8	SURF2	CHST15	PRDX6	DDX56
ACTA1	CHD5	PPFIA3	SSBP3	CD180	FGFR1	DYSF	HAGH	MAPKAPK2	CEP164	CHGA	RAP1GAP2	FOXO3	AAMDC	KIDINS220	AGER	FADS3	SWAP70	KCTD13	UBTD1	SYNDIG1	KCNB1	IFT140	MARK4	PDPK1	ATP6V0D1	HIST2H2BE	SERGEF	TRANK1	TBKBP1	MOCS1	DMPK	STX7	SPATA2L	LRRN2	MKL1	CARD9	SLIT1	NCF2	CDK19	VPS9D1	MBNL2	ACE	RANBP10	ZBP1	NT5DC3	BEST1	BCL2L2	KANK3	CD22
ACTB	SPTAN1	CTC1	MAPK3	NFE2L1	CD63	CCNG2	MAP3K8	DUSP3	MMP14	KCNK1	CASK	RABGAP1	RELB	PER1	PRR14	TYK2	C16orf45	TFE3	MED12	NADSYN1	FERMT2	KLF5	TLE3	VPS37B	AGRN	EXOC7	IST1	VLDLR	NCOR1	TRIP10	MAN2B1	PARP4	TPP1	HCFC1R1	HECTD3	ADAR	CLIC4	FRYL	PACSIN2	HBP1	NPIPA1	ATP6AP1	STX1A	FBRS	KANK2	TCF7	SLC37A1	ENTPD4	DMTN
ACTN1	ARAP3	CRB1	N4BP3	MED25	FBXL7	LILRA5	RASIP1	MSANTD2	CARD14	TMEM183A	ADAM30	MYLK3	NRG1	BMP7	SLC6A13	C5orf42	SPARCL1	GMCL1	GPRASP1	TTC22	RALGDS	TMPRSS4	GPR3	S100A5	ERN1	TP53AIP1	RPL23AP7	CLN8	MED14	WDR60	SEMA4G	LINC01278	RPAP2	PDE1B	PNPLA4	ZKSCAN3	MCC	MAP2	CASP10	DUOX2	FANCE	RUSC2	MTHFSD	NFU1	BARX2	ITPKA	ASB1	ZNF204P	GSK3A
ACVR1	HIST2H2AA3	CCL11	CNOT4	RGS11	MAFF	E2F4	CASP10	SMURF1	FEZF2	KCNC4	CHD5	PGLYRP4	DDIT3	INSIG1	TPO	GPR157	NXF1	BACH1	KRT37	ELOVL4	CCR4	CD28	PRAMEF10	E4F1	TTC22	ZNF222	WNT6	BSN	IKZF3	VCPIP1	NEUROD2	CRB1	ST3GAL1	MAFG	ZNF440	BMP2	LGALS8	SRCAP	IL1B	PMS2P4	CACNG2	SOX21	BRSK2	NR6A1	PRKRIP1	AP5Z1	PEX5L	CSF2	MMP27
ACY1	MAPK8	ATN1	CUBN	E2F2	IGF2BP2	SOBP	RIMS3	EGF	CCL11	TRIP11	PARM1	NACAD	CXXC4	ZNF711	NARFL	PADI2	HOXA3	CA5B	TCIRG1	RCOR3	PTPN21	SERTAD3	HLA-DRA	NSG1	OCA2	CTDSPL	KCNMB2	RUSC2	ADCY6	TACC2	NLRP2	GPD1	BEGAIN	RAPGEF2	CDK19	ZSCAN18	MAN2C1	PTPRR	ATRNL1	OLFML1	IGF2R	NTSR2	ARSF	RNF24	PLEKHF1	CES1	TNFRSF21	ZNF282	CHD9
ADA	MOCS1	NEU3	HOXA6	DPP4	GNA15	ZNF350	MAPK13	CORO2A	GBX2	CROCCP3	GRAP2	TSKS	SLC1A6	ACVR2B-AS1	ARL15	ZNF204P	TRIM31	NR5A2	NAALADL1	THBS2	PTPRC	RIC3	GUCY1B3	HOXA2	LGALS8	THRA	SLC24A2	IL1RL2	FOLR3	USP34	CCDC57	MTAP	GPRASP1	FAM20B	KCNA1	COL1A2	FAM8A1	ABCG4	GRIA4	CXorf36	GPR63	DENND6B	DDR1	ALDH5A1	FBXO22	EFR3B	CD47	FAM189A1	GRIK1
ADAM15	CPD	EEA1	UNC5C	ZNF75D	GREM2	FAM114A1	CHM	ESRP2	BCAS1	SULT4A1	TPSB2	EDEM3	TSPYL2	ABCB1	INHBA	HSPG2	LAMA4	FBXO21	APAF1	FRMD4B	PERP	TBC1D2B	DDR2	AUTS2	AGR2	FILIP1L	ZNF586	PPIC	LDLRAD4	HMHA1	CETN2	NID1	RNF43	B3GALT2	CARF	SERINC5	EPB41L3	FGF7	MYO5A	SYNPO	MARK1	COBLL1	C2CD2	TEX2	MAPK9	TMEM144	MEGF8	CYP46A1	SH3PXD2A
ADAM17	NR5A2	MAP2K7	E4F1	FBXL18	TMEM39A	NAT1	SYT5	ARL14	PCSK5	MTAP	E2F2	PTK2	AIDA	PDGFB	BLK	CNKSR1	IFT74	REL	GPR157	COL5A3	CACNG2	DCAF4	TBX3	MTMR9	C3AR1	SNAPC3	ORM1	MICAL2	ABHD6	CHST15	STX4	HOXA6	TRIM45	SCRN3	RNASEL	APOBR	SMUG1	SNCAIP	FLT1	CASP4	UBE2L6	NR4A3	MPDZ	DENND4C	KIDINS220	PDCD1LG2	BRWD1	CPA3	2021-09-04
ADAM28	IFT74	MAN1A2	RPUSD2	PPP2R3B	GPATCH2L	CRKL	ADD2	ACKR4	HLA-DQB2	SERPINF1	CLCA4	GPR176	PEA15	PRRX1	TP73	SLC9A3R2	C11orf63	CYB5R4	SCN8A	TAL1	STARD5	NDST3	ZNF415	PSMD7	FKBPL	JMJD4	MILR1	ZFPM2	SULF1	JAK2	PVT1	APOE	TLR3	ACADM	PLEKHM1	GSE1	HPGDS	CDK2	SLC27A6	NUDT13	MAPK1	IL20RA	CNNM4	NFE2L3	PXN	TRHDE	IFT140	CYP4B1	KIAA0141
ADAR	ZNF638	LDB2	USP2	USP47	FBXW11	PTPRN	COLQ	LCN2	FZD1	TCEAL2	NIPBL	FKRP	ZNF250	MLLT4	DHDDS	RB1CC1	PAPSS1	CYLD	NCR3	NFATC2IP	SGCG	UNC93A	CEP104	NXPH4	DLG2	EPS8L1	CWH43	L3MBTL1	ZIC1	KLF9	RBM41	RGS11	SH3GL3	CD1A	SCN7A	LHCGR	SYP	FBXO28	NIPAL3	KCND2	CRBN	OLIG2	BRSK2	LRCH3	ZNF235	SNAP29	DCLK2	IQSEC3	SCNN1D
ADAT1	AIM1L	ARF4	NEU1	ZNF185	AFF1	PRICKLE3	SEL1L3	RBM15B	POR	UCHL1	NOS3	WDR37	ATP6V0D1	MORF4L2	AGER	WDR7	RNF38	FAM173A	CNR1	PIK3IP1	MST1R	FIG4	TNFRSF1A	MROH7	VTN	TXLNA	TNFSF9	RAB5B	NEK9	PEF1	NPC1	RIN1	SIDT2	PRSS3	NDUFS2	EFNA4	DLG4	LMBR1L	LGALS8	ULK1	ZNF671	KDM6A	RGP1	GID8	YIPF1	SEC31A	FBXO41	MTCH1	TOM1
ADC	STK38	TDRD7	ITIH5	RHBDF1	PTRF	RUNX1T1	LIMK2	EAPP	ZNF254	ADAP2	WBP4	ANGPT2	EPCAM	SOWAHC	LRRFIP2	PPT2	SPG7	ADRA2C	PTPRB	THBS2	CRYZL1	RNF146	MMRN2	NLRP2	MORF4L1	MYL4	TYMP	RANBP10	KDM6A	NOTCH1	CSF3	ARHGEF7	DCP2	C18orf8	OLFML1	PLEKHF2	EMCN	APOOL	SMG1	COL4A2	RNF216	ADAM17	MAP2	TNFRSF10D	FAM198B	HIC2	CD34	ZNF10	APOD
ADCK3	ABCA2	ZNF235	SZT2	COLQ	DDX58	KDM6A	MFSD7	SOX18	GIT1	ZNF419	PACS1	MROH7	CLDN8	CIRBP	ARID5A	HMGXB3	KCND1	ZFYVE21	SLC4A3	TUT1	ZNF623	KIDINS220	GNA15	SIGLEC8	TMEM35	PLEKHG6	RBM38	RNF2	TMEM59L	MARK1	NCR3	PAPOLG	FEZ1	KDM5C	CPLX2	DKK3	SMPDL3B	ACAD8	PRKCG	CCS	DMTF1	CDK3	ZNF234	AGPAT4	ZNF667	TSKS	HPS1	SMPD1	APLP1
ADCK4	G6PD	RPL13A	EML3	BTN3A1	PHKB	PFKL	CUL9	FLOT2	KLHDC3	ZNF444	RHOA	PHLPP1	TWF2	ALDH6A1	GMPR2	BCL3	RFX5	PILRB	DNM1	EZH1	DNAJC4	CDK5RAP2	SMURF1	PELI2	ZNF324	VAV3	CLDN4	MTMR11	CASP2	TCF25	KAT7	RING1	ATF7IP	GOLGB1	XPC	MLPH	RAB26	SETDB1	KIAA0430	LETMD1	APOBEC3C	PKD1	BECN1	RBL2	ARID5A	BTBD2	INPPL1	SMARCC2	PGRMC2
ADCY2	DUSP2	ZNRD1-AS1	FANCA	ING1	EFCAB14	CDKN1C	ANKRD26	PPP2R5C	TAF10	CYFIP2	KIF20A	PRUNE	DPY19L1	STXBP1	ATXN2	GOLPH3	GULP1	CENPC	CENPI	SNAP29	CBX4	HDAC6	TBC1D15	ADGRG1	DCAF16	FYN	DSG2	ATP10A	STEAP4	COBLL1	DDB2	HERC1	MOCOS	QKI	KIF3A	PTOV1	DLG5	ACTR6	MBNL1	SPTSSA	RMI1	FEN1	DEFB1	PBX1	WDR76	LAGE3	DLGAP5	EGF	TBC1D31
ADCY3	WDR45	SLC36A1	PDLIM1	F10	C6orf47	SNAP23	CADM1	RNASEH1	FAM214B	SERTAD3	CCDC81	ZNF264	ZKSCAN4	ZNF668	PRR13	NECAP2	KDELR2	VPS54	MGAT1	STX6	BORCS6	PDCD6	SLC26A6	HSD17B11	LIG3	KCMF1	RAB5B	RAB22A	GGA1	FAM127B	HSPA6	MTM1	WFS1	KYNU	ZFP36L2	FLAD1	SRRD	PARP8	ZNF557	C14orf93	CYB5R3	C15orf39	RAP1A	GUCY1A3	SIDT2	ATP6V0E1	GPR137B	FKBP15	ATF3
ADCY5	KCTD17	AMBRA1	SV2A	C17orf75	MED12	ATXN10	CPSF7	PCDHGA3	MAPK1	CD52	PPP1R13B	SIRPA	TMEM39A	IRF2BP1	TRIM52	LGALS8	PSD4	FAM49A	SOX17	TNFSF14	PLXNA2	CNNM4	GFOD2	DNM3	PCLO	MED9	LRRC32	HOXB5	RGS10	PYCARD	KIAA0753	INSM1	ZNF232	PAK7	USP21	MTSS1L	CALM3	TARDBP	YIPF4	PTPRU	TAF5L	MMP2	PRKCG	TNFRSF10D	AIDA	ZSCAN16	TMEM259	ELMO3	DENND1B
ADCY9	SLC25A28	SLC8A1	NCOA6	CASC5	SLC12A9	VHL	FBXO22	CCDC57	DPAGT1	SERPINB13	AVL9	CTSS	KITLG	ADARB2	SOCS7	PFKFB2	SGCD	PRLR	POLR3C	CDK5R1	DDX42	IKZF3	DCLK2	ST6GAL1	C5	KCNMB3	TMEM206	SLC43A3	CCR2	PARP11	SLC24A3	CD72	ABHD6	PI4K2A	SRR	UNC93A	KHDRBS2	CAPN11	GNA13	SLC15A3	FAM20B	TMOD2	TLR1	GPATCH2L	GPR183	PPM1E	SCARB1	APBB3	GP5
ADH5	ACVRL1	ANGPTL2	ENDOU	BMPR2	KCTD12	PAFAH2	ENTPD1	CFAP46	HRK	TLL2	HIST1H2AE	RBMS2	PCSK6	HBEGF	EHD4	RIMS2	ANOS1	ZFP36	PTENP1	IL1A	CITED2	KCND1	MUM1	P2RX7	NDST3	CD84	MTERF4	QSOX1	ST8SIA3	TNFAIP6	TAF4B	SH2D3A	TMCC2	RTCA	SOX10	MC4R	FGD2	STEAP3	EFHD1	HSPA2	KIF2A	IL3RA	AUP1	SAMSN1	UBE2G1	C1QA	BTN2A1	CILP	SPTBN1
ADH6	EFNA3	PRKAG1	HMGN1	RPL23A	SEC23IP	MRPL20	RPL37A	RPL38	ETF1	GPRC5A	ADNP2	GSPT1	AASDHPPT	USH1C	CCL21	AK2	UBA52	AES	BBIP1	ISCU	PER2	MLX	TOP1	C19orf53	CCL19	PPP3R1	SLC20A1	FLNA	RNFT2	C2CD5	CUTC	TDG	UBE2I	SERPINB1	DCK	RPS12	MST1R	BUD31	CD151	PIP4K2C	CAPNS1	H3F3B	C1orf216	ICMT	SFN	ATF1	AFG3L2	LBR	CS
ADI1	HMGN5	TUBB	EIF2S2	PLIN3	LRIF1	PRUNE	PLEKHA4	TDG	ANP32E	HOMER1	PDZD8	MRPL42	LASP1	RAE1	CDK2AP1	PCNP	ZNF263	B4GALT6	TFG	AGFG1	WASF3	SATB1	ING2	MS4A1	DUSP14	TP53	ECHDC1	PIGB	CLTA	VPS26A	ADRB2	PIAS2	HOXC6	NGRN	SLC25A15	CAPZA2	AMMECR1	HSD17B7	FAM216A	SLC25A38	POLR2A	SLC25A20	B3GALNT1	UQCRH	RAP2C	HMBS	SLC25A37	HNRNPH3	EIF2B3
ADK	SLCO2A1	CNGA1	LPAR3	GRIK4	MAPK8IP2	TBXA2R	CBL	KCNS3	NLRP2	TLR3	ZNF343	EXPH5	CARF	HES2	ARL15	C5orf45	RNF170	STAG3L4	CALM3	VPS53	SNRPN	C22orf46	RASAL1	RBM41	AP4E1	MXRA5	CXCR4	POU3F3	TEX41	ZNRD1-AS1	PLA2R1	CHRNA10	RHCE	HIP1	AQP7	CCDC177	MTOR	TEF	GAD2	FOLR3	GJA5	DRICH1	KALRN	NDST3	NTSR2	SLC8A2	FAM114A2	ESM1	KLF8
ADNP2	AAGAB	ANAPC1	SF3B3	POLE2	BTF3	UBE2Z	GTPBP8	RPLP2	TM2D3	ZMIZ2	HNRNPU	GOLT1B	SGCB	PSMD8	LIMS1	C8orf4	CDR2	SHOC2	ATP5H	CCNF	VPS26A	TUBB	EPRS	NPM1	DAG1	KYNU	COMMD4	CCT7	C14orf166	PGAM1	YME1L1	SDR39U1	DENND5A	B2M	ARF4	POLR3D	CD58	GNL3	PNKP	SSR4	DARS	WDR82	PKIG	NDUFB1	COX5A	NPM3	MGAT2	SEC61G	OXSM
ADO	RIOK3	ZNF500	CA8	C10orf10	CCDC81	SLC35A3	SLC38A6	SCN8A	NR6A1	APBB1IP	IFT27	SLC35A1	TMEM35	CARD9	ECHDC2	ATAD5	FUT9	ANKRA2	ZFAND1	RAB6B	CD9	KIAA1107	RFPL2	RRNAD1	C3AR1	MAL	TXK	ZCCHC6	RASGRP1	CDK3	DMXL2	DOC2A	TMEM140	GFOD1	TLR8	AVPR1A	ZNF675	ZNF669	PLGRKT	IFT74	AP4E1	SCNN1D	FRMPD4	SMAD5-AS1	STAG3L4	TRIM13	CLUAP1	TBC1D15	IKZF1
ADORA1	RGS5	LAMA4	GABRA4	CPE	KIAA0319	DBF4B	FRMPD4	FEZF2	TAF1B	NCSTN	NUDT3	DCLK2	PDS5B	RAD54L	PDE9A	NMU	MECOM	CEBPD	ZEB1	ZNF711	KCNJ2	IGSF6	ZBTB3	KCNA1	ICOSLG	CUX2	USP27X	ZNF204P	TMLHE	GDF10	ORC1	FILIP1L	RAD51AP1	PDE5A	CTNND1	ZBTB44	WISP2	TIMP2	SYNDIG1	FCGR2B	CD83	TBX5	RBX1	NEK11	DKK3	MAPK10	BUB1B	CROCCP3	GPR65
ADORA2A	RPAP2	SLC15A3	SAMSN1	GINS1	BAX	ERBB4	PEA15	CENPM	SNAP25	PRDM10	DCAF10	FILIP1L	PMF1	CDH1	COL5A2	NUDT3	LST1	ATAT1	YWHAH	C5	KIT	ZBTB5	CDC42BPA	PLCL2	MXRA8	C12orf29	ASPM	TYROBP	ZNF232	RASA2	NEIL1	MINPP1	MAPK10	PKIA	ARRB2	CBS	PSMC6	TIMELESS	IFNGR2	ZNF395	ZNF711	ELP4	JAG1	SH3TC1	ZNF415	DHX35	PSMB9	GABBR1	KIF11
ADORA2B	MED22	FAM83E	RBM8A	TDRKH	MYBPH	CHN1	VAMP1	YEATS4	AUTS2	RHBDL1	OMD	TMEM204	S1PR5	NEU3	LINC00115	KALRN	KIAA0319	BCL2L11	TP73	PGM5	MIER2	GZMA	HYOU1	ZNF202	CDK3	UBE2J1	TMEM35	CTNND1	HIST1H1D	DOCK4	SHC1	PRKCQ	BNC2	RGS19	HPSE	KERA	KHDRBS2	MYO16	SUPT3H	HIC2	ELMO3	SLC6A12	TMEM53	TMEFF1	CD3G	PAK7	MYNN	SPARCL1	CENPQ
ADORA3	KNOP1	SPATA7	CARD9	TDRKH	KIF17	NF1	CALCRL	TCEAL2	RSU1	RAB31	C1orf54	PTPRB	KCNMB2	NARFL	ADAMDEC1	TMEM39B	FGF14	TMLHE	TMEM204	CLIC2	TUSC3	NBEA	PLVAP	CAPN11	WISP2	GJA4	IL10RA	ZNF204P	PPP1R16B	CILP	EXOC2	EGF	UVRAG	INA	CALM3	SLAMF8	C5orf42	LIN7B	LY96	C2orf68	CCL11	TBXA2R	SUPT7L	ZNF154	SOCS1	MAPK10	LDAH	CTNNBIP1	MED22
ADPGK	GSS	SOD1	PIR	GRIA2	ETV5	PTS	SLC6A2	ACAT1	MCOLN1	POLR2F	ATP13A1	CTBS	C1GALT1C1	KIF5B	MAN2B2	QDPR	RPS12	GGPS1	ATPIF1	WRB	APMAP	HCFC2	CETP	ACBD3	ABLIM1	PLEKHB1	GCLM	SLC25A13	LMBRD1	KCTD5	PSMC4	TXNIP	FAM98A	C21orf33	TFAM	DCXR	BIRC2	PSMD12	TRAP1	NME3	DDX49	TMEM134	ECSIT	HOOK2	ANAPC13	UXT	RPS4X	MON2	SPAG16
ADRA1A	ZNF195	DGCR8	CBX7	CBS	TOR3A	MYBL1	FGD6	PTPN9	SNHG3	CASP3	HIC2	PLXNB1	PRRX1	ARMC7	GPATCH8	ACSL3	DHDDS	POSTN	FASTKD5	OSTM1	TIMP2	TMEM53	GFOD1	RNF44	RUFY1	ANKRD46	SORL1	RAD21	ZHX2	CEBPD	USP21	PSMF1	ATP6V1E1	RNF5	VGLL4	ARHGAP11A	SNAP29	BTBD2	EXOC5	FUBP1	PHIP	KIF11	DRAM1	IGSF6	SELL	PATZ1	SEC24B	ASGR1	ZFP36L2
ADRA1B	NEK2	SERP1	DRAM1	FAAH	CAND1	IL4R	PLCXD1	ITPKA	PLPPR4	ADAMDEC1	FAM127B	LYZ	CWH43	THAP7	SNCB	CXCL9	SREBF1	NRSN2	HSPA4	PPOX	ATP5S	RNF5	ASPM	OSTM1	TNS3	NECAP2	FGD6	PSMF1	RABIF	FBXO28	HLA-DRA	CLEC7A	PRKCQ	PRKCI	FOXK2	MVD	ASGR1	IL1RAP	PCGF3	LRRC16A	DHDDS	P4HTM	ARRB2	ARHGAP29	DERL1	NUAK1	FOXA1	KLHL4	WBP2
ADRA1D	TK1	CARD10	PEA15	LYZ	SNTB1	GNA11	FMR1	ECI1	USP21	RAD21	ITIH3	PTPRO	CADPS2	NT5DC3	ARID1A	ARL4C	GINS1	C5	PI4KA	IREB2	CD83	IDI1	ZNF444	PCGF3	DRAM1	TOPBP1	ZNF318	DGCR2	MRPL40	HSPB3	NOL3	MICAL3	LGALS8	IPO9	RBM15B	CHN1	SERPINA1	PLXNA1	PHKG2	SEC24B	IRAK3	HNMT	ZNF512B	CASD1	SNX13	E2F2	ACSL3	CCNF	ATP5S
ADRA2A	HPN	PFDN5	PLXNB2	NUP133	SNUPN	ZBTB18	RGS7	CPSF7	GINS1	MAP3K5	SNHG20	SERPINA1	EXOSC7	SNCB	ITPKA	HNMT	FGFR2	CDK14	RAD1	KLHDC8A	BIRC2	OPRL1	MILR1	TNS3	AGPAT1	IRF2BP1	VPS13C	PLEKHA6	ITIH3	FAM173A	ZBED5	NFIX	PRKAR1B	IRAK3	KLK1	CAMK2N1	CASD1	EIF3H	TMEM126B	TRIM13	SORL1	SNU13	C4BPB	VEZF1	ACTL6B	SREBF1	GLS2	DSCC1	KCTD15
ADRA2B	MICU1	CYP3A5	CLTA	ZNF277	C12orf29	ADGRG1	POLD3	ICE1	CPVL	CTNNAL1	FZD5	VAC14	ATAD2	MOSPD1	IMP4	NOTCH1	TREM2	LSM2	IPO13	ZNF74	PYCARD	RARS	CDK14	GRAMD1C	CORO1B	TRIM13	DAB2	C2orf68	KNOP1	FAM114A1	MTFR1	ABCC3	CRKL	NDC80	CSPP1	ZBED1	ZHX2	CES1	RGS13	ARMC1	GINS1	SRCAP	ZFP36L2	CNOT3	SYNGR2	SERPINA1	DNAJC22	PTPRO	TAF5L
ADRA2C	NOTCH4	ZNF195	DENND6B	ROGDI	CERS4	IGSF9B	TREM2	TRHDE	IRAK3	KIF22	CDH13	ASGR1	FAM173A	MOB1A	PLEKHG6	CPE	LRIG2	MOSPD1	CTBP2	CBS	RIPK1	ANGPTL2	CALD1	GINS1	GCHFR	FANCE	E2F8	RPUSD2	KIAA0141	USP15	PAPD7	KMO	TCEA1	ZNF544	ARHGAP11A	MICU1	PEA15	AGPAT1	E2F4	APOBR	CACNG2	MARS	SNAP25	SARDH	THAP10	NRSN2	RAD1	HHEX	MINPP1
ADRB1	RPL4	PTMS	SRRT	HNRNPA1	PKM	PTK2	RPSA	DUT	PPIF	NPC2	RFK	ATP5G1	RBBP4	NME3	SRSF3	ELK1	SSBP1	GSTA4	NAAA	CLK4	PPIH	NOP16	PRKAG1	BDH1	TIMM13	GPX3	KANK2	UTP3	CNIH1	CGRRF1	PCBD1	BTBD1	RCHY1	ALG8	RPL18	SLC25A44	FKBP14	CSNK1G2	SIVA1	TMEM222	PITPNB	TDP1	SLC26A2	CKS2	FAM120A	CTNNAL1	SRRM1	DBF4	PEBP1
ADRB2	TACC3	CTNNAL1	RDH11	SSBP1	ZBTB38	GRPEL1	PSMA3	ZNF106	MRPL23	RCHY1	CCDC92	UBP1	ZBTB18	VRK1	TBRG4	FKBP14	TOR1AIP1	MRPS30	TIMM8B	NEK7	IMP3	MSH6	PSMD6	EGFR	PEX11A	SORD	IMPA1	TRAPPC4	MBNL1	KIAA0753	BMI1	SNRPD1	HNRNPK	MTMR1	SMAGP	NELFB	ASH2L	SERPINE2	ARID5B	HOXC6	AURKAIP1	HSPA14	JADE2	NDUFB3	VBP1	LRRC59	SERBP1	SRSF3	CDH2
ADRB3	CYP1B1	PILRA	USP13	ATP5S	HSD17B11	TFCP2	EMD	TBC1D30	VBP1	UBIAD1	PIGH	LGR4	HMGCR	ABCF1	IL20RA	MVK	TARBP1	TMEM222	CERS4	DKK2	NKX3-1	RAI2	NPY	SLC25A13	MBNL2	CCSER2	GPD1L	KMO	ADGRE5	DLG5	SLC27A2	SUB1	PLXNC1	DCTD	LILRA2	MRPL33	M6PR	BATF3	UBL4A	FABP6	SRC	SPG21	CCR2	INTS3	ST8SIA4	PNPLA3	SLC25A11	TNFSF10	PLA2G12A
ADSS	GATA3	PHLDB1	FBXO21	USP14	NCSTN	COPA	CHMP2A	EHD2	SH3BGRL	PEX6	CBX1	WDR1	PIP4K2B	ENOSF1	LARP7	MYL9	MUS81	MLPH	NPEPPS	RPN2	CSNK1D	ZFP36L1	SRSF4	HOXC13	CDC42	UCP2	RIPK4	GTF2IRD1	SUMO3	GOLGA7	CREG1	RABGAP1	GSTZ1	UBAP2L	MKL2	LSM1	DYNC1I2	ACTG2	COL7A1	CCL22	DST	CPM	H2AFX	SEC14L1	STARD7	KIF13B	VIM	SDC4	MED23
AES	SUZ12	RAB22A	FOXO1	MALL	MTHFD2	MMP3	SEC23A	MAP2K1	SGK2	SLC30A5	SLC39A6	SDC2	RUSC1	LGR4	PHACTR2	GFPT1	UHRF1BP1L	GNG10	ATRAID	PPM1B	RBPMS	SPTAN1	TOMM34	ROCK2	BTAF1	TM9SF4	NFASC	LAMB1	HSPB8	TNFSF9	EFHD1	RHOB	GTF3C3	SUPT16H	SMAGP	NRAS	MED1	C9orf3	ID2	ANP32B	BBIP1	RNPS1	TIMP3	PTP4A1	DNMBP	CEBPG	SERP1	DLG1	ASPH
AFF1	C14orf79	THADA	GTF2H5	USP6NL	PARD6A	ATF6	ASTN2	MOAP1	MX2	PKN1	MST1R	CAPN6	CUL4B	AP1S2	MBNL1	MAP2K3	TP53TG1	TPK1	BORCS6	ITPKB	CHPF	TUSC2	SPIN1	ENDOG	TFE3	RAB27B	SHANK2	PRAF2	TRAPPC2	GNAZ	SYF2	HPS1	ZNF444	CRAT	NDUFS8	MMP14	FNDC4	KLK6	PRNP	LARS	G6PC3	RAB14	MAN1B1	MFN2	TCTN1	OGDH	DDRGK1	MYO1E	PRKCSH
AFF4	ATRNL1	DNAJB14	ACOT11	POLL	LRP1	DOK2	KCNJ9	HMGCL	EML2	JRKL	LRIG2	HIF3A	GOLIM4	KIAA0556	HLA-DRA	FBXO42	SEC14L2	GDAP2	DIDO1	DGCR2	SCN4A	ALPK1	PRX	HOXB3	ST6GALNAC2	ETV7	CDK19	MR1	MRPS14	C5orf45	ERCC5	PPP1R37	ZNF350	CYP46A1	TPMT	CES2	DCUN1D2	CA5B	SPN	SEZ6L	APBB3	POM121	ZCWPW1	CCDC64	RBCK1	ITM2B	IL10RA	WDR19	GRAP
AFG3L2	FLOT1	ARPP19	GTPBP2	TIAL1	PSD3	NKIRAS2	UBA3	LRRFIP1	GNG10	ULBP2	HBS1L	ABCC4	ARL15	CDKL3	PPP3R1	EIF3A	COG5	HOXA1	RNF6	PTCH2	B4GALT4	DSC2	ZNF638	TMEM242	BDNF	CPSF4	ZSCAN31	LINS1	PON2	RSL24D1	WDR45	CSDE1	TECPR2	RRAS	POPDC3	LPGAT1	ADPRM	SRPK2	AMOTL2	HOXB9	RARRES1	BLZF1	INTS3	MORC4	ZFR	CYP39A1	TPK1	DDIT3	PNISR
AFP	SIRT6	TBR1	ADGRB3	DKFZP586I1420	KCNJ9	MBTD1	PTENP1	CDK5R1	CROCCP3	LRRTM4	PTPN14	ETV6	DCAF4	USP46	ARHGAP22	C10orf88	LRRC32	GLS2	LGI1	DCLK2	C8orf44	PAPOLG	ETS1	RERGL	MAP3K9	IL36RN	HIC1	RFXAP	ADAM30	NEUROD2	ABI3BP	BLZF1	NFIX	ZNF510	LHCGR	PRG4	HERC3	GPR39	GABRA4	SLC9A7	SOCS7	FGF5	FBXO2	RAD17	PKNOX1	KRT31	TLL2	SMG1	TMEM206
AGL	LAIR1	HSPB3	ZNF667	EXPH5	BCAN	CYP46A1	HTR2A	KCNMB2	PTCH2	MXRA5	HPGDS	ADAM30	CXCL10	KCNJ10	DOC2A	PCDHB6	SRGAP3	PDPR	PACS1	DLEC1	PRAMEF10	SEZ6L	NR6A1	CCDC121	ASH1L	C11orf63	ZNF204P	FZD1	SLC8A2	ZSCAN9	KCND2	PCDH7	IKZF2	LRRTM4	MFSD6	LGI1	BSN	OVOL1	ABCD2	FRY	ADAT1	N4BP3	ARL4C	MAP3K13	UBE2J1	IKZF1	UBE2K	ADAP2	CARTPT
AGPAT1	BIRC5	CMPK1	PSMG1	CDK1	RPL37A	IPO7	PRMT3	SPCS1	NPY	PDIA4	ATP5S	ATP5G1	SDCCAG3	ORC5	PAXIP1	SFXN1	PSMA3	TUBB	RPL23A	HNRNPC	POLR1E	TOP2A	PLAC8	PBK	RPP38	TBRG4	COX6B1	EPB41L2	REEP4	OXSM	NUP88	RPA3	MOCS2	TMX1	FRAT2	RPL41	SSR1	KRR1	RPS23	RTCB	IDE	TUBGCP2	PTGES3	G3BP1	GPN3	CCT6A	VPS35	ITGB3BP	PHB
AGPAT2	TCAF1	NCBP1	UBE2E1	DDX27	AASDHPPT	TIMM17B	HDAC1	PPM1H	RPP30	WBSCR22	COPG1	VPS4B	PEX13	CXCL12	PDSS1	GIPC1	NSUN3	PISD	RPP38	ACAT1	SPINT2	IFI35	C1GALT1C1	TMEM185B	MRPS31	STAMBP	KIAA0100	C9orf40	ZBTB7A	SERINC3	GSS	DIMT1	GSK3B	SFN	RWDD2B	HRAS	ARCN1	EIF3I	SRPX	TBPL1	CLIC1	ARMCX6	ADH5	INTS3	PAN2	ACTR1A	SVEP1	AHSA1	PTGES
AGT	TNFRSF11A	KCNC4	PELI1	HIST1H2BJ	MYF5	SIT1	SLC9A2	ZNF204P	ACTN3	NFATC2IP	ZNF22	MSR1	PSTPIP2	GPR3	UBXN4	CLDN7	MS4A2	CXCR4	CDH11	ATP7A	KLK1	NEU3	MED17	FAP	SLC14A2	RPS6KA2	SLC27A6	DDX58	RAPGEF4	ZNF804A	PRLR	COQ7	PRKCQ	DNAJC3	SLC28A3	ITPKB	GTDC1	KCNAB3	ICAM5	ZC3HAV1	SLC1A4	HRC	STAT4	EFS	ALPK3	ZNF667	ZNF10	EPHB1	CTPS2
AGTR1	C1RL	LILRB1	CD160	ASH1L	CDC42BPA	FAM65A	AUTS2	ADPRH	IL10RB	RASL10A	GPSM3	HFE	FCN1	ITGB1BP2	TAF1	BNC2	IKZF1	CBY1	QSER1	IKZF2	ADAM11	ARHGEF10L	CCR4	BAIAP3	ATM	GPT	SERINC5	THY1	CPA3	SNCB	ADAMTSL3	SLCO2A1	MBTPS1	FPR2	HS3ST3A1	MAP1A	RUNX1T1	CA14	IDI2-AS1	DYRK4	MBTPS2	NR1H2	KLHL9	DKK2	SNX29P2	IL1B	POLR1C	ITGAX	HERC6
AGTR2	LAIR1	LPL	ADRBK1	C11orf80	ABR	IL1RL2	TRIM25	PRKAB2	SLC2A10	LLGL1	RAB11B	GFOD2	HRH1	TULP3	ADGRA2	REC8	GINS4	VGLL3	SAMD4B	MAOB	NEUROD2	GPR37L1	TRAF3IP2	KANK3	SIGMAR1	CIDEC	CCDC102B	SPRY1	NOTCH1	SLC16A2	SDS	KERA	OSBPL2	IFNAR1	APBB1IP	ATPAF2	PRG4	PUM3	SPIDR	TRAIP	RASL12	THY1	CUX2	TCTN1	ETS1	CTRL	SCNN1D	ABCG4	PTPRC
AHCY	DSC3	LTBP2	TCF15	MOBP	ELF4	B3GNT2	PLCL2	TRIM29	GOLT1B	IGSF6	TGIF2	KLRC3	TSC22D3	GFRA2	RUNX2	RNF170	USP16	COL5A2	WIPF1	TANK	SYNJ2	MAP7	BMPR1A	ATG5	PRRX1	GART	PDIA5	ADARB2	FABP6	SLC2A10	EML4	TMEM243	MCTP2	SH2D3A	HCN2	COL17A1	SBSPON	HIPK3	RBMS3	CCDC186	NINJ2	MOG	DLX5	ZNHIT3	TBC1D2	SP1	PFDN4	SUPT3H	IL21R
AHR	SYNCRIP	THADA	RBMX2	RPL27A	ETFB	SRSF6	KIAA0100	RPL35	SACS	FKBP10	SEC61A1	IMPDH1	ANP32B	QARS	CDC25B	B3GAT3	AIMP2	RPL36	HDDC2	ADCY3	RBBP7	RPLP0	C9orf78	ATP1B3	RUVBL2	TUBB	PEX10	ACSF2	HLTF	PPP1R14B	EEF1A1	PRKCSH	ANO10	RPL28	NACA	RBM14	TMX1	ATP5A1	GRSF1	PXMP2	WDR82	PDHA1	KIF20B	SLC27A5	CCNI	GLRX5	ARL2	CDC123	RPS4X
AIFM1	PROM1	HSPB1	HNRNPF	ATP5S	SYNE2	KIF2C	LUC7L2	POLE	FBXO9	CRYZ	RBBP7	ACTR3	CD164	SAE1	QPRT	QDPR	ATP6V1A	LSM3	GSTK1	CENPF	ECHS1	PIP4K2B	DHX15	MGAT2	NTM	SCAF8	RPL28	HMGA2	ENDOG	GGNBP2	H2AFZ	TADA3	HMGB2	ARL8B	FOXO3	TMEM260	ZWINT	SEC24B	ADNP2	NFKB1	TOP2B	RPS19	RPL34	HOXA10	VPS13C	DCAF11	SMC2	LSM7	ZCCHC8
AIM2	SNRPF	UQCRB	GMDS	NIPA2	TMEM109	NDUFS1	SAP130	TIMM22	RACK1	RPL7A	MED24	PRUNE	HNRNPU	RBKS	CYBA	CCL13	RPS15A	SFMBT1	TRIM44	PUM1	ANP32E	GLRX5	RBM22	MBNL1	MAPKAPK5	IARS2	ERP29	RPLP0	NME4	WDR6	RBMX2	CENPF	ZNF185	RPS27	TMED3	FXR1	RPS24	CHPT1	TFPI	PSMG1	TUBA1B	KAT5	C1orf174	PIK3R1	TMEM258	PTEN	PPP1CA	FOXJ3	FLOT2
AIMP2	SOD1	KLHL18	HTRA1	SUCLA2	ANKRD12	COPS4	HBS1L	TINAGL1	LANCL2	AKIP1	FBXO38	PARK2	PDPR	APBB1	GCC1	NUP58	ANO2	FGF14	SART1	TSSC4	MCTP2	DSC3	LMOD1	LMTK2	FZD3	EMC1	IK	PER1	THAP1	ANKRD6	GDAP1	CBL	CCP110	TWISTNB	CLK3	FRK	GFOD2	KCNC1	IKZF5	CDC40	CALM3	C1orf115	CLP1	TRDMT1	SPARCL1	YAP1	SNAPC3	DCP2	NUP155
AIRE	HARS	TCP11L1	FAM50A	ATP6V0E1	TMED10	VDR	UXS1	ISOC2	LPL	TLK1	VARS	INPPL1	NOL12	ORC2	PPARG	WSB2	HLTF	ERGIC2	CD59	FOSL1	VDAC2	MEN1	PLSCR3	CNBP	TOMM40	ERBB2IP	IGF2R	DENND5A	RTN4	UCK2	NEDD4	ACTB	HTRA2	P4HA2	PSMD9	FAM120A	ABCC3	IARS	RAB5C	S100A10	MET	NUP188	PALLD	PLK3	DKC1	PTGES2	STT3A	FNDC3B	SLC39A1
AK1	MCM6	PPP1R8	PRKAR2A	CPOX	AKAP7	MTIF2	ARPC1A	HSPB8	PDCD5	SPAG5	MALT1	BUB1	STX10	PRDX4	DLGAP5	CASP2	RPS15A	EMD	RPL17	SUPT16H	SIX1	LAMA2	NUBPL	LAMC1	PCBP4	SNAPC1	ALDH3B1	PTP4A2	RPL30	ODF2	DDX42	IPO7	SF3B3	DKC1	PTCD3	CTR9	TSR1	EPRS	ACAT1	TPX2	AGPS	TALDO1	CKLF	ACTB	MTHFD1	RPS14	CHPT1	RPL36AL	LUC7L2
AK2	MEF2C	PLEKHF1	MED17	NDST3	MST1R	CDH1	SYBU	ARAP2	KCNG1	CNOT4	MMP9	DUSP2	DPH2	APOL6	TERT	KCNK15	ZNF112	GPR157	DHX34	KLF13	KRT9	PGLYRP4	SRF	IGHMBP2	MAP6D1	IL1A	PDSS1	PHLDA2	SLC44A4	LIFR	GREM1	SCARB1	CNGA1	SOX21	SNRK	KCNJ12	BCL2L10	VPS37B	FAM49A	GJB3	RASA2	RPS6KA4	FEM1C	ZNF473	MTA2	CLCN2	SMG1	HECA	EPHA5
AK3	JAM2	TANC2	TMEM206	ERO1B	LFNG	UCP3	EGF	SIRT4	PKNOX2	SIGLEC8	SSX7	DLGAP1	CDH20	TRPV4	ZNF280B	SIN3B	ZER1	DCAF4	C8orf44	OSBPL2	AVPR1A	CASP9	USP20	KLHL29	KCNK10	ETV3	GPT	FBXO42	LILRB1	DGAT1	CPVL	CDADC1	TMEM127	KCNC1	GPR162	WHSC1L1	C7orf43	RNASEL	TRIM23	ARHGAP25	PIDD1	MAP2K5	CAPN11	DBP	IDUA	ZFR2	ZNF197	FRMPD1	APBB3
AK4	ELMO2	SNRPF	COMMD10	BCR	PMS1	TCERG1	AGTPBP1	ATP5G3	FASTKD2	APTX	CDC123	MAD2L1	PUM3	FBXO7	PLCB3	PAN2	RUVBL2	SSRP1	RPS20	PTGES3	RPP38	ACTR3B	ZBTB5	USP1	CTTN	BST2	RPS19	TDP1	NDUFA10	ATP5G2	STIL	RPL6	NDUFB3	POLR3D	WDR18	MCM10	NCAPH	CEP55	SLC35C2	MGST3	CDC25A	CCDC6	GSR	EZR	COX5A	PPP1CA	MAL	CENPM	RPL12
AKAP1	FGF14	MEPCE	LONP1	GLA	MYBBP1A	RSBN1	ZNF451	TECPR2	PRMT7	AUNIP	HIST1H1C	UBE2O	RTP4	ZNF45	PLN	EPS15L1	FRY	DDX11	MAST1	YIPF3	ZNF215	C10orf10	RAB21	FAAP100	CRTC1	TBX2	KHSRP	CXXC4	ZC3H3	ZBTB17	DGCR9	FZD3	PPP6R2	ZW10	MAPKBP1	HIST1H1D	MAPK1IP1L	ADCK3	RNF123	LMOD1	BHLHE41	ENPP4	MRPL35	TBXA2R	EPHB3	MNX1	ZNRD1-AS1	PRKCQ	AAAS
AKAP11	TRIM66	TERT	ZNF536	ZBTB5	TNFRSF25	HERC4	ABCG4	CHRNA10	NRIP2	PRDM2	ASTN1	ZNF227	PGP	TP73	MTCL1	GPR137	ZNF225	FLT3LG	ATP2C1	ZNF215	KIAA1549L	CTC1	CDH22	BNC1	ZNF132	TBXA2R	ZNF696	ZHX3	N4BP2L1	SERPINB13	SLAMF8	RNF24	BAHD1	GDF10	NIPSNAP3B	SH3GL3	KLRG1	CAMK1G	ERN1	ITGAX	BEND5	EBLN2	FGF5	TTC22	ACTL6B	SBSPON	ITIH3	CD3E	FAM189A1
AKAP13	SP3	NHLRC2	HMHA1	HIST1H2BD	MAGI2	SOCS1	CEBPG	CBS	NSMCE4A	PPFIBP2	RPL26	ZSWIM8	CEBPD	DBP	FICD	BIN2	MYO1B	NDUFB7	BLNK	LTA4H	PABPC4	RAB3GAP2	PTPN2	CISH	MAN2B2	CHST2	GFAP	ALDH6A1	LGALS2	PDIA4	VASH1	PNKP	HLA-DMB	ELMO2	CTDNEP1	CACNA2D1	XPNPEP3	ZDHHC11	NEU1	NCOA3	NR3C1	EPS8L2	EIF2AK2	TBCA	RAB29	ABCC5	RAP2C	TFIP11	APOL3
AKAP17A	AATF	RNF10	RPP38	ASL	CEBPG	RPS14	ANAPC1	GRSF1	SRPRB	YARS	GGNBP2	ENTPD6	POLR2D	RNF220	SMS	MELK	UBE2M	ARMC8	WAPL	SKIV2L	NSF	OTUD4	PPP1R14B	PRMT5	HN1L	NDUFB2	RWDD1	NETO2	SLC22A5	EBNA1BP2	UQCC1	CAP1	BRE	TBP	MAP2K3	ZDHHC6	SLTM	ICAM3	CASP7	ZMPSTE24	COA1	PCOLCE2	DKK1	CORO1C	C2orf49	RHEB	PMPCA	S100A10	RPL31
AKAP8	HDAC6	PRRC1	GGA1	CDC16	SLC1A5	IL17B	CYP2R1	AIM1L	2021-03-06	CLDN15	SLC9A1	CA8	NCOA3	KCNK5	LNPEP	ASTE1	KMT5B	PRKD1	FAM102A	ELMO2	CCS	KCTD13	MAST3	TSSC4	FLCN	TBKBP1	HERC3	ZNF79	LRRC16A	TEP1	TMEM134	CPPED1	CNKSR1	RABIF	UBXN4	APBB3	UNC45A	SH2D3A	KDM5B	ROR2	TRPV2	SZT2	ATP6V1E1	TLR6	BEST1	PACS1	POFUT2	PPWD1	RAP1A
AKAP8L	VPS33A	CXorf56	TPRA1	SLC8A1	EML2	CCDC51	PCYT1A	PPP1R15A	CAMK1G	ZC2HC1A	HDAC5	RAD51B	PEX26	MKS1	ZFP2	HIST1H2BJ	FBXL18	SLC7A4	PCBP3	HMGXB3	SMG1	C12orf4	RIN2	ZNF154	RAB6B	GABRA4	APAF1	IL24	SLC35F6	NPY6R	GCK	POU6F1	MAPK8	CEP97	ARHGAP24	ZMAT5	RSF1	NHLH1	KRT37	OVOL2	PLCL2	CDH8	ZNF331	PRICKLE3	GNA15	PRDM13	PRRG2	EXPH5	PGPEP1
AKAP9	CYP7A1	SBNO2	CPSF3L	CLEC5A	TBC1D22A	TMCC2	FAM131B	ZNF484	FBN2	PTPN4	DOK2	PDCD1LG2	FUT1	ADGRE2	UCN	GPR65	ZNF180	COL4A3BP	NEURL1	APOL3	PPP1R12B	SPRYD7	PPP6R2	CHKB	PRR36	CTLA4	DNAJC4	WDR33	PTAFR	NSUN3	PRKCQ	IL1A	MAN2C1	FAAH	CDH22	MYCBP2	SYNGR1	HTR1E	UBA7	LPAR3	FBXO11	BCL9	SLC1A3	ERICH1	MKNK1	BCL6	MMP27	ZNF350	KIAA1107
AKR1A1	GRAP	DYM	WDR44	INTS8	MTOR	LRRC6	CSRNP3	MED17	AHCYL1	KANSL1L	KITLG	PIK3CA	SCAPER	KIAA0753	ZNF550	KCNJ3	POSTN	GOLGA1	GNG13	SLC6A9	ZNF500	PIK3R3	TTLL3	SARS	GNRH1	PRKCQ	UBFD1	C21orf91	GNA15	SLC26A6	LPAR2	OSGIN2	PHF24	KIAA0556	C2orf42	SOGA1	ANKZF1	DDX58	TBC1D17	APOBR	ZNF711	PTTG1IP	CLCN2	GPR107	VASH1	SLC2A3	USP27X	WWC1	SPIDR
AKR1B1	MRM1	ALDH1L1	PTCH2	TGFB2	DHDDS	HAPLN1	SMIM8	CNOT3	KCTD20	RGS20	TNFAIP3	IL2RG	TIMP2	ADCY8	SRPK1	SOX2	PRIM2	TMEM50B	INPP5E	NAA15	RIC8A	PDCD6	APLP1	PUDP	SAMD4B	PLEKHA1	B4GALT6	SULT4A1	FRYL	UBA3	2021-09-08	YTHDC1	SPIN1	PRKCQ	NOTCH1	SIRT3	MAGOH	SPN	TLR4	DYRK2	CCDC181	AUTS2	LINC00623	TIMM50	GINS4	KLK1	NDUFB3	MTRF1	UPP1
AKR1C2	CDC123	NPC2	POLQ	UROD	ITGB3BP	TMBIM6	FAM50B	DYRK1A	CDC25A	SEC61A1	C14orf2	HNRNPA2B1	FAM216A	ATP5B	C6orf48	NPY	MRFAP1L1	HSPA4L	DDX23	SSSCA1	CUL4B	RPL23A	NEK2	RPL41	TRA2B	DNAJC9	TCERG1	METAP2	NCAPG	DBF4	ELK3	KAT5	RPL36AL	CEBPA	NDUFV2	LSM4	MRPS11	KDM5A	ATP5G2	TBP	CDH2	COA1	BMS1	KIAA0355	HNRNPD	ANAPC5	NOTCH2	HACD2	RPS27
AKR1C3	DOLK	PPP2R5C	PUM2	KLF3-AS1	AXIN1	ADSL	PPIA	NCAPG2	PID1	ZBTB38	RPS3A	XPNPEP1	PAM	TUBGCP4	GBE1	XYLT2	UBL4A	NUP43	HSPA14	RRP15	MLX	MTCH2	SPCS1	PATZ1	RCN1	SAP30	FANCA	MRPL17	DCUN1D4	ZC3H13	NCALD	TEX10	SNF8	HOXC6	C12orf29	ARL6IP5	FTSJ2	DAAM1	UTP11L	RGS4	DDX42	TULP4	PSMD6	TMED1	HLA-DRA	WSB2	GLDC	CDC5L	FAIM
AKR7A2	YPEL5	GDF10	SNAP25	CEND1	ICAM5	ITIH2	RAB3GAP1	MAP3K12	HSD17B4	DBNDD1	MGP	RBM5	CISH	PLPP1	MAST3	BCL11A	XCL1	COL4A4	ATP6V1H	COL4A5	ARHGEF3	SCRN3	PIK3R3	GREB1L	MS4A2	ADCY9	TLN2	CDH19	HFE	SLC34A2	RASGRP1	CLIC3	AQP1	SERPINI1	PSD3	MAPRE2	PRR15L	RHOT1	MAPK10	HHEX	KCNJ4	SCN3B	MAL	NRXN1	PPP1R10	GPR22	CD55	BHLHB9	SNAPC3
AKT1	SLC6A9	GFOD1	NOX4	IFT74	FRY	ESM1	NTF3	JPH2	PIK3CA	STARD5	GBX2	GPR132	ZNF75D	LAMB4	GRM5	ZNF500	RAPGEF5	DKK3	MLLT4-AS1	ZFR2	PDYN	IQSEC3	FKRP	TAF6L	IL1B	SNX13	RPS6KA6	ZNF215	FAM189A1	APBB2	MAP3K7CL	PPP1R3A	LRIG2	CLEC5A	ZNF132	ZNF609	RAD51AP1	ST18	KRT37	LPAR3	MILR1	SSPN	PRAMEF10	DENND6B	PDE1B	PPP2R3A	SSX7	ZBTB44	CXorf56
AKT2	ZNF217	CCDC28A	CSDC2	KCNC1	NR1H2	KCNMB1	CHD5	NEUROD2	SNED1	SLC27A6	RAPGEF4	DCLK2	TEK	CNGA1	MTSS1L	ARMCX1	EPN2	FAIM	BSN	KCNMA1	CNKSR2	SIGLEC9	PLA2R1	PARP11	BRINP1	TSPAN2	RAB31	FAM49A	ABHD6	AZGP1P1	SLC14A2	TERT	SYNDIG1	ITGA8	CERK	ZNF225	IL13RA1	NIT1	ZNF609	C10orf10	CAMK1G	IPO13	SLCO3A1	GPR22	RYR2	CAPN11	CORT	FST	ZNF254
AKT3	KCNMB2	ARHGEF28	CFAP46	HOXA2	TM4SF5	CCR4	CXCR4	CEP295	RPS6KA6	CLEC5A	HIF3A	GRAP	SPRY1	ZNF839	GPR162	RIC3	NFKBIE	ASIC3	IL4R	RLN2	ZFR2	TEX41	SNCB	PIAS4	GPR63	CBLB	SLC14A2	NDST3	CASC5	KDR	ST18	MYO16	DENND6B	FAM189A1	MID2	DGCR9	MGAT3	FGF5	PHC1	MLLT4-AS1	AKAP6	CLCN6	SPTBN5	ZNF442	DBF4B	PLEKHA6	RASA2	BACH1	RAPGEF4
ALAD	ZBTB3	NIN	MPZ	H2AFJ	SLC20A2	DDX25	KLF9	SLC38A2	GYS2	GALNT14	ENC1	DYNC1I1	ZNF335	ENDOD1	LMO2	CDC42	MCRS1	ACSS3	RAB4A	DDX19A	CDK6	ACSL6	ABCG2	ATP6V0D1	DYNLT1	ZNF764	POGLUT1	GPR22	TTLL4	SYNC	PPIP5K1	SLC9A5	B9D2	RTF1	CLIP3	EIF4A2	ATG4B	UBAP1	MAOA	CDK10	BBX	TTC30A	WDR78	NUDT11	IL7	SORCS3	UBE3A	BNIP2	MGAT4A
ALAS1	RRAGC	ETFA	RPL23A	PRR5	GNPDA1	RPL41	EMC3	COPB2	CCNC	RPL37A	PPID	DHCR24	TDG	PSMD8	ERAL1	RPAP3	PSMC6	GOT2	NRDC	GCAT	MRPS22	ANKRD10	ATP5B	ECSIT	ARPC4	RNF40	AFF1	DDX24	LAMTOR3	AGPS	COPS5	ATP5L	CDK16	SLC25A20	ARHGAP19	USP8	SLC4A1AP	SLC7A8	RPS6KC1	DUSP14	HGS	INTS12	UHRF1BP1L	PRRG4	SDHC	MSMO1	FAM110B	PRPF18	PPP3CC
ALB	RAB3D	CEBPD	SREK1IP1	MAP3K2	MFSD7	ACVR1B	KCNB1	RND2	EGFL6	BRD1	FBXO41	DIAPH2	SNAP25	SYN1	CCR2	GRIA3	MAPK7	ST6GALNAC2	GNLY	RALYL	SLC25A1	IGF2R	ZNF770	MEF2C	PTS	CASP1	ARHGEF10L	PDP1	HPCA	FNDC4	CBLN1	GRM5	MYBL1	PRKCQ	CPTP	SEMA3G	DNAJC15	NMNAT2	VTN	ZCCHC6	ATM	MMP24	COL4A3BP	DYNC1I1	GDPD5	UBXN4	IFIH1	RGP1	PPP1R17
ALDH18A1	ABR	HABP4	IL1A	POU3F3	SAP30L-AS1	ARMCX3	ABCA3	ABI1	LTBP2	SOS1	SPINT2	RPS6KA2	CLIC2	ELL	CPEB1	PLVAP	ICAM5	CLEC16A	AP5Z1	MFNG	MKL1	NRG1	ETHE1	JUP	MR1	ADAMTSL2	FBXL18	TAPBP	CELF1	JPH2	PLEKHF1	DNAJC17	MYO5A	FIGF	MAU2	ENOX2	WWC3	TNFAIP3	VAMP8	NR6A1	ETV6	CDH15	TIGAR	HIST1H2BD	PCNX2	ABHD4	CEP83	WDR45	RNASEL
ALDH1A1	RAF1	TIMM22	CEBPZ	RPS15A	DYNLRB1	LSM3	RUVBL1	NCOA6	FAM134C	BASP1	MED1	PTTG1	XRCC5	ATOX1	CFAP20	SAC3D1	FTL	MRPL34	DLG5	ZNF330	MRPL42	ENDOG	C20orf24	WDR12	CBR1	ZNF672	ORC2	PTP4A2	VBP1	TMEM160	AMD1	TDP1	CCT3	PRKD3	KIF5B	VAPB	FAM222B	STK24	SLC25A38	CNOT7	SNF8	PDCD5	PSMC6	XYLT2	SPCS1	LAMC1	ARL6IP4	ATP6V0E2	SCAMP3
ALDH1A2	COPS2	WDR43	ZPR1	ATP5G3	NQO1	SLC25A15	ZNF551	HSPD1	JADE1	SORD	UXT	NDUFB7	NPY	TIPIN	CTNNB1	RPL30	TMPO	MEPCE	RIT1	CRIP1	RTCB	ATP6V1B2	COA1	PCM1	ID2	CD1C	PSME2	RPLP1	ODC1	MED1	SOAT1	APRT	FOLR1	CEBPZ	EIF2S3	C20orf24	GTF2H5	PTGES3	RPSA	TSN	ETF1	SLC35A2	RNASEH2A	TBC1D5	FTL	HSPH1	PRKRA	CDH2	SSBP1
ALDH1A3	WDR61	LSM6	DDX54	AEN	COA1	RBM15	PIR	IGFBP6	BASP1	UBE2E1	TSPAN8	U2AF2	SFXN1	BAZ1A	SORD	PBK	UBA2	NME4	NEK4	DNPEP	NDUFC1	CNOT7	DLGAP5	RAF1	ANAPC5	TBC1D4	SEC23IP	ZMYM2	PTGES3	LYRM1	MEPCE	CMPK1	MRPL3	SMS	WBSCR22	NGRN	GLB1	C9orf91	MBD2	PPP1R2	GTF2H5	UBE3C	GNL3	POMP	KIF5B	HARS	MBNL1	KPNB1	CDKN3
ALDH1B1	DENR	PTGES	PSMA1	C12orf43	GOLGA8H	SPTLC1	STOML1	FBLN5	RPL35	HERC1	PSMB7	IP6K2	PEF1	METTL13	KLHL23	BIRC5	SERPINB6	RPS13	SDCCAG3	MICALL2	RPL35A	RASA4	RUVBL1	RQCD1	ATP6V0E1	BST2	KIAA0355	WHSC1	ATP13A3	ATPIF1	DYNC1H1	LCMT2	FTSJ2	FSTL1	UPF1	LONP1	TAB2	MDN1	AGPAT5	CASC3	ABCD4	ACOT7	EP400	FOSL1	REST	EMC1	LPGAT1	MRPL23	PANK2
ALDH2	MARK1	COL8A1	EFR3B	CCR4	SAMD4B	FGF12	ASIC2	TNFSF15	CMA1	CEP295	CASC5	GDAP2	CPE	GAD2	RAPGEF3	DNAJC28	RASAL2	KHDRBS2	ITSN2	FHOD3	SYT5	SOX21	HTR1E	GJC1	LPAR3	ANKRD6	FAM198B	BNC1	ASIC3	TSPAN2	GNG13	SGK2	DGKI	TLR5	FGF7	TANK	ITGB7	ZNF254	ACKR4	TMEM35	ANKRD49	ADGRF5	SLC9A2	ACVRL1	KCNC1	RERGL	EDIL3	DCAF4	ZKSCAN8
ALDH3A1	RNGTT	XPO7	PREP	TTLL5	CHEK2	MRPL33	LARP4B	CENPF	AKR1C2	ARF6	RPL35A	CST3	PSAT1	GNG12	RPL15	CAP1	LSM4	CCT4	PFAS	PPIA	SMAD2	GPN3	GRB10	CPVL	RPS12	TUBB4B	HNRNPUL1	SNX6	AKR1B1	RPL36	RAB4A	DLGAP5	DNAJC9	PSMD8	SOAT1	PTBP1	BRCA1	TADA3	ADO	RPP30	SHOC2	ACYP1	HAUS4	WDR61	CENPU	SMARCC1	CDC23	RFK	UBN1
ALDH3B1	GTF3C3	GPRC5A	CRCP	IL11	DUS4L	KDM6A	KIF5A	CINP	PCOLCE2	SSB	PDHA1	PSMB2	APTX	RPS6KB1	MAFF	IRAK4	MPHOSPH6	BMP5	CTSB	RBMS2	KRT6A	ZNF222	AFF1	S100A14	PPM1B	PLEKHA6	FUBP3	WAPL	RAMP2	S100A8	HEBP1	HK1	SMG8	KDM5A	PPCDC	HSPA1L	CDYL	EPHA5	PPP2R5A	DHRS9	RC3H2	PDCD11	RRP15	MIEF1	SMC5	ZNF614	PRKCQ	PPP4R2	HUS1
ALDH3B2	ELP5	RPS6KA3	TBCA	PIGB	KIF2C	MRPL42	RNFT1	USO1	PPCDC	C11orf24	PRMT5	OARD1	ASUN	GADD45GIP1	IPO7	CXCL5	TGDS	GSTZ1	POLR2A	TOR1AIP1	MTCH2	VPS13D	COPB1	TMEM33	GAK	TRAPPC8	CDCA3	ARMC7	PMS1	NDUFB3	MRPL39	LARP7	GABPA	YIPF2	TPX2	ERO1A	RBBP4	AGFG1	S100A2	LAMP5	AGPS	PAQR6	LRRFIP1	CIB1	PARP4	TXNRD2	MSH6	PPID	E2F5
ALDH4A1	ACOT9	TBC1D5	SZRD1	EFHD2	BIN1	ALDH18A1	DYNLRB1	ANAPC13	RABGAP1	TRA2B	C1GALT1	CDV3	U2SURP	NOTCH2	NUP188	HDDC2	FSTL1	UTP20	SLC22A5	ADCY7	2021-09-15	EPRS	TEX264	RPL31	RSAD1	UBL3	PFAS	ARMCX6	CEP170	ACO1	RASSF1	IGFBP6	FAM168B	WDR61	RWDD2B	G0S2	LIPE	WHSC1	SPATA20	SLC35F2	PFKL	PRDX1	RCN1	ARHGEF6	FPGS	TMEM5	GAS7	DENND5A	BATF3
ALDH5A1	PCM1	SIX1	TCEB1	RALY	POLA2	PRR14	ASRGL1	ABCD3	ST7	DCTPP1	CMTM6	DNMT3B	TRAPPC4	LAGE3	SMC4	CDK12	RQCD1	CNOT1	IMPA2	NDUFA8	NDUFS3	NOL9	SRP72	AASDHPPT	SNRNP27	STARD7	ZBTB24	OTUD4	PTPN1	UBE2D3	PAICS	MAMLD1	TMEM109	HN1L	EIF3F	HNRNPM	IRAK1	TRAF3	EED	XPNPEP1	PPIF	BDH1	MED28	NELFA	FAM98A	SLC25A15	DCK	SRM	DHODH
ALDH6A1	IL10RA	RERGL	PNOC	FRAT1	SOX3	TMEM184B	PDZD2	USP25	SCN4A	ZBTB7B	WWC3	KCNN1	FFAR3	PPP4R2	TRO	CACFD1	TTLL1	ZNF154	TSKS	DPEP2	DBF4B	OPCML	DLGAP4	YEATS2	RXRB	TRIM13	SLC6A9	RUSC2	WNT11	ZNF250	PTPN14	CD163	RNASE1	MLLT4	ADAMTSL2	B3GNT3	RCN3	DGCR2	GPR4	ARMCX4	NRIP2	SCN8A	RARRES2	ZBTB40	DUSP11	CTNND1	DOK2	2021-03-01	GNAI1
ALDH7A1	EMC8	GNG10	FOCAD	DPAGT1	RAB3B	EFEMP1	ZNF512B	SKAP2	DYNC1I1	VPS72	CTSK	TFEC	IARS	CCDC90B	RSU1	ROCK2	IL16	HSPE1	CYP27B1	TPP1	STARD7	ATP5C1	IL13RA2	KIAA0355	HOXA5	MRPL18	KTN1	CSNK1D	METTL5	IL6	APOE	EPAS1	SSB	ATP5G3	CLIC5	ORC4	MED27	CNTN1	UFM1	ABCC10	MNT	PHKA1	MYH10	PITPNB	C2orf47	DAB2	PMAIP1	GSK3B	IGHMBP2
ALDH9A1	EYA3	SLC24A2	IQSEC3	CASD1	ILF3	TOPBP1	SCARB2	KCNN1	ANO1	NRXN2	WNT6	TTC22	ARHGAP24	SLC25A24	ACKR3	PML	SMCHD1	IFNGR2	ZNF385D	ASCL1	FGF5	DLG2	THOC1	PCK2	ST14	MYCBP2	ACTR3	KCNAB1	BMP2	PDCD10	ATP2B2	ARAP1	KERA	TRAIP	A2M	SERPINA7	POGK	ADGRL3	PRKCQ	ERO1A	NPR3	COPZ2	FMO1	FNDC3B	MTUS2	HMP19	PACS1	MRE11A	OR12D2
ALDOA	TTYH1	NCF2	PIGR	SAMD4B	HPD	SCN3B	ATP1B2	ERN1	ZNF839	FAM155B	EN1	DENND2A	ABHD6	RIC3	IGSF1	FUT3	RIOK3	PARP6	TMBIM1	SLC1A3	MYBPC3	GSDMB	MEIS2	ADM2	FKBP14	LCAT	CSRNP3	TRIM29	ZNF440	FAM188A	FGF7	ZNF136	BNC2	SYT13	CD300A	ACAN	GSTA3	RASL10A	HOXA4	OPTN	H6PD	CYP2D6	ITIH2	VGF	DENND6B	VCPIP1	HS6ST1	ALOXE3	FAM63B
ALDOC	NCOA2	FAM110D	NEDD4L	NAT6	TDRKH	ARSD	ULK1	BAIAP3	CXorf36	SERPINB13	UBXN2B	NEUROD2	CAPN11	SSX7	P2RX1	ZNF671	TESK1	ALDH5A1	CDK20	EGF	UBE2Q1	MFNG	ITGAM	SLC6A13	ETV3	KLC2	IRF6	NXPH4	RPAP2	SLC14A2	ZKSCAN4	TAF1B	GABRG3	SNAPC4	GPR157	LOC100507424	DYSF	GPC1	KRT37	KCNS3	ZNF446	CXorf21	CFAP46	NEURL1	MCOLN3	IGF2R	LRRK1	CDH3	NOVA2
ALG5	SENP7	PYCRL	WIPF1	TLE3	PEX11B	PTAFR	GPR153	FFAR3	FPGT	RAB17	DYM	CXXC4	ARL4C	IFIT2	NRDE2	PDE7B	SIRT4	GRIA4	TCF7L1	PCYT1B	CENPC	MAPK8IP1	AKIP1	LY6H	STAP1	CARF	FARP1	CDKN2A	HIC1	OR12D3	KLF13	ZMAT5	CCNJL	SLC24A2	EFNA1	ASPN	TRPC4	FGF5	ASH1L	TDRKH	FAM63A	NFATC3	OPCML	AKAP5	TREM2	GRIN1	OPA3	RHBDL1	KDM5C
ALG9	MRPL4	SCLY	DDX56	C10orf2	ICAM3	TCFL5	UCK2	PLCE1	KIF14	PBLD	MATR3	WDR74	PCM1	CCNA2	NUDT4	BCAP29	SESN1	BTK	NHP2	COCH	ZZZ3	CSPG5	C11orf58	AK2	NARS2	MRPL42	NDUFC1	IMPACT	ABCC3	MAK16	MS4A4A	SCP2	BAG2	POP5	UTP20	C11orf73	CDK5RAP1	NUP155	EIF6	SLC38A6	SAV1	C4orf27	FSCN1	PFDN5	ECI2	NAT1	ATP5G1	RBKS	GTF2A2
ALK	CSDC2	ELOVL4	ARHGEF16	MVD	ZFAND3	MTMR11	SOX4	CTF1	TST	ANKH	SNCG	RNF10	CACNA1I	UBE2B	PDZD7	CLCN7	AP1G2	CLDN5	LAPTM4A	MAP3K8	ANGPTL2	LMBRD1	WLS	TNIP1	CYLD	ZNF768	ZNF222	PRDM2	MVP	GSDMB	AGO4	MBTPS1	KIAA0907	LIN37	TAPBP	KLHDC2	C19orf54	ARMCX1	DDR1	SLC17A5	MTMR3	MZF1	GLRX	SLC22A18	BAG6	SIN3B	RELB	ETV7	PPP2R5B
ALMS1	JAG1	ZNF324	NXF3	SH3BP5	CAPN11	THTPA	SNED1	FGR	ACE	IRF2BP1	APLP1	SCNN1D	ST3GAL1	HLA-E	MARK1	TDRKH	IL24	INHBA	CNNM1	SH3D21	IKBKB	INA	IL11	ADARB2	PDGFB	SRPK3	LRP6	DYRK2	GFOD1	BSDC1	OR12D2	IER5	TNFRSF17	ITGB7	PTPRF	ROBO3	ROBO4	PPFIA4	WSCD1	SOX9	TRIM45	ETV3	VAMP1	OCA2	FAN1	DUSP2	ZNF154	ZNF550	PGBD5
ALOX12	LACTB2	NNMT	IRAK1	TMEM50A	NDUFA1	PPP2R2A	SLIRP	POFUT1	RPL30	ARL6IP1	ATP5G1	IGFBP4	ANTXR1	NME3	HOMER1	COL5A1	LPAR1	SRM	SLC24A1	DENR	DNAJC7	AMD1	C14orf1	ATP6AP2	SLC7A1	HEXB	TDG	ABCG1	PCMT1	COX6C	RBM15	LRBA	ATP1B3	MTA1	FAM50A	ARF4	FAM216A	TPM1	LRP10	SAR1A	SGPL1	SDHB	RPL27	CNIH1	COX11	PPP2CA	DCTN3	PPIA	SNRPF
ALOX5	PRAMEF10	TPST2	XDH	ROBO1	INSM1	MMP9	ACVRL1	ROBO4	EIF2B3	EPHA4	TBC1D2B	CARKD	PAFAH2	CYP7B1	PLD1	DARS2	ADAM11	NCAM1	HIC2	HOXC5	CBLC	C16orf59	CBFA2T2	BORA	WDR60	SNAP29	NEU3	MILR1	SYP	FAM155B	TAF5L	ARMCX4	PNMT	SAMD4B	MPP2	TNS4	IL1RL2	SLC1A6	TMEM204	GREM1	SH3PXD2A	RBMX	RAB27A	APLNR	AP3B2	DNASE1	RRM2	KIAA0141	ANGPT2
ALPL	GLB1	BAAT	WDR1	LPL	KDM5A	HIBCH	CGRRF1	CD59	RAD9A	CIB1	KRT19	LRCH4	DCPS	C14orf166	DAP3	OAT	INPP5A	PBK	ATP5J	TATDN2	PELI2	EHF	ATP5G3	SLC37A4	PRR5	CTSF	AK4	NIT2	EIF2B5	LONP1	DPAGT1	MBP	SLC41A3	EIF3B	PRKCD	NUP107	RPA3	MRPL16	ACSS3	SELENBP1	CRTAP	OTUB1	NDUFV1	TFRC	H2AFY	SLC5A6	PRKCA	NDUFAF3	EXOSC4
ALX1	MARK1	VCPIP1	WIPI1	FOXC2	TRPV4	ABHD6	ARSA	CD3G	LIN7B	CENPN	DKK2	HLA-DRB6	ACVRL1	FOXE1	MAPK7	LMTK2	TRNAU1AP	SAP30L	PLLP	DCAF16	MAG	DPF1	KLF11	ARHGEF15	EXOC5	IQCA1	ERCC2	PDCD1LG2	SUV39H2	EHMT1	CXorf56	GRK4	BMP2	XPNPEP2	PVRL1	LBH	CYP4B1	GPR161	CHST3	FGF14	C14orf93	FZD10	TTC12	TNS4	MPP2	TMLHE	MILR1	PKP2	IL3RA
AMBP	PARP1	PEX19	PRDX3	ERBB2	B3GNTL1	ZEB2	LPXN	ETFB	DSC3	SPG21	IFI35	WIZ	HIVEP1	PPP2R1A	ICAM1	ALAD	DHRS7	PDCD10	MED20	YWHAE	PRDX6	CD33	SRP14	HADHB	DUSP14	SCAMP3	DCTN1	SNX4	HK1	CRCT1	RP2	LAMP2	DEFB1	ACAA1	RAB9A	SERPINB3	FSCN1	DNAJB14	HPGD	BATF	EGR2	SAR1B	OSBPL1A	HELZ	MPZ	CCP110	SECISBP2L	PORCN	POLR2F
AMDHD2	C21orf33	ABCB6	NOL3	DNAJB2	TLR2	SPG7	2021-09-06	COL9A3	STX4	TADA3	IP6K2	TCTN3	INSIG2	SDR39U1	RNF6	HSPG2	MTMR11	UBE2A	HMGCL	MBNL2	FKBP2	DAG1	IKBKE	ORMDL2	YIF1A	NBR1	DALRD3	PLLP	AHNAK	MOGS	AHCYL2	SPARC	SEC23A	GOLGB1	SULT1A2	SLC27A3	COQ10B	DDX21	HMGCR	RNMT	ZYX	C3	RRAGA	TMCO3	AGBL2	NME5	KCND1	SULT1A1	KIAA0319L
AMIGO3	KCNS3	DOCK4	NDUFA4L2	WDR45	FOLR3	SYF2	STK19	OR10H3	DDIT3	TULP4	PLA2G4C	DSTYK	KCNA1	VAV3	GUCY1A3	HSPA4	ADRBK2	PRKG1	BRWD1	CYTH2	PRKCQ	BRSK2	PDGFRA	FLOT1	GUCY1B3	KIAA0513	MMP3	CBLN1	CTSK	STK3	ITGB3	SIGLEC9	VCPIP1	STAM	TRPC6	RXRG	PDE10A	XCL1	CHST2	LPAR6	VPS28	DYNC1I1	CNKSR2	ABCC6	PCYT1B	ZNF350	APBB3	IFNGR1	CSF2RA
AMY2A	EPHA4	CUL1	CRYM	VPS52	TF	FAN1	CP	PWP2	CCDC69	DKK3	AP4S1	PPP2CB	FAM208B	BACE1	BBS7	CCNL2	EPCAM	IFT27	RPGRIP1L	CDKL3	TMEM50B	GHR	STX2	MRPL18	ANAPC10	ACSL4	ATP2B2	SERPING1	TERT	ENC1	SATB1	RAB11FIP2	GABRA1	POSTN	PIK3C2G	VSIG4	MRTO4	GPR176	LIG4	ALDOB	ARHGAP25	FMO1	BBS10	DOCK2	TOR1A	ZNF248	GSTA1	GATA4	ITGAL
ANAPC5	REXO2	TSPAN8	PHKB	NME4	MRFAP1L1	ZDHHC24	SEC24A	C1GALT1C1	PDIA5	CBX1	ARHGEF10	ATP5B	UAP1	COPE	PLEC	SOD1	MTA1	METTL9	DCTD	MAN1B1	GPI	GSPT1	PLCG1	KIF14	EPHB2	ME1	RBBP7	C11orf68	CKAP2	FAM35A	LSM4	CAND1	CEP170	WDR61	CDKN1B	MYDGF	ZMYM2	CRIP2	PITPNM1	TRIM9	CPVL	SLC9A3R1	CPNE1	RALY	DPAGT1	TBK1	MLST8	BAZ1A	PLK1
ANG	USH1C	NAA10	HMP19	TBL3	GNA15	NDRG3	GRIA2	UGGT2	MRPL2	BRD9	THNSL2	AMOT	PDCD6	CDH18	AMPD2	EN1	PQBP1	SLC5A1	2021-03-08	FGD2	PFDN5	SOCS7	MTSS1L	COQ7	RHOA	NDUFS2	NUBP1	SZT2	WDTC1	THOC5	YOD1	DHX57	ACSL6	ARFGAP1	VPS53	SNX2	VARS	SRI	SF3A2	HEXA	CLPB	TNK1	UBA52	BBOX1	GMPR	TFIP11	UBB	CEP162	HDC
ANKRD10	NRXN2	KITLG	CRHR1	MPZL2	MED18	ESRP2	PPP6R2	IRX4	ITIH3	GDAP1L1	DCLK2	RPE	N6AMT1	SMAD9	BEGAIN	MOCS1	ZC4H2	PCDH1	DSG2	EPN3	NR0B2	PXMP4	NUDT11	PDE1B	STON1	MAP3K10	GPR132	ENDOU	MCOLN3	ATAT1	PKP1	CAMKV	PGLYRP4	ITGA8	CEP70	CA5B	UPB1	CA6	SGSM2	OSTF1	ZC3H14	PAK7	SORL1	TMEM259	PRX	KIF3C	USP16	USP27X	TAF1
ANKRD37	NACA	DOLPP1	LAMC1	ABCC5	TSPAN8	CDC25A	SLC39A14	RPLP2	RPL28	PFDN2	SCP2	NDUFC1	POLR2F	NDUFS3	NPM3	MAP2K2	RPS7	RPS20	PIP4K2B	MED1	POLG2	ABCB7	TRMT112	CCT8	ATP8A1	PSMD10	SUV39H1	DDX10	ARMC6	MYCBP	PROCR	MED24	RPS24	UCK2	CARM1	NPR3	PRPS1	TRIP13	POMP	OTUD3	STRA13	RPL32	CPSF6	TMEM243	SF3A1	TBC1D4	KCNK1	SNX5	RALB
ANKRD49	EYA3	FLII	SCRG1	CMKLR1	SPEG	PMS2P4	ST14	HPS6	TNFRSF11A	CD84	OCRL	TLN2	DGKQ	SFRP5	MS4A2	SPOCK3	KCNV1	RHOD	PDZD7	TBX5	CNGA1	IL10RA	DMPK	MFSD5	SOSTDC1	EPHB1	IDUA	NFIX	SOX21	RNF39	SLC2A6	CIB2	GAB1	AP4E1	PAFAH2	HIST1H2BJ	ACE	SEMA5A	PTPRC	B4GALT3	PCSK7	RUNX2	KLK7	GADD45A	P2RX4	CDADC1	HAPLN1	PIM1	ZC3H12A
ANO1	CBFA2T2	FZD1	FIG4	SIGLEC9	KCNMB1	PRAMEF10	GABRA3	CCDC121	CNR2	LRRTM4	HES2	SNX27	CHRNA10	GPR63	TMEM8B	TEX41	HOXA2	PLCL1	NRDE2	KCNB1	ADRBK2	CACNG3	MMRN2	SLC8A2	TEP1	SPOCK3	KCNK10	KCNH6	SCN8A	NLRP3	MGAT3	PRDM10	KIRREL	RASSF8	VHL	MYO16	ZNF225	DBF4B	TBR1	PEX5L	AP4E1	NOVA2	FRMPD4	TRO	TM6SF1	KIAA0391	RASL10A	GRM3	ACKR4
ANO10	TRIM26	HTATSF1	TAS2R16	CYTIP	KIAA0196	KCNA1	FRMPD4	TRPC6	GPR65	FRY	MMP27	URB1	PTPN7	FPR3	IL12RB2	TLL2	ITGB1BP2	CCR1	TYROBP	SOX18	XCL1	SCN2B	ALAS1	FAM189A1	TTC13	SLAMF8	GLS2	NCAN	CXorf36	ADAMTSL2	ZNF365	ICOSLG	BHLHB9	COL8A2	GPATCH2L	KCTD13	CASP1	FBXL14	SIGLEC7	TRIM46	C5AR1	FGF12	CD300A	KCNC1	TNNI3K	PLCL1	SOX13	KCNMB2	ZNF112
ANP32E	IRAK1	SYMPK	COMMD4	TTC1	TNFRSF10B	DOLK	KIAA0368	MKRN2	PRMT1	STAC	PLEC	OGDHL	CDC123	RPL34	SMARCA4	CRTC3	CLTB	PNMA1	RPL15	RPS9	GALNT10	SMARCA2	SLC2A4RG	SYNGR2	DLST	HNRNPD	RRP8	ATP6V1B2	IMPA2	RPL12	ARPC4	RPS6KA4	TMED9	RPLP0	GABPB1	KAT7	COG4	DNPEP	MPRIP	HAUS4	PROM1	NIPSNAP1	STX17	PEBP1	PRKDC	CWC25	NNT	PRKCA	CCNI
ANPEP	SLC6A12	ROCK1	KCNIP1	NR6A1	IKZF2	RAB11B	IL1R1	ZNF131	HIF3A	KCNMB4	CERK	FAIM	HYAL1	PEX26	TAGLN3	AGGF1	ATP1B2	NFKBIE	IL1RL2	CCND2	TMEM151B	CAMKV	FAM20B	PEX5L	HTATSF1	GRM5	PIK3CA	PCK1	GRIA1	LZTR1	TRHDE	CCL16	ZNF75D	UGP2	NEK11	ERN1	ACKR3	SHB	UNC5B	RPRD1A	CASP10	ARMCX4	PDE1C	SARS	ITPKA	MAP3K10	SLC2A3	CD99	PEX5
ANXA1	ALG6	VPS4A	MID1IP1	PXN	BCR	KLHL9	CLUH	ABCE1	GAR1	UBE2G2	AIM1	SMAD1	UBTF	SAE1	GTPBP4	TOP1	PSMA4	CEBPD	GEMIN4	THOP1	C3	SYNCRIP	PEX11B	SLC25A15	TF	CBFB	PDHA1	TFCP2	USP10	UBAC1	PBK	GNL3	GPATCH2	UBAP2L	SHC1	THOC7	LARP4	STAG3	SDHA	MRPS2	KARS	RMND5B	POMGNT1	SEC23IP	NEDD9	ARL6IP5	PRC1	METTL7A	ACAA1
ANXA2	ENDOG	PODXL2	ZNHIT2	GNB5	RAB40B	SLC22A5	RTF1	PPP2R5B	ATP13A2	LAMB2	FAM193A	KHNYN	MYCBP2	CXorf56	ABCD4	MTCH1	GLRX5	DDB2	FCGRT	TRAPPC2	ETNK1	PIGT	MGAT2	ZNF764	PDCL	ARL6IP4	NPDC1	MAN1B1	IDUA	C10orf88	AKT1	ZDHHC24	WDTC1	CCDC92	L3MBTL1	GRIN2C	YTHDF1	COL14A1	GM2A	IFNGR1	MAPT	GRN	CDC42EP2	VSTM4	CUX2	DMTN	HIST2H2AA3	GPX2	HMOX1
ANXA3	SACS	EVL	IRX5	CCT7	BCLAF1	DTL	SHCBP1	ARL6IP5	CBR1	GDI2	PEBP1	YARS	PNN	AMD1	ZC3H15	ATP5A1	WBSCR22	MAP2K3	C2CD5	SLC25A15	NAE1	PPIF	SRM	H3F3B	IMP3	MRPL12	TARS	ALG5	USP22	PSMD14	STARD7	RPP38	HNRNPD	ARL6IP1	ADH5	CREG1	GTF3A	POLD2	GTF2H5	EED	RPL36	APRT	DKC1	PUS1	TPX2	RBM42	SNRPG	DTYMK	LSM3
ANXA5	SH3PXD2A	SCG2	FCRL2	HSPA13	CD248	SLAMF8	PDLIM2	PGRMC1	BAD	OPN3	BCAR3	MYDGF	DUSP3	MUM1	WFS1	COBL	GSTM4	COPZ2	SUGCT	EPPK1	COL17A1	CDK5RAP3	TENM4	MBTPS2	GM2A	VPS28	KLF7	MAGT1	BBS9	2021-09-07	TLDC1	TMEM230	PPP2CB	MOB3B	VPS8	SDC3	IGSF3	PSAP	TMEM160	AGTR1	AATK	PAX5	PGF	HEPH	DHRS1	MYOZ3	TGFBR1	AUTS2	MISP
ANXA7	SLC6A6	DGCR2	CLCN4	ERCC5	AP1G1	MVP	IL15RA	EOGT	AVPI1	CLEC5A	AIM1L	SLC29A3	MUC5B	ITGB2	CDK19	FMR1	TMC5	TUG1	CACNA1G	MAP3K10	IFT22	WDR47	CARS	PTRF	ATF7IP	PLD2	PI4KA	FDX1	DOCK5	UBE2D2	DOCK6	MAST2	RERE	ULK1	KLF5	AUTS2	TRPC6	VAMP3	STX12	DUSP2	EPB41L1	AXIN1	PCNX1	LEPROTL1	MBTPS1	TMEM164	ZNF394	TRAF3IP2	FBXO38
AOC3	TAF6L	SAMD4B	KCNMB2	DDX31	FBXW4P1	KIAA0556	KCNA1	LHX2	PRPH2	SPSB1	CDK3	TRABD	NAALADL1	KLF7	FMO3	LMTK2	CDKL1	KLF13	EGF	CAMKV	RGS17	SOD2	CACNG3	SLC6A1	PDYN	OGFR	CCDC81	CNGA1	VSIG4	DENND4A	YIPF4	RIOK3	TNNI3	GPR153	CRHR1	DLK2	CASQ1	ICAM1	ST8SIA3	CBX4	FEM1B	TEX41	IFNGR1	GOT1	BAIAP2	DTX3	SSBP2	C1orf109	JOSD1
AOX1	RNF122	SLC4A3	FRMPD1	BYSL	PTK2B	LY6G6C	C17orf53	LFNG	ZNF79	MAPK8IP2	WDR78	EPB41L5	TNFAIP3	KCNH6	TP73	ST3GAL1	ACVRL1	GCK	GDAP2	THBD	RAP1GAP	TRIM3	SELE	TNN	MTSS1L	S1PR5	GPATCH3	HRH1	C1QA	PPP1R13B	ZNF335	TAF4B	FBXL18	KLK10	HSF1	AVPR1A	GPR63	SSX7	SYT5	ZDHHC8P1	DGKI	SMAD5-AS1	KIRREL	RFX3	PI4K2A	MAU2	TMEM35	GJC1	ARID3B
AP2A1	PSME4	CHUK	TSN	CLINT1	GLS	VRK1	FAS	H2AFZ	USP33	LRBA	CCT7	RABGGTA	PARG	FOXJ3	KIN	C1orf174	PDCD5	USP1	SPDL1	CUEDC2	ERCC3	CRIP1	SELL	PRPF40A	PDSS2	LMNB1	NETO2	SLK	GTPBP4	HSPBP1	UNC119B	KLHL21	DR1	NOC3L	C8orf4	IMPA1	HDGFRP3	HSPA1A	SLC25A12	GNG10	SFPQ	NR1H2	PBK	RBM25	MICU2	PTEN	FSTL3	SPR	LAMC2
AP2A2	CLDN11	TTLL1	NUDT2	GABRA1	TNFRSF11A	MYBPH	GPR161	KHDRBS2	MPP2	MROH7	FAM110D	DHRS3	MEGF6	CCDC177	FHOD3	NEUROD2	PVT1	DYRK4	KCNK10	KCTD17	DNAJC28	KCNH6	GABRD	AVPR1A	LRRN2	CASP1	VPS53	C5orf42	KCNAB3	GOLGA2P5	ZNF174	ASB7	UNC13A	MIA3	ACAD10	HPCA	KCNC4	PACRG	ETV3	TXNRD3	PRKX	CSRNP3	TXLNG	PGLYRP4	PPP1R16B	VAV3	EPB41L5	KIAA0319	PPFIA3
AP2M1	C2CD2	SREBF2	KDM4B	OSBPL1A	COPG1	HOXB6	PCCA	PRKAG2	AADAC	TSHZ2	CDK7	MBTPS1	PCYOX1	BHLHE41	ME3	AUP1	LYPD3	STIP1	NFAT5	SH3D21	WWC3	LIPE	CARS	DCTN1	KIAA0319L	ATP6V1E1	TRIM52	EZH1	FAM214B	COPA	RTFDC1	MEAF6	SLC30A1	IDI1	GPC1	SARS	PTER	NMNAT2	GSK3B	ITGA7	TMEM63A	CHD9	VPS13B	AHCYL1	FAM63A	KIF3A	NEU1	2021-03-02	TNFRSF10B
APBB2	SS18L2	GSTO1	RWDD2B	MAPK6	PPIA	MAP4K4	LSM4	TBL2	UBE2D2	LRIF1	TFB1M	DARS	RBKS	PRPF40A	RPL35A	FAM63A	YWHAB	WDR82	PRPS1	SLC30A9	CHSY1	HDAC2	ERP29	ENTPD4	TM9SF3	COX6B1	ATP5A1	ATP5D	CYBA	PDLIM4	RQCD1	AGR2	TDG	DHRS7	NPY	SLC44A4	COQ2	YBX1	LTBP3	TRIP12	PRRG1	SNX17	C1orf174	SCYL3	NIPSNAP1	RNFT2	SLC27A2	MGAT2	GSPT1
APC	KAT6A	FBXL7	PRKAR1B	PRKAB1	XKR8	C9orf116	PPP1R17	EIF3D	VSNL1	TTLL1	TES	KLHL25	NPTX2	USP3	ADCY1	VPS72	LYN	GDAP1L1	PIAS4	LRRC6	GLI2	AHR	KCNMB4	PLSCR3	PQBP1	MRPL46	DCP2	ILF3	MUTYH	IP6K2	DYNC1H1	AAR2	CBX5	SNAP25	CCNT2	C14orf159	PLXNA1	MIS18A	CSRNP2	TRIM13	ZNF32	KHDRBS1	NEUROD2	TMCC1	BAG6	MCM7	PRKRA	LYPLA2	SPAST
APEX1	CDC34	WASL	RAD17	STX3	CDC14B	SETD3	GOLGA7	CALCOCO1	ZNF451	CYLD	TEX14	SNX4	RALA	SHOX2	ATP6AP2	ABCA1	ARCN1	MKNK2	CDK7	PPP2R5E	TRAPPC6A	LEMD3	ANKRD10	PNRC1	ZFR	ZMAT3	APOLD1	TNKS2	GALNS	ZNF606	ATP6V1D	UPF3A	NKIRAS2	ATP1B1	TRIT1	FUBP3	SLC25A44	HLA-A	UBR2	DAAM1	PRKAR1A	BMPR2	TMCO1	HADHB	HIST1H2BD	SNX1	INPP1	COX4I1	SGK1
APOA1	ARHGEF2	TNFRSF10B	TOP2B	BAG1	ATP5A1	CPNE3	ATP5G2	KRT10	SLC25A46	ARL1	SPG21	SNX24	TBP	SRM	GIPC1	XRCC5	CNP	MICALL1	CNOT7	TUBB4B	TRAPPC4	NAP1L1	MAP3K4	BZW1	PAFAH1B3	ERH	UQCRFS1	BMI1	CDK1	FEN1	TOP2A	RPL31	DHX15	TMEM11	TMEM258	TRIM44	APOO	COPB1	POLR2G	SENP3	TPRKB	UBE2E1	MYL6B	UBE2D2	ZBTB38	SUMO3	AGR2	CTPS1	CDKN3
APOA2	AGA	LIPG	GSTA4	HAT1	NR3C2	HNRNPL	BTN3A2	LYRM4	DVL1	GLOD4	CDC42EP4	LYRM1	SAMM50	SYNJ1	TPM1	TNFRSF10B	INPP1	ITGB5	WWTR1	VAMP4	PLSCR1	ACIN1	SNRPG	RBPMS	GALNT2	MEA1	EML4	ICMT	MBD2	ETV5	PSMB8	AKIRIN1	TMEM50A	MAPKAPK3	SERPINE2	EGR1	HDGFRP3	CLASP1	PDGFD	MAP3K4	NUBPL	ZDHHC24	COX15	TMCO1	KIF1B	FBXL2	PPP1R12A	YWHAQ	CHPT1
APOA5	ANXA6	NXT1	ECHS1	GSTM3	IRX5	RRS1	KAT7	RPS13	MRPL34	SYNGR3	DDX49	HNRNPF	IFIT5	SLC27A5	CTNNBL1	CMTR1	TBL2	ARMC8	TSKU	C11orf68	DRAP1	RAB4A	SMARCA2	ABHD14A	DGKZ	ATP5D	PANK4	TMEM109	OAZ1	CYB5R3	PPIA	ICAM3	SCRIB	VAV3	RPS5	FAM50B	FAM46A	SAC3D1	CLDN4	SRRM2	LMAN2	APOD	DPH2	TPST1	TTI1	RPS27	SLC52A2	NOP56	ERBB3
APOB	HTT	GPATCH2L	ZNF839	HDAC6	RSPH14	HIPK2	GPR135	EPB41L5	MYLK	HHAT	GLTSCR1	MAP2K5	IKBKB	ZKSCAN7	ZNF764	TTC3	ATP8A2	LMF1	ZKSCAN8	GABBR2	TBC1D8B	ATP7A	IL10	ITGAX	SPON1	NEDD4L	CCL2	ZBTB33	RAB27A	NOD1	GJC1	FBXO22	KIF5C	GNG13	POM121	GABRG3	ZNF550	PLAG1	ERICH1	AGL	ZNF274	LRP2	TANC2	PFKFB1	RFX3	HERC4	TTC30A	CETP	BBS9
APOBEC3H	HSPA14	SLC35A2	FASTKD5	RAB5A	NPTXR	CCL19	HSD17B7	DCLK1	PRRC2C	CACNA1D	YWHAQ	MZT2A	PFKP	TLE3	MYLK	FUS	HNRNPA3	PARP4	ALDH3B1	ARRB1	MPHOSPH9	TSPYL1	VDAC2	ORMDL2	TCEAL4	ITM2B	C17orf62	RELN	JARID2	NIT2	TMEM41B	MICB	TSPAN14	HS3ST1	UBE2N	UXS1	ARPC3	MED13L	SCUBE2	YLPM1	C2CD2	UBE4A	TMEM14A	DICER1	DNM1	AP2A2	NOTCH2NL	SRSF6	CD79B
APOC2	ENAH	EGFR	DNMBP	LIMCH1	LIMS1	FOXO3	RUNX2	EMP3	RBMS1	DLG5	POP7	S100A2	DACH1	HRASLS	FHL2	CBLN1	CDV3	NUPL2	DBI	RAB31	IDI1	C11orf49	YAF2	ASRGL1	SLITRK5	CASK	S100A10	ZBED2	ZBTB38	TOR4A	TPD52	CFLAR	TP53I3	DDX10	GDPD5	LPL	DPY19L1	CRIP1	ZNHIT6	C16orf45	TFRC	CDKN2A	B3GAT1	RAP2B	TOP1	LDLR	CLASP1	PHKA1	SSR3
APOE	PPP6R3	SPCS1	RAB1A	ENTPD4	RHOD	RFX5	TGFB1I1	CHCHD3	INPP5A	KIAA1033	PPM1H	DNAJC1	EMP3	ERBB2	SNAP23	METRN	RND1	TPM1	MICALL1	ZBTB11	TRIP4	STOM	AP2A2	PDCD6IP	TM9SF2	HDDC2	ANXA7	EGFR	2021-09-11	PPP1R7	PRKCD	CYB561D2	TIMM17B	HTATIP2	IARS	LDLRAP1	PIGO	MXRA7	ZBTB18	ACTN1	MNAT1	MTA2	ILK	TUBG1	FKBP11	DSE	SLK	SSSCA1	B2M
APOH	PTGS2	MATN1	SYK	PLA2G7	KERA	PLCB3	ADORA3	GJB3	TMEM51	AP3B2	DNAJB6	NCALD	CALCRL	GNA15	GPATCH2L	LPXN	CEP70	FCER1G	KCTD5	CIR1	RAB6B	CLIP2	ZNF271P	VPS13B	OSR2	TBKBP1	ATP2B2	CUBN	QSER1	DIO1	AP3B1	APBB1	MAP2K7	TPST2	GPR107	PRX	STK38	CTDP1	MYO5A	SFRP4	RAMP2	DFFA	MGAT3	CLDN5	RUSC2	CRHR1	2021-03-02	SCAMP5	ZNF112
APOM	RPS3A	SSRP1	XPO1	MRPL23	BCL7B	TOMM34	BIN1	CREG1	MLLT11	PSME3	CAPN6	TIMM13	PFAS	MED28	MET	CD164	SPCS3	TRIP12	ATRAID	RPS21	CNDP2	EPHA2	SPATA20	EIF1	USP1	ATP5G1	RAB11A	CDKN2D	DLG1	TXNL4A	RANBP2	HSD17B12	CTNNAL1	FEZ2	DPH2	UBR7	FAU	PIGT	ATP13A2	TMEM222	RPS2	SRSF5	DLC1	TMEM185B	GALNT7	PTPN12	PLA1A	USP33	HNRNPUL1
APOO	POP4	SKP1	CCT7	SON	RPS27A	DDX39A	FAM57A	LASP1	RITA1	ANKHD1	RPLP0	PRKAR2A	SF3B5	DPM1	RPL15	PSMD10	SLC35B1	RRS1	NAA10	TIPIN	SNRPA	TMPO	WDR18	RPSA	SPC25	ANXA5	BCL7C	CYC1	IARS	DDX42	PPA2	CEP250	HJURP	HDDC2	TCERG1	GSTP1	SNRPF	NOC3L	VPS35	PIGF	IPO5	RPS15A	DARS	GEMIN2	JADE1	EEF1D	SEC13	DRG1	ESPL1
APP	SCP2	ICMT	ZNF672	YRDC	C4orf27	PSIP1	PIGP	GPN1	MELK	SF3A1	URGCP	FKBP14	MEPCE	SKIV2L	ZNF106	PRPS2	EVL	MRFAP1L1	DDT	SNAPC1	MKNK2	SLC5A6	ANP32A	DYRK1A	JAK2	LY75	VCPKMT	AGBL5	TUBGCP3	BUD31	SETD2	LSM8	SEH1L	NUDT1	SCCPDH	PRPF40A	MRPL33	PEBP1	RIF1	STIL	BECN1	NUP205	WDR43	SPOP	NELFA	FAM46C	PPP3CA	KIAA0232	COPS6
APRT	CERS4	DTX3	ADRBK2	HSPA6	RASL10A	ABHD8	VPS9D1	ST8SIA5	ZFP2	KIT	SALL1	FGR	ARID3A	ERC2	DLK2	CYP7B1	DGCR9	MAP2K5	MST1	ZNF280B	LPAR6	CDADC1	TP53AIP1	EZH1	HAPLN2	GPR183	GNG13	LINC00115	CSDC2	CCL4	GALK2	NEUROD6	SERPINF1	HSPB3	CDKL1	SLC11A2	TBX5	ZNF331	SNCB	GZMA	ERICH1	VSNL1	KCNJ3	HDAC11	DLEC1	SLC2A11	AZGP1P1	SLC6A12	CABP1
AQP12A	OXSR1	INPP4B	CRTAM	P4HA2	AGT	EML4	ITGB4	AVL9	IMPAD1	RHEB	RER1	DDR1	IK	AHCTF1	COBL	ENO2	U2SURP	PSME1	LTN1	AGFG1	PIK3C2A	TSPAN3	BRD8	USP6NL	BDNF	SMAD3	EAPP	LAGE3	VPS13B	ARHGAP29	REV1	CTSH	ELOVL2	TUBB4A	PAFAH1B3	NCAPG	MAPK13	PDE8A	IDI1	SMYD2	TOM1L1	ELOVL6	SIGIRR	TMEM100	MRPL48	DDX58	NUCB2	CEBPZ	SIGLEC1
AR	NOP16	ITIH3	SALL1	OGFOD3	CLIP3	AGR2	KCTD15	THAP10	WDR18	SLC4A8	CALD1	TMX4	HNRNPA1	AKAP8L	ZNF74	IMP3	PHKG2	MZT2A	CADM1	SCO2	C1orf35	ARMC1	NOTCH1	SCARB1	PRKAR1B	NID1	NRBP1	SGTA	JUN	ESRP2	UBAC1	CEP68	PLN	PID1	PSMD1	WDR46	LTB4R	MRPL35	ACAP1	HTRA1	NCAPH2	STX2	CTNNAL1	CRLF1	JMJD4	ZNF589	THOC5	RNF146	EGFL7
ARAF	COPS2	MAPKAPK5	BYSL	ATP6V0A2	DEK	KCTD5	AGT	CDYL	SCRN1	PTTG1IP	RIOK2	ADGRE5	IVD	WNT6	TAF1A	UAP1L1	ELL	GFOD2	WDR77	DHODH	ZNF143	ARMC8	PCDHGA3	TNIP1	EIF2S1	SPP1	ATAD2B	AKAP17A	E2F5	SMARCA1	PPM1E	PRMT3	FBXL12	PROZ	ERP44	ADO	TRIM14	WDR3	IMPAD1	HSPA13	ZNF516	CLTC	RPL7	MS4A4A	MAN2C1	PARP8	TPR	IMP3	SERBP1
ARAP1	SRGAP2	HOXD11	APBA2	PCDH12	PDE2A	CRIP2	GRM5	REV1	AKAP9	PAFAH2	HOPX	ACE	ERBB4	ASAP2	CHKB	EGFL7	MAD2L1BP	BMPR2	GTF2F1	KLHL9	RPL23AP7	ELOVL5	ITPKA	MFSD6	SMG9	EHD4	NLGN3	AGL	FTSJ3	CD3D	CAMSAP2	RNFT1	AVL9	C11orf73	PDE9A	MRPS18A	PEX1	MTOR	TAF7	F2R	GFOD1	PTPN9	CACNA1H	ORC4	SLC26A6	TYROBP	TRAPPC6A	RAB27A	ZNF34
ARF4	TMEM151B	COL8A1	PRKAB2	ACTN3	MAP4K3	RABIF	ZFR2	HGF	FRS3	CACNA1C	SV2A	GPR143	APBB3	COL14A1	IL21R	ZNF334	BZRAP1	USP27X	KIAA0226L	ZNF142	SLC12A9	PLPPR4	LMBR1L	DENND2A	ZFHX2	PSKH1	GPATCH2L	ARL4C	CAMK2B	SLC9A6	USP32	ART4	CBLN1	DUSP26	RAPGEF3	OFD1	POM121L9P	MILR1	AMOT	ZSCAN9	ARSA	SLC4A8	CSRNP2	SLC24A3	MLLT11	TTC23	SMPD1	CCR4	ZBTB43
ARF6	KDM1A	ENDOG	RASSF1	SACM1L	ECI2	NCAPG	ZNF146	CKAP2	SRP72	CENPF	CASP2	VRK1	MSL1	ARIH2	RPL10	KIF20B	TMEM106C	RRAS2	CDC6	YTHDF3	AP1AR	SUB1	AFG3L2	AGPAT5	NUP54	PHLDA1	HOXB7	CASP6	EWSR1	KPNA2	IRAK1	SFPQ	FAM216A	CEP170	TFF3	REV1	CNP	KIF2C	OSBPL8	ATP8A1	CEBPZ	NUP107	FUBP1	METTL3	HNRNPM	IGF2BP3	LAMB1	PALB2	COCH
ARFGAP1	CKLF	RALA	TRIM8	CBLL1	TRAF4	FAM96B	EIF1	SEC61G	MAX	C1orf174	PHTF2	UTP20	MAPKAPK2	ALG5	BIN3	TNF	PSMB6	PAK1IP1	HMGA1	ATP13A3	SACS	ZC3H12A	FAS	SRPRA	RAB7A	HIVEP2	PMAIP1	SLC7A1	DUSP14	EXOSC9	COPS3	FAM57A	BIRC3	G0S2	SAV1	TOR4A	CAPZA1	PRELID3B	NPC1	RHOF	ADAM19	ASNSD1	NR4A1	ARNTL2	PSME4	PLEKHB2	TMEM184C	NDUFAF4	PDCD10
ARFIP2	DGCR9	HIST1H1D	CXorf36	CCDC22	RAB40C	LRRC32	MAP4K2	ALMS1	FMO4	OPLAH	THTPA	SLC46A3	HLA-DPA1	PAOX	PCDHB6	SAMHD1	HSD17B14	DDO	LLGL1	WNT6	SEMA6B	SOX18	CDADC1	NRP2	JCHAIN	STAT2	GPR4	NFKBIL1	ACKR3	CDON	GCKR	AAMDC	CYTH2	TBXA2R	NBR2	SOCS1	ACVRL1	EPHB1	ADAMTS6	NRG1	HCK	NPEPL1	STK4	ARSA	IL3RA	CCDC57	TMPRSS3	HPS1	CUL9
ARFRP1	MED22	PRDM1	ITPKB	TMEM109	PHIP	FXYD6	ADCY2	ITGB1BP2	CUBN	EIF5	NEU3	WFDC1	NUP210	NCAPH	CAPN10	RIPK1	HSF1	SPC25	KLF3	LAPTM4B	FBP1	ACTC1	AVPR1A	ABCD2	HMGB3	PDE7B	MRPL2	CCR5	VCPIP1	LSP1	C17orf75	HIC1	SPTB	ZBTB44	OR12D2	KCNJ3	SOCS2	PSTPIP1	NES	CADM1	BTN2A2	HMGN4	TBR1	FAIM	DGCR2	MOG	PLEKHH3	KCTD20	ZNF117
ARG1	PLA2R1	LRRC2	MGAT4C	CTNNA2	PVT1	GABRG2	CCDC47	CFAP46	PDCD1LG2	CTRL	ZNF365	CASQ1	STAP2	DTNA	RELB	SIGLEC8	TRPC4	SCN4A	TRAPPC13	GRIA4	LAMB4	YIPF4	BLZF1	CDH20	OMG	FFAR3	IL24	DSC3	AQP9	SESN1	TAF2	SLC4A3	C10orf12	CA6	HILPDA	ZNF239	PCSK1	ENDOU	CEP97	LMO1	EPB41L5	DDX3X	DENND2A	ALOX12	TAF4B	CCDC177	BNIP3	CACNA1I	NRL
ARG2	ERICH1	TAS2R16	PPP1R17	VPRBP	PMS2P4	PVT1	KDM4D	SLC9A2	DOK5	UGP2	KIAA1462	TNNI3K	TRPC6	GJA5	AKAP5	ZBTB3	GNA15	FGF5	IL18R1	EPHA5	FOXD2	EHMT1	MTRF1	TMEM74B	C8orf44	PCDH12	MYO16	DPY19L1P1	LRRTM4	ITGA1	DNAJC28	VPS13B	ZNF442	PDE1B	GRM5	DBF4B	CA5B	2021-09-04	IDUA	TSPAN12	ZNF165	KDR	HIC1	PLEK	PAX3	MROH7	ADAMTS6	SLC8A1	HTN3
ARGLU1	PPP1R11	CD4	ZNF331	SLC52A1	OLFM1	CDO1	LIN37	SDHD	IFI44	AR	ARID5A	PTPRR	CASP9	ZC3H3	DYM	ZNF124	CRHR1	ZNF234	BANP	SLC10A3	BBS9	DTX3	BOLA1	BCL2L11	NDUFAF4	DEPTOR	RELB	THAP3	STK10	GATA3	NKRF	PDGFRB	ST3GAL1	LIMS2	CCNA1	SIKE1	ENTPD7	TIMM8A	CCL16	STK38L	PTGFR	SDHAF1	GRAP	TMEM147-AS1	KCNMB2	LRFN3	TMEM50B	NPR3	CACNG4
ARHGAP1	GAPVD1	TRIM23	LCN2	EFNA5	GNLY	ATP9A	CSAD	FCGR3B	TMEM144	TRIB1	KLRC3	ZNF419	CTBP2	BBS7	VGLL3	MAP3K7CL	LUZP2	ATP6V0E2	SGPP1	ME3	BMPR1A	GRIA2	OS9	BTN2A2	TRPS1	UROS	IL1RAPL1	ENOX2	CFAP69	GCNT3	STK16	PREPL	ZC4H2	OSBPL10	PRDX1	SLC25A20	PAWR	MRGBP	TMPRSS2	ETFDH	CYTH1	KLHL20	RNF14	DHRS7B	ATG4A	C1GALT1	TTLL1	MAP9	NAT1
ARHGAP35	GLI2	MECP2	SUSD4	FOXD2	LRMP	TBR1	ANGPTL2	ZNF391	CFAP74	VDR	RASGRP1	VASH1	NFX1	SMAD5-AS1	EFCAB14	PNRC1	ATAD5	ZNF609	TNS4	IFT22	CXorf21	MYO16	ADRBK1	CORT	NIPAL2	HK3	ZNF343	DKK3	TSC22D3	DOK3	IDUA	EFR3B	ZNF154	SOX2	IL1RL2	UPK1A	ACTN3	CTLA4	LOC155060	SLC4A3	LY9	DBF4B	SLC2A11	KIAA0556	NIPSNAP3B	PRDM13	CNTLN	NOTCH4	ZKSCAN8
ARHGDIB	SMYD5	INTS3	C19orf53	RPL15	ARL1	P3H4	CYP51A1	MRPL12	WDR3	TATDN2	NCAPG2	IGF1R	PSMB4	OLA1	BDH2	CDH2	UGCG	RNMT	RPL27	METRN	KIF5C	ME2	SSBP1	MAP6D1	TBL1X	ABCF3	IDE	THOC2	CTPS1	2021-09-08	SEH1L	GNL3	CHMP2A	CPPED1	RPS16	FAM3A	MPV17	PLA2G15	LRPAP1	HDLBP	SEC61A1	PIGB	NRCAM	PPIH	PNMA1	NRDC	PKM	RPL41	NPR3
ARHGEF11	SPDL1	SEH1L	TRAPPC4	FNDC4	HSP90B1	BST2	SRPRB	LYRM4	HSPA14	C14orf166	VIPAS39	FAM179B	ALG8	TCAF1	EPS8L2	G3BP2	COPB1	HSD17B12	PER2	RBM23	SERPINB9	RPS15A	RPS25	PIN1	PRNP	MRPS16	PPP3CA	CPNE3	RPS13	WAPL	OAZ2	TADA3	TDG	EMC6	RBP1	ENDOG	TPD52L2	UPF2	SLF2	LARS2	VPS26A	AHCYL2	PPA2	2021-09-07	NUCKS1	COMMD4	COBL	LARP4B	PRAF2
ARHGEF12	DSC1	ERBB3	CDH3	LRP4	ZNF767P	TMC5	DENND1B	ARHGAP32	C1orf54	EWSR1	AR	SPRY2	RASGRP2	LST1	CLUAP1	CFP	MPHOSPH8	SLC4A4	RNF31	ERCC3	TCEAL2	MAPK8IP3	CDK10	CCL21	CAMK2B	TNFRSF25	B3GALT4	C1orf21	FBN2	AMT	DNAJC17	ARNT2	APOBEC3C	NUP43	ZNF93	GDF11	POU2AF1	OGG1	TESK1	ADAT1	KCND3	PHC1	ARID4B	MMP16	ATP1B1	MRPS14	C1orf61	RTN1	HBB
ARHGEF2	CDKN3	RBBP4	NNT	EIF4A3	SHCBP1	PTDSS1	SPCS3	RPL39L	PRC1	COMT	IL6ST	C12orf29	KDELR2	HPRT1	DHX15	YTHDF3	METTL17	PURA	CFLAR	DEK	PSMD3	MFAP3	ADIPOR2	GLRX3	METAP1	SEC11A	RBBP7	SEC13	BIRC2	PPARG	PRPF39	RNF139	ALG3	MSH6	ARL6IP5	SNX6	TIA1	SNRPD1	PPP2R5A	F2RL1	ELF1	CMTM6	S100A11	KHDRBS1	SF3A1	SIAH2	OSBPL8	FAM134C	KCNN4
ARHGEF5	GABRG2	PTPN21	C18orf25	CEP295	PRPH2	PCLO	ZSWIM1	ORAI2	CSF2RA	ZKSCAN8	C10orf12	ARFGAP1	RAB21	NDST3	PRKAA2	DPF1	AIM2	VPS37C	ZNF234	ESRP2	SORCS3	CRYM	ANO2	AKAP5	FPR3	TRPC6	SERGEF	ART4	DBF4B	PNPLA4	HPCA	KCNMA1	GNRH1	S1PR5	FUT6	ARHGAP5	VHL	PDE1B	ZBTB3	SYT5	ZNF667	GPC1	SLC7A8	GPR3	CXorf21	CBLC	FAM110B	FUT1	FAM189A1
ARHGEF6	GRAMD4	TEAD1	SSB	C3orf52	PTEN	C1orf174	PCBD1	TIMM13	TSPAN3	SRP54	COMMD4	TRIAP1	SGPL1	ARCN1	SLC35A3	SH3TC1	RBBP4	KDELR3	CD81	QPRT	SS18	CLN6	CR1	PSMA7	ARL1	CSE1L	TMEM185B	PSMA4	TAF10	RPA1	ABI1	HSPE1	PSMG1	NEK7	SESN1	TRAM1	FDPS	ARL6IP5	SERPINB1	CNN2	RCN2	MRPS7	SREBF1	GMDS	CDK6	GAS7	DLC1	INPP1	CAP1
ARHGEF7	IRS1	SPAG7	MCF2L	BST2	IRF7	OBFC1	NOL3	GOLGA8A	IDH3G	KYNU	ATP6V0B	WIF1	SLC22A18	HLA-DMA	SYNJ2BP	KAT6A	FIGF	GPATCH3	HIST2H2BE	NRBF2	TST	N4BP2L2	SLC16A7	GPR153	HEXA	MUC1	SOCS5	CTSA	CAMP	RPL26	RNF146	CSF3R	NOS3	COX7A2L	NPIPA1	IFI6	HBEGF	ARHGAP4	BCL6	EIF4A2	SIRT1	OAS1	SAP18	ERCC5	XPO7	SIGIRR	SLC35A3	IFIT5	ZNF536
ARID3A	BAG6	DYNC2LI1	THRA	PSD	FOXO4	MMD	GSTZ1	RALGPS1	PEX19	BRE	STX7	ELMO3	PPP1R10	GIPC1	PSMB9	ITM2B	C21orf2	EIF4G3	UCN	CNPPD1	ELAVL3	PTPN18	TECPR2	ZNF280D	UBXN4	IFT140	HCP5	PCDHB3	CD22	FAM212B	PDE1B	ZNF219	ZSCAN31	IFT88	RPL10A	TSC1	INO80B	DLG4	CRELD1	REEP2	2021-03-02	GLTSCR2	SLC12A7	SPATA7	PRR14	BRINP2	ICA1	APC2	VPS13B
ARL1	RNF125	AZGP1P1	NFKB2	SNAI1	SSX7	C8orf44	HES2	STRN	B3GALT2	UBE2J1	FBXO28	BCAS1	ATG101	DGCR9	BFSP1	ATG13	TMEM206	ADAMTSL4	MIR22HG	DLX5	RHCE	DDIT3	CARS	ADARB2	NDST3	CACNA1I	RIOK3	NHEJ1	LRIG2	MAD2L1BP	GFI1	CNNM2	PTCH2	ARL4C	ZFP2	FLI1	PLCL2	SOCS2	IGSF1	PAFAH2	HYAL1	ABHD4	H2AFJ	ABCF1	GPC5	PFKFB2	CIR1	CLN8	NAA35
ARL3	CTF1	PTAFR	NUFIP1	CFAP45	OLFML1	TMA16	UNC119	ZNF304	WISP2	IKZF3	NIN	IDUA	KDM6B	AVPR1A	SLC25A23	HLA-DQB1	RFPL1S	MEF2D	ABCC9	PPP3CB	ICAM5	TAF4B	GPR135	ZNF391	TBX5	PARP11	SNAI1	SUPT7L	NKG7	PKI55	DKK2	CDH20	SEC31B	DRC3	CDH9	DHRS11	CLSTN3	SORCS3	LINC00599	ZMYM3	ENOX2	MCCC2	MAPK8	RNF31	ZBBX	PTN	NFKB1	FZD3	CPLX2
ARNT	PRSS12	MAN2C1	PEX11B	COBL	GRAMD3	SUSD4	RBL2	VPRBP	EGFL6	SLC34A2	PROX1	CHD5	PWAR5	GLT8D2	SH3GL2	ARHGEF4	RASL11B	CAPN11	RSAD2	POU3F3	DUSP2	SLC9A2	DCUN1D2	EHMT1	EGF	TMEM206	ZNF451	GFOD1	ABCC9	SLC9A7	ANO2	ITIH3	ZNF331	C5	ST8SIA3	TBX19	MYB	DNAH17	SOGA1	CLDN8	NFATC4	FRY	DERL1	SLC46A3	EPHX2	SLC4A1AP	SUGP1	SORT1	UCN
ARNT2	LINC00894	GTF2H1	ARL4C	PRDM5	ZNF839	CCR4	SYP	C21orf2	ADTRP	MAP4K2	PTPRT	HIST1H2AE	BRSK2	B3GNT4	FZD1	POU6F1	CALY	CROCC	SIT1	KCNC1	SLFN12	ACVRL1	MMP24	DAGLA	ASIC2	SYN1	RFPL1S	GP5	RASAL1	LY6H	TRMT61A	C10orf12	ZNF391	ZNF225	DCLK2	CCDC177	TMEM151B	CNR2	NEU3	FLT3LG	DOK3	FUT1	NEUROD6	MZB1	PACS1	GRIK4	MYBPC3	DGCR11	ALOXE3
ARNTL	FZD1	HOXA11	ALOX15B	PIKFYVE	IQCE	IZUMO4	HSPB3	MYOM2	HRH3	PLCL2	HAPLN2	SLC6A8	DNAH17	ASIC2	GCK	SPN	GRM3	CFAP74	RFPL1S	HS2ST1	FAM189A1	FGD2	KCNJ2	SIRPA	MN1	NOTCH1	MAK	SIRT4	NPHP4	TRO	ZBTB16	FGR	HRC	ADAP1	TLR8	ICAM5	KCNC1	THOC6	NPRL2	YIPF4	PDGFRB	PLPPR4	C1orf61	AR	DOK3	GRM5	GABRB1	WFS1	SMCHD1
ARNTL2	UGT8	UPF1	MKLN1	SLC25A44	SLC48A1	RPAP3	GDI1	RUSC1	CTF1	BATF	SLC31A2	PPM1B	SLC38A6	DBF4	CREBZF	RBM23	TBL2	RAB7A	LSG1	TBRG4	AP1G1	RBPJ	SYPL1	ADRB2	SNRNP27	PSMB5	SPTLC2	SLC36A1	MNDA	GNPDA1	FARSA	SMG8	RARA	FOXJ3	WBSCR16	ANAPC5	POLA2	ARAF	RPAP1	MYCL	ZSWIM8	TGFBR3	PSMC1	CTDSP2	IDH3G	TIAM1	HIBCH	KIF5B	HOXA11
ARPC1A	KLHDC2	ZNF224	GSTZ1	SYNPO	AOC2	CES1	CCNA1	KCND1	TCF7	APOOL	PTPRF	RPL23AP7	IKBKB	PDLIM1	CCT6B	CLMN	GOLGA1	NOVA2	LRIG2	PDE4A	MYO1D	SP100	EGF	WISP2	CEP295	NFATC4	NLRP2	ZSCAN9	DAPP1	CDC37L1	NIPSNAP3B	ZNF277	PLXNB3	RASGRP3	ADRB2	ASGR1	EPN2	COL4A5	SFRP4	WBP4	SMG9	NF1	UEVLD	CD86	SULT1A2	BGN	SCYL2	TBC1D31	PDP1
ARPC2	STAP2	CELSR2	LMO1	GPR137	FRYL	BTK	HIC1	CACNA1A	DYRK1B	EHMT1	ZNF354A	TMCC1	UBOX5	WNT4	MMP28	MTSS1L	APPBP2	TMOD2	ZNF215	DFFB	CCDC102B	PRKACA	ZKSCAN3	ALPK3	TBC1D2B	PRKX	ZCCHC2	NEK1	COBL	CAMK2N1	C5orf45	MUM1	EFNB1	SEL1L	NIPSNAP3B	KCNN3	MCM3AP	ZC2HC1A	METTL3	DCLK2	POPDC2	ATN1	ANO1	ESRP1	GLS2	PLAG1	FRMD4A	DPY19L1P1	IDI2-AS1
ARPC3	LRFN3	SNCAIP	MMP3	PLEKHG6	CNNM4	MUT	ARSA	CAB39L	DLG4	LTB4R	PPP1R10	LIN7B	CXorf21	NOS3	SOX3	EFCAB14	SEZ6L	STIM1	PRRX1	TMEM35	ACYP2	ROCK2	DOCK1	ICK	MAPKBP1	CNOT8	CCND2	ITGB7	GHR	KIAA0391	CCDC134	RAP2B	ZNF75D	PRSS16	SIRPA	RHBDL1	HSD17B6	PIK3R3	CDH11	KCNN3	FIG4	SLC13A3	KCNJ6	LEF1	CNPY3	UBR2	FHOD3	AKAP9	MEGF6
ARPC4	LAG3	SUSD5	ZNF83	TRMU	MYCBP2	NRSN2	MMP3	EMP2	ATP6V1F	GAL3ST1	PNMT	PPRC1	SH3BP2	THRA	ADAM17	KLHL2	FPR1	MYB	CYP3A5	VSIG4	RGS2	PPP5C	ABI3BP	THTPA	PKIG	ZNF224	LPGAT1	LIN7B	ARSF	MTMR1	TCIRG1	PTGDR	SOX3	OLIG2	TNMD	HIST1H1D	SERPING1	LDLRAD4	CHI3L1	TSPAN15	FAM127B	NRXN3	STXBP3	ZBP1	LDB1	ANGPT2	SCRN1	SLC16A6	RNF115
ARPC5	TTPAL	COPB1	IDE	HAND2-AS1	RIPK4	APOL2	P2RX7	DNAJA2	ISG15	LNPEP	MUS81	RABEP1	SH3TC1	CXCL2	GDAP1	KCTD12	CROT	MST1R	IVD	IFIH1	FAM13A	CORO1A	BHLHE41	NCF2	RCBTB1	SRGN	ARMC1	CDC16	TRNAU1AP	NADSYN1	TNFRSF9	STX4	ACO1	HOXB6	ATP5F1	TBC1D8B	EPHX2	ARL4C	ROGDI	IL13RA1	TRANK1	MILR1	ANXA9	ARFGAP3	TIMP2	BHMT2	DNM3	IRAK4	MAN1C1
ARPP19	MUL1	RPLP1	ZNF185	ZMIZ2	EIF2B1	TMCO1	GLRX5	EDEM2	CCR7	RPL23A	RAD9A	CRAT	NDUFA3	ATG2A	ABHD5	SH3GL1	SNRNP200	FIBP	C11orf24	PRPF39	MCOLN1	PTOV1	AREL1	ADAM10	RCHY1	SRPRB	EIF2B2	ZBTB18	SYMPK	GADD45GIP1	AK1	ARHGEF2	TMED1	SORD	NELFA	MAP2K3	GDI2	PDLIM2	TNFRSF12A	DEXI	NCOA6	POLR3D	SLC16A4	TOMM40	SSBP1	TRIM28	TOLLIP	PPP4C	TECR
ARRB1	IRS2	QDPR	SH3BGRL3	MCTS1	JAK1	ERGIC3	ARPC5L	DUSP3	SOD3	WDR1	TNFRSF10B	MTIF2	HUS1	ZMYND8	SPAG16	MAGED1	MRPS11	SLC30A9	NOL4	STEAP1	TECR	CCND1	TMEM110	GPRC5A	FZD7	MCFD2	PREPL	CNPY3	SLC35G2	RAE1	FMO2	CASK	ZDHHC3	GSTM5	RNF6	SLC22A18	MLH3	TOR1B	PLOD2	TFEB	CCT6A	CSE1L	ACP1	NACC2	ING1	SPOCK1	CYB5R2	PARP4	ABHD6
ARX	KYNU	EXT2	TMCO3	NET1	SPAG4	SNX24	TAF1D	ASPH	RBM14	SF3B1	IPO7	TSPAN6	PRDX4	LBR	PPP1R2	ABCC3	NIPSNAP1	MYLK	TFPI	HJURP	TMEM109	TRIP6	PMP22	SLC35F2	B3GAT3	AK2	2021-09-09	SLC20A1	DDX18	CBFB	DNAJC8	SEMA4D	PSMD10	TTC19	CD164	SLC41A3	PHB	SLC19A2	MAK16	FNBP4	RBBP4	SLC16A3	RAE1	TSPAN3	ALDH3B1	TOP2B	BAMBI	MRPL20	BZW1
ASCC3	C14orf1	TRAM2	RHOC	PSMC1	TCEB1	GMPPA	TRAPPC4	BLCAP	BCL10	DPM1	ECI2	CPVL	ARPC1B	FBXO9	NHP2	AK1	AP2S1	YBX1	DALRD3	SEC23IP	SPRY2	CAPZA1	TAF10	RCN2	POLR2G	SNUPN	ELP5	B4GALT2	MRPS16	PPP4C	SLC35C2	CNIH1	MRFAP1L1	GIPC1	RSRC1	GNG10	SLC35A3	NSL1	EIF3I	CHEK2	P3H4	SMAGP	RPA3	TRAPPC3	ATP5S	MBP	EIF6	RPS3A	PSMD10
ASF1A	FOLR3	PPP1R13B	SCARF1	MILR1	SCGN	KIAA0391	NTM	CEP57	SPIDR	GPR85	TMOD2	VIPR1	LINC00115	SOX15	LIN7B	COL5A3	ABCA1	GDAP1	SSBP2	RASSF8	CEP68	ETAA1	SMAD5-AS1	CTRL	DEPDC5	PTCD2	DLK2	CD4	ARL15	GJA4	GABRA1	TK2	CXCR6	ZNF225	TNN	GFAP	NKX2-2	AXIN1	ZNF623	APBB2	PPP1R10	PPP1R3A	HIST1H2BJ	GFRA2	ZFPM2	LPL	AGGF1	GRK4	CABP1
ASF1B	TNFRSF10B	PABPC1	ERCC2	ECHS1	GALNT11	PARL	TTC3	C6orf48	BANF1	GNL3	NFRKB	ANP32B	EMD	RPL34	KARS	CIRBP	MACROD1	EED	RAB4A	AGR2	COPS2	RPL26L1	MDH1	RPH3AL	KIF2A	ZNF106	AARS	CRTAP	RSAD1	TRMT112	NAP1L4	BCL7C	RBKS	RPSA	CTPS1	FAU	KDM2A	RBBP4	KANK2	GMDS	MSRB2	AMD1	CD151	ARPP19	SERBP1	PSME4	SSBP1	PRPF19	TPK1
ASGR2	CORT	TSNAXIP1	RAB11FIP1	ADARB2	PTCH2	PLD2	TOM1L2	BEST1	CD33	LINC00894	TACO1	GDF10	PRKAB2	ASIC3	TMEM8B	PTGS1	ZBP1	DDX31	MIR600HG	TSKS	PIK3C3	CSF3	LGALS8	MAP3K13	N6AMT1	RPS6KA6	FIG4	EHMT1	DUS4L	TP53AIP1	HIC1	ENTPD7	NACAD	KLHL12	LFNG	GPALPP1	BEX4	CD247	WDR91	PTGIR	GNLY	P2RY2	DLEC1	SLC14A2	FZD9	RARRES2	TRIM46	KHDRBS2	ZFHX2
ASIC1	SIGMAR1	ZFP64	RPSA	STXBP1	CFAP20	UPF3A	SETD2	KRT10	NIPA2	CRIP1	JMJD1C	MPRIP	CNIH1	MRPL3	ATP5H	HBB	SRPRB	TRIM32	HNRNPA1	BUB3	RPL27	TBXA2R	GTF3A	RPS2	TDP1	SPC25	SCAF8	CHL1	RPL6	RPL14	GNG5	IFI6	SNX11	CMPK1	ATIC	WDR82	BRCC3	PA2G4	NDUFB3	RAB11A	RPL27A	UQCRB	RPS9	PRPF40A	PUS7	RPL36AL	RPS3A	LAGE3	C5orf30
ASIC2	GRWD1	P3H4	KBTBD2	PRDX1	TUBA1B	C19orf53	GTF3A	RPL29	VDAC2	LSM5	CTNNAL1	CLK4	GSS	SGCB	RPL6	RPF1	ESD	NDUFV2	RPS3A	RPL28	COX5B	FSTL1	CNOT7	KPNA2	ARHGEF6	SNRPD2	ELF1	PPIC	ALDH1A3	EEF1A1	RPSA	NDUFAF4	RPL17	APRT	ATP5F1	OXSM	NDUFB2	ATIC	RPS15A	DCTPP1	PIGG	RNASEH2A	PSMG2	SCML2	NETO2	HJURP	TSG101	GLRX	STK39
ASIC3	ATIC	PROX1	EIF3E	DPH5	SH3GL3	MAP3K5	PIGF	DENND2D	NUFIP1	YPEL1	LAMTOR5	CAMLG	CD9	DLEU1	IL1RAP	COLEC12	XYLT1	UBE2L6	ST3GAL1	OLIG2	CEP192	NDUFB2	PHYHIP	SLC19A1	TM2D3	TIMM17B	METTL5	MYCBP2	CNIH1	PPP3CA	NFU1	STIL	PPBP	TIMM8B	CHEK2	ATP6V1F	CKLF	IFT46	THOC5	KCTD12	BTK	RPA2	APLP1	FERMT1	RNASEH2A	NDUFB5	HTRA1	PLAT	PTGFR
ASL	KRT1	NPC1	PILRA	HSPB3	TCIRG1	LILRB3	USP32	GNG3	NR2C2	LRPAP1	EPB41L3	PRSS8	MGAT1	BRSK2	CA11	SLC5A1	NOV	SMTN	GLT8D2	MST1R	RAP1GAP2	SMARCA5	MZT2A	MYO5A	EGF	PRRG2	TMED10	OSR2	MUS81	KLK1	DFNA5	TRIP12	KHNYN	SH2D3A	ZNF821	SLC7A11	KRT31	ATG9A	WDR26	LDOC1	SLC7A4	CHD5	WBP4	PROS1	CLCF1	CERS6	INPP5D	S100A4	FBXO42
ASMTL	MAN2B1	MAP2K5	ADORA2B	CHEK2	PRPS2	TNC	EVC	PTTG1	MUC5B	BIRC5	C17orf62	SYDE1	LPCAT1	SNF8	KIAA1551	TOP2B	ADAM10	TARS	C5orf28	MAD2L1	PTPN12	ASF1B	IMPAD1	SLC25A11	PTGES2	LAMB2	S100A6	TMEM147	SHFM1	TMEM100	2021-09-11	AGR2	KIF4A	MAPKAPK2	CDIPT	P4HB	LMAN2	IQCG	TBCB	TFB1M	HLA-DMA	FANCL	LAMA3	SNORA21	TM4SF1	HN1	TSPAN6	SLPI	SIAH2
ASNA1	TAF9B	ARFGAP3	SIRT4	TRIP11	APBB3	CYP20A1	CFAP46	MT3	ZNF510	COL8A1	HIGD1B	APOBEC2	PRODH2	AKAP3	ZNF675	SMU1	TRMT13	MECOM	CLDN18	CDIP1	C5orf42	CROCCP3	FGF7	UBR2	ESRRA	LHCGR	SGSM3	ACO2	CBL	HPR	HP	PRKD1	DPYSL3	STEAP4	TTLL1	CCDC28A	ADAMTS2	DRC3	MOCS3	RPF1	NFKBIE	AGBL2	KIAA0196	C12orf4	EMCN	MAK	SUPT7L	HEBP2	GTPBP1
ASNS	DDX41	SMAD6	HADHA	PRR7	TMX1	ASPSCR1	TMED9	GLB1	P4HB	GDE1	P3H4	SCAMP4	MSRB2	GTF2IRD1	CMTM6	PRKCA	FASN	EPHB2	SH3GL1	ARL2	NUBP2	TMEM41B	NBEAL2	TGM2	NF2	TMEM109	NTHL1	DKC1	TM4SF1	TXN2	SLC2A4RG	UQCR11	SNX17	DYNLT3	TMEM243	SPOP	GPX1	KRT10	MICU1	FAM136A	TUFM	SCEL	F2R	VEZF1	MTX2	AKR1B10	TCFL5	VPS4A	RPS6KA1
ASPH	SIX2	SPATS2	ATP5B	URM1	ARF5	MAZ	PCM1	NDC80	JTB	FOXO4	SLK	EIF4B	MRPL20	ZNF468	ALG6	FARSA	TSPYL1	PPP1R12A	OXSR1	ARL6IP4	SF3B3	MRPL12	MKLN1	TMEM160	GPN3	TROAP	SFPQ	STAMBP	DBF4	C9orf3	C1QBP	SENP3	TSR1	ATP5S	TNC	POLR2B	NPY	C6orf48	ASB6	STOM	RBM42	LUC7L2	TP53	PSD	TEFM	LIG1	NKAIN1	PHB	MCM6
ASRGL1	WDR7	ITGA9	HAPLN2	ZNF354A	MMP28	PKD2	CISH	DKK3	ZNF154	TSKS	NCR3	NF1	AJAP1	MLLT4-AS1	IQCE	C11orf63	MAPK7	CHN1	HEG1	TLR7	TNFRSF17	ANKRD10	MCM9	EHMT1	CALD1	FBXL7	XCL1	VASH1	PPP1R3A	SNAI2	NEB	CAPN11	NOX4	TAF1C	UNC5B	CD40	EPB41L5	MAP2K7	RHBDL1	CLEC16A	KNOP1	MPZL2	AFAP1	ELMO3	HYI	TMEM35	FBXO40	FGD6	PAIP2B
ATF1	MRPS12	C20orf27	HOXD10	KIF2A	ACAA1	C14orf166	BOP1	SNRNP200	CBR3	ABHD4	MRPL16	KIAA0907	USP7	CDC5L	TXN	PLD1	CHUK	ZWILCH	PIGB	ASPH	MPHOSPH10	MYO5C	RBBP7	GRB14	CDCA4	SRC	PSMD9	MRPL15	CWC25	PLA2G15	ASPM	GALNT11	IMPAD1	ELL2	NDUFB2	BLVRB	UIMC1	RAE1	NOL9	CAPRIN1	VAMP3	CBLL1	COPS2	AIMP2	TRIM9	METTL5	VRK1	TUBG1	BCLAF1
ATF2	PHGDH	PFDN4	LST1	CALU	ATP5G3	RABAC1	COPS2	CHST7	GTF2B	SLC30A1	EYA1	UFSP2	COL4A3	RASSF4	TAF1D	AHR	APEH	EIF4G3	PNN	PSME1	NSUN6	ETFA	SNORA21	UPF3B	MAP3K12	ETV5	OSTM1	TSNAX	DPP8	CD209	MS4A4A	TTC28	ASXL1	PNMA1	LDB1	SULT1A2	IARS2	MPHOSPH9	DENND2D	GTF3C3	FZD6	FAM63A	MTCH2	CERS4	AKAP11	SLC26A4	PLAU	FASTKD5	CSTF1
ATF3	DHRS12	AURKB	GINS3	LMNB1	CREB5	ANAPC15	COQ3	LRP4	PACSIN3	CDK6	MRPL16	CST7	SKA1	DBNDD1	DMTN	TMEM223	GYPC	ZSCAN18	NSMCE4A	RBMX	INTS7	NFATC3	CDK1	ADPRM	SRI	KIF15	HBQ1	MXD1	ADA	ZFPL1	CDKN2A	ELAVL1	PLK1	PLD1	TFDP1	DNAJA2	WDR4	FLRT3	HOXC8	TRADD	DBN1	NRCAM	P2RY13	COG5	PKMYT1	NCAPG2	PTK2	UST	NT5M
ATF4	GPN3	WAC	DRG2	DDX18	CD33	EBNA1BP2	HACD1	PSMD1	NNT	NUSAP1	SFPQ	LIPE	CEP55	CRLF3	EPCAM	SRP72	TSPYL1	HNRNPL	CDK1	NOL12	CKLF	EIF4G1	RPL26L1	CDKAL1	POMP	TXNDC9	CLPB	NUP88	SLC26A2	SDHAF3	DEK	FUT2	TRAT1	NSUN3	FARS2	BCL7B	PTTG1	TFB2M	RPP38	MRPL16	MTCH2	HS3ST1	NDUFB3	PTGES2	PXMP2	RAD51D	AURKAIP1	HTRA2	MCUR1
ATF5	ABCC2	POLDIP3	JADE2	SNRPE	SUGP2	TUBGCP4	POMP	TUBB	ENPP2	CLPB	BMS1	DNAJC8	RBBP4	KAT5	CADM1	SNRPA	ACIN1	TIMM13	AIM2	TTF1	PIAS2	MALT1	PSMB3	FAM216A	PSMB5	LSM3	DUS1L	NRDC	NHP2	SFPQ	PLAC8	SRC	CGGBP1	ERH	TNC	PAICS	SENP3	NOC3L	MCM3	MAP3K1	AHSA1	DESI2	CDC123	NOP10	CWC25	MRPS12	IL16	ATP13A3	NFYA
ATF6	CDH9	CCDC186	PPP1R37	ZFP37	AFF4	RFPL1S	LRRC1	ZBTB33	ZNF711	CPLX2	GRTP1	NUFIP1	FEZF2	BRSK2	VPS54	GNRH1	TPO	LILRA3	SIRT4	TNNI3	TLR1	LATS1	CFAP46	RERGL	ZNF350	SCN7A	PDYN	TMEM74B	WDR60	SLC28A3	CDKL1	TRPC6	IKZF3	PARK2	KCNK15	PCYT1B	CLEC7A	ZFP2	CAPN5	KIF17	TEX41	IL7	NBR2	STRN	VSIG10	DNAH17	RAB11FIP2	ST18	DDX25
ATG12	VAPA	HTR2B	TULP4	POP4	TNPO1	SLC20A1	RALBP1	UGCG	AARS	SDAD1	RSAD1	CCND1	SNX6	UPF2	MYO10	RRN3	MED1	SCFD1	TBC1D9	CAPN7	TRIO	PTPN11	LSM1	ST3GAL6	MTMR1	RABGAP1	KIF1B	EDEM1	STARD7	PPID	2021-09-07	ALCAM	CENPF	MED23	E2F6	SLC31A1	CASK	SLC25A16	PLAGL2	COQ10B	LIN7C	PANK3	CLUH	SMS	RANBP2	LIMA1	SETD2	DCTD	ADRB2
ATG16L1	MRPL17	PRDX3	RPL5	NUP205	TBC1D5	LBR	GLRX5	WDR61	ECHDC1	ZWILCH	C6orf48	PRPF39	TXNL4A	SMARCC1	PSMD8	MYBL2	NDUFB3	AKR7A2	PRDX4	RUVBL2	RFC4	TK1	SLC27A2	TPRKB	SS18L2	TMEM106C	CDCA8	GLRX3	ANXA7	TMPO	MRPL42	FEN1	H2AFX	NUCKS1	HSPA8	SF3B3	PSMA3	CAPZA2	RFC3	RBM14	DNAAF2	DERA	XPO1	IFT52	MRPS33	CUTC	METAP1	MCTS1	RAE1
ATG16L2	TSC1	TOB2	PTPRK	ZNF12	MBTPS1	MOG	GPR39	CREBL2	PTGIS	SLC35E2B	SH2D2A	ALOX5	TRIB2	TENM4	CDH3	WIPI1	AIF1	NTM	BIN2	HIPK2	GIMAP6	ERICH1	CD37	GOSR2	ZBTB7A	RNF44	LILRA5	STK38	SCN1A	SLC2A9	RNF123	TLE4	CIITA	LUZP1	GRN	RABGAP1L	SDC3	KCNQ1	EPHA2	IRF4	CACNA1C	ABCC3	PLEKHA8P1	POU2AF1	ZXDC	TBC1D17	INPP4A	SLC12A5	DEPTOR
ATG3	SEZ6L	NOTCH1	MMP2	SH3GL2	TSGA10	SPARCL1	ANKMY1	ANKRD2	SPOCK3	NIPSNAP3B	USP2	IRAK3	CASP5	PTPRF	KCNMA1	SYK	KCNMB1	SPRYD7	DPY19L1P1	ZCCHC10	PPP1R3A	TTC30A	ZBTB6	EMSY	ZNF273	PAK3	ARHGAP35	SLC6A9	TBR1	CDH16	IFT140	KIAA1107	PRDM10	ST6GALNAC2	SIRT4	TSNAXIP1	FFAR3	ARHGAP11A	RAB27A	AIM1	BCAM	CTNNBIP1	ROCK2	TRAPPC13	PTK2B	TTF2	NIT1	GABRD	ZBTB39
ATG4A	SMARCC1	PPA2	USP12	JADE1	TMEM97	ZDHHC24	ALDH1A1	CDC42EP4	C2CD5	TSEN34	UBE2Z	TMEM185B	PIK3R4	ATP1B1	MTCL1	ZMYM2	USF2	NOLC1	ME1	C1S	TMEM164	DPAGT1	GCNT1	U2AF2	NPEPPS	LMNA	PPP2R2A	PNMA1	ARMC6	PLAC8	ARPC5L	BRPF1	WBSCR22	NPLOC4	VAPB	PDLIM2	TGM2	KANK2	GFPT1	LASP1	SLC19A1	FZD7	TMCO1	PLEC	PTPRM	HADHA	SIAH2	GADD45G	MAGED1
ATG4D	LRP2	RAMP2	STOM	PIP5K1A	C19orf66	CPQ	BIRC3	MORF4L1	FHOD3	AOC3	FLRT1	NFKBIE	SV2A	BMP2	BNIP3	KERA	PAFAH1B1	BMPR1A	ICAM1	RAD21	RAD1	NEAT1	ANKRD49	LIPA	CHKB	CD3E	TAL1	CASD1	STK26	MUT	NXPH3	SLC17A6	MPHOSPH8	ITIH5	SERPINI1	IL2RB	PTCH2	PDCD10	CYB5R1	KMO	SIGLEC1	LONRF3	CCL5	DENND2D	AUNIP	CSAD	NR0B2	CD52	RRM2
ATG5	CDKL2	CCHCR1	GPLD1	PHLPP1	CACNA1H	CAB39L	EGOT	EFNA3	GAS8	C3orf18	MAPK1IP1L	EDAR	NEDD9	AOC2	TNRC6B	UBXN6	TCTN1	ZHX2	SFT2D2	TOM1L2	NCOA2	KLF3-AS1	PCDHB3	ZNF184	KCND2	WNT6	CLEC2D	ALDH5A1	SMG9	STK11	C9orf9	ATP7B	NDRG2	CHD5	HSPB6	ABCG4	ARSF	EYA2	FAM189A1	EHMT1	PCDHB6	KDM5B	TRIM45	NR3C2	HBS1L	FAM13B	SEMA6C	DEPTOR	DNAL4
ATG7	KIT	STYK1	MCTP2	UBA5	MS4A2	2021-03-06	CLEC2D	ZNF184	TTLL7	GLT8D2	CLCA4	PAK3	GMIP	RAD52	SLC12A6	MYH7B	KRT32	CUL1	ZFP37	SCYL2	PRDM2	TMEM206	ADAM28	GTF3C4	RBM6	ARHGEF15	UFL1	SLC2A9	ENTPD7	TLR8	HOXA11	FCRL2	KCNJ2	EDA	FIGF	PRKAA2	PRKCI	RBM41	DDX52	FAM234B	GMCL1	PRRG2	PDPR	MLLT3	NRP2	MAPK10	GJA5	PCDH12	OR12D3
ATIC	DDT	SHOC2	UQCRH	CENPF	TRIM28	ZWILCH	ARPC1B	IMPDH1	RRS1	MZT2A	GRPEL1	RRP8	GLT8D1	HNRNPC	CNOT7	KPNA2	HSPE1	FAM208A	RPL11	MAN2B2	PPID	RPS19	ASCC3	WDR1	MBD2	MAP3K4	NDUFB1	CYBA	POLDIP2	RAB11A	DCPS	ANXA7	ACACA	WDR61	B2M	BRD8	USP1	TEX10	SRSF6	KIAA0368	DKK1	RNASEH2A	TFB2M	RSAD1	RPS27A	MAL	KAT7	TRIAP1	EMC8
ATM	BACH1	CCDC92	MICU1	BCL2L13	UBE2H	TGIF1	FOXN3	SZT2	SERINC3	PLEKHM2	YPEL1	MPST	SOD2	DCTN2	GRB10	CBFA2T2	KLF13	AP1G2	GPX4	HSPG2	CLN3	DNM2	SDCBP	CTF1	TMEM94	LPIN2	DSTYK	CLK2	AKAP9	LRP1	KIAA0355	ITSN2	CDKN2B	PPP1R13L	CYTH2	DFNB31	VPS8	CIR1	ZNF688	BAZ2A	DNAJB2	ARAP1	STARD3	ADGRG1	PKD1P1	P2RX4	ITGA10	C10orf10	HPS1
ATMIN	TGFB3	ILKAP	AOC2	COPB1	RAP1GAP2	RAMP2	GAB2	GLT8D2	TRAT1	RDH14	AOC3	C11orf57	LAMP3	ZNF334	SH3BP5	TNS1	MXD1	FAT2	IGSF6	ADRM1	CDADC1	SP100	GMEB1	WBP4	LHFP	HS2ST1	IFI44	CDC14A	PPFIBP1	TXNDC15	METTL4	GMFG	ZCCHC11	KDM5A	PPP1R13B	RASA2	PLN	NUAK1	HLA-DRB6	ANKH	TGFB2	TTC17	FGD2	CD48	MAP2K1	IL11	TCP11L1	SH3TC2	KCNC4
ATOX1	TM4SF1	HAX1	BTN3A2	PRPF19	LBH	LARP1	WWTR1	MLST8	SEC61G	S100A2	CCR7	ACOT9	TARS	CDKN3	CHSY1	GADD45GIP1	POMP	NUDT18	TBC1D4	IRAK1	OSBPL9	CDR2	GPRC5A	DYNLL1	ABLIM1	CDKN1C	TMEM123	COASY	PTTG1	AGFG1	PITX1	CCDC59	HK1	NIPSNAP1	SLC25A11	IFRD2	PLIN3	ARF5	GNB2	SRPRB	LBR	TBRG4	COL1A1	MPDU1	YARS	CTDNEP1	PSMD3	CAPN7	GPX3
ATP11B	PIGL	UBE2L6	FAM20B	CIR1	CCNA1	ARG1	UNC45A	PRDM2	PSORS1C2	SOWAHC	ISLR	MUC5B	KLF8	DSCR3	SMPD3	AGPAT4	ATF3	OSR2	ATP6V1H	MYO1D	MCM3AP	ANO10	CHD5	PSMB9	STAT2	LOC202181	KLK11	RIPK1	CD86	HIST1H2AE	CD55	OLFML1	TJAP1	RBM6	UVRAG	AVPR1A	GABRD	IL15RA	EML2	PRKCG	TRIM13	SPIDR	ATRNL1	DNAAF1	TMEM45A	DYRK3	TIE1	SOCS1	RPA4
ATP1A1	PRPF38B	USP15	NAALAD2	GNL2	TAF4B	FBXW7	RBM39	CREB5	SH2D3A	TBX19	YY1AP1	NR4A2	FUBP1	SLC12A6	BRD2	ZNF267	HIST2H2BE	ATP6V1D	ATXN7	IRF1	ZNF254	PIGA	CGGBP1	TLK2	MXD1	DYRK1A	KIAA0907	HBP1	LAMTOR3	SMIM7	JMJD1C	LMTK2	CRCP	HIPK3	PPRC1	MKL1	ZNF460	FOXJ3	KLHL18	RIT1	RAPGEF2	NSUN3	RABGGTB	GOLT1B	CCDC186	ALKBH1	QSER1	SLC20A2	PEX13
ATP1A2	NAALAD2	USP15	PEX13	LINC00115	ZNF331	IL1A	STK17B	UHRF1BP1L	ERP44	ZFX	ZNF460	NXF1	ADAM17	TOPORS	TCF7L2	HIST2H2BE	BAZ2A	ZNF614	TBX19	ZNF394	ZCCHC8	PRRG4	KLHL18	LMTK2	CGGBP1	ZNF10	PUM1	WHSC1L1	RBM39	KCNJ15	NRAS	2021-03-05	NR4A1	CPED1	ZBTB17	EYA3	FRS2	RBM25	JMJD1C	BAG4	ATXN7	BNIP2	NOCT	NR4A2	CDK17	GTPBP1	RP2	TNFAIP3	WBP4
ATP1A3	ZNF10	CCNH	AKAP9	STK17B	IGHMBP2	RGS16	CDK11A	ZNF460	PIAS1	PPM1B	USP15	CPED1	TOPORS	GOLT1B	PRRG4	UHRF1BP1L	NAALAD2	ZNF614	TCF7L2	NR4A2	ZFX	BAZ2A	ERP44	HIST2H2BE	CCDC9	ZCCHC8	CCDC170	CDK17	RBM25	GTPBP1	TNFRSF12A	CGGBP1	ADAM17	ATXN7	GTPBP4	IL1A	RIT1	PUM1	DYRK1A	UBE2H	HCFC2	WHSC1L1	PVRL2	QSER1	ALKBH1	BST1	FRS2	ZBTB17	NR4A1
ATP1A4	NAALAD2	USP15	PEX13	LINC00115	ZNF331	IL1A	STK17B	UHRF1BP1L	ERP44	ZFX	ZNF460	NXF1	ADAM17	TOPORS	TCF7L2	HIST2H2BE	BAZ2A	ZNF614	TBX19	ZNF394	ZCCHC8	PRRG4	KLHL18	LMTK2	CGGBP1	ZNF10	PUM1	WHSC1L1	RBM39	KCNJ15	NRAS	2021-03-05	NR4A1	CPED1	ZBTB17	EYA3	FRS2	RBM25	JMJD1C	BAG4	ATXN7	BNIP2	NOCT	NR4A2	CDK17	GTPBP1	RP2	TNFAIP3	WBP4
ATP1B1	NAALAD2	USP15	PEX13	LINC00115	ZNF331	IL1A	STK17B	UHRF1BP1L	ERP44	ZFX	ZNF460	NXF1	ADAM17	TOPORS	TCF7L2	HIST2H2BE	BAZ2A	ZNF614	TBX19	ZNF394	ZCCHC8	PRRG4	KLHL18	LMTK2	CGGBP1	ZNF10	PUM1	WHSC1L1	RBM39	KCNJ15	NRAS	2021-03-05	NR4A1	CPED1	ZBTB17	EYA3	FRS2	RBM25	JMJD1C	BAG4	ATXN7	BNIP2	NOCT	NR4A2	CDK17	GTPBP1	RP2	TNFAIP3	WBP4
ATP1B2	NAALAD2	USP15	PEX13	LINC00115	ZNF331	IL1A	STK17B	UHRF1BP1L	ERP44	ZFX	ZNF460	NXF1	ADAM17	TOPORS	TCF7L2	HIST2H2BE	BAZ2A	ZNF614	TBX19	ZNF394	ZCCHC8	PRRG4	KLHL18	LMTK2	CGGBP1	ZNF10	PUM1	WHSC1L1	RBM39	KCNJ15	NRAS	2021-03-05	NR4A1	CPED1	ZBTB17	EYA3	FRS2	RBM25	JMJD1C	BAG4	ATXN7	BNIP2	NOCT	NR4A2	CDK17	GTPBP1	RP2	TNFAIP3	WBP4
ATP1B3	NAALAD2	USP15	PEX13	LINC00115	ZNF331	IL1A	STK17B	UHRF1BP1L	ERP44	ZFX	ZNF460	NXF1	ADAM17	TOPORS	TCF7L2	HIST2H2BE	BAZ2A	ZNF614	TBX19	ZNF394	ZCCHC8	PRRG4	KLHL18	LMTK2	CGGBP1	ZNF10	PUM1	WHSC1L1	RBM39	KCNJ15	NRAS	2021-03-05	NR4A1	CPED1	ZBTB17	EYA3	FRS2	RBM25	JMJD1C	BAG4	ATXN7	BNIP2	NOCT	NR4A2	CDK17	GTPBP1	RP2	TNFAIP3	WBP4
ATP1B4	NAALAD2	USP15	PEX13	LINC00115	ZNF331	IL1A	STK17B	UHRF1BP1L	ERP44	ZFX	ZNF460	NXF1	ADAM17	TOPORS	TCF7L2	HIST2H2BE	BAZ2A	ZNF614	TBX19	ZNF394	ZCCHC8	PRRG4	KLHL18	LMTK2	CGGBP1	ZNF10	PUM1	WHSC1L1	RBM39	KCNJ15	NRAS	2021-03-05	NR4A1	CPED1	ZBTB17	EYA3	FRS2	RBM25	JMJD1C	BAG4	ATXN7	BNIP2	NOCT	NR4A2	CDK17	GTPBP1	RP2	TNFAIP3	WBP4
ATP2A1	UGDH	AKAP17A	EML2	ABHD4	CSF2	MORF4L2	SND1	TRIM27	PRNP	SAR1B	TTC17	GOLT1B	KCNG1	BACH1	PRSS16	UFL1	P2RX4	MINA	GADD45A	PSPH	NAGLU	OSBPL2	RAB6A	TAX1BP1	ZFAND3	FNDC3B	PRRC1	METTL21B	COPB1	CHPF	RRBP1	C16orf58	NAT9	SLC39A14	ZCCHC8	TMED5	SH3BGR	IFT20	ATF3	ITCH	YIPF6	MAP2K5	RAB5A	GOLGA4	CCT6B	ST6GALNAC4	STK19	GK	ISG20
ATP2A2	RNASEL	SLC9A3R2	BBS9	EPHB1	RABEP1	SOX13	TEP1	LILRA4	DCUN1D2	PGM5	IGHMBP2	ADAT1	PTPRT	ZNF135	ANKRD6	TRIM3	PCDHGC3	ZNF224	KCNMB2	GOSR2	LONRF3	TAS2R16	HAAO	RBM19	MIER2	NEURL1	CIC	GPR37L1	ITGB1BP2	SLC8A2	TRMU	PHF7	ZNF154	NUFIP1	IGSF1	CCBL1	ZNF234	MEF2C	GPR162	TIMM8A	DLL3	CASP9	PLCH2	E4F1	KCTD13	CACNG2	TFDP2	KLKB1	SCN4A
ATP2B1	PIBF1	ETV6	MOG	TAF9	AXIN1	FLCN	RGS1	KPNA4	TSPYL2	BRAP	SH2D3A	IQCB1	ZFP36L2	KLF5	TTC17	ISG20	UGGT2	CAMTA2	TNFRSF17	GABARAPL1	CDKL3	BAZ2B	IKZF5	MBNL2	THAP9-AS1	HMOX1	SPAG9	PHGDH	LIF	ZNF93	LRCH3	HIVEP1	ZNF451	FDFT1	ARHGEF7	EIF2AK3	UPP1	GOT1	LIPG	GMEB2	ZCCHC8	AFF4	TBC1D17	RAB20	SRSF4	SAT1	BCL3	ADPRM	HECA
ATP2C1	GSN	RNF24	TXNDC15	SMAD9	FBXO38	ZNF654	SNAPC3	ZFAND3	PRUNE	SERINC5	ME2	DGKG	MAP3K2	SERPINA7	C17orf80	KCTD20	NCF1C	HSPA2	PLCL2	TNF	STOM	C9orf3	KRT37	GATA4	STIM1	MAPK8	HYAL1	MAL	LONRF3	SH2D4A	ITPR1	IL1R2	ELMO1	TMEM144	STYK1	SPINK5	PTPRH	LRP10	MCPH1	SLC1A4	PNRC1	HSD17B2	OR12D3	AKR1C1	DIO1	DUOX2	LRP4	CARD14	GID4
ATP4A	PIP4K2B	GADD45GIP1	DKC1	MSX1	ABCE1	ATP5G3	MAP2K2	LDHA	MRPL33	MRPL20	ACTR6	ESD	IGF1R	BCL7C	RPL15	RPS24	RPL17	SF1	RBKS	CDC42	PDIA5	HPRT1	SLIRP	PEX10	LSM4	CD151	UQCRQ	MAP3K4	RALY	GRWD1	PSMC4	FRAT2	PPIH	USP1	FXR2	ACAA1	HNRNPH1	POLR2F	SATB1	RNPS1	UBE2M	RPS6KA1	RUVBL2	GPS1	PKN1	RPLP1	SF3B2	NQO1	ANP32A
ATP5C1	PTH1R	CDK18	TBXAS1	MMP27	STS	TNFSF12	SLC8A2	RPS16	PLP2	DSCR3	SNX13	SYT13	KCNJ9	MGAT3	PCDH8	CAPN2	HGSNAT	LINC00894	NLRP3	STEAP1	KLRD1	DIAPH2	NCR3	SNHG3	TJAP1	LLGL1	LPCAT4	CASP10	MCOLN3	TDP2	PCSK1	CHMP1B	MYO1D	OSGIN1	UPK1A	NEU3	CD84	VWA5A	ARID5B	TNS4	MYO1F	ARHGEF10L	GPR176	DCX	ING4	STAT2	BHLHB9	TLN1	RAB11B
ATP5D	PTPRO	STK17B	C5AR1	PRKG1	JUN	RFPL2	ERMAP	HS2ST1	DTNA	WIF1	CCR4	ADAM23	DFFA	KL	TXNRD1	SHOX2	TTLL7	SCG2	SPARCL1	FLCN	SIRT4	LCN2	PTPRC	MYLK	SGCD	ALPK1	ETV6	RPS6KA6	SMIM7	HRH3	FAM189A1	VLDLR	SAT1	SAMD9	FOXF2	ERBB4	SLC2A11	PLEKHO2	NFASC	COLEC12	ZFP2	UBE2K	LAPTM5	IKZF3	ZNF135	CROCCP3	HMOX1	ZNF329	MAN1A1
ATP5F1	LGALS9	SUSD6	PTGER4	TMEM8B	MEF2C	PTGDS	ENTPD6	IL6R	GOLGA1	ABTB2	CPVL	GADD45G	ID2	RRAS	SPATA2	PPP1R13L	NINJ1	ABCG2	PPP3R1	REXO4	GSTP1	RIMS3	FBXO7	MYB	KLHDC4	MYLIP	NXT1	ADAM22	PDE4DIP	TBL2	EIF4ENIF1	SBNO2	ACSF2	ARHGAP10	GIPC2	FBXO11	SLC35A1	SERPINB9	DIO2	FAM32A	MEN1	CHST7	DDR1	ABCG1	FXYD1	OGFOD3	GPATCH1	KHSRP	KCNK5
ATP5H	HMGN2	RCN1	NUDC	POLR2D	HOXC6	SUPT16H	EVL	EIF2S2	TFRC	BANF1	COX15	SAC3D1	BUB3	WDR1	TMPO	HSP90AA1	PREP	NUP62	HSF2	CD302	USP33	CLINT1	AGR2	SLC25A15	SMARCE1	U2SURP	CD151	DENR	LPGAT1	DDX46	RPL19	SRPRB	SSBP1	TUBA1B	HAUS4	HNRNPDL	LDHA	MAL	PTTG1	RNASEH2A	CENPN	DNM1	NDC1	NUP43	KPNA2	BNIP3	CACNA1D	NCAPG	RCHY1
ATP5L	LCMT1	HOXA4	FICD	C20orf24	RPS16	DOHH	NDOR1	MEF2C	SH2D4A	ZNF394	ATG9A	APOC1	CEBPA	TSSC4	PRMT7	IL36RN	YKT6	MAPK13	TRMT61A	NDUFA1	SLC1A4	FKBP2	PLPPR2	ARHGEF5	NOP10	POLR2F	INTS12	TSPO	DNAJB12	ARID4B	SPP1	TARS	ANG	PIR	DHDDS	MNDA	AADAC	NDUFAB1	KIF5C	MX2	SLC25A38	TERF2IP	AUP1	PRR16	SNAI1	HBB	TMEM127	GLRX2	ZNF79
ATP5O	PLIN3	UQCR10	DIO2	LDHA	FEZ2	S100P	CHMP6	POP5	ZFP64	ARL1	LY6D	HAX1	TCAF1	SACS	CHP1	COX4I1	STK26	UTP3	RANBP2	KANK2	DLD	DDX1	HSF2	ACTN4	TARS	VKORC1	FKBP9	COA1	AQP3	PSMB1	TFG	NFIL3	ARHGDIA	USP48	ENTPD4	MAZ	ICA1	HEBP2	DRG1	GSK3B	SFXN1	POLDIP2	KRT6B	TBL1X	SH3BGRL3	ULBP2	RAP1GDS1	SPTBN1	COMT
ATP5S	ADORA3	ATG9A	SELPLG	C6orf62	TSPYL2	TIMP4	SNF8	TUBA1B	RPS13	EIF2AK1	ZNF574	OXA1L	IL6ST	RIT1	FAM171A1	MLX	GIT1	CBX5	ARGLU1	RABGGTB	RPL24	TRAF4	NDE1	TSC22D4	CDH15	MRPS30	HOMER1	MAN2B1	CALCOCO2	NPIPA1	FAM53C	PPIA	CDH10	PTDSS1	ARL6IP1	GOLGA3	CPVL	POLR2A	ZNF274	NSA2	TCP1	LIG4	GRK6	BCL7B	THAP9-AS1	PABPC4	AFTPH	TMED2	SH3BP1
ATP6AP1	SPIDR	SNX16	NPRL3	SMUG1	UNC5B	CFAP74	CD53	KRT31	TBC1D8B	ZBTB3	ZNF273	HPD	APAF1	CACNB2	PTPRD	ICAM4	RHCE	CFAP46	TCEAL2	KIAA1107	PI4K2A	LRP1B	PCDH17	HERC4	PTK2B	NECAB2	NFIX	NIN	GRM3	TSNAXIP1	SV2A	CAPN11	BIN2	SLC14A2	RGS11	NHLH2	FAM63B	KIAA0319	GNRH1	DNAJC28	CBS	WDR78	EXPH5	APBB3	PPFIA3	GABRA1	SUSD4	TM4SF5	PLA2R1
ATP6V0B	PDK1	ATP2C2	DCTN2	SLC7A10	FUT8	FAM222B	FAS	VEGFB	TMPRSS4	PNKP	DDIT3	SPATA2	HIST2H2BE	MAST4	P4HA1	CDK5RAP3	TNFRSF25	ADD1	ICAM1	ZFAND3	PPP1R13L	C4BPA	FNTA	PNRC1	RASSF4	GOLGA8H	PLXNA1	SLC44A4	BEST1	BPTF	GREM1	PIAS3	CYP3A4	KMT5B	NARF	RAB5B	CDC42EP2	FDPS	STX7	DNAJB9	RAP2C	PPFIA4	CAMLG	PARVA	FA2H	SPAG4	NFIL3	STXBP1	ANXA4
ATP6V0C	SH3PXD2A	MDM4	CERS4	GRB10	SLC2A6	ZNF711	ABHD6	CABP1	ERBB3	N4BP1	FZD5	STS	NDRG1	RAB17	IDS	CRLF1	EXTL1	SLC16A6	PCDH12	DCUN1D2	ZNF195	CIDEA	TIMP2	UNC5B	NID2	RNF144A	GPRC5C	ANKZF1	ROBO4	INHBA	HIST2H2AA3	NXPH3	PALM	MXI1	CDIP1	PLEKHO2	PLD2	HIC1	PLVAP	CUL7	NPIPB3	TBC1D17	DDR1	GALT	ZNF654	RCOR3	FBN1	NINL	PTCH2
ATP6V1A	TAOK3	CCDC6	FNTA	YPEL5	FBN1	MFSD10	IFT20	TXNL4A	ITGB5	CCDC92	SERINC1	PLEC	PDLIM5	CLCF1	CYTH2	SLC35E1	CSNK1G3	WSB2	OPTN	RABGGTA	ARL4A	GPR137B	SMPD1	WIPI1	TNFAIP1	LPIN1	PPP1R14B	ZPR1	LAMC2	AP2B1	CCDC90B	PRR7	DBN1	COX5A	WWP1	RAPGEF2	CTNND2	POLD4	ETHE1	TMEM9B	NDEL1	CDC34	WDR45	SEMA3B	EGR4	CDKN1A	LYPLA1	NUDT4	SULT1E1
ATP6V1D	ARIH1	CD180	RNF208	SLC2A11	KCNJ3	CNGA1	CUL7	GRIK4	GPR85	GNRH1	RUNDC3B	LPAR3	SLC6A11	ZNF75D	RPAP2	PTPRH	SMPD3	CBFA2T2	ABCC9	ADAM30	COQ4	ZNF174	SERGEF	CYP2R1	TUBG2	MZF1	TSKS	MID2	PPP1R3A	STK19	ARPP21	CYP2D6	CACNA1C	RIBC2	SZT2	CYHR1	AAK1	ZFP2	SOS1	SH2B1	ARSA	ESR2	APOBEC2	IFT74	OR10H3	CXorf56	OLFML1	RHBDL1	HPCA
ATP6V1F	SLC16A6	SAT1	LAMC2	PARN	KIAA1033	LGMN	HTATIP2	LIMS2	TNFRSF9	TALDO1	ATP6V1D	DRAM1	APLP2	GPR137B	LPP	SMS	ATP6AP1	ATP5J2	GOLGA7	COMMD9	ECI2	DAPK1	RELB	ICAM1	STK17A	DYNC1H1	PDLIM4	IFIT5	GIN1	LARP6	PORCN	HSD17B12	TMBIM1	C10orf88	BECN1	FDPS	CORO2B	CLDN15	SEC14L2	GNA12	HPCAL1	PDGFA	NQO2	LPCAT1	SDCBP	C6orf62	FAM50A	NDUFA1	LAMP2
ATP7A	TANK	C2CD2	DGKD	PSMA1	TCL1A	DYNC2LI1	NDUFB4	NEK3	IFITM2	SETMAR	LGR4	HTT	ANKRD49	MAP4K3	TATDN2	IFI6	ACAA1	ZNF83	TK2	MEN1	FAM188A	AFTPH	C18orf25	PAN2	TERF2IP	MTRF1	SEMA6A	CTH	SLC22A18	NTAN1	FBLN5	CLN5	SATB1	IL11RA	S100A10	MPHOSPH10	PC	ABCD1	LMO7	RASA1	ABCA11P	RGS19	HPD	THRA	TPMT	MAPK1IP1L	MST1	MAP3K11	CLDN8
ATR	CDKN2B	PPOX	EIF4B	H6PD	SLC9A5	UBXN6	SPG7	PTCH2	LMBR1L	C10orf10	BAZ2B	SLC9A8	ERCC5	RBM5	GON4L	CCDC93	C16orf62	UBXN7	PIM1	TBKBP1	KLK1	CTSD	RDH5	MOBP	DOCK1	MPST	FXR1	SDCBP	SCN1B	ROBO3	RAB5B	MAN2C1	USP9X	MAP2K7	ZNF33B	GPR137B	DUSP4	CIR1	MGEA5	PPP1R13L	CTSA	SIRT1	CLN3	PCMTD2	NPIPA1	CBFA2T2	WIPI2	QARS	KIAA0556
ATRX	DUSP6	CLIC1	YPEL5	ZNHIT1	GPX4	SFXN3	PRR7	TPPP3	FAM53C	RABEP2	SERPINB6	DYNLL1	ACAA1	SH3BGRL3	FBXW4	PLPPR2	KIF1BP	BSDC1	GRB10	ZNF32	TMEM187	C17orf62	C9orf16	2021-09-15	WDR44	RRAS	GLT8D1	ZFAND3	CLCN7	DDAH2	IQGAP2	ALDH3B1	TMX4	AHR	ORMDL2	SP110	AGBL2	CBY1	DEXI	USP4	ACSF2	GALNT10	ARMCX6	FUCA1	CHPT1	FAM134A	TDRD7	COX5B	WTAP
AURKA	PTEN	NR1H2	LINS1	EXPH5	NEBL	ABCG4	CLCA4	NCAPD2	APOBR	ST3GAL5	CLEC10A	ASAP2	CENPF	GNS	C16orf62	FRK	AGER	PON2	SLC2A11	CSF3	RUFY1	EFCAB2	BUB1B	MILR1	SLC8A2	AKAP9	KLK1	CALCRL	C1orf115	ATP6V1E1	CDH3	CYBRD1	QSER1	UBFD1	NCAPG	SLC14A1	PSMB9	VPS54	FRY	PDE9A	RPE	RBM15B	USP6NL	VPS52	SEMA6D	HIST1H2AE	KIF20A	NFE2L3	EPAS1
AURKAIP1	SULF1	CD68	FKRP	PTPRR	MARK2	HEXA	PIK3CA	CXorf21	ACTR8	GABRG2	PDE1C	RGS6	SORCS3	ZNF654	CCR4	ABCD1	TNFRSF17	IQSEC3	ING4	HLA-DOA	CSNK1G1	HLA-DOB	ZNF343	TTYH1	ZNF675	DENND5B	CA5B	TMEM206	SPATA7	GPR22	LUZP1	MX1	DIS3	SNAI2	ZNF500	RYR2	SIRT4	GDAP1	RPS6KA6	PLEKHG6	TRAF3IP3	CEP164	ICK	RAB36	NR4A2	PHTF1	SP4	CRISP2	ZNF510
AURKB	MRPL35	HIST1H2BD	ANAPC13	PFDN1	C3orf52	CSTA	LDAH	EXPH5	CLCN5	TRPV2	HIST1H2BH	ACYP2	WFS1	DDB2	USB1	EPCAM	ADAT1	GRIN2C	MOSPD2	CALCRL	RNF14	TTC17	TRANK1	SHC1	SPA17	FAM208A	CEBPZ	AGPAT1	APOL6	TCTN1	LINS1	ISG15	DTWD1	MRPL40	C11orf73	ST13	CHN2	ANAPC10	SSBP2	LACTB2	ZFAND1	NHLH1	PAX8	ELK4	IFT74	PPP2R5C	TMEM5	BMP4	CTSS
AURKC	RAB9A	OSGIN1	ACADVL	SETDB1	SSH3	L3MBTL1	PLEKHM1	SQRDL	CLSTN3	TOB1	RNF103	RRAGC	NBEA	SP100	LOC100507424	SLC29A3	EDEM2	GIGYF2	SERINC1	RNPEPL1	PPL	INPP1	EXOC3	APBB1	SLC25A4	PLA2G4C	TMEM53	HADHA	VPS13C	SPG7	TMEM80	ACVR2A	MED12	RAP1GAP	VPS11	SUPT7L	TRIM2	SYNRG	ZER1	HIST1H2AI	MISP	TSC2	SNX27	TP53BP1	KIAA0196	C14orf159	LHPP	CCDC28A	TMEM8A
AVPR1A	CRYAB	RNF7	INPPL1	FAM35A	HES1	UNC119	NLGN4X	LSM7	KDM5A	PGK1	GYG2	PVR	SPRY4	TUG1	ADAM10	SOD3	MOSPD3	ECHS1	NDRG4	ADGRL2	RBBP7	AMPH	RAB33A	FBXO3	EIF3B	ACSL1	ATP6V0E2	LMO4	SLC25A13	P3H4	ARPC1B	PRDX2	FLCN	PITPNB	AMOTL2	CDK14	NUCKS1	PLXND1	EXOC7	ENPEP	TMED9	SLC22A3	CTSD	SETD5	IRF1	PLAC8	TTC28	TSPAN8	ADGRL1
AVPR1B	EIF4G2	MRPL11	TYR	EFR3A	PLXNC1	ADAM10	DNAJC7	MUC5B	ITM2B	IL33	IL2RA	CHEK2	SLC4A2	NKX2-2	MRPL35	SLFN12	CELSR2	LDB3	DTX4	AKT3	SLF2	SERPINE2	MAPT	RRBP1	ZFP36	YARS2	RPS6KA1	CARHSP1	MCF2L	DDR2	YIPF6	GPT	MYCBP2	PLXND1	HOXB2	OXCT1	ATP8B4	UBA2	PLEKHG3	LRMP	INPPL1	PRDM10	SEPP1	MACF1	KBTBD2	ABLIM1	DCP1A	TBCA	SMARCC1
AVPR2	CRYAB	RNF7	INPPL1	FAM35A	HES1	UNC119	NLGN4X	LSM7	KDM5A	PGK1	GYG2	PVR	SPRY4	TUG1	ADAM10	SOD3	MOSPD3	ECHS1	NDRG4	ADGRL2	RBBP7	AMPH	RAB33A	FBXO3	EIF3B	ACSL1	ATP6V0E2	LMO4	SLC25A13	P3H4	ARPC1B	PRDX2	FLCN	PITPNB	AMOTL2	CDK14	NUCKS1	PLXND1	EXOC7	ENPEP	TMED9	SLC22A3	CTSD	SETD5	IRF1	PLAC8	TTC28	TSPAN8	ADGRL1
AXIN1	TTC1	PLK2	AMPD2	PSMA4	POP5	CTTN	TNFSF10	IGFBP6	HAUS4	NUDC	MIPEP	PCMT1	SLC16A3	EIF6	UQCRC1	FLVCR2	PHKB	PSMD1	PRPF19	XPA	PLAU	SPATA20	TACC3	CLIP1	CRIP1	TWSG1	PIGH	PRKCA	GPS1	CDK5	PEBP1	CD59	SPAG9	SFXN3	OAT	TMEM222	HACD2	NEK9	RPS14	PNMAL1	MRPL34	ABCF2	AHNAK2	SGPL1	ANAPC5	GNB5	RPS29	IER3	TNKS
AXIN2	C5orf42	PCDH8	ADH1A	ZNF235	CCL16	MPZL2	POGK	GAD2	B3GALT2	MSR1	DOCK3	CBX8	HRH3	SIRT4	MPP2	APOBR	SCYL2	KCNMA1	ICOSLG	DENND6B	GAGE1	NFKBIE	ZCCHC10	PAFAH1B1	TM6SF1	RUSC2	ACTN3	MROH7	SLC6A9	ZNF550	LCAT	C1orf21	B3GNT3	XDH	RBFOX2	GPER1	KCTD15	OSBP2	EGLN3	DNAJC6	ADRB2	GPR153	ZNF232	PTK2B	DLG2	CASP10	ZBTB44	TREM2	CBFA2T2
AXL	TAF4B	USP27X	LRFN3	KLF11	THBD	OLFML2B	ZKSCAN8	ZKSCAN4	SOX13	IER5	ORM1	SORCS3	ACHE	ZNF134	TNNI3K	CRISP2	AQP1	C2CD2	ELL	RNF2	UBE2W	PRDM13	CLEC5A	E2F4	ZNF235	KLF3	BCAN	DCLK2	ZFP2	FEZ1	INPP5D	IL10	HAS1	SLC7A8	ZNF669	KCNK12	KCNC1	SH3GL2	MTERF3	FGFR2	KCNA1	SUSD4	DNAH17	MT1F	KALRN	ABCD2	ZNF143	SH2D3A	HIC2
AZGP1	CDKN3	NPLOC4	ALDH3A1	CBR3	RARRES1	RNASET2	NUCKS1	TIMM17B	CDC42SE1	FGF13	B4GAT1	ALDH1A1	SLK	POFUT1	ACTC1	GMFB	MALL	C11orf24	HIPK3	MTHFD1	C1orf174	SNRNP25	NQO1	TMEM50A	LAMC1	UBA52	UGCG	POP7	MPST	PITPNB	TUBB4B	DHCR24	RER1	MAPRE1	CTDSP2	CENPB	VAMP3	ARPC5	UNC93B1	MMP14	CDK6	USP48	CBR1	BLMH	PHACTR2	BBC3	TRIP10	GNG12	GALNT14
B2M	LPIN2	GTPBP8	IARS	REPIN1	RPS27A	SRRM1	ADCK3	RBM14	CCNA2	NPR3	AIMP2	KLF2	RPS27	PMPCA	GCLM	CPSF6	ANAPC5	DAP3	CDK4	LSM4	TYMS	DDX24	TATDN2	NDUFA3	CTDNEP1	TCERG1	STIL	ATG9A	FBL	RER1	FGF13	FAM222B	VCP	C6orf48	ARPC5L	BMS1	ISCA1	HSPD1	GMDS	IMP3	PSMD10	KRT7	RBM15	GPX4	NPLOC4	PPIH	BZW2	GNAI2	IMPDH1
B3GAT3	TNFSF15	CDIP1	TRIM36	MYOZ3	KIAA0391	RBFOX2	FKBP1B	PTPN1	GPC1	RNF44	ZFAND5	CD8A	GOLGA1	ARHGEF4	LRRC14	ZNF83	AOC3	ST6GAL1	LPAR2	SLC12A5	ALS2CL	SATB1	DDX11	OMD	LRP3	CSF3	ENO2	TPM4	C22orf46	CAMK1G	SH3PXD2A	MIER2	LY96	VIL1	PCMTD2	TAS2R16	ADRBK1	PSORS1C2	DOCK9	ITIH2	PAM	EGR1	VPS16	VPS37C	ASIC1	CIB2	CD302	CACNB4	ADAP2
B3GNT1	RAB31	KCNS3	PTPRB	LMOD1	ADRB1	EPHB6	SLC27A6	LIMS1	SPOCK1	GPNMB	FMOD	CEP70	GPX3	RAB33B	CRYM	CDH16	RBM8A	PTRF	HAPLN2	PEX7	RBM41	HIST3H2A	KCTD13	PBX3	MATN1	RNF144A	DMXL1	CSPP1	SH3PXD2A	KRCC1	PCGF1	OR10H3	KLF4	CXorf21	PRG4	C10orf76	FGF5	TMEM39B	PIBF1	STK38	WDR78	PDE1B	RAP2C	PMS2P4	SUGCT	ZBED2	ADAMTSL4	ANKRD11	TCF20
B4GALNT1	ASPN	HOXA3	SIRT4	RASGRP1	AGO2	GJC1	CASP3	BUB1B	BET1L	DYNC2H1	HLA-DRA	SAT1	MON1B	ARID3B	ETAA1	LMAN1	USPL1	MMRN2	CFAP69	OIP5	CLDND1	VPS37C	WDR48	DDX58	ZXDC	IDO1	CLK3	PECR	FBXW4P1	DBF4B	LRIG2	N6AMT1	IDH3A	S100A5	FAM124B	XPO4	GFOD1	ITGA7	DDX60	ARRB1	NUP155	SLAMF7	DNAJC17	SNAI1	ZNF350	ENTPD7	TSKS	AP1G1	KIT
B4GALT1	PPFIA4	MST1	CAND2	MDM4	FCGBP	JAK3	PHF24	P2RX1	TM6SF1	ESR2	CLEC7A	PDLIM5	PTBP2	RGCC	APOL3	PRRG2	SULT4A1	SPSB1	CKMT2	KCNIP1	LAIR1	CECR1	WBP4	CLCA4	ALOXE3	TAP2	FEM1C	SORCS3	KCNMB2	TMEM40	MAP2K7	RARRES3	TRIM21	MSR1	MATK	BCAM	GABBR2	CASQ2	PDZD2	SOCS2	SLC4A1AP	KLF13	SCAMP5	HRASLS	TAP1	S100A9	OPTN	LAMB4	ADORA1
B4GALT3	BRSK2	PTGIR	EFNB1	CMA1	RPA4	CDKL1	ZZZ3	PRODH2	FFAR3	CEND1	C5AR1	RAB6A	CAMKK2	PDZD7	LATS1	PAPOLG	AXIN1	PSG2	CDC42EP1	RAPGEF3	VDR	GABRG3	RFX3	ICOSLG	PTCH2	PAX3	CD1D	RAB6B	ACKR3	SEL1L	GRIK1	CLSTN2	TLR5	C21orf2	CD226	RAB3GAP2	RPGR	GPR176	ELMO1	CDH22	PIK3R5	DSCR3	C17orf80	DNAJC13	GRIN1	KDM6B	POU3F3	GNG13	GFI1
B4GALT4	SCN4A	PTPRK	SENP6	COLQ	ANGPT2	PRPH2	CALCOCO1	SLC24A2	DUSP26	PGM5	HIST1H2BJ	DGCR2	MMP24	MAPRE2	LILRB5	PCDH7	ZFP2	PRKG1	GPR161	CMA1	ERICH1	MEOX1	S1PR5	RASA2	SUPT7L	ICAM5	FGF5	WDR45	MAST1	KCNC4	PEX5L	ADAMTS2	KIF1A	IQCA1	KERA	MAP2K7	DOK5	PDCD1LG2	GPRC5B	SLIT3	DTX3	SOX17	SLC27A6	DBF4B	ZNF79	HOXA6	PAX3	UNC93A	PMS2P4
BACE1	STRA13	SAMM50	ANAPC5	ASF1B	CCT7	RPL23A	QDPR	NDUFAF3	MYL6B	PPIA	DCTD	HLTF	ARPC5L	DUS1L	CNOT7	USF2	COX11	TEFM	RPL37A	NOC3L	LASP1	SNX11	GIPC1	XRCC5	BRD8	NAAA	GPS1	TLK1	DDB2	NUP188	DENR	RPL41	ATP5G2	MRPS33	GADD45GIP1	NSL1	PITRM1	PATZ1	ING3	SRRT	ERAP2	SDHB	BAZ1B	MRPS30	PBK	ATR	C14orf166	MAP3K4	USP7
BACE2	MYF5	ATP8B2	C14orf2	KIDINS220	ZNF154	ACYP2	C9orf40	ZSCAN9	OTUB2	ZNF500	LST1	C22orf46	SNX13	GAD2	ATG13	GSTA1	TNFRSF11A	GPNMB	CDK5	ATP10D	HERC6	PRR16	SMU1	ZNF197	CLCN3	YIPF5	PLA2G12A	PAK7	ETAA1	ENTPD7	NUP62CL	E2F4	FAM234B	KDM8	BLNK	AMPD1	CNNM4	DDX25	FBXO28	2021-03-08	NFE2L2	JMJD4	FBP1	TNFRSF10D	GTF3C2	COL8A1	PRCP	NCF2	FOXE1
BACH1	GEMIN2	TSPYL1	CKS1B	ASPM	CORO1C	HOXC6	HSPA14	PGRMC1	ZWINT	ODF2	CKAP2	KAZN	SNX2	HSPA4L	FPGS	C12orf29	PMPCB	SYNCRIP	PEX3	KPNA3	2021-09-07	SFXN1	PPP1R12A	CDCA8	CENPN	ABCC5	TCEB3	CENPA	NAT10	PAK4	PARP1	ARHGEF2	HEATR1	ORC6	FH	CCND1	HMGB2	SNW1	TOMM22	TUBB4B	NCAPG	LRIF1	CHUK	YLPM1	FDFT1	NUCKS1	PTPN12	TCERG1	AHCTF1
BAD	IFI35	FASTKD2	AHCYL1	FAM50B	MDH1	UTP6	TIMM23	C21orf33	MOK	ZDHHC24	MACF1	LAMTOR5	C19orf60	PRAF2	MRPL2	PREPL	MKRN2	PSMA4	PANK2	TALDO1	NMB	SNAPC1	PHF11	BTBD1	DUSP22	PRPF6	ALG3	DARS2	AP1S2	POLDIP3	SPAG7	LDLRAP1	PSMB7	EBP	CAPN3	SCML2	TSR1	VAPB	SACS	UQCRQ	ERAP2	SLC30A9	MRPS33	TRA2B	HHLA3	SCCPDH	C11orf58	CCDC22	GPBP1L1
BAG1	ATIC	IFI35	TBC1D4	RPL26L1	TTI1	PSMD8	USP1	RAB14	PJA2	AP1S1	SLC22A18	AKAP7	ATOX1	LIG1	SPIN1	MYL12A	RMDN1	MRPL34	ZFAND6	CCDC53	ZNF131	TUBGCP3	NDUFS3	DIMT1	RNF114	BRIP1	ELP5	CDKN2D	PTTG1IP	SORBS3	VRK3	PNPO	SNRPC	PUDP	SDHD	IRX5	MAP2K3	FAH	MCM5	COMT	PHKG2	IMPA2	MRPL57	CAPRIN1	SUCLG2	THAP11	HEATR3	POLR2G	NUDT1
BAG3	KCNQ1	RIN3	OBSL1	SULT1A1	PPP1R26	CERS4	FBXO9	DDRGK1	ANKMY1	LMO7	F10	LYPLA2	SPRY2	CTDP1	KIAA0232	BAZ2B	INPPL1	SMPDL3B	GUK1	GIPC2	CSNK1E	TAL1	ATP5O	TRAK1	PHF21A	AKAP17A	ATP7A	IQCK	WBP4	ATPIF1	METTL7A	ASAH1	RGP1	HEPH	PIEZO2	NCK2	CELF3	BLCAP	FAM212B	LMF2	TSSC4	ANKS1A	MOSPD1	B4GALT2	MEGF6	E2F5	DOCK3	PIBF1	MNX1
BAG6	STAT2	ZNF335	DAGLA	HTR1E	RBL2	KCNV1	ARSA	MAN2A1	DCTN1	CD93	TBC1D30	GABRA4	TRO	AP3B2	BBS9	BHLHB9	ZBP1	SLC9A2	ANO10	ZFPM2	CDH15	CTSF	VPS11	DNAJB14	KL	CPLX2	CYTH1	MFSD7	C2orf42	RNF103	CPNE7	CREBL2	C11orf80	FRMD4A	C10orf76	IRF9	LRRC2	MYL4	ZNF224	ARSB	HEXA	INO80B	MEF2C	SLC4A3	EFNB1	NBR2	CLIC2	CRYBB2P1	DLGAP1
BAK1	TSPAN12	RB1CC1	OVOL1	RBM8A	PALM	SLC11A2	MAG	ENAH	PRKX	DCAF4	NCAPD2	CEP57	ATP5F1	AP3S1	INSR	MOBP	GFOD1	TARDBP	GPC1	ZBED1	PFKFB1	EPB41L3	NIT1	CACNG4	GPR132	FRY	SLC38A7	CLCN7	MYO1D	2021-09-10	HIST1H2AC	STARD5	CDH16	IQCA1	ABAT	ZFYVE21	KCNJ3	STAU2	RGS5	BTG2	TUBB4A	SYT5	DHCR24	DENND2A	MFSD13A	SNX13	TMEM204	S1PR5	YIPF3
BAMBI	CCT7	LSM4	MRPL17	ERH	UBE2D3	POLD2	MAN2B1	EIF3B	AHI1	HDLBP	SSSCA1	NAT9	CECR5	RIF1	NMB	AKR1A1	CAD	TMED3	2021-03-07	ARFGAP1	POPDC3	VCP	PNPLA6	U2SURP	ESD	SLC7A6	NDUFA10	MCUR1	UBAP2L	FAH	PYCR1	CLTA	RPL34	HAUS4	LYRM4	SCARB1	POLR2A	MDN1	KDELR2	COMMD9	TIPIN	SLC35B1	NDUFAF1	POLDIP2	COMMD4	SLIRP	ARF1	DDX18	MFHAS1
BARX1	MISP	VAPB	PSMA6	ADAM10	CFLAR	SLC35B1	CTNND2	TMEM35	PLBD1	INPP1	FBLN1	PRR14	ALG13	PTBP2	CAMK2B	ACSL5	CTSK	WWTR1	GNG11	PELO	ITGA2	NUP37	SP140	DNASE1L1	ATG4A	TENM4	UBE2D4	ABI1	DPF1	PEX1	DOLPP1	SPP1	RASA1	F2RL1	MYCBP2	SCCPDH	FPR1	NBAS	ROBO3	RAB27A	TSG101	APPBP2	KLRB1	NUDT11	TAF6L	ZNF197	CYP2D6	CD8A	CORO2B
BATF	OPTN	HOXD11	TNXB	F3	ENPP4	SOD3	STAT5A	ELF4	RAB31	UCHL1	DDOST	SESN1	VCL	SERPINI1	PAX6	DST	PICALM	PSEN1	PSMA1	DCP1A	TMED2	RTN4	TNK1	MAP4K4	COPB1	CADM1	NCK1	ORMDL2	SV2A	PARP4	DNAJC12	YIPF3	PIAS3	PDK4	POPDC3	ERCC3	EDEM1	ZMAT4	SPTBN1	RBM34	SYT1	KCNMB4	CYP2J2	WDR77	RNFT1	C8orf4	IFNGR1	TPGS2	WIF1
BATF3	TRAP1	UBE2E1	CNPY2	FKBP3	CCT6A	TSPAN6	UBE2S	CBX5	PDE3B	CKAP2	PCYOX1L	RNF11	SAP18	INTS3	CGREF1	HMG20A	DNMT3B	NASP	FBN1	MAP2K6	MFHAS1	C11orf49	STX6	ZNHIT3	CCT2	USP48	NPAS3	NAA15	CASP8	PPA2	LEMD3	ELF2	UBE2V2	HERC6	KDM4A	PITPNC1	MAST2	DROSHA	WDR6	AHCYL2	NPM1	USP16	NCAPH	GAD1	EZH2	FZD7	PQBP1	TUBB3	NIPSNAP1
BAX	ARPC1A	MRPL34	EBNA1BP2	MFF	PLEKHB2	SLC30A9	SELT	SAE1	RACGAP1	ZFP64	CCT7	RFK	SUCLG2	PRKAG2	NIPSNAP1	ATP6V0E2	SIGIRR	ATP5S	PFAS	ARGLU1	B4GAT1	MRPS35	RCN2	TSPAN3	STK17A	GLOD4	SLC25A15	PCGF2	PRPF40A	SF3A3	PDLIM4	POLE2	NSMCE4A	SUV39H1	MAPK1IP1L	XPO6	LSM2	TUFM	PRPS1	RCHY1	CMTM6	ANAPC5	XRCC5	UBL5	CDKN3	SNW1	ZNF672	C21orf33	NUCKS1
BAZ1B	DOK3	GPR87	MOB3B	LIPE	SLC24A2	OMG	HRK	KIAA0141	SMG1	DGCR2	MAFB	OR12D3	ZNF34	RAPGEF5	CCNA1	SLC9A1	FNDC4	HYOU1	WWP1	PRKAB2	GCK	KCNJ10	TLL2	TMEM204	NVL	SLC35D1	RNF103	CACNA1I	METTL8	ICAM5	NOD1	OMD	TTC22	IKZF1	CEP164	LRFN3	ZSWIM1	PELI1	ZNF124	PCSK7	IFIT3	PLA2R1	ADRB1	CDON	SYK	BCAN	MGAT4C	FRMD4A	LRMP
BAZ2B	SIN3B	EXOSC8	MEN1	MED6	PIGH	UQCRH	RPS23	EIF4A3	KBTBD4	IFNGR1	CXCL8	DNAAF2	ARID1A	PPIA	EIF4A1	TUFM	STEAP1	SSFA2	ANAPC5	RPS4X	NFKBIB	LIG4	MRPL18	RPL31	SLC19A2	ACSL1	CITED1	RAB1A	CCNB1IP1	MUC5B	LITAF	NR2F2	RRP15	TEX10	RPS12	AP2S1	MARCKSL1	ORC5	SEC13	PCBD1	USP15	RPS14	XPO1	COMMD9	GOT2	TBP	SLC39A8	AARS	LMO2
BBC3	REV1	PTS	COMP	MRPL11	CEP76	C2CD3	IFT20	ARCN1	TBCE	SNW1	MELK	UPF2	S100A13	WRB	LMO2	ADCY2	STARD7	ATG4A	KCNN4	DNALI1	KRR1	UBE2J1	VAMP8	BNIP2	TMEM33	LSM12	PPME1	NUP50	FBXW11	CREB3	SLC1A4	KIAA0753	HSD17B6	MAPKAPK2	BAG6	CARKD	TFAP2C	EFCAB14	WDR37	MLX	CDC42SE1	TRIT1	TAF5	GMEB2	MAP7D1	OXSR1	ZNF408	LYN	STT3A
BBS9	UPB1	SOX13	KCNV1	PCDH7	TNFSF8	N4BP2L1	SYP	N4BP3	MAP2	CNOT6	SIGLEC9	TBCC	HOXC13	IGSF9B	MMP28	TBX5	HIPK2	RENBP	DLK2	GLI2	CAMKV	CSDC2	BET1L	CDK3	TEK	ZBTB7B	TNFSF14	SLC1A3	PDE5A	FRS3	SSBP3	JMJD4	WDR74	LATS1	SLC14A2	LRRC1	PRAMEF10	SLC27A6	ITIH3	MOCS1	AP3B2	GNAI1	RNF208	APBA2	TMEM151B	TRIM23	SNAPC4	CDH22	NDST3
BCAR1	ABCC6	FBLN1	STAT4	FAM189A2	RASSF7	NT5M	PAXBP1	EHHADH	FMR1	SLC37A4	GCFC2	DNPH1	CROCC	HSD17B3	CSAD	ZNF354A	ZMYM4	C2	IMPACT	KIAA0196	MST1	RIC3	ITIH3	ABCD4	INTS3	ZBTB5	KAT2A	CLIC2	CCDC25	HCFC1	DAG1	DNASE1	IKBKB	FAN1	DCP2	HOXC5	NMNAT2	SERPINA1	TRAIP	RHBG	UBE2W	SRBD1	IGHMBP2	PCDH7	ATRNL1	SAMD4B	DIO1	EVI5	HOXD11
BCAT1	CALD1	ARAP1	ZNF467	C2CD2	DHDDS	RABEP1	KLF3	MRPL44	ALDH2	TRIM26	QRSL1	DIO1	TCTA	SIPA1	RAB11B	PPIG	PKD2	EIF2AK1	KAT6B	ABCC2	CLEC10A	ISOC2	CDC34	SELENBP1	CNPY3	GLI3	HBP1	CD79A	EGFL7	TMX2	RNF41	ACVR2A	RARRES1	TMEM258	FGFBP1	DDX6	NUDT15	BCL7A	USP16	CALM3	LIPE	FBXL2	MON1B	OXSM	ID4	S100P	MUM1	GPR137	MLXIP
BCCIP	CASC5	SPIDR	ZBTB17	TMEM144	DLX5	FAM155A	ADARB2	BEAN1	SCAPER	PLXNA3	LRRTM4	SP4	PEX5L	ZNF770	MIER2	NOTCH1	CDH8	WBP2	ZNRD1-AS1	DCAF4	CSDC2	SLC38A7	C17orf80	SPSB1	SZT2	PRKX	EFR3B	HYAL4	VAV3	NOVA2	PARP11	COL1A1	EEA1	MKRN1	HECTD3	ICK	ULK1	DNAJC28	EHD2	RIT2	CACNA1C	KDM5C	PRKG1	NFKBIL1	CXCR6	CELSR2	LRFN3	FBXW4P1	PPME1
BCHE	AOC3	SCN3B	CSF1	PTK2B	ZFP36L2	NOL11	RASL10A	CACNG2	TBX5	GRIN1	RASL12	ZKSCAN3	TMEM257	PLEKHA1	RNF44	ASIC2	APOL3	GPR63	ETV7	MED22	KHDRBS2	CNGA1	PSMF1	CRMP1	PDYN	JMJD4	LDAH	KREMEN2	TRIM46	STAP2	FKBPL	CASQ1	FAM49A	KCNQ2	TREM2	GINS4	ARHGEF16	TRO	PPP2R3A	AP1M2	PPP1R37	CDKL1	CCK	UGP2	COL1A2	BRSK2	HOXD9	RAD54L	TSKS
BCKDHA	USP32	CBLL1	IFT88	CNNM4	PHF3	SNAPC2	SFRP4	SMARCA2	SMS	CCDC53	CALU	STX6	NUP214	CTLA4	PLA2G15	SCYL3	CRCP	C2orf42	GYG2	AGO4	MLH3	RPIA	R3HCC1L	SERGEF	ZFAND6	BCAS3	HRH1	CORO2B	ARFGAP1	UEVLD	SLC44A1	ACOX1	TTLL5	UNC93A	CLIP2	IGBP1	STAT3	EAPP	PCM1	PADI2	EIF3D	COQ10B	NEU1	SECISBP2	PLCE1	PCSK5	CRIP1	PIK3CD	AP2B1
BCKDK	GNB2	SERPINE2	SNRPF	BAZ1A	TMEM33	TRAF3	PSMA3	SMC4	CCR7	PTGES2	NSF	DRAP1	RND1	NUP43	MRPL17	WDR82	CIT	PRPF39	PGD	HEATR3	USP7	EDEM1	DYNLL1	RNASEH2A	TNC	STX1A	IFITM2	CD59	KIF2C	STAT6	EMC6	CDK7	ALG6	LCP2	CTSC	PRDX3	IARS	TARS	CDC20	DNM1	DLGAP5	PSMD1	RPA3	ERH	B2M	ACSL1	SYNGR3	C11orf58	LARP1
BCL10	DCP2	ERO1B	SBSPON	LYVE1	BAG6	MAN1A1	MYF5	CCHCR1	WDR12	NT5DC3	RBM22	TIMM8A	VCPIP1	PCNT	ETV3	FAM114A2	ABCB4	PTPN14	GTF2F2	NSUN5	CACYBP	HUS1	NAGPA	LRRC8D	HSPA12A	MRPL46	DFFA	EHMT2	KCNH6	PRDM4	PRAMEF10	ZMYM4	MRPL13	CDHR1	FBXO22	BUB3	EN1	TBRG4	ADARB2	ZDHHC6	UPK1A	CROCCP2	MTAP	RERGL	IGFBP7	GNAI1	ALOX12	PTBP2	FAM216A
BCL2	KCNMB2	TAZ	HES2	KIAA0319	GFOD1	TEK	ADAMTS6	NEUROD2	MMP17	KCNQ2	PIDD1	TRDMT1	AGL	IGSF9B	MBTPS1	CRMP1	NFATC4	BET1L	RASA3	ISYNA1	CRB1	HIP1	ZBP1	SCP2	CDON	PLVAP	CCNA1	AP3S1	CHKB	EIF5A	PRPH2	HOXA3	TEP1	ADAM11	AMOT	MTAP	FRMPD4	IQSEC3	STAP2	CXorf36	DRICH1	LILRB3	ANO2	BRSK2	PLCH2	SERPINB13	MMP15	TMEM206	PLXNB1
BCL2A1	PRPF18	MRFAP1L1	NQO1	SECISBP2L	PRPS1	SERINC1	NHP2	RPL7A	AP2M1	GLRX3	UQCC1	ARL4A	RBM42	RPS2	TRIAP1	C19orf53	RNMT	BRMS1	CIB1	TCTA	SFXN1	RER1	RPL27A	CCDC22	POLE2	RNF114	FOSL2	RPA3	CPSF6	RPS23	SORD	CANT1	RPL37A	FASTKD5	RPL23A	LYRM2	ARPP19	RPSA	SNRNP35	ARMCX3	SAMM50	GCLM	AGR2	KYNU	PRR13	PMS2P3	SLC1A1	SPOP	ATP6V0D1
BCL2L1	IL6ST	JTB	ALDOA	SET	DAG1	MRPS7	SNUPN	AASDHPPT	DDX46	BCS1L	BAG2	DENND5A	PMPCA	PPP1CA	HSPA14	MLXIP	PGAM1	NDUFC1	BLM	POFUT1	VPS4A	RAB1A	H2AFZ	UNC119B	SCCPDH	PDIA5	VAPB	KDELR3	HLTF	FLNB	ATP2A2	POLA2	SRSF7	C14orf1	AGR2	THOC7	SLC35B1	RBM25	SUMO3	TOP2A	TXNL4A	TBC1D4	HEATR3	PSMD10	POLDIP2	UBE2S	ARL6IP5	TIPIN	RPL26L1
BCL2L11	MTPAP	MRPL3	RBM25	NPC2	2021-09-09	CIT	ATP5G1	TMED2	CHEK2	TMED9	SPAG4	COX5A	ATP5G2	ING3	SLK	KHDRBS1	LSM8	WBSCR16	TMCO1	CKAP2	GRB14	RBM3	SUPT16H	ALDH9A1	ACLY	MPHOSPH9	DBR1	BAG2	RDH11	TSPAN8	RAB11FIP2	ATP5J	DHRS7B	MRPL42	TSPAN3	TNC	WDR61	FASTKD3	ABCE1	LIMD1	RHOA	PPP1R12A	KYNU	HNRNPAB	ARL6IP1	CSE1L	FAM57A	PRMT5	ORC6
BCL2L13	CHKB	SIGLEC8	TRIP10	SPSB3	FGF12	MAST1	GRTP1	PPFIA3	SPINT1	CDIP1	APBA3	CASP5	PXMP4	TOM1	ABHD8	ACOT11	PLA2G7	MX1	ZBTB17	ALG12	RND1	HIC1	HPS1	ZZEF1	CDS1	ELMO3	PMM2	KHDRBS2	TDRD7	TM4SF5	EXTL1	DTNA	SIPA1L3	KIFC3	GRIK1	SCEL	HIST1H2BD	KCNA5	TAOK3	TAX1BP1	ARFGEF2	EBI3	GALT	RAB9A	CLSTN3	CD55	TMEM59L	TEX41	PLK2
BCL2L2	CCT3	GPER1	C1S	NIT2	SUMO3	MTPAP	PWP2	IL6R	ASNSD1	TRAF2	MBNL1	CCT4	TBRG4	ZNF576	ELOVL1	CHEK2	BAG2	TSKU	TTPAL	NOTCH2	DYNLL1	TCF3	HSPA14	XPO1	DSCC1	ARPC5L	MRPS18A	GART	UTP20	SACS	SEPHS1	SLC27A2	PPIF	GJB3	GLT8D1	PMPCA	NDC1	IPO5	CARM1	AASDHPPT	FAM120A	IFITM2	ID4	NUP188	LCAT	HEATR3	MAK16	RPN2	DNAJC1
BCL3	CROCC	CCDC91	RBM4B	SZT2	CSF2RB	ALMS1	CALCRL	FCGR2B	HTR2B	TFR2	DIP2C	AGBL2	FLT1	RIC3	FCER1G	SUGP1	AAK1	PTGS1	ACSM5	CXCL10	PSMB9	CEP83	FGD2	CARD9	ZNF224	PDE4A	CELSR1	C8orf44	ANKRD6	PACS1	TRMT1L	ZFPM2	PPP1R37	ZNF606	GNG3	CRB1	CASD1	CIITA	CFAP74	C10orf88	ADAM17	TYROBP	HDAC6	GRIK1	NPRL2	PHF3	CBS	HYI	KIAA1551
BCL6	RAB11A	ATP5E	RAMP1	PLK1	PTPN2	HSPE1	PTER	RPS27A	TOR1AIP1	TWF1	CYFIP2	MTMR4	SCCPDH	CDKN1B	MAP4	2021-09-11	GPSM2	GLRX3	PSME2	SCML1	RPL31	CTSK	PPIH	ELF1	GTF2H5	BZW1	MCUR1	CKAP5	TBC1D5	HDAC1	HSPA8	CUL2	SH3YL1	COX6B1	OXSM	TUBB	IFIT5	PSMA3	KIF14	UQCRB	CRTAP	SPR	HMGN3	PSMD4	PKN1	LSM6	SCP2	MARCKSL1	MLF1
BCL6B	CDC25A	ATP6V0E2	PARP2	FAM216A	NNMT	STXBP1	SRPRB	GLRX3	RCN2	CSE1L	GRSF1	TMEM147	HNRNPDL	PTP4A2	RBM15	IKBKAP	USP7	EZH2	CHORDC1	EPHA2	CBFB	EIF6	NAP1L1	ZMPSTE24	LARP4	RPL15	PSMA4	TRMT112	NOP16	SDHB	TUBA1B	C14orf1	UTP18	AKR1B1	URM1	SNRPB2	CTPS1	U2AF2	BRMS1	ELK3	HNRNPA2B1	CNP	TMX2	RFK	UCK2	UBA52	MRPS35	MRPL20	LAMC1
BCL7B	ZNF45	GMEB1	IL24	MIER2	SLC13A3	HTN3	WDR78	DNAL4	ARVCF	FGF14	GRIK2	CAMTA2	RPL13P5	PAPSS1	GPR132	ADAM17	RAD1	ZNF200	PLCH2	HTR2A	TM4SF5	SYP	KLK1	SAYSD1	OR10H3	SOX2	SERPINB13	LRRC49	ZSCAN9	RNASEL	IFT122	ZKSCAN8	TRIM13	DYNC1I1	ZNF804A	CAMK1G	ZBTB39	DAXX	TMEM140	IQSEC3	FANCE	PGPEP1	VWA5A	PVT1	LRP12	PLXNB2	TMEM39A	CCRL2	CAPN11
BCL9	RIC8A	FUZ	TSG101	CCDC130	RALA	CASP9	ZSCAN31	EIF3B	ALKBH4	NDUFS2	ERBB2	MRPS22	GOLGA8A	ARL1	PHF8	LTB	LMAN2L	GRB2	DHX30	C19orf60	CXXC4	CSDC2	HAAO	CHST12	BAK1	PEX11B	FKBPL	STK25	B4GALT7	WDR3	CLK2	TXNL1	RBM6	LRPAP1	ZNF512B	DDB1	AGA	SLC25A4	LAMB2	ARFIP2	MARCO	MLF2	NPR2	ATP6V0B	N6AMT1	ZNF692	SACM1L	PI3	NBEA
BCR	LYRM4	TATDN2	TARS	SAE1	BUB1	POLR2D	KPNA2	BAG2	SFPQ	POLR3E	CASP2	PPP6C	NUP107	PEX3	ELK3	RBM28	PPP3CA	BAG5	NETO2	SHQ1	NOP2	NUP205	KRR1	SRSF7	ACLY	TCP1	SCYL3	DPH2	RPP40	CDC25A	ANP32A	DBF4	GPRC5A	ADGRG1	SFXN1	ETF1	GNL2	TMEM33	NCAPG	UBA2	S100A10	NOL9	BYSL	CENPI	SRRD	TRIM32	HEATR3	UBE2V2	HNRNPC
BDH1	LCK	ABCA8	TMEM106B	ASL	SMTN	GATA3	NPC1	ZDHHC3	CAT	INSIG1	STOML1	TXNL4A	STAMBP	OGDH	COMMD9	PDCD2	YIF1A	BBX	GTPBP4	MARS	MOGS	BCL2L1	PNKP	APMAP	MPPED2	ZSCAN18	FAM214B	RNF187	PCLO	SUCO	ANXA3	TRIO	RGS12	GDPD5	FANCL	COMMD4	SPTLC2	NUP62	NAPA	DNAJC10	ATP6V1E1	RNF25	ELOVL6	COX7A1	ACE	CDK17	CTSD	RABAC1	LRRC1
BDKRB2	LSM8	RPLP0	CYB561	HOXC6	ZFAND6	MAZ	AAGAB	UBE2E1	FAM134C	USF2	REPIN1	ABHD2	NAAA	EEF1D	USP1	ARHGAP19	PNISR	AKAP7	RNF167	ADGRE5	RPL12	HNRNPC	BTBD1	TRMT112	PLAT	RPL41	AMD1	SPTLC1	GRWD1	KIF20B	RPS2	MAP3K4	RPL19	NCAPG2	TOP2B	POLA2	SEC13	C14orf1	RPL7A	BRMS1	FKTN	ANXA2P2	SEC16A	PATZ1	RNASEH2A	RACGAP1	HDAC2	ACACA	SYPL1
BECN1	DFNB31	MC4R	ZNF460	HAND2	AGFG2	LRRN2	IRF9	PCK2	KCNJ9	MAU2	LILRB5	RAB11B	GFOD2	TMEM206	RIC3	KCNH6	DUSP26	DOCK5	ZSWIM1	HSPB6	C22orf46	PDZD7	VPS53	NECAB2	EPOR	SFRP5	CNKSR2	ABCC10	VIPR2	ADAMTS2	NR0B2	KLK1	PAX3	CD28	ADAP2	ZC2HC1C	HOXA2	DUSP13	SZT2	GOLGA2P5	PGLYRP4	PCDH12	JPH2	CDADC1	ATRNL1	TP73	HK3	TEF	ZNF174
BHMT	AKT1	IMP3	CCSER2	LAPTM4B	SFRP1	LRRC59	TRIM32	PDCD5	EIF4G3	USP48	FLNA	CALML4	AFF1	TCN1	GOLGA4	TBC1D4	STK25	ZDHHC18	PARP2	SLC35D2	PRMT1	MBOAT7	TUBG1	PPA2	SLC25A11	HK1	KAT7	ANXA3	GMDS	CACNA1D	DNM1	CXCL8	SLC25A36	RRAGA	RNMT	UBE2A	CDH2	PLA2G15	GALNT10	MELK	EIF4EBP1	CHERP	RHOA	SLC25A13	HSF2	CHPT1	PEBP1	MTCL1	CMTM6
BHMT2	WNT6	UBE2L6	CSDC2	OSR2	TBC1D17	HAAO	ZNF557	YIPF3	RAB31	SIGLEC8	FGF7	DGKQ	ADAP1	PACRG	LRP1	GABRA4	PIBF1	PPP1R3C	AVPR1A	GPR137	USB1	NRDE2	GPR63	CENPQ	RXRA	NR6A1	THBS3	SIRT4	TRIM13	SLC2A9	KIAA0391	KATNBL1	IQCA1	CACNG4	HPSE2	DCHS1	C5orf45	ZNF142	ZBTB3	FAM65B	PTK2B	ASPN	PILRA	APOE	PNRC1	GABRB1	KCNA5	HTR2A	CCDC69
BID	UBAC1	EGFL6	CDK20	PRKCI	HOXC5	RHCE	LRIG2	KIAA0319	ADRA2C	EIF5A2	PIK3CA	SULF1	VHL	ALOXE3	CLEC10A	RIPK1	ARHGAP24	CACNA1C	CD68	PIGL	ADRBK2	NOTCH4	STARD5	TMEM35	IL10RB	AVPR1A	RORC	ZNF225	FCRL2	MYCT1	ZNF557	FAM189A1	LAMP3	NXPH4	MINK1	CXorf36	CD28	STAM2	ARSA	ANKMY1	DRC3	CAPN11	KIAA0040	N4BP3	CD1E	PTK2B	FEZF2	SLC2A11	CRB1
BIK	MYF5	DMXL1	KIRREL	WIF1	CARF	ELMO1	NECAB2	FAM163A	ARMCX4	SH3BGR	PRAMEF10	CASQ1	TCEA1	GPLD1	NARFL	DFNA5	TRIM46	PRKX	CXorf36	KERA	TSEN2	ZNF623	RYR3	PCDHA9	WFDC1	MAPK7	C10orf95	ABHD6	ADORA1	EVI2A	LRRC2	SARDH	PIGL	EPHA4	ADAMTS6	RASGRP3	KL	DENND6B	CLN3	SLC8A2	SGCA	ITPKC	FAM189A1	MANBA	GJA5	SEMA3C	KCNK1	SLC2A10	ALDH1B1
BIRC2	TLR4	IFRD1	HSPD1	NCAPD3	RBPMS	NUAK1	SETD3	ECT2	TGFB1I1	KIF4A	AKT3	FZD7	FAT4	RAP1GDS1	EIF4EBP1	WRB	HMGB2	CLIP1	WDR47	MAP3K9	FHL1	MEG3	KLHL2	FAM149A	CASQ2	2021-09-07	STRN4	CEP112	CUEDC1	UBR7	HIPK1	SPAG7	ELMO1	TMUB2	RNF38	CRTAP	SGCA	USP8	SMURF1	UNC119	TMEM110	ATP2A2	SECISBP2L	IL7	TCF12	CEBPD	STK25	SULT2B1	PLS3
BIRC5	ABCC6	SLC22A17	HAAO	KIAA1462	ERO1B	PTPRC	TCTN1	NEUROD2	BRSK2	CASS4	LPAR3	UCP3	CIITA	ACVRL1	PGLYRP4	IQSEC3	TRMT2B	MMP15	ACTL6B	PCDH12	OXCT1	DLK2	SAMD4B	CD68	CRMP1	BCKDHB	UNC5B	TAZ	EYA3	TMEM259	C5orf45	NFATC4	SYP	PRPH2	ACTN3	IDUA	TBXA2R	BCL2L10	FRMPD4	MAP4K2	DOK3	CAPN11	TEF	OCA2	EGFL6	NXPH3	MGAT3	GLI2	ADAM11
BIRC6	AGPAT4	LILRB1	KLF13	NDRG1	CRTC1	TPP1	OPRL1	HSD17B14	TUBB4A	SLC35C1	CTF1	KIAA0556	CCDC130	WIPI1	SIRT6	RIOK3	SCN2B	PCYT1A	SLC6A9	SEMA6D	PDE1B	IQSEC2	OS9	TBC1D15	KCTD13	VPS41	TNF	USP5	PCYT1B	SIT1	CAMK4	LBP	ARMCX1	ATPAF2	ZNF667	TERF2IP	CD86	PHF1	PAFAH2	CEP290	GNRH1	SOD3	PPARA	GNPDA1	TRIM15	UNC119	MPV17	FOXJ1	KIF3C
BLCAP	STARD3	ZNF771	FAM63A	SLC4A2	MED25	COLEC12	CLEC16A	SGTA	PANK4	HS1BP3	NUBP2	FBXL7	COLGALT2	RNPEPL1	SBF1	ZNF580	CLASRP	ADTRP	ARHGAP44	KIDINS220	DTX2	INTS5	CENPT	SLC13A3	ZNF692	ALDH2	SMARCD1	ZBTB48	CWC25	ZNF767P	CERS4	ATAD3A	CPSF1	PAQR4	SYNE2	EMILIN1	EPHX1	TTC17	WLS	SPEG	E2F2	CAPG	HOOK2	DHPS	VAV3	TMEM246	ITGB7	SF3A2	TAF1C
BLM	INPP5E	FLT4	CERK	ZNF197	PDE1C	TMOD2	KLK7	RNF125	PHF24	WDR46	GPR22	GNRH1	MROH7	SOCS2	LOC202181	PI4K2A	KCNC1	ZFP2	ZNF273	C10orf76	RHBDL1	SH2D3A	ZNF667	VCPIP1	ZNF334	ZNF750	ZNF391	FBXL18	HSPA4	ABCD2	SUPT7L	SCN7A	TBXA2R	KIAA1462	KIF17	EFR3B	MAPRE3	CDH13	FBXL6	IKZF3	DNAJC17	RNF25	RYR3	ZNF394	TEP1	PRKG1	KCNJ3	CLEC2B	ZNF419
BLMH	NGDN	C14orf166	ATR	SIGMAR1	IMPDH2	RPL19	WDR43	R3HDM2	MTIF2	KCNK1	COQ9	NDUFA3	DUT	RPL37	ABHD2	SYDE1	ATP5G2	MRPL18	RPLP1	ZMAT3	BCLAF1	VKORC1	C9orf3	U2SURP	SLC35B1	C8orf33	RPL27A	TSPYL4	LYRM4	EIF3G	EIF3M	MRPL16	EIF4B	LPGAT1	MTHFD2	ATP10A	PIGK	CHCHD3	KCMF1	ARL2	PGRMC1	ATP5G1	TYK2	PEX3	ECSIT	PDCD2	EMC8	GADD45B	MRS2
BLOC1S1	DMTF1	MBTPS1	LIN7B	SUPT7L	ATF3	NACAD	CLDND1	S1PR1	PAX6	FKRP	EGF	SV2A	SLC29A3	FAM155B	CLEC2B	AK5	SUPT4H1	SGCE	KDR	TGFB1	HLA-A	PRELP	GTF3C5	PMM2	SCN4A	SLC27A6	PTPN22	MMP2	PSTPIP2	DKK3	FHL1	THUMPD2	SAMD9	SIT1	RASA3	PDE4A	APOE	TMEM110	IL1RL2	SLC1A2	GPR87	G0S2	ANGPTL2	CCRL2	SCAMP5	HLA-DRA	MAPK8IP2	RHBDF2	HDAC9
BLVRA	KCNJ9	NBR2	GPC5	SEC14L5	SOCS7	ABCG2	GABRA2	DNAI2	KLF6	ZNF557	KLF13	ICAM5	CYP7A1	FFAR3	SCN7A	GCK	TEX41	DHX58	CACNG3	ZBED2	MAP2	PRKG1	SPINT1	BRSK2	MAP3K13	PGPEP1	CPQ	PAX3	SLC9A3R2	CAMK1G	POU6F1	MGAT4C	PDE8B	PDYN	CCDC134	ZNF215	TNNI3K	GNA15	GAN	HIST1H2BJ	HPCA	KIAA1107	CLUAP1	C7orf43	LFNG	RAB27A	TSGA10	CNNM1	PHYHIP
BMI1	RNF10	SLC29A2	NAA10	RITA1	GLRX3	RBM3	HMGN3	EIF2D	PHGDH	POLR2D	ARL6IP4	ASF1B	C2CD5	LAMTOR2	PPP1CA	FBXW2	PLIN2	PEX19	WDYHV1	AGA	ODC1	CINP	TTI1	IARS2	PDHA1	NDUFB3	STOML2	ELP4	PLA2G16	RSL1D1	CKS1B	MTERF1	ZC3H15	LEPR	OXA1L	PGAP2	UTP14A	MPC1	MED6	SNX6	PPAT	MRPS35	GALNT3	MRPS2	TIPIN	USP39	VIPAS39	FEN1	DNAJC24
BMP2	RPL30	HDAC2	TMPO	NUP93	NUDC	JADE1	RPL41	LIG1	MRPS11	ZNHIT3	RPL23A	AK2	PSMG1	MAP3K4	HDDC2	FANCI	RPL34	NUP37	CCT8	POLDIP2	SNRPG	NUP54	RPL7A	RAE1	RPL37A	TDP1	RPP30	RPL15	FXN	RPL36	RPL32	PREP	NUP85	WDR61	BIRC5	PUM3	TXNL4A	METAP1	SRC	BUB1	ECHS1	RPL35A	PKMYT1	VRK1	RPS20	RPS23	YBX1	C6orf48	RPL27
BMP4	KIDINS220	KCNK3	NTF3	CASP5	KIAA0391	GRIN1	DOCK4	CASS4	PGBD5	KCNH6	GABRD	PLEKHG6	CDH20	MAST1	KIF17	C22orf46	EMILIN1	TESK1	SLC9A3R2	ZNF76	LILRB1	LRRK1	CAT	NOTCH1	PCDHA9	REM1	GRK4	MN1	CDH11	ZNF219	GNA15	GDAP1L1	TET3	RAB11FIP2	SLC27A6	TMEM159	GCK	APP	KIT	SMAD6	DDR2	RASL10A	WFDC1	ITGA7	AVPR1A	RASAL2	ROBO4	PPM1E	ADAMTSL2
BMPR1A	TSC22D3	TNFSF8	SERPINB8	ANKRD11	APOBR	N4BP3	PDYN	ZNF589	PHLPP2	TBX5	WDR47	IL10RA	OSGIN2	CSRNP2	PTBP2	ZNF668	CASP10	TEX14	TTC22	WBP4	PEX5L	MED17	OMD	DGCR9	E4F1	FRMPD4	GPR37L1	PRKG1	TNFRSF4	PTPRN	TET3	FBXO42	DYRK3	OR10H3	TPO	STK4	ANO2	EPHB1	ZNF215	OR12D3	CSF2	BCL2L11	IKZF3	GAB1	ATF3	IRF1	EPHA5	SSX7	IL1RL2
BMX	NSUN3	BIRC3	RPP38	NFKBIE	PPRC1	DDB2	JMJD1C	USPL1	KIN	TRIP11	CRY2	SEC61A2	PMAIP1	POLI	SCAF8	THADA	UBAP2	CDK13	BCL10	PRKAB1	HIST1H2AC	CRCP	EIF2B2	LSG1	AEN	USP32	BRF2	SBNO2	USP15	KCMF1	NFKB1	SYNJ2	CHST7	ITSN2	HIVEP1	KDM6B	TERF2IP	RND1	FEM1C	C11orf57	PRPF40A	IP6K2	CDK7	SPATA5L1	JUNB	PEX12	NFYC	UPF1	ZNF451
BNIP1	SFXN1	HIP1R	ZWINT	CDH2	SLC35A2	CDK4	SATB1	GPX1	TDP1	UBE2S	TBRG4	MTCH2	SLC25A11	WSB2	G6PD	GRAMD1B	PARP4	RRP8	GMDS	SDR39U1	ID2	ANAPC5	HNRNPUL1	SRP54	PPP2R4	RPS23	RBM14	URM1	TBC1D4	PSME3	ARHGEF1	CCNI	IMP3	LGALS3BP	ATOX1	PLEKHB2	FTL	YTHDF3	RPS27A	UBE2M	PEX10	SLC27A2	HDAC1	COPS7A	MED24	ADCK3	TRIP13	PPP6R3	CD81
BNIP2	HBEGF	KRT6B	SLBP	FAM63A	POLR3D	COX5A	RAB1A	RPL36AL	2021-03-05	FNBP4	PIAS2	POLR2B	NDUFA1	PSEN2	KIAA0368	AFG3L2	USF2	RPRD2	EVL	TSPO	LSM8	DUSP12	DDX21	G6PC3	XPC	PDHA1	NDUFAF1	SRP72	FEM1C	PRMT2	USP22	PFKL	BLCAP	BDH2	GRSF1	ALDH9A1	SLC16A3	HRAS	RBM34	LRPAP1	SACS	IL6ST	METTL9	NDRG1	MKRN2	SLC2A5	DCAF6	TMEM87A	PLP1
BNIP3	RPLP2	ULK2	BTBD3	KBTBD11	MOBP	SLC35C2	ARIH2	RBM19	RAC3	DDX11	HDAC7	ZNF268	TMEM168	RPS16	KCTD3	HLCS	PTCD3	ZFP30	TARBP2	DNAJC11	ACAD10	GJC2	DPH2	NKRF	ANGEL1	KRIT1	EXOSC10	CAD	SNRPD1	NUP210	ZNF544	CPOX	TEAD4	EIF4EBP2	CAPN15	PEA15	BCOR	MOG	EDN3	TSR1	FUZ	ALG6	TUBGCP3	TENM4	THNSL1	THOC1	PRKCSH	SOX2	ZNF189
BNIP3L	MNS1	CD82	LSM2	MRPL9	GMFB	YES1	NARS	DUS1L	WDR12	DCK	LGMN	NPM3	HNRNPUL1	SLC20A1	PSMG1	USF2	SIAH2	ATP5G1	TM4SF1	PTPN12	MRPS2	PNPO	PSME1	CRYZ	PRELID3B	CLIC1	STRA13	POLR2F	NDUFC1	ASNS	PLXNC1	MRPS30	TSFM	RPL36	ATIC	C12orf10	PUS1	ECT2	NDUFA3	DAZAP1	MRPL33	UQCR11	MTMR4	UBE2D4	LARP1	APOO	PMS2P3	SNRPD1	LANCL1
BNIPL	KHDRBS1	RPS29	MRFAP1L1	SMAD6	MYDGF	PLS1	TIMM10	CLUH	ZFAND6	DKC1	DDX42	SDPR	UBE2A	VARS	ANAPC1	ATPIF1	TCF12	DAZAP1	COX5A	TRMT112	RPS16	ATP5G1	SLC27A2	RPL35	YIF1A	XPOT	CLASP1	RASSF1	STOM	HSPE1	GLS	SELL	SLC20A1	WEE1	GTPBP8	PDZD8	RCHY1	SUMO3	IMPA2	DHX15	COMMD8	QDPR	NINJ2	PDIA5	DNAJC9	ARPP19	ADSS	CHEK1	DPH2
BOLA1	SLC37A4	MKNK2	ATP13A2	HEATR3	GSTM5	PRKDC	CDKN3	GRPEL1	COMMD8	HNRNPD	ABI1	U2SURP	SET	PSMD1	HN1L	INSIG1	SLC2A6	RELA	TALDO1	GPC3	S100A11	KCTD9	HMGA2	TMEM160	HSPD1	SNRPE	XPO6	OXLD1	BTN3A2	PPAT	TFPI	CCT7	CHST2	2021-09-07	ERCC1	NEK7	DUSP7	CBR3	SLC35F2	C9orf78	FABP7	SPARC	RNPS1	DPP3	NUP153	CYR61	PRPS2	COX15	RAB11FIP5
BPHL	CCDC130	NELFE	RNF31	MZF1	FTSJ3	CXorf56	PHIP	FAM193A	ZNF350	ANKFY1	RABIF	RBM41	WDR44	GRIK4	ARSA	ADGRL4	SLC24A3	TXLNA	CYTH2	KCNJ9	MAN2A1	RUSC2	VPS39	RMDN3	CCDC93	TNRC6B	DNAJC13	KDR	DVL2	NUAK1	TAF1	ZNF654	PLPPR4	DFFB	WBP4	FRMPD1	POLL	IDH3G	HEBP1	PRKD2	PPP1R10	GNL2	IL10	TAX1BP1	GPR4	TAOK2	DKFZP586I1420	OSBPL2	MSH3
BRAF	MAK16	THUMPD2	RGS17	CDK14	CDH1	E2F8	FSD1	ZNF232	RRM2	FANCC	CAPN7	HOXB9	FAM57A	KCTD20	STX6	ZFAND1	CCL11	PDCD2	CRIP1	ATG4B	FUT9	WDR3	FAM129A	MRPS10	PEX11B	CHST2	CBS	ESRP1	VGF	LCMT2	SSH1	POLE2	BRIP1	COA7	WRAP53	MATR3	POP1	RFWD3	ABR	PEMT	LSM2	ADD2	C16orf59	TRAF5	MAP6D1	TROVE2	EHMT2	RARS	PEX11A
BRAP	BEST1	CA5B	AAK1	DENND2D	TNFRSF11A	ATP6V1E1	CBLL1	KIAA1549L	SRPK3	HLA-DQB2	EXTL1	KLF13	UBE2Q1	ADA	PARD6A	ENSA	BRIX1	ZNF33B	HSD17B6	MED9	DDX11	FOXJ1	STX17	NEU3	ZFR2	GDAP1	SH3GL2	TMEM50B	CACNG3	ATP8B2	C17orf80	NNT	ZNF142	RENBP	CTSK	APC	ZNF550	CYTH3	TPPP	CBLC	SLC35A3	MFSD6	TSEN2	TSPAN12	LAGE3	KCNQ2	XCL1	RFPL1S	RPP14
BRCA1	SSFA2	NPM3	EIF4H	KAT6B	RPL38	YARS	DIAPH1	ISOC2	RPL22	TEX10	MICALL1	RPLP2	RRP15	ZNF263	TXNL4A	TRIM44	DNPEP	NPM1	SCAF4	MYDGF	RPL10A	CHMP2A	ATP5L	C19orf24	TSPYL1	MRPS34	SFPQ	TBC1D9B	HINT1	RPL37	UAP1	C11orf24	HNRNPL	RPL3	PLK2	YIPF2	MTCH2	RPLP1	UBE2M	BTF3	SREK1	MAEA	SLC25A5	GRB10	LONP1	OAT	RPL17	SEC61A1	ATAD3A
BRCA2	RNF122	SSBP3	C9orf91	MMP27	LCK	PARP11	DIO1	MUM1	ADGRL1	CD74	COL8A2	TRPC6	PBXIP1	ZNRD1-AS1	HECA	SPTB	ZNF268	TPO	THTPA	CADM3	GPR87	DOHH	CD79B	TP53I11	POLM	SLC16A2	GNLY	ITGA10	SERPINB13	SLC31A2	PCDHB6	HDAC11	RXRA	KCTD15	CCDC177	ATP8B2	PPP1R37	N4BP2L1	ST8SIA5	DHX32	CDH20	BRD1	TP73	ZBP1	CACNA1I	PLEKHA6	NEB	ZNF609	NGF
BRD2	NUP88	ZC3H15	CDCA3	NPM3	USP1	EXOSC7	SUPT16H	C20orf27	OXSR1	SLC35A3	SLC25A3	CTH	CHORDC1	FDPS	HMGN1	SIRT7	ATP5J	PA2G4	DHX29	KIFC1	MRPL17	RABGGTB	SNF8	ARPC5L	UBAP2L	FAM98A	MTHFD2	NEK4	RPA1	TUFM	NUP107	MELK	C11orf24	LDLR	TEX30	ZWILCH	CCT7	TMPO	TECR	VCP	PLTP	ABCA8	SPCS1	CENPN	NPM1	UTP6	DPM1	NDC1	RAD51
BRD3	PARVB	COL5A1	USP9X	R3HDM1	TOP2B	TATDN2	ASF1B	LRRC47	HUWE1	GALNT10	RBM10	NASP	LGMN	BUB3	CTR9	RBM25	UROS	SART1	CAD	GREB1L	MRPL11	PPT1	SLC26A2	B3GAT1	MMACHC	CRTC3	EIF4ENIF1	UBR7	UBE2D3	ZMYM4	CNN2	SZRD1	SLC29A1	RERE	TSEN2	SRSF6	PTP4A2	TUG1	TTC27	PDGFD	CSNK2B	SFPQ	RRAS2	C11orf68	PIP4K2B	DGKD	SHQ1	IGFBP4	CAND2
BRD8	PREP	RPS27L	RPL32	ARF5	EXOSC8	LPAR1	ALDH3B1	COX8A	ANO10	PIN4	PTTG1	CXCL2	RPL19	ATP5A1	NONO	MUC5B	ZCCHC8	RBM10	HMGN2	ATPIF1	DNAJC8	APRT	TOMM70A	QDPR	CDKN3	GALNT10	STMN1	AKAP7	ASL	RPS25	RPL23A	INF2	SLC39A4	TSPYL1	H3F3B	TNFAIP2	HAL	CYTH1	NIT2	CSNK1G3	BDH1	RPL41	SRPRB	ERLIN1	USP8	UGCG	VKORC1	SAC3D1	RPS21
BRP44	ZMPSTE24	ALDH3A1	TMEM5	BATF	CD59	PITRM1	PCNT	TUBB4B	PARL	MCOLN1	MALL	RABGAP1	KDELR1	SNRPF	COMMD10	CCL13	CCT7	VPS37B	MAP3K4	MAP3K8	LGMN	FTL	ZNF451	HNRNPC	SATB1	ADRA2A	CASP7	HTATIP2	EIF4B	TCFL5	CEACAM6	SREK1	NPEPPS	PRKAR2A	XPO6	SVIL	S100A11	PDLIM2	ASCC3	GRSF1	NSMAF	SPRR1A	CPNE1	SLK	UBE2D4	MCM9	PSMB1	GMDS	POLR2F
BRPF1	SERPINA5	NFATC4	VTN	DPP4	GPR176	PSD4	FAM63B	COL9A2	ITSN2	TLR3	PFKFB2	FHOD3	MIR600HG	NTRK2	DOPEY1	CNKSR1	ADAM28	MAPK8IP1	EGR4	GTPBP2	ZER1	TMPRSS3	POU6F1	RNF128	FAM179B	SOX21	CUL7	BRSK2	CNNM1	KCNJ9	RABIF	HAS1	ZNF140	FIG4	STAT2	EXTL1	PRSS16	SP140L	RASA2	DCAF4	PLEKHA8P1	CASS4	CNN1	CTIF	DHX58	RBM41	ARHGEF16	S1PR5	GPRC5C
BRPF3	DNAJC28	PTPRH	DNAH7	DNAH17	PRKG1	RGP1	ADCY8	CALY	SLC29A1	LDLRAD4	ZNF154	NEK1	SLC25A24	PLCH1	CACNA1C	ARMCX4	PWAR5	PSD	ELAVL3	AP4E1	SLCO1A2	CHST8	CEBPD	FOXA2	LOC202181	SCARF1	CCDC57	SCN1A	CEP290	SYP	VIP	LY6H	TNFRSF11A	DENND6B	PARK2	RAB20	PROZ	MYCT1	ZNF460	OSGIN1	CA4	MYCBP2	MYO16	PCDHA9	ARNT	ZNF254	TBR1	IL6R	SLC14A2
BTG1	VCAN	SMG8	NCOA1	ALG3	EGR1	GNL2	DAB2	LAMB1	ITIH5	FAR2	ST7	WLS	HSD17B10	NDUFB6	GAS7	LRPAP1	THBD	GNB5	COX6B1	LIMA1	ACAT1	NDUFAF1	FAM98A	TMEM248	FGF13	CRY1	PPP2R4	F2RL1	ATP5L	GRB10	MYCBP2	LAT2	MMP3	AGO3	DSN1	TMED9	RBM28	PRRC1	PI3	YIPF1	GNE	PSME4	WDR37	FAM114A2	STEAP1	EMC1	GPR65	RALB	SLC31A2
BTG2	CD8A	TRABD	SIT1	IL17RA	RNF41	RUNX1	ARL15	CAMSAP2	ADGRE2	DKK2	DCUN1D2	CROCC	CHML	PGAP1	DOK2	CACNA1A	ARL4C	INPP4A	GSTA3	BNC1	GRIK4	MYBPH	PDPR	ETV6	ARHGAP35	LPAR6	ZNF263	HPS1	ULK1	MB	FZD5	SIRPA	C3orf52	SOX4	CAMK1G	CTSZ	CTDP1	FOXE1	CYP2D6	SOX21	LTBR	AUTS2	GZMH	ZNF12	EDNRA	SCGN	MAPKBP1	PTPRC	LRRC32
BTK	HADHA	GPR107	GALT	FAM134A	DNAJB2	TMEM59	UFC1	TUG1	HSD17B14	DOCK1	NDRG3	ABHD6	RAB17	PLEKHB1	ACADS	LIPA	GPRIN2	EYA1	MAOA	KLHL9	MAN2C1	MYO9A	ANXA4	KDM5B	VPS51	PIGV	RNF103	CTDSP1	PLEKHA5	GLTSCR2	SND1	IKBKE	ELF1	SPAG7	METTL7A	AHCYL2	NFS1	LTBR	ALDH3A2	TAPBP	MAF	NADSYN1	IFITM1	CCPG1	CCS	H6PD	IRF9	PDCD4	MAGED1
BTRC	PIP4K2B	MMP24	LTBP1	TPBG	DFNA5	CLU	TIPRL	MX1	GAL3ST1	ALDH8A1	ZNF365	OAS3	IFT52	STAU2	LEMD3	PLOD3	IRF2BP1	TDG	SREBF2	INHBB	DUSP7	USP18	PGBD5	MFAP3	ZNF428	RIMS3	PCGF1	CPOX	CUEDC1	TUBB4A	BCL9	CEP170B	C1QL1	BRD4	OAZ2	SLC12A8	EHD3	TPMT	PUDP	AGK	ZMYM4	HMGXB4	PPME1	HSPA12A	ICMT	DNAL4	DERL1	WWC1	NRCAM
BUB1	SMC2	RMI1	MACROD1	DDX46	VEZF1	S100B	NFIB	HNRNPD	NUP43	KIF20A	RNASEH2A	PAK4	FOXJ3	NUP37	NCAPG	NNMT	MAZ	SLC25A10	THG1L	PTCH1	GINS2	HSPB1	FAM60A	MRPL39	POLA1	LTF	GINS1	CDCA3	ITGB8	PEX11A	SHQ1	BLM	PBK	MRPL3	TARBP1	LSM2	HSPA14	OSGEPL1	SFPQ	CRLF3	LOXL1	PCBD1	SNRPE	BCLAF1	DNM1	PDK4	KAT6B	BAG3	POT1
BUB1B	TP73	ZNF557	SLC8A2	ZNF771	GAL3ST4	PPP1R16B	RAB21	STAP2	DLG2	RAB27A	MYF5	CAMK1G	TAF6L	GJA5	ADTRP	FGFR4	PPT2	FKBPL	CTRL	ADRB1	C3AR1	ZNF250	RANBP10	FRMPD1	TMEM35	AVPR1A	SMAD5-AS1	GABRA5	RIBC2	ZNF112	SHB	CACNG2	RIMS2	HIST2H2BE	MAP3K13	GON4L	OMD	SYP	N4BP3	HIST2H2AA3	MYBPH	EPHB1	IQSEC2	FLT1	GPATCH2L	GCK	TAF1C	TSKS	ZNF606
BUB3	TMEM8B	PEPD	DOPEY2	TRPS1	FCGR2B	IRF8	DDIT4	PRICKLE3	FHIT	MAGEH1	MAPK8IP1	SH2D3A	INHBB	CTSD	PLVAP	ABCC10	ABCA1	ATHL1	HMOX1	PTGS2	2021-03-01	HIST1H2BJ	CD99	SERF2	GTF3C5	KIF17	WNT4	IFNAR1	ARSA	GBX2	INSR	RAB4B	GATA6	DHDDS	SNX13	SYNE2	FAM63B	ZDHHC4	SLC17A5	CCS	EGR2	TBX3	GPX4	CLCN7	TBCC	CUL9	KCNH6	GLA	NUPR1
BZW2	IRX4	AGPS	TCF7	PPP1CB	PDGFB	CCL2	GIPC2	SOAT1	RSAD2	JAG1	SSH3	ICAM1	TCFL5	EPS8	LGALS3	ADCY6	FCHSD2	FNDC3A	SLC30A1	TERF1	FGFR1	DPP8	ECE1	PEG3	ACTR3	THEM6	TRPV4	PARVA	VLDLR	P2RX4	EIF2AK2	CES1	NID2	SERPINB7	AIDA	GSN	ADCK3	SPARC	ABR	IL20RA	CYP20A1	MGAT4A	EVI5	CSPG4	ZEB1	WDTC1	BNC2	COL14A1	USH1C
C12ORF51	2021-09-09	SYNCRIP	HSPD1	AKT1	MET	PFAS	SMAD3	BCLAF1	U2SURP	NIPA2	GTF2A2	CCT7	SCAP	ATR	YRDC	RPL27A	CCNF	PSMD10	RPSA	PDHA1	ZNF330	HSD17B12	DAG1	RTCB	RPS29	NOC3L	ZYX	FABP5	RPS15A	PUS1	KYNU	RPS27	RPL6	CDK6	EHBP1	VAPA	ANXA5	CDKN3	CD81	SLC25A32	NCOR2	RPLP0	RPS2	SMARCC1	POLR3G	POFUT1	IMPA1	RRAS2	WDR1
C16ORF5	MTR	ACSL4	PRPF40A	CEP170	TXNIP	SNRPD2	PRKAR2B	LILRA5	CIAPIN1	TGDS	CETN3	ARMC8	ATF1	CLTA	HIST1H2AC	ERG	RIMBP2	NR2F1	CASP2	RHOT1	ICAM1	RBMS3	HSPA13	NAB1	YTHDC1	CNOT4	TCERG1	RDH14	RGS4	NEK7	ZBTB1	DDX5	WDR43	HNRNPH1	COL8A1	CDKN2B	APOLD1	SPAG5	COL4A3BP	SACM1L	MAPT	SNW1	ASAP2	TPGS2	PGRMC1	SUN1	PHTF2	ATP6V1G1	SPTAN1
C16ORF80	ETFA	TRMT2B	KLKB1	ZC4H2	C1QA	PIM1	TGM1	B3GAT1	TSFM	SLC25A44	KIAA0753	PI4KB	ARFGAP1	RNF5	SYDE1	CST7	OLR1	STK10	ACADM	RGL1	NEIL1	NDUFB8	CCNA1	SLC43A1	MCUR1	MPHOSPH8	TMEM80	TYROBP	HMG20A	IFI44L	IDE	PJA1	FMNL1	ZNF764	MAP3K9	HIC2	DHX58	ULBP2	SVEP1	IFIT2	ZC3H13	PEX3	TMEM59	PRDX2	GLRX2	PSKH1	CNDP2	USP18	P4HTM
C19ORF10	TFIP11	HP	AK1	SH3BP4	SLC2A1	IFRD1	IFIH1	ZBTB43	CHI3L1	TRIM68	MPC1	HLA-B	GPSM2	C2CD2L	IL6R	ING3	TACC1	ARFGAP3	SQSTM1	ATP10A	AMPD3	LRIF1	CYB5R2	NKX3-1	B3GAT1	MRPL20	MORC2	MAFG	TMPRSS4	NFATC3	PALM	RCAN1	RC3H2	NCBP3	SUPT6H	PYGL	YIPF6	PTPN12	TOMM34	JAG1	GAB2	ZZZ3	NDFIP1	RAP1GDS1	KMT5B	NSF	FYN	RUNX1	LIMK2
C19ORF6	TM4SF5	SLC52A1	TRIM26	HEXA	RABIF	OSGIN1	GPR176	YIPF4	CDKL3	TRPC6	PRKAB2	PRAMEF10	LMBR1L	CHKB	ZNF204P	FLT3LG	EPB41L5	CRHR1	GPR85	EMSY	ZNF589	DSTYK	ZBTB3	NEB	GRIK4	MAU2	MTRF1	EMCN	FAM131B	IL10RA	HHAT	ADARB2	ABCD2	AJAP1	TRIM23	MID2	ARHGEF11	PLPPR1	TAS2R16	MUT	KCNJ2	ARHGAP25	DUSP11	IL10	SH3GL2	E2F4	CELF3	HIST1H1C	BRAP
C1QBP	EXTL2	CAMK1G	ETNK2	SNRNP27	IL1RL2	AIM1L	RNF5	HTR1E	PDS5B	HES2	CEP162	CNOT6	ANKMY1	RSPH14	SMC3	ARHGAP25	SPARCL1	RPGRIP1L	SGCA	RASGRF1	CACNG2	PDE3A	KCNMB1	ZNF750	NEU3	TLR6	TLR5	TRPM1	GNL3L	ZNF142	ARHGAP22	MTMR3	ACYP2	C2	NR2C2	RIBC2	E2F2	HS3ST2	HMGN3	UNC5C	DYRK3	ST7	ARSF	MTERF4	POGK	MPZL2	HDAC9	NRG2	PBX3
C1QTNF6	ZFP69B	ST18	ZNF134	TPM4	UAP1L1	GNPTAB	TBX5	CHD1	RNF25	AGL	VPS16	OLFML2A	UBXN7	TCP11L1	THUMPD2	RPS6KA4	ATP5J	USP6NL	NRL	HSPA4	NPIPB3	ENTPD1	ATP6V1E1	DNAJC2	ACO2	BICD2	PRPF3	CENPBD1P1	LTN1	ST8SIA3	REL	NDRG4	ADGRL4	SLC5A1	CENPC	GPR3	ERG	ZNF354A	RAP2C	PRRX2	PAQR3	CTRL	STK10	CECR1	AQR	MAU2	TMEM246	RAB27A	HSPA13
C1S	COX17	BIN3	NIT2	SNRPB2	UNC13B	SHOC2	ARFIP2	GNB5	OXLD1	CCT8	NME7	HSPA14	BMS1	CRLF3	SF3B3	HSPBP1	FRG1	MAP3K4	GGCT	C10orf2	BCCIP	CCND3	LSM7	TMEM110	CGRRF1	MLF1	SNF8	CDK5R1	HERC5	UTP11L	ETFB	SLC25A12	SLC4A1AP	CBX3	EDC4	RUFY3	TEFM	RCOR1	SLC25A46	ATP5G3	ATPIF1	EMP3	SACS	MRPL46	B3GNTL1	TRAP1	MKRN2	C12orf43	KDSR
C2	EIF3B	STMN1	RAE1	ADCY7	PTGES2	SELL	SRP72	ARHGEF10	MALT1	NDC1	ARL2	ARL6IP4	POFUT1	ALDH3B1	GLRX3	MGST2	HNRNPR	SCP2	WDR3	RPS12	RPS4X	MKRN2	EBP	CD151	SSRP1	NUDCD3	WBSCR22	RPL12	PCBP4	SNX17	PSMA4	UNC119B	RPL36	COX15	MBD2	BUB3	RFK	TPX2	CSK	TBP	ANXA2P2	RPS3A	UBE2S	ATPIF1	RPL30	MGAT2	UBE2E1	RPS14	RPL27
C2CD2	ERN1	SLC4A3	ACOT11	RBP4	MID2	KIT	RASL10A	ADAMTS6	ZNF154	HAND2	PDE7B	DYRK4	HAPLN2	SPI1	CALCRL	ADAM30	ZNF215	PLCH2	FZD9	GPR63	CD93	AMPD1	ITGB2	POU3F3	GRIK2	B4GALNT1	ADH1A	GDAP1	SLC14A2	HIST2H2AA3	AP3B2	ADAT1	GDAP2	MTSS1L	TERT	SLC24A2	TEK	VWA5A	SOX21	VSNL1	HPD	SSX7	ITGA1	NMRK1	KCNC1	SCN8A	RDH5	FZD1	PPARA
C2CD2L	ANKRD12	LPIN1	HMOX2	MAL	RBBP7	CDK10	COMMD8	TMED5	AFF4	ILK	TOR4A	SGTA	SOX9	DPY19L1	C9orf9	DUSP14	SMYD2	CCDC88A	PLEKHB1	MYDGF	KIDINS220	MTMR6	ANXA5	BTN2A1	FZR1	TCFL5	RNPEP	COX17	DOK1	PJA1	GK3P	NELFCD	PKD1	PAQR4	COQ4	RHEB	SCAMP1	EEA1	GNB1	TAOK2	CTNND2	ADORA1	TXNRD1	WDR1	HRAS	TGFBR2	PPIP5K1	PSEN2	ARNTL
C2ORF3	AOC3	YAP1	SLC7A10	ZNF93	SETX	LSAMP	TSPAN2	MS4A1	TST	RNF121	CX3CR1	ATF4	MBOAT7	MMP16	RNF122	BCL2L2	N4BP3	TBC1D30	KCNMB4	MYO15B	MAOB	DGCR8	SEMA3G	TMEM242	DGCR11	ABCA11P	ZNF623	CDK13	CORO2B	ATAD2B	ZNF235	SLITRK3	CCNT1	KDM4A	MCM3AP	EHBP1	PPM1B	MFSD9	TRAF4	RPA4	MYOZ3	ZNF711	CTF1	KATNBL1	SYNRG	MAFG	MAP4K5	HMGA1	FUT9
C3	GM2A	TGS1	ZNF783	CACNA2D2	RBBP5	ACTR8	HCK	GPC1	USP4	MTCL1	OSGIN1	PPP1R12B	FOXRED2	TNFSF13	ARVCF	GRAMD4	MRPS18A	ST5	PPFIBP1	BACH2	GATA6	EMILIN1	SLC5A1	SNCA	FAM134B	PICK1	PRSS21	RASSF2	POM121	GCLC	KRT32	NFKBIB	CASQ2	ZMAT4	NFKBIL1	KDM4B	CKB	CSNK1A1	EXOG	FES	OTUB2	PGBD5	SCAND2P	INSR	AGL	MYL4	EGLN3	REL	FFAR3
C5	RPL19	SPTAN1	RPL31	KDSR	KLF5	CPVL	CNPY2	RPL36AL	ERAP2	RPS13	RPL7A	SEC31A	NSMF	CASP7	TMED2	RPS17	RPL38	EIF1B	SH3BP4	TBC1D4	MKNK2	SLC25A13	HOXC6	OSBP	SLPI	ACOT9	YY1AP1	SEC24C	NFIC	2021-09-08	RPL14	ME1	HNRNPDL	EEF2	FAM53C	ARL6IP4	BST2	TMEM9B	RPS4X	POLA1	MET	SLC7A1	PMPCB	PLA2G15	CTNNAL1	ERLIN1	THOC2	ZDHHC14	GMFB
C5ORF62	MAPKAPK5	ZNF45	PARP11	VPS13D	TPD52L2	CHTOP	R3HCC1L	EGLN1	CGRRF1	EIF5A2	DDX1	HINFP	KCTD20	ANAPC1	ZMYM1	VDAC1	USP7	ZNF131	RAP1A	SLC26A4	PHKA1	WDR48	RFX7	ZFX	LTF	PPP4R3A	TGFBR1	FOXN2	CD2AP	DLAT	PTPRB	ZNF189	ARL1	GNA13	ITCH	TANK	NDRG4	ARL5A	PJA1	ZKSCAN5	HSPA13	GPR63	QRSL1	ATF2	YIPF4	ICE2	ZNF432	ANGPT1	DNAJC10
C9ORF96	TUBA8	ETV3	TSPAN15	SLC9A1	PVRL3	TRIM36	EFR3B	DNAJC17	SYT5	STRN3	ME2	CDR1	KCNH6	PRKCQ	CNIH3	RIPK1	B3GNT4	YPEL5	GLRX	ATPAF2	SNCG	TNFRSF11A	LPCAT4	SEMA4F	LMBR1L	PARM1	STEAP1	MGST3	PTPRC	NTRK3	HIVEP2	COL4A2	PSEN2	KLHL22	N4BP3	ORAI2	C6orf47	CD6	SLC38A10	TMEM8B	ABHD17B	LYN	SEL1L	PLEKHF1	ARHGEF11	ABCB9	TAP1	ZNF394	OR12D2
CA1	ST7	SLC25A13	CWF19L1	KIF11	TERT	KDM1A	CIB1	ESD	NPM3	COPS8	MGAT2	MARCKS	MYRF	CTNNB1	RAD51D	PSMD10	2021-09-11	TUSC2	ADAM10	RACGAP1	PNPO	CCNA1	MRPS11	TMEM160	NFKB2	CAPZA1	TPX2	CNOT7	RFWD3	GNAI3	SELL	RRM1	SNRPC	FAM208B	EIF6	PSMD3	MYBL1	XRCC4	HSPA14	TRIAP1	FASTKD5	CBX3	TATDN2	PUS7	PHF11	MRPL23	MX1	FAM35A	MRTO4
CA12	VPS13C	TCP1	PTBP1	FKBP3	SKP1	ATRN	PAICS	RBM28	MKRN2	MAPKAP1	RBM3	HPRT1	RPP14	LSM3	LRRC16A	MRPS35	NUDT3	DOCK2	SUCLG2	TIMM23	SLK	YTHDC1	TBC1D5	RPA1	ANP32E	UBA2	SLC25A38	CASC3	RITA1	DCTD	ARHGEF6	CNOT7	NRN1	LARS2	COA1	RPP30	GRSF1	SCCPDH	VGLL4	MAK16	UBL3	TMEM33	LAMTOR3	SGCB	MLLT11	EIF6	WDR77	TMEM5	DHX15
CA14	SENP3	GLDC	POLR3K	VGLL4	WDR77	GIPC1	FOXC1	EIF5B	XPO1	UBL3	ANAPC15	CDK2	RCHY1	SNRPG	SPCS3	SEC23IP	RPL14	NAA50	ARMC7	MRPL42	PPIP5K2	GGH	NDUFC1	SPCS1	CBX3	ARPC1A	WDR82	KANSL2	ATP6V0E2	SLC20A1	C12orf10	HEATR3	PFDN2	HOXB7	TUBB	CNOT7	RRP8	CCNF	SNW1	EIF4B	LSM8	PPP4R1	DMTF1	CYFIP1	SNRNP25	POLA2	LSM2	NSL1	EIF4A3
CA2	HNRNPC	CUTC	CARKD	CASP4	RFC4	MBNL1	MPHOSPH9	THOC7	RRP8	KHDRBS1	DNAJC9	TUBB	IMPA1	EXOSC9	FAM216A	RPLP0	SETD3	COQ3	EHD4	NAV3	EXOSC7	POLR3G	SCP2	PRKAG1	C5orf30	TRA2B	USP1	CHTOP	GTF3A	POLR2G	EFCAB11	RPSA	LAMC1	TTC1	SUPT20H	DEFB1	RAB11A	ARL6IP1	SPAG5	SURF2	SRPRB	EED	GNG12	CDKN3	DKK1	LSM4	ST7	S100A11	ABCE1
CA4	HNRNPR	UBL4A	SRC	TIPIN	NEIL3	FKBP3	PSMC1	RNASET2	ORC2	C1orf174	FAM208B	SETD3	CTDSP1	CSNK1G2	ARL6IP1	MSL1	CLTA	SSNA1	RPP38	KHDRBS1	TSNAX	MSH6	PRPF39	ARPC1A	PTGES2	NIPA2	RCN1	SAC3D1	MBNL1	RUVBL2	SNW1	MIS18A	UTP18	SORBS3	SYNE1	UBR7	TMPO	NMI	PATZ1	SMC4	TRIAP1	LAMTOR3	HNRNPL	LRRC16A	SRPRB	TUBB4B	RAP1GDS1	MARCKS	COA1
CA5A	WDR3	NXT1	EBNA1BP2	POP4	DDT	CRY1	UQCRC1	PRDX3	MAK16	NCBP2	TOMM34	CGRRF1	TRMT112	NSL1	REEP5	NCBP1	CYCS	C14orf2	NDUFS1	ZBTB1	SORD	NPY	C4orf27	HSP90AA1	NDUFA3	BCAS2	SRPRB	DYNC1LI1	RSRC2	PLSCR1	HAT1	HUS1	CHMP7	AHSA1	SNRPD1	OXSM	ACADM	POP5	ACTR6	RABGGTB	FH	CAP1	GADD45GIP1	IFI6	GNG10	NEMF	MOAP1	SPATS2L	MTCH2
CA6	DNMT1	ITGB7	ANO2	CXorf57	AIM1	MAPK8IP1	ADAMTS6	KCNH6	ATP2B2	PLCL1	TMEM40	DENND6B	CD86	TSPAN2	COL3A1	NOTCH4	GNAI3	FABP6	HOMER3	RHOBTB1	HIST2H2BE	SLC20A2	NCAPD2	CD180	GSK3A	RIC3	CD74	TMA16	NLRP3	AMOT	ANKRD2	KMO	GPER1	HLA-DOA	KCNJ6	CASQ1	LRRK1	THY1	PAK7	IDH2	CIITA	KIAA1462	S100A5	CACNA1H	GRB7	RAB25	AKAP5	FHOD3	PRDM2
CA7	TXLNA	RBM14	ALG3	GNB2	TAF10	UTP11L	KCTD20	DHX15	PRSS23	AFG3L2	CD151	IBTK	TECR	EBNA1BP2	YBX1	CMC2	SEC23IP	PRDX1	TOMM34	RPA1	SLK	ATR	LSM8	TMED3	WBSCR22	NIPA2	ANXA5	CAMK2A	GGNBP2	VPS16	RPL12	TCERG1	PCM1	RPS2	GLI2	NUP62	MED1	BIRC5	PDCD6IP	ESR2	RPL28	MYCBP	SDHB	MRPS16	RPS19	RTN3	TMEM33	RWDD2B	POLR2G
CA9	HOXB6	PEX2	GFOD1	SIVA1	TOPORS	PLCB1	RAB3GAP1	SRC	IFT22	LSM12	DRAM1	PARPBP	HOXB5	DKFZP586I1420	TFAM	JCHAIN	RGS19	SNCAIP	IPO9	TAF1A	LIN7B	FGFR1OP	NUDT3	CSPP1	NEK3	HELLS	SP2	ICE2	EHD4	MSH2	WDR4	TMEM123	MCM9	MTM1	IKBKB	IGSF6	MIS18BP1	SMUG1	NARFL	CXorf57	FBXL14	GATA4	SNTB1	USP3	TPK1	GPALPP1	KPNA3	ANKRD49	RYK
CAB39	LYRM1	IL15	NCOR2	TMED2	NPDC1	ATP5G1	GOLT1B	ASAH1	DKK1	NUCKS1	ID2	IMPDH2	NQO1	NIT2	TIAL1	LYRM4	AGR2	PTX3	EXOSC9	HMGA2	FKBP3	TMEM100	PIGC	FGFR1	POLDIP2	PGD	SSBP1	FBXL4	SLC35D2	RASGRP1	SUV39H1	M6PR	BLVRB	FERMT2	SACM1L	BZW2	SNF8	CDC123	IBTK	MGST3	AKAP12	ANXA7	GLOD4	TRAK2	SORBS3	CTDNEP1	POLE2	ME2	PNMA1
CABIN1	RPS29	ASTN2	PAF1	PRPF4	WAPL	MINA	TFB2M	KIAA0907	RAE1	BMPR1A	AIMP2	RCN1	DRG1	PRPF39	HES1	TRIM28	MCM3	ESF1	LUC7L3	RNF7	TRIM32	PDCD2	TBRG4	HN1L	ERAL1	DHX15	POLR2I	CCR7	XPO1	MED4	MRPL15	TFDP1	CENPF	DYNLRB1	AXIN1	THOC7	WIF1	ERCC6L	CRLF3	DARS	GEMIN2	LETM1	STK24	CCND3	XPO6	HSPE1	PCID2	HAL	POLR2G
CACNA1A	RPLP1	ASCC3	SEC16A	SLIRP	ELF1	SDHB	NAA15	CHEK2	NPC2	NAP1L1	NDUFS8	HMGB2	FAM102A	HAUS4	PRMT1	RPS6KA1	PDHA1	AP2M1	DAG1	VGLL4	WDR6	ITPK1	LARP4	YTHDF2	ANXA6	ABCE1	ARL6IP4	LSM8	MAN2B2	KIF4A	AURKAIP1	FOXO4	LRBA	PRDX1	BAZ1A	GOLGA8A	HN1L	PRMT5	SCAF8	EXOSC9	AMD1	GLOD4	NCAPG2	DENR	POP5	TRIM32	RPS23	GNB2	TSPYL4
CACNA1B	C9orf16	IRAK1	SNX11	MPRIP	TEX264	MRPS27	PHKG2	HSP90AA1	CENPF	PEX16	ECHDC1	BDH2	IL33	ERGIC3	TMED3	RPSA	NAP1L1	PIK3IP1	SIGIRR	CCNI	RPL34	ZDHHC24	ZDHHC14	EIF3F	PNKP	DYNLRB1	ITPK1	C4orf27	TSPO	GTF2F1	LAMC2	COASY	IKBKB	ENDOG	JADE1	POP5	BTBD1	GRB14	DDX46	SNRPD3	RPS15A	COX4I1	SSRP1	MAP3K4	ASTN2	TFF3	ATP5A1	FKBP10	RPL14
CACNA1C	ARPC3	SLC39A4	PIP4K2A	ZNF330	PRPS2	POLR2F	ECHDC1	TPX2	IMPDH2	ECHS1	KRT10	SSBP1	WAS	LPGAT1	MOK	KIF2C	GNG5	SNAP25	POP5	SIAH2	RBBP4	SNF8	ERLIN1	TMEM5	CNOT1	MAP3K4	LSM6	CES1	SUCLG2	UNC119B	EIF4B	GLRX3	GNA11	PNN	BCLAF1	TBC1D16	MZT2A	SCYL3	THOC7	ASAP1	WDR12	ERGIC3	DEXI	COMMD4	MPRIP	BMI1	PHB	PEBP1	CSE1L
CACNA1D	LSM3	ACTN1	ALG5	SRSF7	SAV1	DUS1L	AGPAT1	SFPQ	FBXO9	SSFA2	MAPKAPK2	STIL	MELK	WDR6	PNN	AKAP8	CCNF	PITRM1	RBBP4	CCT8	LSG1	SF3B2	MYO10	PCNP	ZMIZ2	RNASEH2A	IL6ST	ZMYM4	DNAJC15	GTF2H5	LAMP2	HOXC6	NOL9	USF2	TMED1	GDPD5	ZDHHC7	TRAK2	EPRS	G3BP2	CAPN7	DDX5	ANKMY2	KIF2C	YBX1	KCNK1	TSPYL4	XPO1	PPM1H
CACNA1F	RARS	SOX10	ACAA1	BTBD1	IPO9	MRPL40	RAD54L2	PRKAG2	HMGA2	SPG11	SRSF4	TMEM51	CALB1	FAM120A	DARS2	AGO1	PARPBP	NUDT2	VWA9	GAR1	ZFP36L2	PDLIM3	EDAR	NFATC2IP	DDX31	OMG	PALB2	PPOX	TERF2	OBFC1	LGALS4	FHIT	AGPAT1	FTSJ3	DUOX2	CDH16	SMARCB1	IL13RA1	BCR	SNTB2	PLIN1	GREM1	TINAGL1	ZZZ3	RAD51AP1	SUPT3H	C10orf2	SMPD2	ALDH1B1
CACNA1G	WDR7	PTPRO	SLC14A1	CORT	CSNK2A2	CFAP44	ZNF696	HERPUD1	NPTX1	TBX2	PHKA1	CAMKV	TMEM63A	CHKB	FHOD3	TBXA2R	NF1	TBX1	SFRP4	CCNA1	HSPA1A	DGKA	SCN3B	MYO9A	DKK3	PROX1	DPF1	WDR46	LMO3	NARFL	DFNB31	IKBKE	CRHR1	PTPN6	DIXDC1	DYRK3	CRBN	TTLL7	AK5	RCBTB2	CASP10	AP3B2	E2F4	PAIP2B	AGFG2	SAP30L	SEMA6B	ABCF1	TRIM45
CACNA1H	POLA2	SLC35F6	TRIM44	IL7R	SIRT1	BANP	WDR82	PHF1	ZNF93	IL6ST	CCBL1	TCEB3	WBSCR22	CHMP7	TSPYL1	SLC25A37	BCLAF1	ITGAL	CAPN7	GLB1L	AKT3	OTUD4	AKAP8L	XPOT	ABHD2	TMEM161A	SLC16A3	SLC6A15	PDZRN3	CDC42EP2	KANK1	EPCAM	GLI2	EVA1B	CHPT1	SRPX	RGS7	UPF3A	TMX1	DENR	PHTF2	TULP4	PRPS2	RASSF1	PHF20	FAM102A	ERMP1	USP33	CASK
CACNA1I	NR1H2	DNASE1	SIRT2	PAXBP1	FOXF1	MTF2	ST7	RHOBTB2	PRX	CUX2	DHX8	MSMO1	RUFY1	GATA2	NFKB2	CALM3	ACTR5	RIN2	FNDC3A	SC5D	PCDH1	LIMD2	SNAP25	ARVCF	RAB4A	ACAA1	CCNA1	CENPO	ARID5B	TTLL7	USP5	FAM174B	DHCR7	MAP3K1	CD4	USP13	VPS13D	ROM1	CLTCL1	PLLP	RSBN1	FZD4	SAMD4B	PTPN6	TESK2	ANKMY2	USB1	ATXN1	CLCN6
CACNA1S	MRPL3	SFPQ	CRIP1	SF3B2	BRPF1	CTDSP1	CST3	NSA2	C14orf166	SUCLG2	ZYX	AMD1	TADA3	PHB	PROS1	UBE2E1	UBP1	OTUD4	CDKN3	SUV39H1	SDHB	TECR	SNRPD3	MGAT2	KRT10	GLG1	PTDSS1	MACROD1	NEK4	EFHD2	ATP5G1	HNRNPD	SORD	COLGALT1	AGR2	MRPL23	HNRNPK	WDR12	DUS1L	RPL39L	SAC3D1	XRCC5	DMTF1	CRTC3	MICALL1	TNFRSF10B	OXSM	ADO	HOXC6
CACNA2D1	TM9SF2	KIF2C	PIP4K2B	PSIP1	SERPINB6	MRPL17	GLB1	ZFAND1	FAM168B	PCNP	C14orf166	SNAPC5	MPRIP	GTF2E1	WDR82	SHQ1	VAPB	2021-03-07	SAC3D1	DNAAF2	SEC23IP	MED1	TM4SF1	WDR43	BTBD1	TRIP6	BBIP1	DENR	CRYL1	NAE1	FAM111A	C6orf62	RAB1A	ARHGEF10	TNFRSF10B	CXCL1	TRIM32	SERPINE2	PTDSS1	MAP3K4	B2M	RANBP6	G3BP2	RRAGA	FAM98A	IMP3	SRSF3	CYFIP1	NR2F2
CACNA2D2	TMEM11	RNF114	ZNF146	C8orf4	PAQR4	CMPK1	ACBD3	MAP2K5	GTF2IRD1	CARS2	SACM1L	COMMD4	SCCPDH	TNFRSF10B	GCN1	RRAGC	GALNT10	MUTYH	UBA2	RIC8B	ECHDC1	ZMAT3	BRD8	GDPD5	RAB1A	DDX54	WDR61	DUSP7	ZMYND8	ATOX1	SHCBP1	SLITRK5	PHTF2	PRKCZ	NUP43	PHGDH	CD320	CKAP5	AATF	FASTKD5	CLPTM1	PRKCH	S100A2	CNP	FOXJ3	CYTH1	PPP1R14B	STXBP1	CLTC
CACNA2D3	GALK2	IRAK3	INPP4A	FGD6	GRM5	PRDM2	HTR1E	DENND4C	PDE7B	PDE1C	SOX13	DLG2	LAMB4	ZNF154	ZNF529	STYK1	RALYL	ZNF426	THOC6	ROBO1	ZNF609	PRKX	ZNF654	FGFR2	GPNMB	CRYM	CADM3	CDH16	ZNF557	ZNF318	CWH43	TAF13	CRHR1	CD160	HOMER3	GFOD1	ARID3A	RPUSD2	KCNH6	PDE1B	SPATA7	ANKRD6	OGFOD2	GRIK2	MYO1D	IGSF9B	PKNOX2	AVPR1A	DBF4B
CACNB1	UBE2O	NFATC2IP	TOP3B	FBXL12	GFOD1	KIT	ZNF768	RAD52	TOPORS-AS1	NFATC4	IKZF1	DOHH	PIBF1	FOXI1	FRMPD4	SNPH	DTX2	HSPB3	APOM	CERK	CEBPD	LRP1	IDH3G	MR1	HEPH	TTLL4	ZKSCAN4	UGGT2	ABCA7	GNPAT	BZRAP1	C10orf95	IQSEC2	ZNF219	FANCA	MMP12	FMR1	ZNF232	ANKRD49	CD74	TRPM2	TAF1C	SERGEF	F13A1	H2AFV	SGTA	CRKL	CXCR4	STAR
CACNB2	SMC4	TUFM	CAPZA2	COASY	GALNT11	ANAPC13	MDN1	ZYX	WDR12	SUCLG2	DDX18	FAM120A	DNAJC15	NAV2	ARL6IP5	NPC2	TMEM168	ABHD2	SNRNP25	LSM8	NCAPG2	SSRP1	BRCA1	KIF2C	ASB9	ZMYM2	HLTF	MAP3K5	HNRNPD	PTCD3	IRAK1	IKZF1	CTDNEP1	ANAPC5	CYTH1	ATP6V0E2	PCNP	TBC1D4	FAM168B	GGCT	XPO6	FBXO9	CNPY2	LSG1	CSE1L	SLC25A46	ERGIC2	SYNE2	PEX11A
CACNB3	C2CD3	PLEKHA6	RCBTB2	MYCBP2	FGFR2	SAMD4B	SH2B1	GRM3	ITPR1	FANCA	IL7	SLC2A6	DENND5B	SULT1A2	KDM5C	DOC2A	METTL7A	MOG	HIRA	CUL7	PRODH	ITIH3	SSBP2	RAD54L2	APOL1	E2F1	CBFA2T2	GSDMB	GABRD	CADM3	CES1	DKFZP586I1420	FABP6	THRA	ZNF232	PLPPR1	MMP28	SH3BP5	NRGN	OGDH	ARHGAP33	DLG2	EOGT	ST18	RAD52	CD86	GART	RHBDL1	PACRG
CACNB4	C2CD3	PLEKHA6	RCBTB2	MYCBP2	FGFR2	SAMD4B	SH2B1	GRM3	ITPR1	FANCA	IL7	SLC2A6	DENND5B	SULT1A2	KDM5C	DOC2A	METTL7A	MOG	HIRA	CUL7	PRODH	ITIH3	SSBP2	RAD54L2	APOL1	E2F1	CBFA2T2	GSDMB	GABRD	CADM3	CES1	DKFZP586I1420	FABP6	THRA	ZNF232	PLPPR1	MMP28	SH3BP5	NRGN	OGDH	ARHGAP33	DLG2	EOGT	ST18	RAD52	CD86	GART	RHBDL1	PACRG
CACNG1	PHGDH	USP1	ORC2	ARID1A	CYTH1	ADCY3	SERPINE2	SLC27A2	SS18L2	SEC13	MED1	PEF1	MTCH2	TSPAN8	DOLK	GLOD4	ZNF318	ATOX1	GMFB	CLINT1	MAEA	RBM14	NCAPG2	ARL2	DYNC1H1	SNRPC	POLD2	C6orf62	ACBD3	NF2	MTMR4	LRRC59	C21orf33	SSFA2	ACSF2	TSPO	STX10	ADCY7	CLCN7	TYK2	HDAC1	NPC2	PPP2CA	STXBP1	BNIP3L	GSK3B	FERMT2	NECAP2	SETD5
CAD	AXIN1	AGGF1	SNX29P2	PRKCI	JMJD4	CCL20	SOX18	DOK3	POGLUT1	TGFBR1	SLC8A1	METTL16	HES1	PCDH12	LOC155060	ITPKB	TSPYL2	TANC2	SYNDIG1	PARP11	TAF1	SLC35D1	TJAP1	PSG2	BRD4	CASC5	USP49	TGFB1	CAB39L	ZC3H3	RIN3	ZSWIM1	TMC6	MAP3K7	FOXF2	HRASLS	SNCA	GPNMB	ASPHD1	ZNF654	CHMP1B	GPC1	GPER1	ITGB2	ZMYM1	NOTCH1	ZNF16	ZNF222	MUTYH
CALCOCO2	HAAO	C19orf66	TK2	GPR39	COL17A1	CBX7	BRINP1	TMEM204	CYP2D6	ITIH3	B3GALT4	STX7	CPPED1	C1orf50	HSPA6	IFI6	ARIH1	CCNA1	ARL4C	ORC3	PARP12	KCNA1	ZC3H4	WDR25	MAN1A1	KRT32	DDX58	SLC29A1	MRPL46	XPNPEP2	FMO5	CAST	APOL3	CYB5R4	ETV6	SLC26A10	FGD6	IL1B	DGKQ	TRIM52	PERP	ARSF	GABRB3	MOB3B	ESR2	WDR73	RNF122	LGALS9	GAREM1
CALM1	ATP6V1E1	CCNA1	PDLIM3	ACPP	MED17	RFPL2	DOK5	TRANK1	NLK	MAN2A1	VPS13B	MTMR1	HS3ST2	MMP1	FGFBP1	KIF16B	AP3D1	N4BP3	SORL1	VAV3	LMO3	PLPPR1	ACSL3	TBC1D12	RNF128	KCTD14	KIAA0753	CDK2	UNC50	GREM1	OPTN	RIN2	RPRD1A	P2RX7	IRAK3	ADAT1	UVRAG	PTGIR	VAMP1	RAB33A	ZNF623	IGSF1	UST	ACSL4	ASPM	MAP3K7CL	PPP3CB	SLC26A6	SPRED2
CALM2	LRRK1	TBL3	PIKFYVE	GDAP1L1	CXCR4	CAMK1	CHD5	CDKN1C	ZBTB7B	ZNF609	LRFN3	PAXBP1	ZDHHC13	ANKRD36	PICK1	LMNB2	MTOR	TNRC6B	EDRF1	ORC1	KIAA1107	ZNF767P	RPGRIP1L	ZNF215	EHD3	STK19	MAP7	THOP1	BEND5	MPZL2	ST3GAL2	RAB3A	PTPRK	CCL2	KCTD15	GNPTAB	ST6GAL1	KDR	SNCB	ECI1	PTPN4	CLDN4	MTMR14	SLC22A17	FAM189A2	HAUS3	ARHGEF7	KIAA1551	ZNF83
CALML6	NPLOC4	HMGCS1	NAA50	KHDRBS1	BLMH	GMFB	CDK6	STRA13	TPM1	S100A11	DEK	DLGAP5	NDUFA3	CSGALNACT1	LDHA	RNFT2	PHB	HPRT1	PPM1H	NUP54	CDC25B	EHD1	ELOVL2	TDG	RPS15A	KIF14	SRP72	C8orf4	SUB1	CRIP1	USF2	NIPSNAP1	SRP54	HNRNPK	LEPR	PRKAR2A	GNA11	MBD2	DEFB1	SPTBN1	PROM1	ENO1	TECR	CDC42	USP7	SNRPD1	TSPYL1	CTPS1	TUBG1
CALR	PIAS1	SIAH1	VPS37C	OBFC1	ARSB	KIAA1324	DNAJB9	PTPRT	TCF7L2	SCMH1	ATP1A3	GTPBP2	KIAA1644	CDKL3	XK	COLQ	HIST1H2AI	ANKMY2	MAFF	HCLS1	FAM212B	ZKSCAN7	SLC8A2	ARMCX3	SERTAD2	TBC1D17	TSPYL2	CDKN2A	ARHGEF3	ARHGAP33	PNPLA4	KITLG	PNRC1	DYNLT3	TTLL1	ARMCX1	ZNF652	ADGRE5	LAX1	TACC2	SVIL	CHMP1B	FAM63B	CAPN1	CCDC170	A2M	SDF4	ITGA10	AMBRA1
CALU	MICALL1	SLC35C2	CCDC59	RPS13	C12orf10	MCAT	QARS	GRPEL1	TALDO1	RPS2	POLR2G	GMFB	MPP5	GNG12	S100A13	STK24	LTF	MKRN2	ARFGAP2	RAB11A	RPL18	GOLGA7	MED4	RCHY1	NBAS	SFXN1	PFKL	PARL	NELFB	IST1	RACGAP1	GLRX3	RDH11	IP6K2	UBE2D3	TSPYL1	ZNF629	FAM32A	LETMD1	SCAF11	STAG2	PTPN12	RPP40	ARL6IP4	ILK	SNRNP70	PGD	KHDRBS1	PPP1CC
CALY	CTNND1	PKI55	AIM1	ZNF395	GMPR	MLLT4-AS1	MED12	LRRK1	UTRN	CADM1	RGCC	BNC1	NIPAL3	PAPD7	CNTRL	FZD4	ADAM11	PIAS4	CHST15	SERPINB13	MED22	COL1A2	TP73	HSPB3	CECR1	SCNN1A	CWH43	TREM2	SLC28A3	ALOX12	ZNF22	LRRC32	VWA5A	MAN2A1	TRIB3	RARG	GTF3C5	ZNF117	CTNNBIP1	ANKFY1	VAMP1	POF1B	N4BP3	NREP	ATP2B2	PPP1R3C	IFNAR1	MTMR11	SBNO2
CAMK1	TMC5	MAN2B1	DNAJC1	IQGAP2	ST6GALNAC4	RPL8	FBLN5	TMEM50A	NPTN	CLPP	APLP2	WWTR1	NDUFS3	OBSL1	CTSZ	TBC1D31	OAS3	PPIC	NDEL1	POMGNT1	SLC35F2	FMNL1	TRIM9	PFDN4	MON2	ZNF652	PICALM	LEPR	SP110	COMMD3	NSMAF	HRH1	TLK1	TEX264	RHEB	GDI1	FAH	LYN	CSF3	COPS6	NPEPPS	ALOX5AP	ABHD4	SERINC1	PHACTR2	INPP4B	SLC22A5	ZBTB11	NT5C
CAMK2A	GSTM4	PANX1	IL36RN	CCR4	ETV7	ARID3A	KRT76	CDH9	PTAFR	KLK1	GPR85	C17orf53	NXPH4	LRRN2	TULP3	CARD14	GPR87	PDE4A	ADM2	MAPK8IP2	HLA-DRA	ANGPTL2	TOM1L2	RAB11B	CSNK1G1	TBXA2R	IL1B	GCK	MOB3B	FAM63B	HYAL1	GAB1	RNF43	CDADC1	INA	ATP11B	TERT	DGKQ	SEZ6L	PTPRO	PWAR5	KCNV1	NCS1	RAD1	CASP10	CASP1	CCL20	SLC8A2	ELMO1
CAMK2D	MYCL	CMA1	MAGI2	FZD1	PRAMEF10	CDH9	GCKR	SSPN	PRKAB2	POPDC2	PLVAP	ORM1	GNAQ	RAPGEF4	TRPM1	ZNRD1-AS1	NRDE2	PNRC1	RIT2	GRK4	ZNF280D	TMOD2	PTPRC	PTK2B	CD7	MOB3B	CLEC7A	VIL1	PLEKHG6	KERA	DLGAP1	FBXL7	HIGD1B	SOSTDC1	MAPKAPK5	ADCK3	KLHL9	FGL2	WNT6	STXBP5L	ARMCX4	GRTP1	KCNAB3	GRIK4	CLDN5	KLF3	ASB8	CROCCP3	KCND2
CAMKK1	BLM	VDAC1	GYG1	KLHDC10	NKX3-1	MTMR2	RAB11FIP5	MAP3K6	MLC1	SNX24	CAD	NUP188	HABP4	PFAS	RNF10	AES	MORC4	BRE	TSN	NELFA	SCAP	ARHGAP10	SRRT	PDSS2	ZCCHC24	CTIF	MYO1E	LARS	SLC5A6	MAN2B2	AEN	UBAP1	CCL18	CHSY1	IP6K1	RELB	POLDIP2	GALNT11	SFMBT1	INTS3	GGCT	EGFR	CDK12	GRPEL1	TADA3	CCND1	TXLNA	SCAMP3	ANP32B
CAMKK2	RBM6	FGR	MARK2	LINC01278	UBTD1	DPEP2	SBNO2	LMO1	HERC6	MICAL3	CLCN4	FEM1B	ZEB1	TPSAB1	ITGB4	CDK6	RGL2	SMYD5	TSC22D3	SLCO4A1	ADAMTS3	NPAS2	ME3	SHARPIN	WDTC1	BIN2	CREB5	MAP4	POMGNT1	MUC5B	SBF1	BCL7B	PIGR	CCDC130	NF2	RANBP3	C1orf21	TSN	PTN	WBP2	DGCR9	TBC1D17	USP24	ARSA	ADAM15	GUSB	PRKCA	ZNF692	NFAT5
CAND2	NTHL1	USP16	GADD45GIP1	CHTOP	FKBP11	2021-03-07	RNF8	TARBP1	PSMA4	HPS5	XPO1	ZBTB32	SPAG7	NAPA	UCK2	PSME2	C11orf24	BANK1	KEAP1	CUTC	NT5C	GLRX2	PAM16	TPD52L2	LRPPRC	PANK2	ZNF518A	POSTN	HEXB	NOSIP	DDX46	LTBP3	URI1	COIL	RPL26L1	PDE4DIP	NDUFAB1	CEP76	RIF1	RAD23A	POFUT1	FAM35A	PURA	PDGFA	NEDD4	PSMB3	TASP1	PRKAG2	POLE2
CANT1	MAT2B	EIF2S2	TMEM100	LRRC20	LAPTM4B	BDH2	RBBP5	TSC22D1	TMX4	IGF2BP3	SSFA2	SEH1L	SEC23A	SDF2	CUL2	C1GALT1C1	TMEM33	YAF2	CREB3	SMC4	ZW10	PDLIM2	CCT7	ATRAID	RPL19	CAPZA1	POLR2C	NFU1	TMEM5	WIF1	RPL27	CKS2	PIGC	MICA	VEZF1	BBIP1	RHOC	SNX17	ARPC2	PECR	ECHDC1	TSPAN6	HPRT1	MYLK	PRKAG2	DDX50	ESD	TMEM14B	CYP20A1
CAPG	HIC1	ZCCHC6	ELAVL4	IFT140	PLCH2	ZNF343	RASL12	AXIN1	KLHL12	PLA2G2A	CBLB	GGT5	NR1H2	CSF1R	ACSM5	RGP1	GPR4	WDR25	CCRL2	BACH1	SNAPC2	GAL	SLC6A9	EFNB1	RAB17	PTPRR	TEF	GRAP	ZHX2	LILRB4	LHFPL2	BCL2L10	ITSN2	ANGPTL4	RHBG	ADARB2	FRYL	RAP2A	DNAJB5	EGR1	HK2	PML	ATPAF2	C8orf44	FRS2	KIDINS220	NCBP2	SURF2	LLGL1
CAPN1	EPHX3	PREPL	UMPS	NR3C1	TCERG1	AOX1	GATAD1	PIP5K1B	SNCA	LAMP2	SLC48A1	ZNF106	DMXL1	SLC9A6	MSMO1	RFC3	ZNF202	PAXBP1	TBC1D13	MDN1	CTSV	NSMAF	MLLT3	CLCA2	EVC	FAM193A	ZNF280D	KLHL9	RPL39L	TBC1D9	FEN1	MFSD5	ANXA3	PPP6C	PPP1R15A	SUPT16H	ITFG1	TRMT61B	TIPARP	CSTB	BCAP31	CPVL	C20orf24	ZNF263	CDK5R1	HOXB6	PCTP	REXO2	SLC25A32
CAPNS1	PON3	TRMT2A	RNFT1	RPS15A	ZNF222	OSTF1	TFPT	ZNF35	HLA-DQA1	AP5S1	RPS6KB1	SMUG1	RPS3A	MCOLN1	CDC16	PRPSAP2	HIGD1A	ACYP1	CASP1	ZNF419	NSUN5	IFT81	BTD	POLR2K	THUMPD2	HLA-DOB	N4BP1	SNRNP35	ATP10D	DDRGK1	CHRD	PPIL2	SGTA	MAL	GGA3	MYOC	TPPP3	CDCA4	FNDC3A	MYDGF	IFT46	C2orf54	CLIC3	SMNDC1	ATIC	EFHC1	HAX1	DDX1	MRPL19
CAPNS2	SLC35C1	CCL18	CCL2	SPAG1	LYST	TMEM57	ITPR1	LIN7B	MTM1	LRIG2	GRK5	ABCF1	FKBP11	PTS	FRK	CYTIP	EPM2A	FOXO4	MCOLN1	EMP1	SSBP2	STK19	LPXN	PLXNA3	CTC1	TMEM214	EDC3	INSR	ZFAND5	MALT1	PANK2	AKAP9	OLAH	SLC7A7	MAU2	CSRNP2	ZNF215	ITGB1BP1	SMURF1	CYP20A1	ISG20	CAMK2A	ARCN1	UBFD1	TM9SF2	TMEM187	SIDT1	GOLT1B	BHLHE41
CAPSL	FASTKD3	RBM25	DLGAP5	GNE	GUSB	HNRNPF	EVA1B	MRPL9	RNMT	PIP4K2B	TWSG1	VGLL4	GTSE1	ZNF451	STIL	TCOF1	ECT2	POLA2	TTK	BRD8	USP33	SUPT16H	DDX23	GMFB	RPAP3	ANKRD10	STX10	TNFRSF12A	MAK16	PRPF39	DNAJC9	LSM4	PPIH	PLIN3	TRIM28	EXOSC9	TMCO3	CNN3	CDH2	ARAP3	KIF4A	FBXO11	TFDP1	TMED1	RBM42	WDR1	SNRNP40	TRIP10	FAM32A
CARD10	PLA2G15	BACE1	IARS	KIFC1	CBFB	CDH2	CBX5	PDGFA	EBP	P3H4	DCLRE1A	ZDHHC17	VLDLR	TRIM32	FANCI	RABGAP1	CKS1B	SSX2IP	GSTP1	METTL5	TCFL5	TGDS	ADO	TXNDC15	CAMKK2	NFYB	CD320	WDR3	LSM8	SRR	NUDT1	ETV5	PJA2	MRPL16	SORD	KDELR2	PPME1	CDC23	SLC39A6	ZWINT	NUP37	NEMP1	TSPAN3	PPM1H	POLR3K	CENPE	CASP7	ZCCHC8	PAAF1
CARD9	TF	SPOCK2	STS	GPATCH1	CCL5	AADAC	LY6G5C	HPGDS	BIN2	CP	GCNT3	RAB1A	NCSTN	KAT2B	CLEC16A	CCL20	KCNQ1	MGAT4A	PSMB9	ZBP1	ANKRD36	APOL1	KALRN	RNFT1	YIPF6	STK17B	CALCOCO2	TXNRD1	PSG2	FAM20B	PRKAB2	BTN3A1	NR3C1	HDC	P2RX4	VPS37C	SLC25A14	FTH1	ARHGAP24	NCF2	GLRX	PCSK5	NBPF10	ITSN2	CASK	TRAF6	RIT1	SERTAD3	CHST15
CARS	DEPTOR	ARHGEF11	BOLA1	SPN	DHRS7	NCOA2	RNF24	HSF1	ARHGAP24	FHL5	ADARB2	HERC6	TTF2	SPATA7	GAD2	ADAT1	CEP131	ADTRP	CYP3A5	COL17A1	HMGN5	ZNF623	RNF115	DDIT4	LLGL1	ABCC9	MGAT4C	MAPKAPK5-AS1	COL14A1	SERPINA5	LPCAT4	ADRB1	ADAMTSL2	MBD4	CBLN1	FGD1	THAP9-AS1	KCNIP2	CLEC16A	FLT1	MXD1	SOX3	HS6ST1	ADAMTSL3	DLG4	KLF2	NDST3	OGN	SNX27
CASC3	EIF4EBP1	FAH	UGGT1	GMDS	PTPRH	ACSL6	PPP3CC	RNF220	TMEM168	WBSCR16	EML2	RAB5A	PPP2R5A	ZMYND8	HSD11B1	MLANA	AMPD3	STK10	USP7	TAZ	TXNRD1	CACTIN	DPH2	TNFAIP6	PHYH	LARS	PPP1R11	INTS9	EDEM2	LRIF1	VIPAS39	CLIC4	CECR1	PLEC	ALKBH1	RNMTL1	GDPD2	CAMK2A	BIRC3	AGPAT2	ZCCHC6	NPC1	DNAJC11	C11orf24	CLUH	GRN	ALDH6A1	APOLD1	ANAPC5
CASK	KIF14	SNUPN	TMOD3	SAP30	POLR2H	CDKAL1	PAICS	MYC	RBM14	CXCL2	SRSF3	SORBS3	B4GAT1	HSPD1	EIF3E	TRIP13	SKP2	CDKN3	ALDOC	APPL1	SEMA4D	PEX10	CHPT1	RRP15	UBE2V2	PTGES3	ATP5J2	SF3A1	DNMT3B	TSN	PDCD2	IMP3	SF3B3	E2F6	PTP4A2	SHQ1	AHCY	LSM3	TFB2M	DENR	MRPL12	UBE2E1	SLC26A2	RAB5C	ZNHIT3	GPATCH8	NUP205	ECI2	ITGB5
CASP1	HPR	PRPF6	PLCG2	RAD51C	SH3BP5	TTLL5	ASIC1	B4GALT2	BLK	FGFR4	LPAR2	ADRA2C	PLGRKT	PRMT7	AGO2	TRMT61A	SRR	NIP7	SLC2A8	PARPBP	SIVA1	TF	CAB39L	NFIB	ADGRG2	SLC28A3	PPOX	USP19	MLH1	ARC	CEP70	TMEM43	PEX11A	THAP11	MYO5C	SCARA3	ITM2C	CTDP1	LOC81691	NF2	RNF144A	ATG4A	RMDN1	HLA-DPA1	CREB1	BID	PLLP	TFCP2L1	GALNS
CASP10	ACBD3	NME3	COX11	HDAC2	SMARCE1	SEC61G	COCH	NIPSNAP1	REPIN1	HN1	PRKAG2	STXBP1	MBNL2	CUL4B	TBC1D4	ZKSCAN1	B4GAT1	MALT1	SGSH	ARFIP1	SNRPB	ZEB2	TUBB	MPG	TBC1D16	ZFP64	SLC9A3R1	GMFB	ADCY7	CDK19	FZD7	RHOC	MET	STUB1	PCM1	RPH3AL	IQCG	GNG10	SFXN1	AK1	BAG5	CA12	BDH2	UGCG	ARPC1B	SYDE1	PHKB	CTNNAL1	CCL21
CASP14	KLHL9	NPL	EGFL6	MYBL1	SCN3A	HIVEP1	CDH1	LOC155060	C1orf27	LEP	FRMPD4	FOXD2	PIK3IP1	HPSE	ETV7	TESK2	ZNF224	HLA-DRA	OR10H3	KIAA1107	MYO5A	RGS16	IKZF2	KIAA0556	LZTR1	MOCS1	ASPN	KCNH6	P2RX7	GNA13	LATS1	CPA4	BSDC1	KIAA0141	TUBB2A	UPB1	BMX	PCDHA9	GJA5	GRM1	SCARF1	SZT2	SARDH	DCAF4	HS2ST1	MYT1	GRAMD1C	FBXL18	GABRB1
CASP3	POSTN	PFDN5	ARID4B	MNDA	LYZ	TDP2	C1orf54	CD58	ITGA2	SERPINA1	PTDSS1	VWA9	TRIM33	MRPS33	ADRB2	CYTH2	DGCR8	NEO1	MT1F	PKIA	SEC24B	CLCN2	CREG1	PPP1R26	KLHL18	KNOP1	TMEM110	STAT1	RWDD3	CCND2	PTTG1	EMC7	DIAPH2	COA4	PPIH	ZNF12	CMPK1	SNTB1	FEZ1	PSMC3	ACOT13	B4GALT3	EMC3	MNX1	KLHL23	DNAJA2	HHEX	TAF5L	FOS
CASP4	REEP4	MYCBP	SIDT2	PSMG1	ZMPSTE24	SHOC2	GTPBP4	RBM28	GTDC1	GTF3C1	AURKA	KIF2C	BRF2	DKC1	RPL28	AMDHD2	HMGN1	RPL41	DCPS	PPME1	PABPC4	PPIA	ZC3H15	PIN1	RPS12	MYO1C	CYTH1	TOMM40	CCL5	RBM25	EMD	ALG8	RPA1	PPP2R5A	REPIN1	UTP3	RPLP2	TMEM110	CDC37	SPAG9	RPL31	DHRS7	IDE	HMOX1	HSPB1	RPL27A	GID8	ATP5B	SUPT16H
CASP6	ADAP1	LRCH3	PILRA	FBXL7	BACH1	IQSEC3	PTGIR	ALPK1	NUAK1	PTK6	NLGN4Y	TGFB2	PRR15L	FRAT1	ATRX	FGFR2	GPER1	CCDC121	KCNAB1	AGO4	PDZD2	PPP1R3A	CTIF	ECM2	SMAD5-AS1	ACTG2	NPIPB3	ARFGEF1	TRPS1	DYNC1I1	GRM5	ASGR1	MAP4K3	MICAL2	LAD1	NIPSNAP3B	DIO1	ZNF142	CUEDC1	FRMPD4	ITGA5	SULT1E1	TMEM159	KIAA0753	C1RL	GNRH1	ADAM19	GPR22	MEGF6
CASP7	RGS19	STC1	GPR162	FEZ2	TTC17	HERC1	MLLT11	FCGR2B	CDH18	DLK2	HTR1E	ARMCX4	ANK2	GPSM3	ATP2B2	LRRC2	HOXA2	MAGI2	MLLT4-AS1	MYO5C	ZNF10	DKK3	GRAP	CTAGE5	GNAZ	OSBPL2	SLC14A2	CA11	RB1	CPNE6	CALCRL	MYT1	ZNF667	LGR4	GMFG	PHYHIP	TGFB3	TMEM257	CLSTN3	RBP4	MAP3K13	N4BP3	C2CD2	ZNF117	ADRA2C	AFF4	ELL	ERO1A	NHLH1
CASP8	FOLR3	CLEC5A	LLGL1	TTK	KCNQ2	SUSD4	CA4	GFI1	PGP	HDHD3	B3GNT3	RASL10A	KIF21B	GOSR2	CLEC7A	IFITM1	AIDA	TBX21	TIMM50	CINP	DHX35	TGIF2	MOCS1	FPR1	COL3A1	KIF18B	TCF3	STAT3	TAF1A	ADRBK1	CLUL1	LTB	CDON	SCN4A	ACAN	MYBL1	EIF2D	NFRKB	ADAM11	GPD1	ARHGEF16	PDGFB	C1orf109	DRG2	CPTP	BLK	ANO2	GNA15	RHCE
CASP9	RMI1	DHCR7	RPL12	CCNA2	TUBB4B	F12	TDP1	PXMP2	RDH11	STX16	AAGAB	TMEM258	XPO6	CENPF	SCARB1	MTCH2	PRPS2	OXSR1	ACOT7	IMPDH1	ATP5S	ARPC5	SRSF5	LTBP3	ACLY	NCOR2	APRT	FAM63A	BEX1	RAD9A	YIF1A	PDCD6IP	RNASET2	MRPS31	FAM216A	CKS1B	GANAB	SRRM1	CHMP2B	LPL	IFRD2	NUP62	ACTN1	BTN3A2	MSH6	SERPINB6	CSK	AMD1	HNRNPD
CAST	C12orf4	RARS	SELE	NR1H3	LHFPL2	LIMK2	KIF13B	LRP5L	NCK2	MED23	YBX1	MALT1	ABCD4	DDIT3	FTSJ3	IGF2BP3	SLC31A2	C1orf112	TIMM23	INTS12	GAR1	NT5E	ROM1	CXCL5	GPX3	GK	BECN1	CEPT1	DOHH	PRPS2	DCTD	DUSP6	KLF7	VAMP7	FLAD1	PPARG	CTSL	TNFRSF10C	GPATCH1	FBXO46	TMEM185B	PDCL	STAB1	RNF220	TMEM41B	PVR	BMP2	CACNA2D1	ZNF217
CAT	ELMO2	TTBK2	SLC10A3	DDX42	NCOA2	CCDC170	USP36	PPP1R37	DGKQ	EPHB1	LHX2	RNF19B	PPP2R3B	PSKH1	MAK	GPATCH2L	TRO	PLA2G4C	ARID5A	TMEM259	INPP5E	RNF44	UVRAG	ZNF671	WDR47	MED12	CAPN11	ZC3H3	ARHGAP4	DAPP1	HERC2	DAGLA	DENND3	CFAP44	BTG3	DCAF4	ZNF669	KCNA1	NSG1	GPR37	SUPV3L1	TGIF2	FOS	GPR161	CRB1	RPS6KA6	LRP12	KLHL36	CORO1A
CATSPER1	CA4	WFDC1	DCAF4	PPIL2	TUBA8	DDX31	AMT	MAN1A2	TSNAXIP1	KLF9	LRFN3	TCFL5	DNAJC28	ARMCX4	ITPKA	SLC6A9	PEX5L	KHDRBS2	CHM	PAWR	KALRN	DLEC1	DMPK	KCNB1	CNNM2	TEF	GRIK4	SCN4A	LRRN2	KCNA1	LUZP1	KCNV1	ITGA8	RAPGEF3	POM121	OLAH	GPR132	RFXAP	RABIF	DOC2A	EGF	KCNA5	RHBDL1	LRRC32	SPRYD7	PLEKHG6	MPPED1	STYK1	RUNX2
CATSPER2	CA4	WFDC1	DCAF4	PPIL2	TUBA8	DDX31	AMT	MAN1A2	TSNAXIP1	KLF9	LRFN3	TCFL5	DNAJC28	ARMCX4	ITPKA	SLC6A9	PEX5L	KHDRBS2	CHM	PAWR	KALRN	DLEC1	DMPK	KCNB1	CNNM2	TEF	GRIK4	SCN4A	LRRN2	KCNA1	LUZP1	KCNV1	ITGA8	RAPGEF3	POM121	OLAH	GPR132	RFXAP	RABIF	DOC2A	EGF	KCNA5	RHBDL1	LRRC32	SPRYD7	PLEKHG6	MPPED1	STYK1	RUNX2
CATSPER3	CA4	WFDC1	DCAF4	PPIL2	TUBA8	DDX31	AMT	MAN1A2	TSNAXIP1	KLF9	LRFN3	TCFL5	DNAJC28	ARMCX4	ITPKA	SLC6A9	PEX5L	KHDRBS2	CHM	PAWR	KALRN	DLEC1	DMPK	KCNB1	CNNM2	TEF	GRIK4	SCN4A	LRRN2	KCNA1	LUZP1	KCNV1	ITGA8	RAPGEF3	POM121	OLAH	GPR132	RFXAP	RABIF	DOC2A	EGF	KCNA5	RHBDL1	LRRC32	SPRYD7	PLEKHG6	MPPED1	STYK1	RUNX2
CATSPER4	CA4	WFDC1	DCAF4	PPIL2	TUBA8	DDX31	AMT	MAN1A2	TSNAXIP1	KLF9	LRFN3	TCFL5	DNAJC28	ARMCX4	ITPKA	SLC6A9	PEX5L	KHDRBS2	CHM	PAWR	KALRN	DLEC1	DMPK	KCNB1	CNNM2	TEF	GRIK4	SCN4A	LRRN2	KCNA1	LUZP1	KCNV1	ITGA8	RAPGEF3	POM121	OLAH	GPR132	RFXAP	RABIF	DOC2A	EGF	KCNA5	RHBDL1	LRRC32	SPRYD7	PLEKHG6	MPPED1	STYK1	RUNX2
CBFA2T3	ZNF711	PCK1	APOBR	ERN1	ACSS3	MTUS2	SNAP25	AP4E1	SNHG20	DGKQ	ZNF839	SSX7	DCAF16	SNAI1	TMEM35	PRKCQ	MGAT4C	PLCH2	KCNC4	SCN3B	GSTM4	IL10	NR6A1	WRAP73	CACNA1C	ZSWIM1	FBXL6	PPP1R37	DHX35	PVRL1	ORAI2	N4BP2L1	KCNN3	CEP104	KATNB1	ST18	ZNF442	CDH9	MRAS	PEX26	CACNA1I	TMEM8B	GPR176	TMLHE	PTPRF	GABRG3	EMSY	SERPINB13	PRAMEF10
CBFB	MIR22HG	FRYL	CD99	PDCD4	MBTPS2	C16orf62	TPP1	SIRPA	MIA3	RAB6A	ANXA10	ST18	DNAJC16	WBP4	CHST15	SEC61G	COPA	NPTN	KDR	CCDC186	ARSD	UPB1	CRYAB	CDIP1	INPP5A	ZDHHC3	PLAGL1	STK19	NBEAL2	TRMT2B	NDUFA5	ELAVL2	TNN	KIF17	SLC12A4	ACKR3	PRX	MB	CDO1	TNFRSF25	GABARAPL2	GPC1	NINJ1	TMEM127	GALNS	MBTD1	FCRL2	TTC39A	NRXN3
CBLB	PSMA3	TIMM9	ERI2	LGMN	AKAP8	QDPR	SCD	TARBP1	RPS8	LLGL2	PRC1	CXorf40B	ASXL2	ANP32B	SLK	ENPP1	ARFIP2	INPP4B	PSMD10	SLC35A5	EIF4A3	COX5A	DBF4	HOXB7	B4GALT4	MRPS30	ACTR6	ZNF185	YTHDF2	SSBP1	KIF2C	NPR3	TEX10	CDR2	ATF1	HSPB8	RFK	CHRDL1	UBN1	PGK1	MCFD2	LAMP2	C1GALT1C1	ANKRD17	SLC15A2	TSC22D2	TCAF1	TMEM97	KANK2
CBR1	LIPA	PFKL	CD68	GAS1	TP53BP2	FGFR1OP	BAALC	DNPEP	NCL	GLUL	PEX5	BAG5	AZI2	PPBP	TGIF1	KDM4D	OAS2	HLA-C	GCH1	DNAJC7	FHL5	SLC6A1	HSD17B2	MLST8	TEAD4	SLC29A2	MRTO4	XYLT1	HSD11B1	NDP	PPIF	CHST7	CAPRIN2	C12orf49	EMP1	LARS	STXBP3	SWAP70	COMMD8	PIAS2	NOTCH2NL	MRPL12	GLUD2	F2R	TMEM50A	SLC29A3	FBXL4	DDX42	ABCD4
CBR3	IGF2R	RAPSN	CLIC2	CCR2	DLG3	HYOU1	PLXNB2	PLXNA1	FAM155A	LILRB5	ZNF343	ST8SIA5	SLC26A10	EXT1	ZNF460	FRMPD4	RDH5	SLC9A7	MID2	USP49	CEP162	PTPRO	LRP12	SPRYD7	RYR2	IFT122	TUG1	FAM20B	MAPRE3	MCOLN3	NPHP4	PARK2	TRAF3IP3	PPP1R13B	RBM41	MFSD6	DUSP8	SETDB1	ZNF204P	ADTRP	N4BP3	PRSS16	ZDHHC17	DIS3	KLF13	MOSPD1	TAF13	MROH7	CDH20
CBS	NIT1	MTHFD2L	JAK3	ADAM22	CSNK1G1	ANK3	MBTD1	RAB27A	SRPK3	KMO	IL23A	NOCT	ALOXE3	CLEC5A	CNGA1	CFAP74	RNF125	TMEM242	OPLAH	MAPRE2	ZNF415	SSX7	CHD5	MYOZ2	DMD	GPRASP1	RAB26	GAB2	KCNMB2	SLC6A12	SLC28A3	HIVEP1	ZNF264	GPLD1	ARMCX1	RBKS	GLS2	MAU2	SLC14A2	ZNF222	ITGAX	UNC5C	ANKRD2	NHLH1	PANX1	BSN	SGCA	CACNG2	NOL4
CBX4	TSSC4	WSB2	PTPN12	CLP1	HIST1H2BH	SF3B4	PXDC1	CIB2	CTNNAL1	TIMM17B	PMP22	NIPSNAP1	LAMB3	DDAH2	RAB4A	NOS3	FDFT1	FBRS	ICMT	ERGIC3	TMEM106C	DAPK3	HFE	INPP1	TTC38	PPP4C	CDCA4	SLC37A4	SFN	TSTA3	ASCC2	TNFSF9	HSD17B11	ACTN1	IER5	ACAA1	KXD1	ACTB	TUBGCP2	DDX56	GPX4	C9orf40	GAS1	KCTD2	SSNA1	UROD	SPATA20	MLLT11	SLC31A2
CBX6	PTPRE	ST3GAL5	INSR	NAV2	BMP5	MATN1	SLCO1A2	CEP162	VGF	ZNF415	SH3BGR	ATP7A	PLEKHA6	ERG	C9orf9	MILR1	ST18	CREB1	RXRG	NCAM1	CXCL2	CDH15	CITED1	ANO2	CLTCL1	PIGR	TCN2	MSRA	ZNF112	RAB4B	ADPRH	PDE6B	HERC6	TRIM45	GPR107	DTX3	MTMR3	CTAGE9	FAM149B1	LRRC41	ARVCF	STK19	DYRK4	ERC1	SLC20A2	STAU2	RAD51D	OPRL1	UGT8
CBX7	HSP90AB1	GAS1	NOLC1	RHOT1	SEC23IP	ADCY3	APMAP	SNRPC	CD59	EIF3I	RNMT	CHPT1	KPNA2	RPP38	COX7A2	CMPK1	SELL	ANXA5	GMFB	ARPC5	UFM1	C2CD2	MRPS7	TMEM11	RPS3A	PSMC6	HNRNPD	MRPL42	B4GALT5	AK2	TPX2	CBR3	ARF4	CTR9	SLIRP	DKC1	RPL26L1	CCT3	PSMA3	CPVL	COPS6	CNIH3	DNAJA1	CDC123	PPP1R12A	KRR1	FAM57A	ERLIN1	RNASEH2A
CCBL1	EDAR	SPTLC2	RCOR1	MRPL23	EIF2AK2	AHCY	RNF141	SMAD3	F8	UBE2D2	GALC	EFCAB14	SSR4	RPL26	MYC	POPDC3	ETS2	GABPB1	PRKD3	MRC2	ARHGEF10	CDKAL1	SVEP1	ERI3	2021-09-11	NCL	ELL2	LIMA1	DMTF1	SYNCRIP	XPO7	LSM6	DLG5	NCK2	INTS3	IMPACT	RCHY1	FGF1	ATIC	NAP1L1	BEX1	SRSF7	PSAT1	CTNNAL1	PSMD12	ARFGEF2	OSBPL1A	PCNP	SLC16A1
CCDC85B	USP8	AFG3L2	SUN1	HNRNPH1	GMDS	GRB10	NIPA2	PMS2P3	SEC11A	TMEM147	AMMECR1	SLC25A44	CYTH1	CCT3	NDUFC1	EFNB2	PTCH1	ARPC1B	TRIO	RPS6KA1	SOAT1	DLAT	GALNT2	ICMT	NPTN	GLG1	MXD4	BCAS3	AP1S2	COX6B1	NELFA	SAE1	KMT5A	ASTN2	TOP1	HIP1R	SKIV2L	ZFAND6	PLS1	PUM2	SEC61B	HDLBP	HSBP1	XYLT2	SNRNP70	REV3L	LAMC1	PACSIN3	SPTLC2
CCDC86	CRHBP	MR1	2021-09-04	SUPT7L	GNG13	TMEM147-AS1	SLC9A5	PPARD	COL7A1	OR12D2	CARD14	HPSE	CA4	ITGB2	CLIC3	MKNK1	NOX4	ZNF557	PFKFB2	CEACAM6	PTK7	SCN8A	IL12RB2	SCARF1	GYS2	C5orf45	CYP27A1	APOL6	DCUN1D4	ZNF506	FCN1	MMRN2	KLHL36	PSG2	VHL	SAP30L-AS1	TRIM5	CPA4	KIAA1024	OAS2	RGS9	TAF4B	SLC9A7	SAMD9	ICOSLG	CD53	OVOL1	MAP3K9	RMDN3
CCDC90A	PLEK	SSX7	CASD1	TNF	PARVB	GPR183	KIAA1549L	ZNF264	EPS15L1	GLYR1	ZNF35	TRIM13	ZNF271P	TIA1	ZNF544	ZBTB44	CLASP1	CPOX	HCK	DOPEY1	ERC1	RAB33B	TLN1	SH3BP5	SLC8A1	SLC43A3	CXCR4	ATRX	BZRAP1	SHROOM2	CIC	STRN3	CCR2	ACVR2B-AS1	SLC7A7	CLEC4A	GAS8	HYOU1	TP73-AS1	CD84	CSTA	CTNNBIP1	ADAMTSL3	CUX1	CSDC2	SLC2A9	PLCL1	ILF3	MTHFSD
CCKAR	PTP4A1	AAGAB	KIAA1033	RPA3	PLK3	SRRT	EXOSC8	PTBP1	SLC20A1	RDH11	UBE2M	GPRC5A	COQ10B	DDX46	TEX10	NDUFB11	SEC61G	SNAPC1	RB1CC1	NUP58	NDUFS8	PEBP1	FEZ2	GAPVD1	IER3	PASK	MAPK6	BLMH	SMARCE1	TOP1	WDR43	SECISBP2L	LARP1	PCNP	HNRNPDL	XPO6	SLC25A13	HIGD1A	HN1	CNP	PPP1R14B	DYNLL1	PNO1	ATP5S	XPNPEP1	MNAT1	CRTAP	TCP1	EFCAB11
CCKBR	CDC123	DNAJB1	SNRPG	RPL39L	EIF4A3	ABCF3	NPM1	FAM35A	CORO1B	SLC35B1	ATP5S	BRD3	CBFB	RRP9	GGNBP2	WDR1	DDX18	ZMPSTE24	FKBP3	SLC7A1	HSD17B12	SPTAN1	FKBP11	RPL15	SNTB2	NUCKS1	SAR1A	NHP2	MRPL23	RPL31	SSR4	CLINT1	MKRN2	TTC28	RPL35	TMED1	RPL19	RDH11	ODF2	SEC16A	SNF8	PSMA4	KLF2	PSMB3	CSNK1A1	WDR6	SETD5	ZWILCH	ZNF783
CCL2	SPG21	USO1	TSPAN6	SLC47A1	RNF126	EHHADH	NCAPG2	LXN	GFPT1	ZMYM2	SEC13	HMGN1	FADS1	AGL	DOHH	MOGS	TMEM43	FOSB	BCL2L2	BZW2	RAB27B	MAP3K5	ATP2C2	NUBPL	FEM1B	LDLRAP1	GRB10	DYRK3	MEX3D	ARID1A	VAV3	QPCT	TRPV2	TRIP10	RAB4A	TSPAN31	PRKACB	SLC31A2	THOP1	WDR37	GNL3	CSGALNACT1	FAM174B	REPS2	ACAD10	CD63	MGAT2	DAZAP1	LRP5
CCL20	IGHMBP2	DHX38	ZNF254	GLUL	SMG8	HS6ST1	BCL2L10	ABCA7	CDK5R2	CLSTN2	FAM49A	ATP5O	GMFG	LRRC1	DDX31	MIER2	CNNM4	GPR63	VCPIP1	MTERF1	TF	ZNF236	KCNMB3	KRT37	NOTCH1	LAMTOR5	SLC6A11	HIST1H2AC	KIN	CBX4	CPEB1	POU6F1	RRP1	ZNF783	HTR1E	TESK2	RSAD2	SMG6	ADAMTS6	NACAD	E2F6	CA4	ACOT13	ASB7	MBD4	PARP11	SNCB	ABCA1	THBD
CCNA1	INPP4A	RAB32	NTSR2	GRIN1	PCSK7	POT1	PLEKHG6	PRPH2	BCL7A	KCTD13	TBR1	KCNB1	SGSM2	POM121	CCDC64	C14orf79	CDKL3	ATPAF2	NR2E1	LRIG2	MOK	GAL3ST4	ATF7IP2	ZFR2	SLC8B1	ITPKA	NIPBL	WISP2	TBXA2R	GPR3	TTLL4	CDH20	PLCD1	PROZ	CLUAP1	KRT37	HOXA3	IL3RA	DGCR2	GDI1	KLK1	SPATA7	RIMBP2	PAFAH2	GLUL	NFKBIE	XDH	CRHR1	NMRK1
CCNB1	DBF4B	IDO1	SIGLEC9	RFX2	TRIM46	DDAH2	IQSEC2	HTRA1	EHBP1L1	AQP7	KCNMA1	PEX16	IL13RA1	TICAM1	CLEC10A	SEMA5A	C16orf58	C11orf80	SLC52A1	ZKSCAN3	BTD	TBX6	WRAP73	GSTM2	HOXC11	GPR176	YIPF3	PAFAH2	MXD3	ZFHX2	ITFG1	INPP5J	OGFOD2	MALT1	ZER1	CBY1	CA4	EXT2	KIRREL	SCNN1D	UBQLN2	BID	SGTA	NOTCH4	PRAMEF10	PLP2	GLT8D2	NARFL	NPHP4
CCNB2	IGF2R	FAM149B1	VPS8	RUNX2	E2F3	MAP3K2	DDAH2	CIR1	FBXO38	PTGER3	ZNF180	LY6H	IFIT2	WNT6	RGP1	TAF13	ANGPT2	MSH3	GK3P	GPR161	HIST2H2BE	TBX1	MSRA	N4BP3	ACAP2	TCEAL2	MAP4K2	PRKD1	LIG4	NRDE2	BAAT	SNX16	FBXO28	ISG20	RCBTB2	PIK3C2G	ZNF271P	DCHS1	PFKFB2	CLUAP1	MTMR11	GPR63	VPS45	SLC2A11	RSF1	PTK6	PYGO1	BMPR2	CARKD
CCNC	TRIM13	ZNF354A	PWAR5	MEF2C	MOCS1	NFKBIE	ACVR2A	MAP3K2	TRAPPC6A	TPMT	ABCF1	TNNI3K	YAP1	TSC22D3	TSKS	C10orf12	RAPGEF4	NR6A1	SNRPN	GAB1	CCDC181	FOXN1	UBQLN2	FPR3	ZNF224	DYRK1B	TBR1	PSKH1	SLC52A1	CACNA1C	ADGRB2	MYF5	ZNF688	RNF216	GNRH1	KDM4D	ZNF426	ENPEP	SUSD4	IKZF2	TBC1D17	MYO16	SCAMP5	RAD52	FRMPD4	MBTD1	ZNF669	NR4A3	TMEM257
CCND1	FAM98A	TSPAN1	SS18L2	UBL5	JMJD6	RNMTL1	ATP6V0A1	BRINP2	ISG20	TIMM8B	MFN2	SPATA2L	SLC12A4	TNFRSF10C	TIMP2	ORMDL2	DFFA	TAF2	GRB2	AKR7A3	WDR61	RSU1	TMEM9B	SPAG9	MAP7D1	ZFR	ST20	ZNF226	TIMM17A	TNFRSF12A	ATP1B1	NOP10	ABCC1	CHSY1	GIPC1	ITFG1	NBEAL2	ZBTB48	ABHD5	RER1	MKLN1	ACLY	OPN3	TMEM8A	TSPAN3	SHC1	TMEM33	NFS1	ADGRE5
CCND3	IVD	ARL6IP5	VEGFC	SLC1A1	SERPINB6	RHOQ	SMPD1	STX12	PMEPA1	STAP2	MYO15B	TMEM43	WDR60	PEX12	FLRT3	MYL5	CCDC92	KIAA0100	PSMB10	GRN	TXN2	ST3GAL5	ATP5O	DDIT4	C11orf49	FAM160B2	PXN	WIPI1	TM7SF2	TK2	HADHA	SDHC	C21orf33	ANAPC13	NDUFS2	GSTZ1	MAN1B1	PTCD2	FGGY	FAM127A	NDUFB7	YIF1A	TSPYL1	C19orf60	ATP7B	PPIC	DNAJB9	LINC00094	PPP2R5B
CCNE1	FAM98A	TSPAN1	SS18L2	UBL5	JMJD6	RNMTL1	ATP6V0A1	BRINP2	ISG20	TIMM8B	MFN2	SPATA2L	SLC12A4	TNFRSF10C	TIMP2	ORMDL2	DFFA	TAF2	GRB2	AKR7A3	WDR61	RSU1	TMEM9B	SPAG9	MAP7D1	ZFR	ST20	ZNF226	TIMM17A	TNFRSF12A	ATP1B1	NOP10	ABCC1	CHSY1	GIPC1	ITFG1	NBEAL2	ZBTB48	ABHD5	RER1	MKLN1	ACLY	OPN3	TMEM8A	TSPAN3	SHC1	TMEM33	NFS1	ADGRE5
CCNE2	GPR87	USB1	IFT27	RIC8B	MOK	ZFP2	RASGRP2	SLC16A2	PRKCQ	ABHD6	RABEPK	TMEM177	C8orf44	KATNBL1	ALDH1L1	SNTA1	NCF1C	THBS1	IFIT1	RFXAP	CALB1	ATP2B2	KLK1	TBC1D31	SLC6A11	TRNAU1AP	ICE2	CADM1	ACTR3B	DNAJC15	APOBEC3G	G0S2	ASGR1	ZNF34	FAT2	HERC6	MNAT1	GRK5	ETHE1	WDR60	LY6H	ARHGAP4	GPR137B	IFI35	PCP4	CDC16	SERINC1	SATB1	AMPH
CCNF	IL24	KATNA1	UCHL5	MMP1	DBF4B	TEFM	MARS	CWF19L1	RND3	MTX2	DNMT3A	LYPD3	DNAH6	KNOP1	ETAA1	MRPL34	CDCA8	EMC2	ZC3H7B	CCDC93	BTG1	MRPL39	CYP19A1	PDSS1	BORA	IGHMBP2	CLCA4	CEP350	NUP50	C3orf14	ITGB7	IPO9	ZNF274	FMO4	RANBP3	MRPL13	RAD51C	NXF1	ABCA6	ANGPTL2	CAB39L	MYNN	NR3C1	RLN2	CYP20A1	DCAF10	SOCS7	TNMD	CAV1
CCNG1	CAPN15	SKI	APOBR	UGDH	AARS	ACVRL1	RPS6KA2	ZCCHC11	TF	ARL4C	GNG13	PDE9A	RIC3	GMPR	MLLT4-AS1	GRM3	RASA2	KATNBL1	MYO1D	EFR3B	SMYD5	MEF2C	SSPN	SLC52A1	C1QTNF1	PAPD7	MED12	NEB	LRRN2	TRIM23	TENM4	ASS1	ZNF688	MAGI2	GJA5	POU6F1	ZNF609	MEST	FOXO1	RGS20	SLC14A1	FBXW4	DGKI	LINC01278	SLC16A10	MBTD1	ROR2	TP73	GADD45A
CCNG2	CBLB	TFCP2	ADAT1	MED12	WNK1	METTL21B	LINC01278	MON1B	TMEM8B	FAIM	SSBP2	IQCE	ADTRP	PLXNA1	ZFP37	DHX35	EXTL2	STAM2	SLC6A16	CDKL3	RNF34	ZNF268	WBP5	SAMSN1	ZNF250	TRIM13	ULK2	ZFYVE26	BLNK	IL18RAP	KALRN	RPS6KA6	LRCH3	IQCB1	CMKLR1	GRP	ZNF667	PI4K2A	CSTF2T	SLC38A6	SELP	ZNF557	ERCC8	TRIM5	VSIG4	GPR143	PDE3A	IGHMBP2	CCL4
CCNL1	APAF1	FNBP1L	SKA1	FRS2	FBXO42	NAALAD2	SENP6	EDEM3	SYNPO	UBE2G1	GSTA1	NFIB	GPR85	CASKIN2	PIK3C2G	ARHGEF5	NR0B2	ATF6B	IGSF3	ZBTB16	SIRT3	GATA6	PRKAB2	CLDN18	EDIL3	ACTR3	SORBS1	CCPG1	IL1B	RSPH14	IPO9	DKK2	MAN2A1	NFIL3	WWP2	PSG2	PARVA	C17orf53	GINS4	HMHA1	KCNK2	PVRL2	KMO	IGF2R	VIPR1	SUSD6	PRKG1	RASL12	CPED1
CCP110	TNN	ZNF442	PRR5L	PWAR5	TRIM46	CEP295	PAPOLG	TEF	EPHB1	SYT13	LTB	FRMPD4	AAK1	NIPAL2	SETX	OR12D3	TPO	POU3F3	CDH9	SAMHD1	PI4K2A	ZBTB6	LPAR3	LUZP2	SLC16A2	ITGB7	ZNF204P	FOXG1	ASGR1	CCDC177	LILRA3	KCNA1	SPTBN5	CCDC86	AZIN1	PNOC	CFAP46	TRMT61A	PIGL	CD86	PARP11	CADM4	STXBP5L	LHCGR	LGI1	RAB27A	IL10	ZNF132	PCYT1B
CCR2	ATP6V1A	SEC13	CGRRF1	NPY	VCL	NSUN5P1	CES1	FKBP14	C7	KIAA0100	ZNF451	EMC7	PKD1P1	ACSF2	SUCLG2	PCCA	TMEM33	CNPY3	NOSIP	CYP1B1	ARHGEF40	CLK4	HERPUD1	MRPL17	ARL1	PRDX3	ELK3	SLC35A3	LHPP	BNIP3L	TENM4	MAP3K12	PCTP	CEP63	PPP1R12A	GMDS	DNAJC1	STT3A	PPP1CA	GRAMD1B	CBFB	WDYHV1	GPX1	RASSF2	DCPS	YTHDF3	CST3	TJP2	ETNK1
CCR5	GOLGA2P5	NT5E	MOCS1	ZNF212	ADRA2C	CEP162	FAXDC2	TMEFF1	P4HA2	MST1	GAS6	MXI1	DNAJB2	TMEM80	PAIP2B	RNF5	PCK2	KIAA0319	HSD17B8	C14orf93	MR1	SCN2B	SERPINE1	TRIM52	MBTD1	CLIP3	IGF2BP2	EFEMP2	TRANK1	PAPOLG	PNPLA2	TCEB2	AGO4	CFD	SCNN1A	ZNF623	FAM110D	GMPR2	PDGFB	CYP4F11	PPOX	DHRS12	LEPROT	GABARAPL2	NPDC1	MCOLN3	PHF3	POLH	ATP6V0E1
CCR8	SNRPD1	ST14	DPYSL3	CACYBP	TAF11	EIF2B2	LRRC17	ITM2C	PIGV	RPL23AP7	THOC2	PPCS	GMFG	EIF3H	FPGT	MED20	ITGB3BP	NXT2	DNASE1	USP15	APBB2	RNF170	LHFP	ESRP2	EFCC1	C1orf109	BYSL	HSPA8	DCP2	SCAMP5	UPP1	RBMX	IKZF1	ACVRL1	CSTF1	UGT8	FBXO28	SCGN	MAPK9	MUT	UBR2	PFKFB2	DDX3X	IER5	KNOP1	GDF10	CPED1	EIF5A2	CENPE
CCRL2	HIGD2A	AGBL5	EDF1	KRT14	MRPS34	PITRM1	ITPR3	MET	PSMA4	CDC25B	ABHD10	POLR2G	YTHDF3	XPOT	RNF10	ACBD3	DARS	CAPNS1	PPP1R14B	GTF3A	RTN3	ANP32A	TCN1	FANCL	TIMM22	TPRKB	RPAP3	LUC7L3	CDH2	CCT6A	DNAJC2	MAPKAPK2	FLOT2	CHMP7	TMEM11	SNRPD3	NHP2	ABCA3	UBE2I	COCH	ERLIN1	PASK	BMI1	CKS2	SNRPE	SKP2	HIBCH	DUS1L	BZW1
CCRN4L	TSC22D1	ATF4	SSR1	VPS26A	DKK1	YTHDF1	OXSM	GALE	BICC1	SRPX	CHAD	DDX42	GMDS	FAP	NCOR2	COPB1	MAF	SLC25A3	FAM102A	PLA1A	EPS8L2	CD58	CEPT1	CTSD	LHFPL2	SCAMP3	MRPL17	RPS9	CTDSP1	STEAP1	SMARCE1	SCMH1	RNF7	PDE4DIP	DNAJA1	PNPO	ARPC1B	ATR	TRAM1	RPL17	TOM1	BLMH	P4HA2	RPL12	SGCB	PPIC	TMED2	EEF1D	RAB8A
CCT7	DFNB31	CYTH2	FIG4	CSNK1G1	ACAD10	PARD6A	CACNA1C	C1orf50	PRR14	MLLT4-AS1	ZFP36	MAST1	SMAD5-AS1	TREX2	TTC17	NCS1	KCNJ9	DLX5	PLPPR2	TBR1	NXF1	BSN	SIL1	APBA3	SOGA1	SLC5A1	CHD5	TSKS	NECAP1	TYW1	MBTD1	DGCR9	PMS2P4	CACNA1I	MTUS2	GAS6	HIST1H1D	TSPYL2	ZFR2	EPM2A	IGSF9B	LHCGR	SPEG	TPPP	ZNF224	ACTR5	MAP1S	TTYH1	OFD1
CCT8	SRPK1	SLC6A14	SLTM	PES1	CCT2	CKS2	MKRN2	EIF4ENIF1	SAFB2	HSF2	HSPE1	PHKA1	CSNK2A1	HIPK1	ZC3H7A	BZW2	YBX1	METTL5	CCT3	ZZZ3	GLRX3	SLC20A1	HSPH1	RPS24	WAC	DARS	NGRN	DKK1	RSRC2	NUP58	OGG1	SAV1	ZNF143	M6PR	NACA	PNN	MYLIP	EIF3D	KANSL2	VGLL4	PPIH	DDX19A	SPDL1	NEK9	ADAMTS1	ERCC3	PFDN4	GALC	CCNJ
CD14	FOXO3	ST6GALNAC2	PIK3C3	HLA-DQA1	MOB3B	ITM2C	HIST2H2BE	SLC29A3	BST1	P2RX1	MVP	NPY6R	LAMB3	MED12	PER1	GNB5	AZGP1P1	GMCL1	DNMT1	MCPH1	ZNF337	DFNA5	SEC22A	ZNF204P	FRY	SLC14A2	NCAN	EXTL3	GPC1	SMAD7	CDK3	PAX8	ZNF117	NOD1	C5orf42	CWH43	ITGA5	ACVR2B-AS1	ST8SIA3	DLK2	ZNF532	TACSTD2	KANSL1L	CDA	MAPK1	CD48	MAP4K3	ZNF821	EFS
CD19	UBE2B	FOXO4	GPC1	TMEM2	ASPH	ABHD4	S100P	DUSP4	CST3	FERMT2	UBE2E1	ITGA3	ATP2B1	INPP1	HNRNPDL	ATF7IP	HCFC1R1	SLC1A4	SPARC	PHLDB1	DIAPH1	MARCKS	SMG5	COMMD4	COLGALT1	CA12	CDK19	GIPC1	ARPC1B	KDELR3	BRD2	SOX4	CREB3L1	SNF8	TPM1	HK1	KCNN4	PIK3R1	ANP32B	KDM3B	DNAJC1	CNP	ICMT	TRIP6	SCAMP3	TMCO1	SORBS3	VASP	NQO1
CD24	GPR137B	PTK2	GALNT11	GRWD1	CADM1	TRIM68	BTBD3	PTPRM	PREP	NOTCH2NL	VAMP3	CCDC53	WDR6	KPNB1	PIK3CB	BDH2	LGMN	SGCB	NDUFS4	CAPNS1	LSM14B	NRBP1	ADD1	C12orf43	DECR2	ZNF185	MPRIP	HABP4	SPINT2	SERPINH1	HACD1	RAB5A	MALL	RASA3	RIT1	WBSCR22	RYBP	C1orf116	MYH10	ARHGAP10	SMAD6	BTG2	RASGRP3	CAB39	EPHA2	ITGB5	PLEC	FYCO1	SEC14L1
CD2BP2	CWH43	CORO1A	DKFZP586I1420	CAPG	PRKX	MUT	SRF	NIPSNAP3B	ZNF688	ZFR2	KRT32	EFR3B	WNT5B	GNG13	PCDH17	JAM2	PTCH2	ZNF154	ADAT1	GFOD1	MSRA	CAMK1G	PPM1E	DNAJC17	EFCC1	KLHL29	ZNF79	IKZF3	DENND4A	PCNX1	FGFR3	CDIP1	MAN2C1	BACH1	ZNF282	LAMP3	PI4K2A	WDR7	MARK2	TMLHE	RIPK1	SMC6	TBX19	PIAS4	PCDH7	VPS11	KDR	CUL9	CACNG2
CD320	CTSV	KMT5B	SMAD2	BMPR1A	LYPLA1	MAP3K4	ZNHIT3	H3F3B	PRPF40A	CTSG	EHBP1	MAP2K1	RUNX3	TMEM30A	ADI1	ELOVL5	PPP4R3A	REEP5	GAS7	DNAJC6	RC3H2	POLR2F	PTPN3	JAK1	SMAD6	CDC20	S100A2	NMD3	EPHB2	PCMT1	OTUD4	IDI1	LMO2	PPP3CC	PSMB5	TACC3	KRT10	FAM3C	PLSCR4	XPO1	POLE2	RDX	RPLP0	HOXC10	PSMD14	GSPT1	ASAH1	SNF8	DEFB1
CD40	PRG4	ABHD8	MECP2	TMEM74B	NOVA2	TCFL5	FOXA1	FAN1	SESN1	MYH7B	ABHD17B	PBX3	CEND1	ZNF589	HSPB3	SYNDIG1	ROGDI	RNF122	SIRT3	C14orf132	GABRB3	ZER1	GABRA5	GPC1	IL23A	ARHGDIG	ARHGEF7	GCK	LHX2	AP3D1	CDKN1B	RALGAPA1	MLLT4-AS1	TNF	KCTD20	KLHDC3	KCNQ2	ELAVL3	TREX2	IRF9	TGFB3	KLHL4	KCTD14	LMOD1	SUPT6H	TMEFF1	CMA1	TNRC6B	GPR22
CD44	TIMELESS	PPP1CC	PTPN2	TECR	ZNF106	TSEN34	HNRNPM	TUBB4B	MRPS35	ADCK3	PCNA	ODC1	MTHFD1	VPS35	HADH	FASTKD5	BRPF1	DHX9	METAP1	CHMP2A	PRKAR2A	KDM1A	RPP30	KHSRP	SCRIB	ACTN4	RAPGEFL1	NPLOC4	HNRNPDL	SEPHS1	G6PD	CAPRIN1	PDIA5	DDX42	SMARCC1	LRBA	NUP54	ARL2	CSTF2	COMMD4	DDX10	RAD54L	NAP1L4	VCPKMT	TTK	GTF3C4	DDX50	IDE	FOXM1
CD55	CA4	MED12	IPO8	POU3F3	SNAP25	NSUN6	PRAMEF10	NARFL	KHDRBS2	ARL2BP	CCNH	CWF19L1	HAAO	DPEP1	RFX2	CSNK2A2	ACD	GRAP2	OR12D2	POLR1C	ANKRD49	FRS2	SOX21	OTUB2	TBXA2R	TNFRSF10D	RCAN2	MOCS1	CDHR1	HYI	PEA15	IPO13	PTPRF	RTCA	ACOT11	CBR4	NFIX	IDH3G	RIPK1	POP1	CLEC10A	IQGAP1	NPY6R	TPSAB1	GPHN	TCF7L2	TK1	MOB1A	SALL2
CD58	CSTF2	DPY19L1P1	GPATCH3	AKIP1	LARS2	PDE7B	R3HCC1L	ZNF132	SH3GLB1	ZNF484	LGALS4	COX17	ZNF335	APOO	ARHGEF28	SLC8B1	PAX3	ABHD4	ENSA	LMBR1L	C10orf10	ABL1	PPFIA2	TTC23	TRIM52	IKBKE	LCP1	SCNN1D	CRY2	RHOD	MCAT	SPOCK3	ZNF415	MICU1	PPP1R37	AARSD1	HERC3	AP3D1	EPHA5	GCN1	CELF1	MED21	CASP10	RND1	HGSNAT	PTGFR	PDPN	ADGRE5	PLEKHM1
CD59	ZBP1	BRF1	PDZK1IP1	PPP6R1	XYLT1	GSDMB	QPCT	ALOX12	GAA	SPTSSA	AP3D1	VPS13B	RNF123	LGALS2	PRUNE	ZNF264	PHKA1	RTP4	TRIM2	SYN1	SAMD14	KLK12	NFATC3	NEURL1	AES	NBEA	CACNG2	CCS	BCAS3	KLRD1	GZMA	RPH3A	SCAMP5	PRKAR1A	EXPH5	REEP2	TMEM59L	PPP6R2	DOC2A	ZCCHC6	IFT20	EPN2	RBCK1	WFDC2	CFI	CDK5	ACIN1	CBFA2T2	GOLGA5
CD81	TEFM	RPS3A	BAZ1B	TIPIN	FOSL1	UAP1L1	ITK	AMD1	HGS	ADRM1	IL2RG	PRF1	SETD1B	B3GAT3	NQO1	COQ2	PRKCSH	CCDC59	STAT5B	SLC5A6	NOL8	EXOSC2	SACS	PSMD14	PPP1R8	SNRPA	BASP1	BRIX1	EEA1	RCN1	TIMM17A	FOXJ3	UNC93B1	2021-09-07	PLEC	RPL15	KRBOX4	DDX54	SNX24	ITGB5	ARF5	NCOR2	NT5C	GNA12	CTBP1	ASNA1	ZNF592	LTF	VLDLR
CD83	MBTD1	SEZ6L	FBXL18	TMEM74B	HSPA6	HPSE2	ADAP2	EXT1	MDM4	CMA1	TTC22	ZFR2	PAX3	TSKS	WNT5B	FCGR2B	AGFG2	KRT31	CDK14	ZNF175	AOC2	LAMB4	RLN2	SLC4A3	ADPRH	TDRKH	FAM69A	KRT1	CD28	LIMK2	ANGPTL2	MCOLN3	IL36RN	LRRC15	PDE6B	AVPR1A	GABRD	PVT1	TLR6	STXBP5L	SRGAP3	SOS1	HIST1H1D	TUBA8	KRT2	PMS2P4	ABCD2	RASGRF1	FOXN1
CDA	RGCC	IGSF1	ARMC1	TULP3	ANKFY1	CDH9	LOC202181	DENND6B	NIN	SMARCA1	PLEKHH3	KLF8	HERC4	EPHA3	ZNF234	RIPK1	KCNAB3	KCNK3	KCNN3	CORIN	FUT1	TRHDE	PMS2P4	PGBD5	TIMM10	KCNMB3	SORCS3	SLC2A11	KCNH2	ASH1L	MAP3K11	RNF2	RASL10A	MOCS3	DNAH6	FGD2	NHLH2	GART	ZNF839	MRTO4	C11orf63	CENPQ	TCEAL2	ZNF484	KCNK15	TRPC4	ZFP69B	ABHD18	NARS2
CDC123	DOCK2	TACSTD2	FAIM	BLZF1	BBS7	GNL3L	CBFA2T3	GRIN1	ATAD2	ASH1L	PRICKLE3	CAMK1G	USP10	MLLT4	CXorf36	SERGEF	GPR161	FBXL7	AKAP17A	DHX38	PPP1R13B	ATP1A2	DEF6	MAGI2	CASP10	C16orf59	CLDN11	CYP46A1	POM121	GRM3	ENSA	ANGPT2	HAS1	GTPBP2	MLLT10	ARHGEF15	PSRC1	PTPRC	GIT2	LRRC32	CLCN2	NEU3	AUTS2	BFSP1	GDAP1	MCM10	SUPT3H	EGF	GRK5
CDC20	TSNAX	ARPC5	ASF1B	RPL41	PRMT5	WHSC1	NCAPG	ICAM3	RPL32	SPDL1	RPL37	MAL	BCCIP	DLGAP5	CCND1	CAPNS1	ATP5A1	RPP38	BCAT2	NCOR2	CLPB	ASNSD1	BCLAF1	NCAPG2	NPM3	RPS9	PTGES3	SHCBP1	ERLIN1	POLR3D	UTP20	POLD2	ORC6	NAAA	PPRC1	TBP	MTMR2	DNAJC1	PEBP1	EED	YTHDF2	DARS2	ESD	RPS3	CCDC59	PPP2R2A	CLTA	SCD	MYO1C
CDC25A	MZB1	FRMPD1	ZNF117	TBR1	C2orf54	PNMT	HTR1E	CFAP46	MLLT4-AS1	FFAR3	OVOL1	RNF122	NXF1	MMRN2	HSPA1L	COL8A2	SLC8A2	PHKA1	KCNV1	NIPAL2	TIE1	ALOXE3	S1PR5	WDR78	RFX3	NTSR2	GRIK4	GPR22	BCL11A	HINFP	EPB41L5	RPUSD2	PLCG2	ZNRD1-AS1	MYO16	HIST2H2BE	KRT37	CRHR1	AKAP6	NDST3	KCNMB2	LMTK2	SAMD4B	FZD1	CTRL	ANGPTL2	USP27X	ZNF215	B3GALT4
CDC25B	MYO9B	SBF1	C5AR1	KDM7A	TSC22D3	TRIB1	CCDC59	BIRC3	VCPIP1	SFN	PER1	ZNF654	HSPH1	TP53BP2	LGALSL	FKRP	TESK1	BRAP	HBB	TGIF1	PELO	CYB5R4	DNAJC2	FGF2	RNF19B	SPHK1	GFOD1	ATG101	NOCT	LIF	AVPI1	CSF1	KLK10	PNP	GRIN1	DENND3	NEU1	WDR78	CEBPG	SMIM7	CHMP1B	PLEKHM2	NAB2	TJAP1	IKZF5	BRAF	GJC1	ZNF473	DUSP8
CDC25C	FAM110B	AP5Z1	CHML	PHLDA1	PER1	MED17	INHBA	TSC22D2	TAF4B	ZNF593	CDK11A	CRY2	EIF4A2	ETS2	PCGF1	EIF3D	MORC3	NUP58	FOSL1	AEN	DUSP8	SELE	ASNS	CHAC1	ANKRD12	KRT75	HMGXB3	NEU1	CYP4F11	PPRC1	ZNF143	BYSL	SPHK1	TSC22D3	ZNF473	HDAC5	IL1RL1	PLK3	CYTH2	PRDM1	HAS1	BRIX1	C18orf8	HSPA5	KDM7A	GABARAPL1	USP36	SLCO4A1	CD55
CDC37	SAMD4B	TRNAU1AP	PEX14	NIPSNAP3B	MAPK10	ZNF550	ZHX3	CSRNP2	CILP	TMEM121	MMP28	OCA2	JAM3	ZNF250	RAD51B	PTPN6	BET1L	STON1	PGAP1	HPCAL4	SEC63	MTAP	RBM8A	LRRC49	MANBA	ST8SIA1	AQP7	MID2	NXPH4	MEX3D	HIPK2	MYBPH	MTFR1	BTN2A2	HNRNPA3	ROBO3	RNF126	ZNF510	ZFHX3	SLC9A3R2	ARID3B	MOBP	ICAM5	FNBP1	AES	ANGPTL4	GLT8D2	RIPK4	PDP1
CDC42	ZNF271P	PLEKHA6	DOCK4	TNS4	FOXI1	SAP30L	ST8SIA3	CALCRL	AAK1	NFKBIE	S1PR5	SLC11A1	MMP1	CBFA2T3	MAP1LC3B	SLC1A3	MTSS1L	S100A5	MATK	PVRL1	DOK3	MFAP5	CYP46A1	ACVR2A	RMDN3	ITGA8	SPIDR	PGLYRP4	CUEDC1	UBR2	DNAJC17	CCDC28A	ACOT11	APOL1	PRKAR1A	DOPEY2	KLRG1	ACKR4	FZD1	AP5Z1	LMO3	WDR47	MAPK8IP2	CNTN2	KIAA0513	EZH1	ADCY6	DCUN1D2	IL1R1
CDC7	KANK1	PLP2	RAB36	LZTS1	CEP76	KIRREL	ARC	GLOD4	RAB11FIP2	PAX5	PNOC	SCAP	CEP97	IL36G	CFAP46	REC8	OR12D3	NCK2	DCHS1	RFX3	S100A8	AMPD3	ZBTB5	CTCF	RUSC2	PTPRF	TNFRSF10D	NLGN4Y	HLA-E	ZNF235	TMEM246	CD44	CENPF	ZNF442	DMD	DCAF15	MYO16	NUP214	RCAN2	ANG	CHST3	ADAMTS6	POGLUT1	PKMYT1	CENPT	HBS1L	TRIM9	MBNL3	PKD1
CDCA4	TGFB2	TNFRSF10D	SCUBE2	PKP1	MID1	DACH1	LMO4	RNF170	TCF7L1	TMED5	CELSR1	SQLE	ALOX5AP	ROBO1	OPTN	MFSD5	MIR22HG	PNMA2	PDLIM2	RGS3	DHDDS	IDI2-AS1	PTENP1	OTUB2	CLCA2	ATP9A	SLC9A7	DENND2A	GDE1	PIK3R3	KIFC3	KIAA0226L	EMP2	SMAD3	RNF43	TOX3	OLAH	ABAT	DAAM1	SPRY1	TGOLN2	PRSS23	CDV3	FAT2	PCDHGA3	ST5	ATF7IP	KIAA0513	HDAC9
CDCA7L	TMPRSS3	EXOC5	NFATC4	NR0B2	ACSL4	PRKX	FBLN1	SAMD9	KIDINS220	PLEKHA2	STAG3	DNAJB5	ESRP1	SCYL2	DNAJC3	GPER1	DNAH6	NEUROD2	ROBO3	PGLYRP4	STARD5	APOL6	IL17RA	ARHGDIB	INCENP	FAM193B	PFKFB1	ZNF273	VPS72	NECAB2	HAPLN2	DLEC1	NHLH1	OR10H3	ZNF710	ARHGAP22	CDK2	NR3C1	OSBP2	CAMKV	SNPH	ABR	DPYSL3	GABRD	PLCL1	PDE1B	EFNB3	SPN	ADRBK2
CDH11	TMEM87A	ATP10A	ANXA2P2	PSMD13	TUBGCP3	SPG21	WWC1	STX12	ZNF451	MORC4	GIN1	BFAR	RRAGC	RBM34	ACBD3	SMAD3	RTN3	NBR1	OSBPL9	EPHX1	DUSP22	C11orf58	BSDC1	ITPR3	KCTD2	GAPVD1	ZMYM2	PRDX3	GCNT3	UQCRB	UBR5	NPDC1	ACAA1	EMC3	RNF6	CSTA	FUBP3	RPL26L1	PROS1	RAD17	TMX2	ZW10	LRRC16A	APEH	ADIPOR1	NECAB3	LEPR	MYLK	NPEPPS
CDIPT	MTERF1	IMPA1	KIF5B	TMEM9B	IMPAD1	HSPBP1	SYT17	UQCRQ	DHX15	DTYMK	PATZ1	TMEM106C	ZFHX4	MAGED2	C14orf1	ATPIF1	PPIA	SLC25A46	LSM3	NUP54	TFB2M	ACACA	USP1	ANXA7	UNC119B	CDKN2C	WBSCR22	TACSTD2	HJURP	SRRM2	ICT1	ASF1B	NCAPG	COX6B1	DLD	RPL19	RELN	ELOVL5	NDUFB6	TEFM	HNRNPF	MRPL20	RHEB	GAR1	PNPLA6	DNAJA1	SLC39A1	FUZ	IQCG
CDK1	VPRBP	SLC8A1	LPAR3	TBXA2R	IKZF2	KCNMB4	CD28	MILR1	ACTL6B	POU3F3	NR5A2	ARSD	TRO	APOM	PARD6A	DBF4B	PTPRN	ERN1	AGPAT1	MGAT3	FGD2	SMAD5-AS1	HOXA6	ITGB7	PRODH2	MOB3B	ZNF667	GNG13	CPNE7	PTPRC	PCDHB12	C5orf45	GABRG3	MOCS1	SLC25A22	EYA3	MMP27	RAMP2	KRT32	MAP4K2	ATF6B	CEP104	CDH22	2021-03-02	PCDHB3	CHKB	NPY6R	MED25	CASS4
CDK10	HEXA	PTS	NDEL1	ATP6V0D1	DDX58	CARKD	SH3D21	DIAPH1	CD55	HLA-C	USP15	CCR7	WIPF1	LPL	MYOZ1	EXOSC7	ACKR1	IL18R1	CHPF	WIF1	ABCC2	CASP8	ALOX5	RAB8A	LRP4	CABYR	ARF4	PIGH	RBPJ	CENPB	SLC35F2	DSCR3	IKZF1	ITPR2	DMXL2	CNN1	ABCB6	CBR1	KLK12	ZPR1	TMX2	PYGM	SLC26A2	AARSD1	E2F5	DPT	CD320	ABHD4	CUTC
CDK11B	SIGLEC7	PTPN7	ZNF273	JCHAIN	SCN7A	STARD5	SERPINB13	CNGA1	CD37	GABRG3	FBXW4P1	BNC1	N4BP1	LY9	ZNF225	ITPKC	HLA-E	NECAP1	LINC00894	GAB1	DDI2	SYT13	CSNK2A1	NR3C1	TLR5	CXorf56	STRN	GRM5	RFX3	RIPK1	ZNF75D	ANGPTL2	PRDM10	HLA-C	BRAP	FBXO38	KLHL26	ADAM23	GJC1	ZNF215	KLHL24	ENTPD7	KCNJ6	ABI3BP	ELL	OR12D3	TNNI3K	FRK	DDX19A
CDK16	MXI1	SLC7A7	TNMD	PEX19	ADA	PLD1	CSF2	PHF20	MED20	MAPT	MTPAP	HECTD3	KCNG1	RNF19B	EBI3	DIO3	HTN3	GNL2	KCND1	CCDC81	CAMK2G	OSBPL1A	DCP1A	MMP19	GPR157	HMHA1	HOXD10	DENND1A	TTC22	HIBCH	STK26	PLCG2	EXTL2	EGFR	TBR1	EYA3	RENBP	PLAGL2	CHORDC1	DUSP5	CEP85	FLCN	AGL	NABP1	MYCBP2	SBF1	TCF7L2	INPP5K	DDX25
CDK19	ROGDI	SLC35A5	GRSF1	DOPEY1	C3orf18	ALDH1A2	ENO3	EML3	ASNS	PLXNA3	GNG11	ZNF423	ZCCHC14	TXNRD1	DDX50	CUL7	ZKSCAN5	KLF11	UFSP2	CNNM2	FAM184A	CR1	NRL	IGF2R	ITGB1BP1	HAGH	NMU	CNTLN	UQCR11	ANKRD2	STC2	ARID4B	LILRA2	NPC1	ZNF467	BRCC3	FRY	WDR7	MED8	SMARCD3	MAN2A1	METTL5	ZNF324	CHI3L2	MAGI2	AURKAIP1	SLC46A3	CYTH4	STAP2
CDK2	TRHDE	TRAPPC6A	ATF6B	ACOT11	CPNE7	OCA2	PECR	ERN1	C5orf45	KCNMB2	ZNF667	PTPRN	KCTD20	HS2ST1	GABRG3	KRT32	ASPN	RAMP2	ARSD	MMP27	SLC28A3	VPRBP	LMTK2	FGD2	CUBN	SAMD4B	DDN	SLC22A17	ACE	EYA3	WDR46	EGF	MGAT3	ADAM30	CASS4	LPAR3	CIB2	HLA-DOA	NEUROD2	PRKX	APOBR	CTRL	ITGB7	SNRPN	DOK3	GNG13	PAFAH2	ACTL6B	NPY6R
CDK4	HS2ST1	LRRC36	PCDH7	CLEC10A	2021-03-02	CD68	MTERF4	AKAP5	FKBP8	PRPH2	DOK3	MED12	HLA-DOA	TMEM53	NR6A1	TAC3	PLCH2	MTSS1L	CCDC64	CYP2J2	GPR63	GCK	CAMK1G	CRMP1	SIT1	ARHGAP33	CACNG2	FGF5	ITGA1	GPR137	ZFR2	PHYHIP	MADCAM1	SAMD4B	OCA2	TEK	PAK1	AZGP1P1	OXCT1	CAPN11	MRAS	PLVAP	KALRN	ADAM30	NPY6R	BRSK2	CLCN2	LZTR1	TEP1
CDK5	ST20	MMP17	EYA3	CIITA	NEUROD2	CALM3	GPR85	EFCC1	GABRG3	MAN2C1	SORCS3	POU3F3	CDON	CIB2	PARK2	ARHGAP33	ANGPTL2	ADRBK2	PRKG1	ACOT11	PTPRN	ADAM30	CASS4	GJA5	CYP2J2	MADCAM1	KCTD20	PHYHIP	CACNG3	MOB3B	CACNG2	KCNC1	SYT5	SLC4A3	CROCC	DNAH6	PDE1C	UPB1	WDR78	DOK3	HOXA3	C5	PLVAP	NR6A1	PRODH2	ADAM11	SLC2A11	CLCN2	MMP27
CDK5R1	TRAPPC9	POLR1E	ATP6V1C1	FAM163A	EPAS1	DOC2A	PCLO	ZNF276	ZNF74	FGL2	SLC28A3	ADM2	AGFG2	VPS72	MED22	C21orf91	KDM6A	MID2	THEMIS2	WDR74	GART	FAM234B	MEGF8	IL7	ARMC1	MROH7	KIAA0141	PPME1	APLP1	NIF3L1	C1orf159	SETMAR	DFFA	ITGA8	NDP	TTI2	MCAT	RYBP	ICE1	CSPG4	BEX4	SOX2	NR1H2	ITGA7	ANGPTL2	WDR91	C18orf25	DEDD	PCGF1
CDK6	HLA-DOA	CDON	CLCN2	GPR162	DOC2A	CLEC10A	KHDRBS2	MRAS	PRKX	GPR85	OCA2	ZNF467	SAMD4B	ASGR1	CACNG3	IQSEC3	PCDH12	MOCS1	REEP2	TEF	NEUROD2	SIT1	ERICH1	CAMK1D	MILR1	ZFR2	DLK2	GPR137	CD68	HTRA1	CRMP1	GALNS	AP3S1	ERN1	HOXA3	MAP4K2	CDK3	NPY6R	MTSS1L	RAB4B	CAPN11	TAC3	PRCP	PHYHIP	KRT32	APOBR	DNAH7	TSKS	ST20
CDK7	THY1	2021-03-02	ERICH1	DNAH6	ADAT1	CYP2J2	NAGA	CRB1	MED12	ABHD6	NOS3	TP53TG1	ITGA1	MTSS1L	TRAPPC6A	SNRPN	PRSS16	MANEA	ADGRB1	SERPINB13	TRAP1	MMP17	FOXP3	NOTCH4	CKB	ROBO4	ABCG4	GALNS	SIGLEC9	KCNMB2	REEP2	ITGB7	AGL	SIT1	CLUAP1	MAN2C1	LPAR3	NFKBIB	PCDHB3	CACNG2	AIDA	UPB1	WIF1	HTRA1	MADCAM1	GRIK1	GRAP2	SEMA3A	CLEC10A
CDK8	EYA3	NEUROD2	DOK3	KCNQ2	HSF4	PTPRC	BCKDHB	NFATC4	OPCML	CAMK1G	CASS4	TRO	SRGAP3	ITGA1	PGLYRP4	SLC22A17	PAK1	CRMP1	FKBP8	ACTL6B	FRMPD4	PAFAH2	TEF	KIAA1462	IQSEC3	ADAM11	LZTR1	ACVRL1	UNC5B	NXPH3	TBXA2R	CLUAP1	GPR137	LPAR3	CAPN11	UCP3	MYBPC3	SYP	CLCN2	OXCT1	PCDHB3	C5orf45	PCDH12	ERICH1	PRPH2	UPB1	DLK2	KCNA1	DNAH6
CDK9	MTSS1L	CRMP1	ARSD	LILRA4	FAM189A1	THY1	LRPAP1	FRMPD4	ITGB7	HRH3	GRM5	KIAA1462	ACADM	TMLHE	COL1A2	CD68	EHMT2	ADAMTS6	SERPINB13	SARDH	PTPRN	PTPRC	EGFL6	2021-03-02	SH3GL3	CROCC	DLK2	APLP1	HAAO	GPR137	CLUAP1	DNAH6	BRSK2	GLI2	KDM8	MILR1	HTRA1	TRAPPC6A	GABRA3	MMP15	ITIH2	MTERF4	CUBN	TRAPPC9	ADAT1	CCDC134	RAB27A	AMOT	PLP2
CDKAL1	LDHA	CTPS1	ZNF267	PRMT1	AIMP2	GOLPH3	CCDC92	RPP30	RPS13	VCL	PDHA1	HN1	TAC1	GRHPR	SRRT	CDCA8	TMEM9B	CSK	HIGD1A	POLA1	PHB	XPO6	ATP6V0E2	SNX17	ACAT1	TUBA1B	BUB3	PPP3CC	EIF1	GGNBP2	CDKN3	TNC	RPL7A	TBC1D5	ZNF207	PLCG1	SNRPF	ECHS1	HP	RPS14	RPL30	RPL28	MAPKAP1	NPC2	LY6D	ARF1	SYNCRIP	MAPRE1	NBN
CDKL4	PTP4A2	ASCC3	IRX5	USP48	PDK3	DYNLRB1	AATF	BIRC5	WDR82	SORD	CNOT7	IFRD2	DHFR	NDUFAB1	ATP5J	ANGPTL7	YTHDF2	POLR3G	KIF2C	PHGDH	HNRNPM	PYGB	ANKRD10	TIMM9	RPS2	MAP2K3	NHP2	APOO	ANKRD27	DAG1	LYPLA1	AKAP7	PRCC	S100A10	SUCLA2	GOLPH3	PSMD1	PAICS	COMMD4	PITPNB	TXN	ADGRE5	PLP1	AK1	ATP5G1	PSMC6	PLAC8	C5orf22	PRMT3
CDKN1A	ANAPC10	ATAD2	DNTTIP2	KANSL2	CDC25C	GPN3	CWF19L1	TRIP13	VCPKMT	PPIH	GPATCH8	BCLAF1	HSPA14	NCBP1	KAT5	INCENP	RPS6KA5	BACH2	RPA2	MRPL46	PSMG2	FOXJ3	MYO19	PSMA4	RPL39L	NUP160	WAPL	PTTG1	TTF1	NUDT15	NDUFB6	ERH	POLQ	CMC2	CEP76	LYN	CTNNBL1	RBM28	H2AFZ	ARHGAP19	CDCA8	KIF15	RRS1	SRP9	KNTC1	ADSS	LMO4	RNF111	SAE1
CDKN1B	EHD2	HYI	FLNC	PANX1	SBF1	SARAF	EXOC3	SMURF1	HCK	FBXL12	CHKB	C10orf10	CRYZL1	ZNF44	LILRB4	SLC6A11	TMEM50B	CTSA	TM9SF3	IRF9	CSF2RA	ABCA7	CD40	SH3BP2	MAST2	LILRB1	SCARA3	GGCX	DAPK3	C7orf49	MMP15	TUT1	PDIA2	PNPLA6	TSR3	SNCAIP	CDIPT	ZMAT5	TREM1	CD1A	PEX16	HS6ST1	FLVCR2	PVR	2021-03-06	VIPR2	PTTG1IP	LSS	GPR183
CDKN1C	ARMCX4	ZNF331	LPAR3	TNNI3K	GFRA2	PSTPIP2	HOXD10	KLHL3	NCKIPSD	RERGL	CALML3	RAB15	HLA-DRA	TANC2	CA6	CEACAM1	HIST2H2BE	IGHMBP2	HSPB6	RBMS3	IRS1	MTUS2	ADAM30	KCNB1	BSN	PIGZ	MID2	TMEM74B	FZD1	RNF139	B3GALT2	MAP3K10	GJA5	IL16	ADGRL4	DMTF1	KRT19	SLC1A3	BMP4	PC	CHML	FBLN1	CEP68	LRMP	PTK2B	TUSC2	RARB	BEGAIN	ANGPT1
CDKN2A	DARS	CLIP4	RNASEH2A	PRC1	FAM111A	TTC19	TIMELESS	SFXN1	ZC3H15	DHX29	RMI1	CTSH	COL9A3	GSS	TLK1	C1QBP	STXBP1	AFG3L2	PHF11	EMP3	NFKB1	AKT1	SERPINH1	EPB41L2	ANXA5	MAP3K4	LSM3	DCK	EPRS	ABCE1	XPO1	OSBPL8	COQ2	SACS	SF3B3	ATF1	FHL2	CFAP20	CDK6	SHMT2	RPA1	STMN1	SIGMAR1	AP1S2	RAB5A	ORC6	PIR	ANXA3	MRPL17
CDKN2B	SLF2	LRP10	IBTK	ARPC3	LTF	PMM1	AP2S1	KDM3A	AHI1	TRAF1	ALG13	CDC42SE1	MPRIP	BCLAF1	POLR2A	EIF2S1	HMMR	TMEM50A	HOXC6	MALL	GDI2	PLOD1	DOK4	TSKU	STMN1	RPL36AL	AKAP7	PLK1	MSRB2	XBP1	ANKRD27	MRPL24	GOLPH3	CAP1	TUBB	SYMPK	NAP1L1	RNF4	ZBTB38	PACSIN2	VPS26A	LGMN	ECE1	MSL1	LBH	BTN3A2	RARRES1	CAPNS1	CCDC22
CDKN2C	MTCH2	SUMO3	COQ2	ITPA	KDELC1	METTL9	RARRES3	EPRS	C4orf27	COPS3	HMGB2	PSMD12	ARF1	HOXC10	RDH11	POLR2G	MUTYH	NSF	TYRO3	ABI2	ZWILCH	COPS2	TMEM5	GTPBP8	BTG3	TRAPPC8	GMPS	UPF3A	FH	PCYOX1L	RUVBL2	ALG5	PXMP4	ADGRE5	GPN1	LRRC61	HN1	COPS4	ARHGAP15	KPNA2	FAM35A	SFPQ	ANKRD28	CD6	CEP55	POLE2	TPGS2	ATRAID	GDE1
CDO1	TSC22D4	SBSPON	TCTN1	CORO1B	APH1B	MYL5	MLYCD	FAAH	ZNRD1-AS1	PEX11B	C19orf24	NCOA2	IFT88	TBC1D19	PPT2	RSAD2	TXNDC15	CTSB	SLC27A5	GP5	NRG2	TNFSF10	TPPP	INPP1	CLUAP1	C9orf114	PHACTR1	OAS2	SFRP5	CERS4	INTS5	C9orf9	TBX3	PINK1	TM7SF2	E4F1	CDH20	C11orf68	SLC1A1	CYP7A1	CRELD1	GAMT	KCNN2	TNFRSF10C	PIGZ	PYCRL	ARSA	CACNA2D3	RALGPS1
CDX1	HTR1E	USP33	DIAPH2	POGZ	INTS3	UNC5C	WIF1	SMNDC1	RFX3	GJC1	GPATCH8	ZEB2	TARDBP	CAMSAP2	RAB21	ROBO1	DHRS9	PCYT1B	PCTP	TSPYL2	RAB11FIP2	ZNF770	TNFSF15	MTR	RNF111	PHC1	LDB2	PPP1R1A	OXR1	RB1CC1	NCOA3	KLRF1	CADM1	SEZ6L2	NCSTN	ZNF532	HDAC9	HRH3	ATP7A	BCAS2	GDF10	ACVR1	WDR47	ATRNL1	ATG2A	GUCY1B3	ZNF217	THUMPD1	CDKL2
CDX2	TTC37	TRAK1	PLCB2	MBD4	MOSPD1	SLC2A6	TCF12	GTF3C2	HTR2B	DSG1	DPH5	ATP6V1G1	SPATS2L	ARL8B	FHL2	RPS6KA4	MLH3	CAPZA2	MMP3	GPR171	LRRC16A	MKLN1	ACSL4	MYO1B	VDR	AKR7A2	TRIP6	GFER	CGREF1	TAF10	ZNF189	CLIC4	PHTF2	PIM2	DNMT3B	ACTN1	GTF2H1	KDELR2	LAPTM4B	ARHGEF16	FOSL1	MRPS11	RHOQ	PYCR1	SH3GL1	FAM57A	TOP2B	SPON2	ERBB3
CEACAM1	ERG	NAGLU	ATF6	AMPD2	BTN3A1	LMAN1	CPVL	CBR4	TNFAIP2	HIP1	DYRK3	PIGN	MDM1	CACNA1A	TMEM168	HMHA1	MLF1	RAB21	COLEC12	IRAK1	TLR4	ILVBL	IVL	TTC26	LIN7A	ATR	CAPZB	SEC24C	FMNL1	MSH6	CDH19	TCTN3	NLRP1	PLEKHB1	ADGRG2	PIK3C2A	GLT8D1	GFOD1	CES1	WDR19	GSTA4	GNG10	POLG2	FES	CETN2	RGL1	GTF2H4	TBC1D22A	ARHGAP1
CEACAM6	SIAH2	SOSTDC1	EHF	ATP6V1G1	GGPS1	CARM1	MECR	AMDHD2	C1S	AACS	CFDP1	RRAGD	CRYL1	GSTP1	AGA	UBL3	TIMM9	ZER1	YIF1A	ATF4	ARF1	ARL4A	XPOT	DDX60	BET1	ARHGAP1	NEU1	SPAG4	FAM120A	PPP1R11	IRF2	PAX8	MLXIP	NDUFS8	PTER	PTPRZ1	RAB25	PSMD4	MID1	RNF4	KLF11	AVEN	MAP1LC3B	SMARCC2	RASIP1	HPS1	BUD31	SPTLC2	TAF10
CEBPA	ZNRD1-AS1	SV2B	KIRREL	TLR6	JAK2	EYA3	SYN1	ZNF557	CD28	RPS6KA6	LUZP2	ZKSCAN3	LRIG2	MPP2	RAB8B	CRHR1	RFPL1S	FOXN2	PGBD5	CNKSR2	C21orf91	TNFRSF10C	N4BP3	NHLH1	CPM	MXD1	EDNRA	CCDC57	OR12D2	TEP1	HIST1H2AI	CASC5	ACKR4	PGLYRP4	CMKLR1	RANBP17	TDRKH	SCAMP1	B4GALT1	CAMK1G	CBL	PARP11	GMEB1	CLN8	SLC24A2	CCDC177	IGF2R	RGS20	EFS
CEBPB	POP5	RALY	GRSF1	SORD	SF3A3	PAFAH1B3	NDUFB3	CCDC109B	HPRT1	SF3B5	MYBL2	PRIM1	PPA2	KRR1	MRPS11	CCT7	SEPHS1	C5orf15	MRPS27	TIPIN	CUL4B	UBE2D3	CDC45	EFCAB11	NR2F2	UNG	COX15	CDC20	ALG5	SLC25A15	SSR1	CKS1B	TMEM106C	CDCA4	MFF	SMAD2	TMPO	TXNL4A	ACSF2	CCNF	PAN2	NPY1R	ANXA7	TDP1	DCTD	VAPA	PFAS	KIF4A	NUP98
CEBPD	CTAGE9	ZNF710	TTC22	AGO4	CCL11	UNC5B	C10orf95	GAN	CHST10	RHOQ	GJA5	EGLN3	ERICH1	MOBP	FA2H	SLC12A5	CFLAR	PRDM10	FBXL4	ZNF235	FRK	KCNK10	LYN	MINPP1	SARDH	RAB9A	CNNM4	ITPKC	GMEB1	OR12D2	CORIN	PGLYRP4	NOVA2	MED13L	XK	GRIN2C	KCNK1	PDE1C	CACNB4	CNTLN	ZNF222	DGKG	SYT1	KLKB1	CACNA1I	SMAP1	RAPGEF5	RSAD2	UNC5C
CEBPG	JUND	MAFG	PRPF4B	UNKL	STK38	TAP1	RNF44	CHI3L1	CASP8	TNFRSF9	ASB6	VPS11	LRP12	HOMER1	MGEA5	TRIM13	RGS17	TIPARP	TMEM255A	CLCN5	CD3E	CXorf57	PLA2G15	PSMD2	MEF2D	R3HCC1L	KCNJ2	MXRA7	YOD1	CFI	RERGL	PIBF1	GPRC5B	GRN	ACHE	CCNT2	MTMR3	P2RY13	RFX7	IRF1	RAB20	MPP6	PIM2	SALL1	ATP2B1	TXNRD1	TRIM33	SMOX	GPATCH3
CEBPZ	PRLR	COPA	NRIP3	ABCC8	MAP1S	EVA1B	OASL	COQ4	TNFRSF11A	NSDHL	RBM6	APOOL	CD300C	BECN1	PLA2G6	PLTP	AMFR	IDS	ARPC3	MLH1	TMEM131	JAK1	SULT1E1	DDX10	TRIM38	FAM50A	THNSL2	QARS	SPATA20	SARS	SLC16A2	COLGALT2	CCDC134	ZNF44	FCGRT	C21orf2	ZNF140	TMEM260	RPAP2	ANXA9	ORAI3	TUBB2B	OGN	SULT1A2	MEAF6	LANCL2	ACTR6	DZANK1	ACADVL
CELSR2	RTN3	CDKN3	USP22	AKIRIN1	GALNT11	HNRNPL	NELFB	LANCL1	GALNT7	QDPR	G3BP1	FOXO3	S100A10	USP48	PROS1	SCAND1	RPL6	NHP2	SRSF5	XPO6	RPL7A	UTP18	UTP3	MPZL1	SLC22A3	MAGED1	MZT2A	C1GALT1	ACOT9	RPS2	LAMC1	NDRG3	SLIRP	SNRPF	RPS23	FIBP	STXBP1	ENTPD6	SHQ1	KIF14	EIF4A1	SERPINB6	USP7	HNRNPF	AKAP7	2021-09-02	SLC25A13	CD320	SOAT1
CELSR3	EPRS	RCN1	CAPZA2	RTN3	SLBP	UQCRFS1	USP22	DCK	NNMT	BANF1	SYNE1	SVEP1	XPO1	CCT7	BMI1	PDCD5	CDK4	UBE3C	DCTN3	MTHFD1	PHGDH	TFB2M	SNRPD1	RBM3	PSMG1	SHCBP1	UBA2	NUP88	ETFB	OGDHL	PLAC8	CHCHD2	LSM4	KIF14	UBE2E1	SLIRP	PDHA1	FEN1	PPIH	BUB1	UNG	CRTAP	NUP43	RBKS	NDUFA4	RPL35	PPP1CC	RPA1	DCPS
CENPE	GCK	ZSWIM1	IKBKE	CFAP46	STS	LRRTM4	USP49	TTC22	IGFBP7	RGCC	TRPC6	HIPK2	HLA-DQB2	ZNF839	GPR157	ETV3	CLCN6	GABRA1	ANKRD1	PRKX	GPLD1	LRP2BP	KCNV1	STAT2	PWAR5	KRT32	USB1	LINC01260	EPHA5	ABHD6	LHX2	RBM41	NOTCH1	SLCO3A1	BRD1	GPR63	SCGN	SORCS3	KIF5A	CAPN11	RXRG	ZNF202	SNCB	TNNI3K	ERN1	ALOX5AP	SLAMF8	BNC1	KCNK12
CEP55	SLC16A6	INHBB	MYL6	ATP5E	MCCC1	SIGIRR	CYP27A1	PHYH	RIN1	SLC31A2	CEBPD	MCAM	VPS13C	IRF7	TSTA3	ARMCX5	FOSL2	FMO5	TMCO1	HTN3	AP1AR	KCTD17	TAF7	STAT1	APEH	HDLBP	RAB20	ATP6V1H	ISG15	ATP6V1A	RNF121	CLDN1	OAT	CLTC	DEXI	C1orf216	NOSIP	GNA12	MON2	TSC22D1	SULT1A1	NDUFS1	B3GAT3	SOBP	CNDP2	CRISPLD2	DDT	RSAD1	NECAB3
CEP57	DDX39A	RPL36AL	RASSF1	NANS	GMDS	DNAJC8	ANXA6	CDKN3	SCAND1	CGRRF1	TSPYL1	SCP2	LAPTM4B	PCNP	TTC19	GUK1	UAP1L1	SMARCA4	ASCC3	PHF20	ATP6V1H	PEBP1	UBE2S	RRP7A	PSMD14	CCT3	SF3B5	PCDH9	BATF3	SPOP	DDRGK1	HDDC2	PIN4	TM9SF2	HPRT1	C9orf16	RBKS	DENND5A	NDUFB3	UQCRC1	PSMB1	TIMP4	NDUFB11	SDHB	TRAK2	FDFT1	ARL6IP5	NTRK2	COX5B
CEP72	PLEKHH3	APC2	ST8SIA3	FUT3	GCC1	RASGRP3	RIT2	RAI2	ASB7	SLC2A11	PAK7	STAG3L4	RASGRP1	CDH6	CPNE6	FTH1	TMEM165	CASS4	SLIT1	PNRC1	NCR3	ARC	PPP4R2	HIC1	CD68	QPCT	ADRBK2	ATP1B2	HPSE	KRT32	CASP5	KCNJ2	LRRK1	RHOQ	MARS	ATP2B3	AVEN	ADCY8	HHEX	GPR37L1	OSGIN1	PDE4DIP	CLDN11	VPS53	POU6F1	PPP1R37	BRAF	NOCT	RAB33B
CERK	CCT7	NMD3	UBP1	C14orf1	CST3	MYH9	VAPB	RBM42	DDX18	RAC2	SNUPN	TPCN1	RBM28	IRAK1	EIF3B	CKS2	CHPT1	EIF5B	LPP	CTTN	GCLM	FAM46A	PSMG1	CSGALNACT1	MSRB2	SNRPF	RPL18	ATR	MAK16	SERPINE1	ADI1	GARS	PEBP1	PLOD2	AHR	SEC61A1	TNC	SMARCC1	CLPB	TSTA3	NCK2	THOC7	BAZ1A	DROSHA	BECN1	EGLN1	EIF4A1	PABPC1	UCHL3
CERS4	RAE1	IRX5	TMEM11	PSMD8	PNMA1	EHBP1	EIF2S2	HIBCH	2021-09-09	CCT6A	ENO1	IPO5	SNF8	RPL36	SET	QDPR	FBLN5	GSS	FH	RUVBL1	CDK1	HNRNPUL1	AATF	GGNBP2	EXOSC8	PKN1	SPAG5	CASC3	U2AF1	MRPS30	CNP	ENOSF1	TRIP6	RPL17	CENPF	TRIM28	YLPM1	HNRNPL	MAD2L1	MBNL1	ICMT	GGCT	C2CD5	TSPYL1	PSIP1	TRA2B	BMS1	ZNF672	TOP2B
CES1	MAPKAP1	TAOK3	ZNF22	GTPBP4	AKIP1	SUPT16H	PAXBP1	RPLP1	ANKRD17	HMGN1	RNASEH1	SAP130	SLC25A32	GTF2H5	ZWILCH	SCP2	ATP1A1	XPNPEP1	RAD54L2	NUP133	VWA9	PARP2	MLLT10	TM9SF2	RPP38	ASAP1	MOAP1	MAGED2	TRMT13	TRMT11	CCNF	SMARCC1	MACF1	TBC1D16	EXOSC8	IPO5	ECD	ARGLU1	NIPA2	ALDH9A1	NACC2	GPX7	MOK	SHQ1	RHOA	TRAF5	BLM	NFKB2	UTP20
CES2	PNN	OXSR1	TMEM50A	CSE1L	NR2C2	TMEM51	PSEN1	FKBP14	CA12	EFS	APC	USPL1	SF1	NFE2L3	WDR48	BIRC3	SRRM1	ZCCHC11	NOLC1	KRT23	SETD5	SMAD7	KIAA0196	DOCK10	FAM60A	RIF1	TMEM168	KIDINS220	DNAJB6	IL1RAP	PELI1	ZFR	LIMS1	ZNF282	NCOA1	PGRMC1	GAS2	NKTR	LMAN1	FAM149B1	HMG20A	USP11	IDH2	GATM	CDK16	IST1	PABPC4	MAPK8IP1	ASPA
CETN2	RALGPS1	STK19	MOCS1	ACD	FHOD3	GPRASP1	SPRYD7	RAMP3	XRCC4	GDPD3	SCAMP1	FAM198B	INPP4A	PIGL	DAPK2	FAT2	LILRA4	KIF5C	LRP4	MYT1L	SLAMF1	PTPRO	LOXL1	ZNF506	PRRC2B	MAPK8	FUT3	CPED1	ZNF821	NOTCH1	KCNK10	NFATC4	GRM3	MADCAM1	ARMCX4	PTENP1	ARL15	HSPB3	TMEM206	STK10	C14orf93	HOXA2	CA4	TMEM94	LUZP2	ZNF415	MTERF4	ANKRA2	PLXNA2
CETN3	PCNX2	PACSIN3	HS2ST1	RGS6	PYGM	TMLHE	LIPG	SERPINB13	POU2AF1	ZFYVE9	WDR59	DOK3	GNL3L	GAB1	OVOL1	SURF2	PLCH1	ELK4	NRG1	TERT	PANX1	RYR2	DHX38	STK4	RASAL2	RALGAPB	GCKR	SULT4A1	PRIM2	JAK3	DUOX2	MYF5	CD84	TRAPPC9	DHX34	KATNB1	TRIM3	GPC1	RNF216	TEX41	YOD1	SMO	SDHAF1	MPZ	CRCP	HIC1	HK3	HMGXB3	PICK1
CFB	DAG1	ME2	CCNF	PGAP2	COX6C	ADAM10	KPNB1	PSMA7	TOMM20	NOP14	PSMB4	TATDN2	PTRH2	SEMA4D	PSMA3	CCNA2	TFG	HGD	HMGN3	PCBP4	DEFB1	FAM53B	QDPR	CCT4	CBR3	RPP30	LSM3	MCTS1	CLUH	ENOSF1	EIF4B	TMED3	RPL14	FAM98A	RAD23B	PUM3	IMPDH2	HNRNPDL	TMEM5	PPP2R2A	SMARCE1	MPPE1	ABCF3	ARPC1B	TIPIN	EBNA1BP2	TM4SF1	TBCA	NPM3
CFD	SLC25A3	ATP5E	RPL28	TIMP4	SPR	DIAPH1	HSBP1	CBFB	TSPAN8	NAP1L1	PCMT1	FSTL3	MTCH2	CIAPIN1	COA3	ACTR6	TP53I3	EIF2S2	COX15	TINF2	HOXB7	RETSAT	AGR2	ITCH	PREB	RPL15	RABAC1	NUP37	CHMP5	TXNRD1	KIAA0430	NCOA4	HMGN1	DRAP1	SEC11A	PRR13	SRSF3	SAR1A	RPL19	PABPC1	PCYOX1L	OXLD1	CUEDC2	LSM4	IARS2	TP53	FKBP1B	SRSF7	LANCL1
CFLAR	ADAMTSL4	OR10H3	LFNG	FAM193B	ZNF669	GPR157	TRIM62	IDS	TRHDE	WDR4	OGFOD2	CFAP45	CDK5R2	ZBTB7B	CD28	TAZ	SLCO1A2	KHDRBS2	SNHG3	MADD	CACNB4	DNAAF1	AGAP2	CCDC57	PVT1	SPTBN5	HYI	ARHGEF11	ORAI2	LINC01260	SLC9A3R2	VPS53	E2F2	PLCH2	ZNF696	FBXO41	FPR3	CYP46A1	NHLH1	MMP1	ZNF550	ZNF235	ARSF	BLK	SIRT4	CDH15	ARMCX4	SNAP25	TRAF2
CFTR	HLA-DOB	FAM208A	IPO9	WDYHV1	HINT1	ACSL6	ITGB3BP	CDC6	ATIC	GMCL1	RUFY1	BORA	MRPL9	JUN	URB1	CD164	BRIP1	HSPA9	MTPAP	STK10	ALDH7A1	TIAL1	FGL2	PWP2	ESPL1	KIF15	MEF2C	TBRG4	PRPF40A	GEMIN4	TK1	PTPN3	RNF187	TRAF5	VAV3	ACYP1	UFC1	NRAS	EHD4	IMP3	MRPL17	NOL9	EIF3A	ELF4	TERT	UNC50	RFNG	MAK16	UBIAD1
CGRRF1	PLA1A	SOCS3	MZT2A	PSMA6	SCRG1	FUCA1	LTF	UQCRQ	UXS1	XPOT	ZNF106	COPB2	AK1	ANKRD26	PSMD3	COL5A2	TUBB2A	DPY19L1	JTB	MGAT4A	ZRSR2	FBXO11	THOC5	KIAA0232	ESRRA	ICAM1	PRKAR1A	HSPB11	ADRM1	LAMTOR2	MAL	ECI2	AGPAT2	NDUFB2	SNX10	TIMM23	EMC6	PPME1	BEAN1	SAP30L	DNAJC2	MEA1	ZMAT3	SIDT2	TBCB	MLF1	PSAP	PSMD8	OSBPL9
CHAC1	PIGF	LTBP3	TOB2	TCN1	SLIRP	PCBD1	OSMR	PI4KB	SCAMP1	SLC25A46	UAP1	PPID	TATDN2	MSX1	MAPK6	ABL1	LPCAT1	PRDX1	SNRPE	SORD	PDZD8	ABCC5	CYFIP2	LHFPL2	SOCS3	FAH	MAP4	POLR3D	PSMG1	SNRPD1	RBFA	PITRM1	ATP5J2	GK	TRIM28	PTGES	GMFB	KAT6B	TUBB3	CRIP1	NRCAM	TSR2	OLFM1	FAM102A	CAPRIN1	APOL2	ELK1	C6orf48	LASP1
CHAF1B	ACTR1A	CD248	ZSWIM8	TSPAN1	2021-03-02	KIF1BP	RNF40	BAK1	OASL	EHD3	PHLDA2	MCOLN1	SEL1L3	GMPPA	DPAGT1	ABHD4	OSTF1	IRX4	IER3	TP53I3	CFB	SMARCAL1	NLRX1	ABCC3	RPS6KA1	TARS	B3GAT1	HMGCL	PSEN1	SORBS3	INPP5J	GDPD3	RASSF4	ARHGAP1	FKBP2	AK5	COL1A1	STARD8	ALDH3B1	SLPI	WDR7	CYB5R1	CDH4	WDR13	HIST1H2BD	KEAP1	CCNA1	ETHE1	MB
CHAT	CDH13	SPTBN2	EMC1	FCHO1	RTN2	FAM192A	B3GNT4	PTPN7	MMP17	NUP133	WNT5B	COPG1	CASP3	SSBP3	CEP131	RSPH14	TUBB4A	GREB1	CCNO	KIAA0753	SARS	KCNAB1	GCHFR	ARMCX1	MGMT	RPRM	TMPRSS3	ITPR1	RECQL4	EEF1A2	SNAPC4	CHST10	TM7SF2	COA7	VANGL1	FICD	NCS1	PRR15L	AK4	POLE	COG4	PKMYT1	SPRED2	HMCES	SULF1	PNRC1	CENPBD1P1	PLK1	TSNAX
CHD1	TMED3	ENDOG	UBXN6	SNX11	SP3	PQLC1	CMTM6	ASNA1	FAAH	SHOX2	PAX8	CNPY3	RAB4A	MX2	PPP2R2A	RAB7A	INPP5E	TFEB	ISG15	TIMM44	RABEP2	MYO1C	INF2	CHD9	ME3	USF2	NPDC1	ZBTB48	PLBD1	LMNA	ABCA2	FASN	FGFR4	GDE1	MPG	ZNF468	SLC25A11	KDELR2	PLXNA3	ATP5D	CLDN1	RPH3AL	PACSIN2	P3H3	LIMK1	GNS	KHSRP	FBXO2	RAB14
CHD8	SOD1	HLA-A	ATOX1	IKBKE	CTTN	HIST1H1D	ALDH3B2	SNCB	CHD5	AVPR1A	EIF2B4	BMP2	MBTPS2	GPT	PSAP	APBA3	ABR	FAM214B	PSMB8	WSB1	INPPL1	POR	HPS4	AFF4	OPTN	GFER	FUCA1	NFKBIB	ITCH	NAPG	SLC12A7	IDI1	TRIM36	MFSD1	TIMM44	TXNRD1	SERINC1	CCNH	PDZD7	DNAJC1	PCDHB12	CHML	CYBRD1	SH3BP2	DNASE2	ABCC2	HLCS	NFKBIE	VAMP5
CHEK1	MC4R	TF	TFR2	HPS1	RAB27A	PIK3R5	ADGRB2	TNNI3	PCDH12	PFKFB1	HS6ST1	MYL9	ANKRD2	HOXA3	PTPRB	CRB1	TEX41	KCNH6	ACOT13	CLCA4	LILRB5	ZNF550	AKAP5	CABP1	LAMB4	HPCA	KIAA0753	CMA1	C5orf45	PLVAP	PPARA	TMEM206	HOXA4	NIPAL2	DPYSL3	PDE1B	TNFRSF10D	ACE	PDE6B	EPHB1	C1orf54	GRM5	ADGRL4	PHYHIP	CHRNA10	RGL2	EGOT	ORM1	CUX2
CHEK2	IGBP1	PLCL1	SLC35E2B	LIN37	ALDH6A1	CPSF4	IFT27	SNX1	SLC38A10	DNAJB12	RIDA	ELAVL3	RNF122	CARKD	ZNF10	NHLH2	WDR7	AAAS	TMEM187	GRAMD1C	CDK20	ADAT1	VAV1	TJAP1	TBC1D17	PBXIP1	CBR4	CDKL3	ADCY6	MR1	TEAD3	E2F2	TBKBP1	SETDB1	TCF15	RAB21	C1orf115	RNF5	SIRT4	ZSCAN16	SYK	HSPA1L	EFCAB2	YIPF6	GPR37	GPR162	PPM1A	CXCR4	ACBD4
CHERP	C1orf116	CAB39	LEP	ADAM15	NFATC3	ABCF2	TBC1D17	MAFG	MYCN	TTLL12	CASP2	TPP2	DYRK1A	DSCR3	LAMA5	FOXN3	SPATA5L1	USP16	UBIAD1	CSTA	KIAA0907	SLC30A5	UPP1	ZMAT4	NAGPA	GID8	PMEPA1	RAP1GAP2	PCSK5	MTMR2	HMGA1	STX6	CSNK2A1	CELSR1	C21orf91	TRAF6	GTF2B	LMAN1	DESI2	TRAM1	RRNAD1	PLEKHA1	CALB1	DNAJB6	ZNF16	SNRPN	AIM1	EIF2S3	MCF2L
CHIA	TSNAX	CCT2	DUSP7	PEX2	ATP10B	TRAFD1	PPP3R1	OAT	COIL	NUP155	CEP55	GNG10	PPIA	SHARPIN	RAB2A	CS	ATP5G3	M6PR	COPG1	STRA13	SPOP	UQCRC1	EXO1	SP2	NCAPG	EIF3G	RPL37A	COX6C	HIST1H2BK	CCDC22	ATP5H	RPS23	RBM42	TOB1	PCNP	ATP5J2	TMBIM6	MAPK6	STT3A	ADAM10	RPS24	DMTF1	MAK16	CTNNB1	COPS5	RRS1	GDPD5	SAR1A	UFD1L
CHIC2	FGD2	PAPD7	ITGA1	DENND1B	FRMPD4	NACAD	HTRA1	ZNF609	IQSEC3	FAIM	ACAN	ENDOU	STMN3	MLLT4-AS1	ZFPM2	TCF21	HSPB3	H2AFV	SLC2A5	SLC6A9	GPR176	TEF	PPFIA3	PCOLCE2	CARF	CXCL2	PCLO	PDGFA	SORCS3	ZNF273	RRAD	B3GALT2	SYNPO	DNAJC28	RUNX1T1	TMEM246	E2F4	SMNDC1	ACVRL1	PDE5A	DBF4B	IRF1	DOPEY2	CMA1	TEAD3	PALMD	MAPK8IP2	HIST1H1D	KIAA1462
CHKA	YOD1	MTHFSD	TRAIP	FAT2	AEBP1	PLCG2	SSX7	FRMPD1	NPL	KATNB1	PLEK2	LAPTM5	IRAK3	CHP2	ATP7A	FBXO42	PTPRU	CELF1	LEF1	GAL3ST4	MMP1	P2RY13	PHLDA3	PKNOX2	HLA-DOA	SLC35D1	PRAMEF10	ZNF419	ETV3	ZNF117	MAPKAPK5-AS1	KIAA1462	HPSE	FCRL2	GCK	EDC3	FAM124B	PCDHA9	FAM65A	EMILIN1	CRCP	PDPR	TANC2	BCL9	MECP2	TOM1L2	TRO	CACNA1H	CACNG2
CHKB	NRL	KALRN	SLC27A6	AFF4	ZNF274	SATB1	SAMD9	CSF2RA	CES1	TRIM3	SNRPN	KITLG	CROCCP3	GPR63	EZH1	FOXP3	GTF2B	BCL11A	ZNF442	NFKBIE	BFSP1	MTMR12	TRIM46	CBLL1	LRRC8B	EMC2	GLUD2	RNASEL	TUSC2	TSNAXIP1	RYR3	KCNIP2	JAK2	PEX26	CNNM2	PCDHB11	PCGF3	LINS1	DCLRE1C	ZNF557	LAIR1	TAC3	RNF146	HLA-DOA	RSBN1	CTLA4	PPP2CB	P2RX1	PCDHB12
CHMP2A	YAP1	FAS	SLC1A4	TMEM140	RNF216	HBQ1	ST8SIA1	STARD5	PVRL2	GRM5	CSF3	ADAM10	EGR1	SLC12A8	IKBKE	LAG3	SOD2	KLC2	MAFG	CLEC7A	FOXL2	MMP14	DAPP1	CSNK1E	NCAN	PIK3R3	HCK	LILRA4	AP2B1	SAMD14	TM7SF2	CSPG5	CDC42EP2	PLAUR	GVINP1	GJB3	PXN	NFKBIE	HAS1	PRR3	SLC2A9	CD86	TCN2	FADS2	CYHR1	HTN3	CDK5R1	TMEM57	FGD6
CHMP4A	SKAP2	CLEC3B	HP1BP3	GLI2	ATF3	DENND1C	PAMR1	EIF3G	KIAA0922	POU3F3	CDKL2	APLNR	LSM6	MBTD1	SLC41A3	GYPC	GFI1	PHACTR4	C6	PHF10	CCDC181	HADHB	ZFPM2	ZNF224	DLK1	SLBP	CRISP3	KANK3	FLT3LG	STAR	FRMD4A	PDE1A	CA6	CCBL2	WDR19	LOC202181	HIST1H1D	CCDC15	CEP152	ICAM5	TMEM255A	LIMD2	SMC3	GCK	PGAP3	UST	COL15A1	RPS6KB1	GALT
CHN1	HEATR6	ACOT11	KLF3-AS1	ASB8	COLQ	B3GAT3	BTG3	TEX14	WFS1	RTF1	MLLT4-AS1	HIST1H2BD	MSR1	C2orf68	APPBP2	IMMT	SZT2	C1orf54	NT5C2	ZNF14	PEX12	PILRB	DIRAS3	FAM214B	NUDT2	ZSCAN32	ULK1	ZNF334	HK3	CROT	ATAT1	SURF1	KMT5B	POP5	SLC24A1	PPIP5K1	MAN2B1	WBP4	TBC1D13	LIMK2	PKI55	NLK	TUBG2	HIST1H2BK	TMEM50A	ZNF586	ZNF544	NSUN6	KCNA5
CHRAC1	NCK2	CD52	CCND2	RPAP2	CAPN15	MYF5	WDR26	MAN2C1	CLN8	RHBDL1	DEDD	MROH7	SCYL2	PAWR	ZKSCAN5	FRAT1	PWAR5	C10orf12	LOC100507424	SLC14A1	HRK	PDPN	BRWD1	TMEM147-AS1	TGIF2	PDZD7	C2orf68	USP27X	MMP9	BMP4	PPCDC	TRIM23	ZNF112	ZNF165	SNAPC4	DCLK2	ZNF132	KREMEN2	PNMT	AEBP1	MAPKBP1	PTGIR	ZKSCAN4	LLGL1	CDH11	HIST2H2AA3	WDR46	CYP2R1	HSF1
CHRM1	PTPRO	GAD2	KCNA1	DAGLA	MOCS1	NIPAL2	MAPK8IP2	DOK3	AZGP1P1	PCLO	MBTPS1	PPP1R37	CXorf36	PDZD7	RAP1A	MEF2C	NT5DC3	TIMP2	SYT5	THAP7	PTPRF	CRELD2	AVPR1A	LIN7B	PLPPR4	HPCA	RBM41	ZNF74	TBX1	MYO16	MAST3	KCNH6	MOB3B	RORC	PTPRN	PRSS16	DHCR24	FGF14	CUX2	BRSK2	GCHFR	CERK	CADM1	CASP10	PCDH7	NMU	CREBL2	ZNF154	ROGDI
CHRM2	CERK	TBX1	IFNAR1	SORCS3	TBX5	ADAM11	YIPF3	NOTCH4	DPF1	COL8A2	TULP3	DGCR9	KIAA1107	FGF5	OMD	HOXA3	KCNJ4	ATP6V1E1	CYP39A1	KCNA1	CAMK2N1	TBX6	ARHGDIG	ASIC2	PLEKHJ1	FGFR2	AGFG2	ING4	RNF44	CCL2	CASP10	CRB1	SCNN1D	PRCP	MEF2C	CXorf36	ZNF771	ATP2B2	SIGLEC9	NFKBIE	MTFR1	TEF	CYP46A1	FEZF2	LTB	GAD2	DENND2D	SDC2	GRIK4
CHRM3	IMP4	C2orf68	PLEKHA6	RASL10A	C1orf35	RBM12B	CAMKV	VSNL1	PARPBP	FADS1	TRIM13	MAPK10	HPCA	TAF1C	RNF44	KCNJ4	TMA16	SDC2	PPFIA2	SSBP2	CRHR1	HELLS	PDE1B	SLC27A3	CDH10	EMP2	NT5DC3	KLK1	DNMT1	PI4KA	GREM1	RIMS2	TOPBP1	KCNA1	SPTSSA	PGP	CENPQ	ROGDI	C1orf21	NRSN2	ICAM5	TREM1	GNAI3	ATP6V1C1	MAST3	UNC50	POLE2	RABIF	GPC1
CHRM4	GFOD1	USB1	RIC3	UNC13A	ABHD6	NPR1	FUT1	GABRD	RARRES2	ZNF467	RAB11B	CACNA1C	KCNJ4	SLC7A10	TBX6	RAPGEF4	CREBL2	SYT5	HPS1	TAF6L	GABRA4	SLC27A6	ZFR2	NMU	ZFAND1	TFR2	KCNC1	AGPAT1	PLXNB1	SREBF2	CCL2	AIDA	KIAA0141	PRKCI	TMC6	ZBTB22	MAPK8IP2	MMP9	CPED1	AGFG2	CAMK1G	APBB3	FGF12	SCN8A	SMAD5-AS1	EGF	LAMB4	SLC35E2B	BSN
CHRM5	GAD2	CARD14	FGF5	TM4SF5	RHBDL1	IFNAR1	DGCR11	PLA2G7	S1PR5	CXorf56	ADAM11	TUT1	GRIK4	DGCR9	EFNB1	TMEM257	TAC3	FGF12	B3GALT2	DNASE1	FMR1	GPR87	TMEM59L	SLC9A2	DLK2	KRT32	DENND6B	DGCR2	SYT5	TSKS	ADM2	DAP	TEF	SLC24A2	PCDHGA3	CERS4	KREMEN2	TBC1D31	HSPB3	UBE2J1	FFAR3	CACNG3	PRAMEF10	SUSD4	TF	PTMS	E2F1	NFATC3	SCAMP5
CHRNA1	TIMM10	ING1	TRPS1	RECQL4	AP2B1	CCT6A	MAP1LC3B	TMEM164	CNOT4	SMARCAL1	ARPC2	CCDC53	PLD2	PLCB2	EHMT2	RASA4	KLF10	CEND1	CITED2	FYCO1	RHBG	SNRPD1	SFPQ	FLAD1	RPS6KA3	EGFR	NQO1	C1orf35	NAV3	BAG2	TEX30	SPTSSA	GATM	RNF219	OARD1	CORO1C	HSPB1	CNPPD1	DYRK1B	EPS8	KIAA1551	FOXJ1	C7orf26	SNAPC2	CCNA2	SLC52A2	HSBP1	BIN3	DYNLL1
CHRNA10	PCYOX1L	SPDL1	RPS27	WIF1	URM1	TIPIN	TUBB	EMD	NDUFA3	LAMC2	UBAP2	HPRT1	ALG3	RACGAP1	KDM5A	C2CD5	HNRNPUL1	USP12	AEN	STXBP1	SPAG9	TADA3	TUFM	TNPO2	PAFAH1B3	EXOSC8	RPS15A	SCAMP3	DKC1	SEC24A	SMARCA4	GGCT	REST	KLHL21	RRS1	AURKAIP1	DNAJC9	PLK1	PBRM1	TSPYL1	HEATR3	MRPL20	EI24	NCOR2	ATP13A1	IBTK	UGCG	COMMD4	MKRN2
CHRNA2	VDAC2	GLDC	WWTR1	SMIM8	EXOSC8	ARFIP1	ATAD2	TRIM44	TRPS1	TCTN3	CLPP	TTC1	RSU1	REST	MRPS35	2021-09-09	KPNA2	SRRM1	AURKA	PPP4R1	DNAJC8	ALDH3B2	TIPIN	USP1	DYNLL1	POLR2D	ELP5	HNRNPF	PXMP2	COQ6	KIT	YWHAZ	SKP1	ILF2	SLC5A6	ANAPC15	SNRPG	G3BP2	CEBPA	PPAT	STAU2	C5orf28	CMC2	TFAM	PTGES3	TOP2A	LSR	RPL26L1	NMB
CHRNA3	MTCH2	RNASET2	C21orf33	RPL17	RANBP6	MCUR1	HAS2	SNAPC5	SRP72	TRIM28	ARF1	ACBD3	NUP62	PUS1	PRPS2	NPC2	CCT3	FKBP14	NEK7	AKAP10	LSM7	CDKN3	CIB1	ARPC5	TRMT112	ARHGEF6	SNRPG	PRKAR2A	DLG5	G3BP2	UBE3B	MBNL1	DHX15	CAMLG	KDM5A	ARPC3	RPLP0	NOTCH2	SRSF6	PRRC2B	RBBP6	EIF3B	B4GAT1	ZBTB1	RPL31	GADD45GIP1	KLHL21	TDP1	MCTS1
CHRNA4	ZMPSTE24	GPN1	POLE	NFYC	MTHFSD	KIF11	MRPL42	RFWD3	C2orf54	MCM9	C1orf115	IL13RA1	TRAPPC12	FHIT	TMPO	TFAM	MNAT1	NBN	ZFAND1	NEIL3	LRRC1	MRPL17	SH2D1A	KIF4A	E2F5	CNP	LARP4	RPA2	MPHOSPH9	BCAT2	ICE2	EPCAM	BANK1	NEK2	TSPYL1	SCAMP3	RBM14	MTRR	PA2G4	SLC37A4	PCNT	CTCF	PIK3CG	AP3D1	METTL1	ZNF576	TAF6	MRPL9	PLEKHB2
CHRNA5	MRPL49	VAPA	TIMM17B	CCDC9	ALG3	CEBPA	ILK	TAB2	PRPS2	PARP4	CHEK2	HN1	RPL7A	ID2	TMEM164	NGRN	HERC6	TEX264	IFRD2	NMB	ARGLU1	RPS27	POLDIP2	UGCG	C16orf45	ELK3	COG4	FKBP14	RASA1	GRB14	RPL27A	PDIA5	MAST4	TSC22D4	RCC1	DBNDD1	SERPINB6	MAFB	TRIP6	SRSF5	ARPC2	RPL30	CEBPZ	KMT5B	PFAS	RPL17	RPLP1	PLOD2	RPL32
CHRNA6	DENND1B	ZNF365	SMAD5-AS1	RHBDL1	IGSF1	ADCK3	SYNGR3	DGCR9	C11orf63	SEMA5A	CLEC5A	RIMS3	AQP7	TMPRSS3	KCNAB1	STS	LINC01260	CACNG3	MTOR	GAL3ST1	C17orf53	SLC25A22	JUN	CNGA1	ABCF1	E2F4	PECR	FCHO1	STARD8	TCIRG1	PRDM10	CPED1	ARHGDIG	RRP9	SLC11A2	CELSR1	KRT32	WNT6	NPHP4	PLCL1	MOCS1	CABP1	SCN1B	PPP1R26	MRPS10	C5	FAAH	ZKSCAN3	HSF4
CHRNA7	USP6NL	ENC1	GARS	RCAN3	KANK2	SPINT1	GPX3	CPSF6	COLGALT1	PEX11A	GNL3	TFAM	LARS	ICK	VPS37C	FGFR3	ERCC6L	LAMA3	CCNA1	PPBP	NPM3	WDR45	SNCA	ALCAM	RFXANK	DENND5A	IRAK1	NUP43	GNG11	SLC25A13	APRT	RFNG	NDUFC1	SMAGP	PHF7	AIM1	ALDH3B2	DEGS1	SPCS3	TMED2	ETV4	NOTCH2	NPR3	BTBD1	ATOX1	MBNL1	NSMAF	HSD17B12	C1orf174
CHRNA9	PCYOX1L	SPDL1	RPS27	WIF1	URM1	TIPIN	TUBB	EMD	NDUFA3	LAMC2	UBAP2	HPRT1	ALG3	RACGAP1	KDM5A	C2CD5	HNRNPUL1	USP12	AEN	STXBP1	SPAG9	TADA3	TUFM	TNPO2	PAFAH1B3	EXOSC8	RPS15A	SCAMP3	DKC1	SEC24A	SMARCA4	GGCT	REST	KLHL21	RRS1	AURKAIP1	DNAJC9	PLK1	PBRM1	TSPYL1	HEATR3	MRPL20	EI24	NCOR2	ATP13A1	IBTK	UGCG	COMMD4	MKRN2
CHRNB1	CACNA2D1	EEA1	LINC00472	NHLH1	TSPAN32	SLC1A4	ZNF33B	SIPA1L1	PAAF1	CCDC170	GRIK2	HRH3	NFIX	CAPN3	IFT22	MEOX2	NDST3	ZBTB22	EGR2	OPA3	CDH11	NRIP2	APPBP2	C21orf91	DSCAM	VPS53	NEK11	ZBTB14	CXCL2	C14orf93	PHYHIP	EGOT	ST6GALNAC2	C11orf63	FRK	CSRNP3	AGBL2	SPATA6	ZNF343	ALMS1	LAG3	MEGF9	SOCS7	DHX29	NDP	SRI	EVI5	SLC24A2	WDR7
CHRNB2	SNRPG	GLB1	TSNAX	CBFB	RAB1B	BLM	KIF2C	SORD	ATP5D	CAD	NPTN	RBKS	FBXO11	TMEM222	RPL24	PRPF19	SNRPD1	RPS27A	TUBGCP3	PMPCA	TIMP4	ADI1	UAP1	ARFIP2	RTN3	PPAT	RPSA	SNRPF	RARRES1	COPZ1	PSME3	JARID2	RPL41	TSPYL1	PTOV1	RPL19	RASA1	PAICS	PRRC2A	RPS27L	TMEM87A	SEC61G	COPB2	COQ2	ARF4	MCUR1	PATZ1	RPL27	CASP7
CHRNB3	MRPL49	VAPA	TIMM17B	CCDC9	ALG3	CEBPA	ILK	TAB2	PRPS2	PARP4	CHEK2	HN1	RPL7A	ID2	TMEM164	NGRN	HERC6	TEX264	IFRD2	NMB	ARGLU1	RPS27	POLDIP2	UGCG	C16orf45	ELK3	COG4	FKBP14	RASA1	GRB14	RPL27A	PDIA5	MAST4	TSC22D4	RCC1	DBNDD1	SERPINB6	MAFB	TRIP6	SRSF5	ARPC2	RPL30	CEBPZ	KMT5B	PFAS	RPL17	RPLP1	PLOD2	RPL32
CHRNB4	RPL24	ATP5E	ATP5G2	DXO	TIPIN	UPF3A	PGLS	KHSRP	HACD2	NFIB	SLC35A5	GPD1L	RPL28	BAD	SNRPC	TIMM17B	CNP	FRAT2	ADGRE5	ACBD3	TARS	TM9SF2	DPH2	SUCO	RPL13	EIF4G2	ABCC5	CAD	PPCS	NPY1R	TSPAN8	USP1	RPLP0	C14orf166	COMMD9	PDZD8	TAF10	NGFRAP1	TESC	CCT5	RAB5A	TBC1D4	P4HTM	CS	NKX3-1	AIMP2	SELL	VAPB	PCYOX1L
CHRND	CACNA2D1	EEA1	LINC00472	NHLH1	TSPAN32	SLC1A4	ZNF33B	SIPA1L1	PAAF1	CCDC170	GRIK2	HRH3	NFIX	CAPN3	IFT22	MEOX2	NDST3	ZBTB22	EGR2	OPA3	CDH11	NRIP2	APPBP2	C21orf91	DSCAM	VPS53	NEK11	ZBTB14	CXCL2	C14orf93	PHYHIP	EGOT	ST6GALNAC2	C11orf63	FRK	CSRNP3	AGBL2	SPATA6	ZNF343	ALMS1	LAG3	MEGF9	SOCS7	DHX29	NDP	SRI	EVI5	SLC24A2	WDR7
CHRNE	CACNA2D1	EEA1	LINC00472	NHLH1	TSPAN32	SLC1A4	ZNF33B	SIPA1L1	PAAF1	CCDC170	GRIK2	HRH3	NFIX	CAPN3	IFT22	MEOX2	NDST3	ZBTB22	EGR2	OPA3	CDH11	NRIP2	APPBP2	C21orf91	DSCAM	VPS53	NEK11	ZBTB14	CXCL2	C14orf93	PHYHIP	EGOT	ST6GALNAC2	C11orf63	FRK	CSRNP3	AGBL2	SPATA6	ZNF343	ALMS1	LAG3	MEGF9	SOCS7	DHX29	NDP	SRI	EVI5	SLC24A2	WDR7
CHRNG	CACNA2D1	EEA1	LINC00472	NHLH1	TSPAN32	SLC1A4	ZNF33B	SIPA1L1	PAAF1	CCDC170	GRIK2	HRH3	NFIX	CAPN3	IFT22	MEOX2	NDST3	ZBTB22	EGR2	OPA3	CDH11	NRIP2	APPBP2	C21orf91	DSCAM	VPS53	NEK11	ZBTB14	CXCL2	C14orf93	PHYHIP	EGOT	ST6GALNAC2	C11orf63	FRK	CSRNP3	AGBL2	SPATA6	ZNF343	ALMS1	LAG3	MEGF9	SOCS7	DHX29	NDP	SRI	EVI5	SLC24A2	WDR7
CHUK	CDON	CSRNP3	PHYHIP	PDE6B	PRKX	OCA2	HRK	ASPN	HPSE2	ZNF132	ZNF280B	GDAP1	HTR2A	RXRG	STXBP6	PCDHB6	AP1S1	VIP	HOXA2	ORM1	TRPM1	CLEC10A	ZNF467	AMPD2	GPR4	TMEM257	ALDH5A1	GABRA4	MOB3B	RYR2	UPB1	ST20	APAF1	PACS1	TFR2	CRB1	GPR20	MIR600HG	SLC8A1	ORAI2	PRKAR2B	GABRB1	ZC2HC1C	FPR3	CCL2	HSD17B6	NTSR2	ZMYND10	HIF3A
CIRBP	CSPP1	PEA15	LARP4B	NFATC4	NOD1	DCUN1D4	EFR3A	HLCS	RGS16	PLEKHF1	ZKSCAN4	ZNF235	ARFGEF1	WDR41	YIPF3	ARID5B	SGCG	ZNF273	HTRA1	FBXW2	KDR	SOS1	ZXDC	CDK3	TLN1	RAB23	ACOT13	EGLN3	ATN1	BFSP1	STAM2	CAPN11	NR1H2	COL9A2	BST1	LRRC32	ATP6V1E1	SMCO4	PRPF4B	EOGT	TMCC1	SUSD4	ABHD4	TSSC4	CDH5	DGCR9	PRKCI	EGFL6	TRAPPC6A
CISD1	PLCG1	TSSC1	NXT2	PCYOX1L	PLCB3	COPS4	RPA1	BAD	HSD17B4	TMEM11	TMED3	WDR1	CTR9	SERPINB6	FSTL1	LRCH4	PTPN12	UNC93B1	C21orf33	ABCG1	MRFAP1L1	MYDGF	SYPL1	COPS2	PHGDH	SGCB	PARL	SLK	ACAT1	SMAD2	SERF2	CNDP2	POLR2I	SUPT16H	PPP2R3C	DLG5	PPCS	RCN2	TXNRD2	DUSP3	POLR2H	ARF1	SLC19A2	PDCD6	PNMA1	CHMP1A	GGCT	VEZF1	SRPRB
CISH	PLEKHB1	PSMA3	NPM3	FH	PTGES2	COMMD10	MRPS7	AMDHD2	MPDU1	STIL	SLC25A15	PTOV1	SPTLC2	MT1E	PXMP2	MTHFD1	HK1	GPN3	MAN2B2	VBP1	PHYH	ZBTB38	GYG1	MYL12A	ERI2	C1D	CCNA2	SFXN1	PBK	FGFR1	C14orf166	C1GALT1C1	PSMD10	SEC13	STK3	RHOB	BAG2	ANO10	PRPF31	COX15	NIT2	ATP1A1	RPL36AL	NDUFB5	ORMDL2	DDT	SNRPF	AKTIP	GINS2
CKB	KCNK1	TMLHE	CDH13	SNAP25	PALM	MGAT4C	TAC3	WRB	NLGN3	GPATCH2L	TBX1	DLX5	CYP2D6	GFRA2	CD28	VCPIP1	DNAH17	RASA3	KIAA1462	NFATC4	INTS1	SYT5	THNSL2	HS3ST2	LRRC32	HP	EYA3	DFFA	TNFRSF10D	NACAD	PAK3	FAM163A	GPR63	ZNF250	FAM155A	KLK1	CALM3	TTLL1	PHKG1	GRAP	POU6F1	GPR157	SDS	EXTL1	SEZ6L	GABRA1	CCNH	DLG4	MAN1A1
CKS1B	COL9A1	KIAA1462	PTPRH	AAK1	ZNF696	XPNPEP2	SUPT7L	HLA-DPA1	ZFP30	PLCH2	ATF6B	NDST3	KLF13	WDR7	ANKH	INA	CYTIP	ACVR2B-AS1	RTN1	FLT4	EMCN	PRX	RCBTB2	PPOX	RAB27A	CDK5	WLS	RHCE	TRIM21	KCTD17	ACE	TP73	OGN	TEK	LRFN3	ZNF93	SCN8A	DGKQ	CENPO	RPAP2	HIF3A	RNPEPL1	TERT	GCK	EPB41L5	FHOD3	NXPH4	DAGLA	SLC16A2
CLASRP	RPA1	TPCN1	TAF10	RNASEH2A	RPS19	NPY	MLF1	PIGP	WASF3	PKM	MORF4L2	RPS23	ZNF189	SH3BGRL3	ALDH9A1	PSMA4	MRPL17	RPS5	RPL24	NPM3	CAPZA2	GMDS	RABGAP1	HDAC1	RPLP0	CLINT1	LEPR	M6PR	EMID1	PPP2R2A	HSPB11	TMBIM6	GNB2	SELL	RPS21	HMGA1	RUVBL2	SOAT1	TACC3	TMEM50A	TOP2B	TNFRSF10B	EMC6	SLC25A36	TOP1	RDH11	SNRPB	F3	SNX24
CLCN5	GGCX	PHKG2	CADM3	ACOT13	CNGA1	MMP28	MYLK3	ZNF768	GRP	INTS8	WNT11	BCL2	RIMS1	RPGR	FBXO3	FZD1	OSBP2	FRS2	AGAP2	PTPRC	MIR600HG	TRIM52	CYP20A1	MST1	MAPK8IP2	NEURL1	KCNQ1	JOSD1	AMPD1	MAPK1	CBY1	PAX3	GABRD	BRAF	MAGI2	PDE9A	CROT	TMCC2	PPT1	RAB36	SPARCL1	ESR2	MYO5A	PIK3R5	IQCA1	FEM1B	ACYP2	ARHGDIG	TUT1
CLCN6	LILRA4	LDB3	REC8	HOXA6	ALS2CL	C17orf80	AHCY	CYP7A1	WDR25	GSTM2	RAD52	PLEKHA2	NDUFB8	MTSS1L	RASSF8	ELOVL4	GNG11	PCDHB12	MRPL9	PRPF6	RUNX1T1	ZNF460	PPP2R1A	KIRREL	GRIK2	ASB7	PPP2R3B	TNNI3K	RARA	APBB1IP	SARS	GRAP	EIF3E	NFIX	FOSB	CHMP1A	RIMS1	PXMP2	PTK2	NRIP2	NUP85	PITPNB	GZMM	FAM192A	HSPB3	SEC31B	TMEM147-AS1	IFNAR1	ZHX3
CLCN7	LILRA4	LDB3	REC8	HOXA6	ALS2CL	C17orf80	AHCY	CYP7A1	WDR25	GSTM2	RAD52	PLEKHA2	NDUFB8	MTSS1L	RASSF8	ELOVL4	GNG11	PCDHB12	MRPL9	PRPF6	RUNX1T1	ZNF460	PPP2R1A	KIRREL	GRIK2	ASB7	PPP2R3B	TNNI3K	RARA	APBB1IP	SARS	GRAP	EIF3E	NFIX	FOSB	CHMP1A	RIMS1	PXMP2	PTK2	NRIP2	NUP85	PITPNB	GZMM	FAM192A	HSPB3	SEC31B	TMEM147-AS1	IFNAR1	ZHX3
CLCNKA	MATN2	PHLDA1	DMTF1	STAU1	FXYD6	INTS8	FHOD3	UQCRB	PTDSS1	USP9X	RANBP17	FBXO40	BCL2	CX3CR1	MAP3K6	BAG4	GSTM3	PIK3C2G	RNASET2	RGS4	GAREM1	DTYMK	ITGAL	KCNQ1	DUSP12	TNS3	DENND2A	ARAP3	CD44	LPXN	P2RY10	SLC25A24	PTBP2	RTCA	TBX2	ADCY9	POLR3K	LDLRAD4	SEPHS1	PRPF6	SLIT2	KCNK1	ST6GALNAC2	TUBB6	RPS9	GAS6	GNB1	XPNPEP1	NCAPD3
CLCNKB	MATN2	PHLDA1	DMTF1	STAU1	FXYD6	INTS8	FHOD3	UQCRB	PTDSS1	USP9X	RANBP17	FBXO40	BCL2	CX3CR1	MAP3K6	BAG4	GSTM3	PIK3C2G	RNASET2	RGS4	GAREM1	DTYMK	ITGAL	KCNQ1	DUSP12	TNS3	DENND2A	ARAP3	CD44	LPXN	P2RY10	SLC25A24	PTBP2	RTCA	TBX2	ADCY9	POLR3K	LDLRAD4	SEPHS1	PRPF6	SLIT2	KCNK1	ST6GALNAC2	TUBB6	RPS9	GAS6	GNB1	XPNPEP1	NCAPD3
CLEC16A	WNT7A	SCAMP1	ACAD10	P2RX1	CERK	HUS1	GYG2	HLF	NEK1	IL10	ERBB4	GPR132	NOVA2	GPR63	BNC2	SCAPER	FPGT	NEUROD2	MMP24	ACKR4	KRT75	PFKFB2	PCDH7	KIAA0319	SH3BP5	HSPA12A	ZNF529	SYN1	SLC2A9	CASP1	DPP6	PPFIA2	CDKL1	IL10RA	SEC14L5	DUS2	CPA4	PPIP5K1	SLC2A3	FKBPL	GK	BSN	PCK1	CAMK4	SIGLEC9	ADH1C	FOXD2	PAMR1	PTK6
CLIC4	NDN	ABHD4	DLG5	IKBKG	ARHGAP6	SERPINB6	FAM63A	PSMD8	CTDNEP1	TSPAN4	TSPYL4	MSL1	SOAT1	PHYH	DYNC1H1	HPS6	CDK13	UQCRFS1	POLR2A	PICK1	MMS19	2021-03-02	XKR8	CCNF	MAN2B1	PDK2	MYO5A	FXR2	ECD	MFF	CLSTN3	ZNF337	GDE1	CAPN1	INPP4B	GAA	BAD	GAK	GDI1	SLC38A6	ZNF428	TBC1D10B	ATP5SL	NBEAL2	PCBP4	VPS28	EDEM1	MPP1	XRCC1
CLK1	S100B	RPS15A	UTP11L	SREBF1	NDUFA1	SYNGR3	SEC16A	MDC1	TXLNA	C16orf45	DIMT1	CCDC59	RPL32	UBE4A	C5orf30	ICMT	LACTB2	PBK	QDPR	TBCD	CYBA	RHOBTB3	IFRD2	EEF1A1	ZPR1	UTP18	HOXC6	TM2D3	ATR	NIP7	TMEM168	COX11	AMD1	EDF1	UBE2Z	TSPAN8	TSKU	P4HTM	DHX15	MELK	TNPO2	TOP2A	TMED1	LARS	POLE2	ARHGEF10	GADD45GIP1	DUSP4	MRPS2
CLK2	PIGG	LIN7C	MSH2	RNF43	SIRT5	SLITRK5	RARA	NRG1	GLT8D1	CCDC53	JUP	ADAM23	COX11	SQRDL	SEMA3F	TMEM104	MVB12B	ARHGAP44	NSG1	IQCK	TPO	RBFOX1	CSNK2A2	ZNF669	TSPAN8	GRM1	FAM175B	STAU1	ZBTB6	PLPPR4	CELF2	IFRD1	HECTD4	LANCL1	FAM184A	TSFM	CLEC1A	OVOL2	NDST3	RBM48	SLC1A4	UST	KLF4	ELMO1	PIGN	WDR19	APP	HMGA2	FBXL14
CLK3	CRISP2	S1PR5	LIFR	TMEM151B	CCDC28A	IL18	HSPA1L	RAD50	MYH7B	FEZF2	ZNF222	SLC14A1	RFPL2	PLEKHH3	NEUROD2	CAMKV	ROR2	MYO16	SLC6A12	PHC3	SH3GL3	GRIN1	FUT9	AK5	ZNF132	NCS1	CNNM4	ZNF671	CD19	NRG2	RNF219	FEZ1	NRDE2	ZNF419	SPARCL1	AGO4	VAV3	RPAP2	TMEM40	ZNF609	FOXI1	IKZF3	FOLR3	ERBB4	CASC5	SERPINB13	AGFG2	HABP4	UPF2
CLK4	ATPIF1	PPP2R3C	NME4	RPSA	UTP11L	MRPS30	CPSF6	PIP4K2B	SIGIRR	MYO6	C16orf45	GNL2	NDUFV1	COX6B1	DHX15	RPL18	LY75	CMPK1	TUBB3	RSRC2	RHOBTB3	SLC39A6	RAB11FIP5	STOM	CDC25B	BRD8	C12orf29	SUV39H1	KIAA0100	LSM4	PCYOX1L	NDUFA8	NOP16	RPL23A	CCDC92	TOP2A	IP6K2	ADGRE5	ATP1A1	SCML1	ARHGEF10	UTP18	NUP188	DUSP4	BUB3	NIP7	NCAPG2	RPS23	SACS
CLN3	VCP	FSTL1	DNM1	YWHAE	BZW1	TMEM97	RUVBL1	DRAP1	TRRAP	SRRM1	EIF4G2	TRA2B	NEMF	AURKA	YWHAB	SFXN1	NCAPH	BMI1	NDC1	ASF1B	PPP1CA	AXL	SEC23A	SPAG5	TCERG1	ASH2L	UCK2	KIF5B	USP46	DET1	EIF5	CDC20	BUB1	ENY2	DLGAP5	REST	KRT7	COMMD3	HJURP	ECT2	TIA1	SNRPA1	SLIT2	LUC7L2	RACGAP1	TUBA1B	LIG1	VRK1	HNRNPK
CLOCK	CSE1L	UAP1	RNF114	LAMB1	PUM2	RPL31	KPNB1	KPNA3	ATP5A1	ORC2	COG4	ASF1B	TCN1	SYPL1	EIF4A1	ACTB	KDM2A	TSPAN8	UBR7	NOP14	CLTC	EBNA1BP2	TFAM	VOPP1	ARHGEF10	DHX15	HSPD1	MAK16	MEPCE	IPO5	CCR7	YTHDC1	FKBP2	ADCY7	ATP5G1	LMNB2	RPIA	SAP18	POLR3G	PRDX1	CHSY1	SSRP1	POLA2	BRD8	PDCD5	C2CD5	TBC1D5	PCYOX1L	PTP4A2
CLPB	RNF25	GABRA3	METTL16	SLC27A6	ARHGAP44	RAPGEF3	DENND4A	TUBA8	POLI	ERO1B	MOCS1	TICAM1	GPR37	NOTCH4	CHRNA10	C18orf25	ZNF460	NFE2	ERN1	TLR3	CRY2	HIF3A	DCP1A	YOD1	ZCWPW1	C2CD3	KLF9	RASGRP3	A4GALT	C12orf4	CLTCL1	RAB11FIP1	OLR1	CASP1	PAK1	CYTH2	ASB7	HSPBAP1	ERAP2	ADAMTS2	ADGRE2	SLC4A1AP	ERMAP	C17orf53	DPY19L1P1	NAB2	DNAAF1	SORT1	ABCB6
CLPP	SIRT4	CHMP1B	DTX3	APOBR	TTBK2	TPO	NOVA2	ANKRD12	DIO1	FOXA2	TAX1BP1	DNAL4	TBC1D22A	CD33	TAOK2	CASS4	EFCC1	TLR6	RAP1GAP	INPP5B	ROCK2	PDE3A	PSTPIP1	LTB	GLI2	NCSTN	AAMDC	CALY	CBLB	PBXIP1	BRSK2	SIK3	SLC34A2	S1PR5	STAU2	GAD2	WNT11	IL1RL2	GPR39	GNB5	SUSD6	CACNA1I	C21orf91	ATF3	DPT	ITSN2	TNFAIP1	HAPLN2	BMP5
CLTB	BCL9	NDUFS2	NAGLU	TDRD7	GLIPR1	BUB3	FUBP3	CDC16	HTATIP2	RPH3AL	PIGB	SUCLA2	PRAF2	RNGTT	TM2D1	CCT8	RBM5	SFMBT1	RPA1	TMED10	ZNF212	NME3	MKRN1	CEPT1	DUSP10	APPBP2	USP6NL	ABCD4	SEC23B	SLC27A2	CLDN1	TNFSF9	SRR	DCLK1	PHF11	TOR1AIP1	TMEM47	STX12	THAP1	SYMPK	DHX8	INPP5J	AGR2	PPIC	ZC3H7A	ABCF3	DDOST	IVD	ITGA7
CLTC	TRIP13	DDX46	KDM1A	EBP	MIS18A	ACACA	RBM28	MPP6	SLC33A1	SCAF11	TSPAN6	POLDIP2	SCAMP2	PPFIBP2	YLPM1	GCN1	PPIF	LSM2	PTER	GPATCH8	LSM6	ISOC2	POP5	FDPS	NUDT1	HNRNPA1	GEMIN4	ABCE1	UBE2M	GATAD2A	CDCA8	PAFAH1B3	ADGRE5	STEAP1	HNRNPL	PUM3	MBD2	HSPBP1	CDK6	POLD1	SHQ1	RQCD1	CLN6	PRKAG2	MRPL3	SHMT2	LYRM4	TEX10	GTPBP8
CMPK1	CGGBP1	MYNN	PPP1R15A	MKNK1	HSPA4L	BCL3	MICB	ZFAND6	RALB	DPM1	HECA	LIF	SPRR1A	KLHL24	HHAT	CTGF	ISG15	HPS5	ZBTB48	LIG1	DAD1	KLHL20	TM7SF2	ZNF451	PRKRIP1	MICALL2	LAMTOR3	SNTA1	TOPORS-AS1	HLA-B	RRAGC	RIT1	FSTL3	ECM1	DDA1	SLC30A1	CHAC1	CASP9	CCDC53	TOMM34	S100A8	HCFC2	FBXW7	RPL39L	MYL6	ARNTL	LIN37	GOLGB1	XPC
CNDP2	SLAMF8	NRBP1	PFKL	PPP1R15A	CD53	CNOT3	CYC1	NR4A2	CYFIP1	NDUFS2	LRRC23	THAP3	GPATCH8	PLEKHG6	SRC	PRKAA2	FARS2	CPED1	MYO7A	CCS	BRE	DHRS11	DGKA	PARVB	FGF7	CYTH4	ENOSF1	MRPL2	PIM1	NXT2	KLHL26	APBB3	FYCO1	IL24	TRIP11	DSP	OPLAH	RHOA	ACAP2	CDKN2B	ARHGEF11	PPP6R2	PLD3	EDEM3	CCDC57	HCK	CD84	SASH3	SLC6A6
CNNM2	EIF4B	DAZAP1	MCM3	ZYX	SPAG5	MRPS7	RRP1B	DYNLT3	UBAP2	PHF2	PSMD3	PMF1	TRPC1	CHMP7	SCAMP2	NGFRAP1	AK2	INSIG1	POLR2F	RNF4	BRE	NDUFB1	HSPE1	CDK19	CIT	PAPPA	UBE2N	DDX3Y	POLA1	COX6A1	LANCL1	KIAA0368	PSMD10	IBTK	POLR2I	TIMELESS	ECD	ZDHHC24	SNRPD1	MYLK	ZC3H13	NDUFC1	SCP2	PPP2R2A	CLU	ANXA3	MICALL1	TRPM4	ASCL1
CNOT3	ING2	PITPNA	GATA4	COPB1	IDH3A	ASMTL	PLCB3	GMPPA	KRT17	OSBP	CHPF2	DSP	IQCG	NAPG	CHIC2	MADD	MAP4K3	TSG101	SORT1	INPP5J	SRGN	ACADS	UBTD1	CNPPD1	PIEZO2	ARHGAP26	RAB5A	PLOD1	PPCDC	DOK4	NCK2	GNA11	MKLN1	PER3	FOXO4	STX3	HPCAL1	CSNK1D	NDP	UBE2I	FAHD2A	ERO1A	TNIP2	ABCB9	GK3P	ADO	RFK	STX12	TRADD
CNOT4	EMC6	CRY1	GTF2F1	CHEK2	EPB41L2	OXSM	RPL19	RBM25	WDR43	ITPA	CPVL	POFUT1	BRCA1	EFCAB11	ZNF330	PREPL	MRPL23	PDCD5	RUVBL1	SNUPN	RACGAP1	AFG3L2	RPL27	RPS12	ATP13A2	RPL36	HAUS4	MYB	PPA1	HEATR3	MCAT	IL13RA2	ORC2	RPS4X	CDKN3	PSMD8	PPM1G	HNRNPC	HSD17B12	FHL2	AIFM1	EXOSC4	DBR1	PEX3	RNPS1	PIAS2	PTBP1	TACC3	RPP30
CNOT7	SPATA7	SPN	GOLGB1	MBTD1	ACOT8	SLC14A2	CDH8	ZNF204P	TMEM40	FBXO11	SIAH1	AP4S1	TRHDE	SLC16A7	HIVEP1	NBR2	CAMK2A	NFATC4	MYO16	MYF5	ZZEF1	HS6ST1	ZBP1	MGAT3	TACO1	PDZD2	AGER	SPARCL1	PRKAB2	CPEB3	PIPOX	KLKB1	UNC13A	RBFOX1	RORC	FGF14	ADCY2	ACVRL1	SMO	CFAP46	KIAA0556	ZNF484	MANBA	C14orf79	HPS1	PCYT1B	WIPI1	ATPAF2	ATP6V1E1
CNOT8	STX4	NCF2	LGALS2	MYO9B	NEDD4L	EHD3	CRELD1	ADAM9	KDM7A	FZD2	TRAF3IP3	DNAJC13	RNF24	ELF4	OS9	INADL	COL4A5	TBC1D8B	KIAA0391	PFKFB2	SULT1A2	PLA2R1	ITGAM	STARD5	GRIK4	SLC2A9	GOSR2	SCARF1	HOMER3	PTGER3	RAB29	DSC3	TRPV4	FABP3	RAD51AP1	FAM114A1	TAL1	TGFB1	ZNF589	NHEJ1	CUBN	PALMD	BHMT2	PTPRO	EML1	BUB1B	LHFPL2	DOK5	B4GALNT1
CNPY3	KLF12	PTMS	STEAP1	PRMT2	PPP6R3	MRPL40	PCYOX1L	POLA1	TYR	AKR1A1	HCLS1	CTF1	BCAT2	C1orf54	COPZ2	HFE	IFITM3	DHX9	H1FX	FADS2	RHOT2	SPARC	FADD	PCSK5	MZT2A	NOL9	SRSF5	PSMD10	HOXD11	C4orf27	LIG1	ISOC2	RGS6	RPS17	NXPH4	GLB1L	RORA	HAND2-AS1	SDHAF1	GPBP1L1	COPZ1	PROS1	STARD13	DCAF6	HIST3H2A	PDIA3	PEX11A	HOXA10	INCENP
CNR1	MR1	POLI	HTR1E	UBA5	FRMPD4	SIGLEC9	CAB39L	FAM20B	BIN2	DIEXF	TBCC	ANKRD6	WDR7	MSH2	PPOX	SLC6A6	MSRA	EPS15L1	MTUS2	GATA4	PCDHGC3	LMTK2	DNMT1	PILRA	CILP	HIRA	FCN1	FAM198B	PTPRO	AJAP1	FHOD3	HOXA2	ZKSCAN7	ZNF204P	SLC9A3R2	NIPSNAP3B	CLEC4A	CBX7	GPR22	GATA3	CDH13	RAB15	TXLNG	RARG	C11orf63	TLR7	SMAD5-AS1	RIC3	STAP2
CNR2	TRMT12	HMGA1	DNAJA2	FCHSD2	SNX13	HHEX	NCLN	EMC2	ESRP1	GLUL	TRMU	ACTN1	DNMT1	LTBP2	FOXF2	GDF11	SCN3B	YAP1	MS4A6A	MAPK14	TNFRSF4	BRF1	TM4SF5	ACOX2	GPSM3	MED15	PSAT1	SMPD2	PRKCH	RIN2	BHLHE41	OS9	NRBP1	PAWR	CSF2	HYOU1	IGF2BP3	TGFB2	TGFB1	VANGL1	PDLIM3	RUFY1	RBM15B	DUS4L	CYBB	JMJD4	RAD54B	PTPN9	SBNO2
COASY	TIA1	VEZF1	NCL	RPS21	ZNF267	GNL3	RPL5	EVA1B	NKTR	PLAGL2	TIMP4	SNRPF	RPL27	WASF3	GSS	WDR12	HNRNPR	CSNK1G3	UBA3	HSD17B7	SFSWAP	SLIRP	C11orf24	TBL2	FKBP10	POLE	DBN1	METTL5	FERMT2	BIRC5	DSG2	ZNF146	DDIT4	HSBP1	ACO1	AAR2	SND1	PSMG2	SCD	C6orf48	MATR3	CD151	IGF1	PROCR	RPS27	TSPAN6	RPS7	ARFGAP1	KDELR3
COG2	CEBPZ	SCRG1	HOXC6	ABHD5	CSAD	GLRB	PCDHGC3	IGHMBP2	DOK5	SHMT1	VLDLR	SLC25A12	CLINT1	ARPC2	BAALC	UTP14A	HTR2A	NDRG4	CARHSP1	VAT1	OLA1	TCERG1	CD34	EPRS	PBX2	SIK3	B3GAT1	ENPP4	ANK2	HPRT1	PICK1	MATN2	AMPD3	RRAGD	ZC3HAV1	RHOG	IGFBP3	DPYSL4	UHRF1BP1L	HSPD1	C6orf47	BAD	PXMP2	MTCH1	MEIS2	SGTA	DYRK3	LGALSL	GPR63
COG4	JAK3	GPATCH2L	WNT5B	ELAVL2	TACC1	LTF	C1orf95	TBX6	RASSF8	SLCO3A1	ZNF395	MFSD7	KCND3	DNMT3A	FAM189A1	TIMP2	MARK2	DNAJC17	TBR1	TNNI3	RASGRF1	PIK3CB	EFCAB14	LRRC15	HPSE	IL1RAP	NRP2	ADH1A	PCDHB3	CEBPD	HERPUD1	ITIH3	TMEM39A	CDIP1	GABRG2	ZNF667	PLA2G4A	APOBR	MID2	C3orf52	MYO19	SULT1B1	IGSF9B	PIK3CA	BAHD1	CLN8	FBXO40	FCRL2	GMPR
COG7	PDE4A	SCG2	FHIT	CAPN11	CALCOCO1	CLCN7	EPN3	NPTX2	CHFR	LINC00599	NDST3	PNPLA3	CHPF	SLC1A6	WFS1	ATXN2	NCDN	GRIK1	SRI	GPR107	TOPORS-AS1	CORIN	CRISPLD2	TAS2R16	DFNB31	HRH3	LGI1	IQSEC2	FIS1	RAB26	FBLN1	TMEM74B	TLL2	F2RL1	AVPR1A	TMEM127	PDIA2	CCDC121	ASPN	MYOM1	P3H1	OR10H3	NRXN3	ROBO3	HPCAL4	DENND6B	EGF	GRM3	CYB5R1
COL13A1	C2orf72	POLM	SOX13	NIPAL2	GATA4	MSR1	AGFG2	TREM1	RENBP	UBXN7	KDM4C	LINC01260	CPVL	MUS81	PQLC1	PTPRD	ZBED8	DNAJC17	WNT6	HS3ST2	HDC	PTGIR	WFDC1	FGFR3	ATHL1	ITGA8	ZKSCAN4	TFDP2	ZNF135	BAK1	TEK	TAF1B	BAIAP3	HPR	ERC1	RTP4	NEBL	CCDC15	OSBPL11	TPST2	RELN	FZD4	ADAMTSL4	ZNF350	C1orf27	H6PD	ZNF343	SNAP29	TYROBP
COL4A2	SLC35E2B	LIMD2	NUPR1	USP11	2021-03-02	GALT	ARHGEF28	SC5D	CST7	PRUNE	SEC31B	GSTM2	KAT6B	KCNG1	LILRA4	LZTS3	ERBB4	RARRES3	PRKAG2	PDE4DIP	SLC17A9	NRSN2	BMPR2	PRR36	KRI1	CALCOCO1	ITM2B	SERPINF1	ZDHHC4	IQCA1	PPP1R3C	ZNF136	NDP	RUNX1T1	BHLHB9	VIP	PPP2R2B	LIMS2	IL11RA	C2	GLI2	CERS4	OSR2	CEND1	MAN2C1	MFAP5	PTPRCAP	TTF2	SYK
COL4A5	OLA1	SNX6	ID1	PUM2	AKR1C2	SUMO3	USP9X	RB1CC1	THBS4	KIAA1033	BANP	VSNL1	DBP	IRS2	LYRM1	TRMT61B	PRMT2	KRCC1	ITGB1BP1	PTP4A1	NTM	BHLHE40	HTRA2	EDIL3	AK2	IQGAP2	TAB2	DRG1	UBXN2B	ATP6V1C1	VPS52	ATP8A1	ACAA1	NIF3L1	HIST1H2AE	MRPL35	2021-03-07	ANO1	PPP2R5A	FAM98A	FBXO9	LSM4	DNAJB1	XPO7	TMEM14B	NDUFV2	STRA13	KMT5B	TRIAP1
COMT	ARMCX2	IFI16	PARP16	MYO16	E2F1	CEP72	PDYN	CDC40	PROZ	CD8A	ZNF136	DUOX2	SPINT1	ABCD1	PTGIR	KATNBL1	KANSL1L	CALM3	FCER1G	DDX11	C5orf42	CALHM2	ANKRD6	STYK1	TRO	CASP5	TNNI3	PDPR	MMP15	HRASLS	PLA2G7	ADAM23	PCGF3	ZNF711	RARRES3	TMEM259	GLI2	TCEA2	NCAN	STMN4	ADCY6	MPZL2	CTNNBIP1	PAQR4	INADL	C2orf68	SLC24A3	FBXL7	LILRB2
COPA	PPP2R5B	HRK	TBL2	DAP	FKBP11	HSPA5	KCNK1	RUBCN	COPZ1	2021-03-03	HTN3	SLC38A7	UNC5B	SURF1	EIF2AK1	ZNF222	SEC61G	ARFGAP1	SEL1L3	EHD2	KLHDC2	PJA2	ST3GAL1	CDK18	CDC16	KCNN3	DIEXF	SSR3	RGP1	AP5Z1	ADAMTS5	MAN2C1	MED12	LAPTM5	KLHL24	CLDN5	SH3BGR	GSDMB	CEBPG	CYP19A1	WDR13	MCFD2	PGM1	MAP1LC3B	HYOU1	ENTPD7	PHGDH	CIR1	GOLPH3L
COPB2	PPIB	FAM50A	UBXN6	MAP7D1	UFM1	GOSR2	MYO1D	AP1AR	INPP5K	FBXL6	RUBCN	WBP2	TMCC2	KIAA0513	TIMM44	IRF2BP1	TBC1D22A	ARF4	HGS	DDX18	NECAP1	CEP104	FKBP11	SLC25A38	CSPP1	APRT	MTDH	HDAC5	MATN1	MLEC	CUL9	POMT2	STT3A	SHMT2	SEC13	TTC3	HSPBAP1	RNMT	JOSD1	ZC3H12A	NELFE	CTH	NPRL2	TMEM87A	DIEXF	MCOLN1	SERINC3	SKIV2L	CYB561D2
COPS2	GIT2	GALNS	PCDHB12	DRG2	FGF14	SUPT5H	CRTC1	SLC16A7	DCAF4	CCL16	ZNF222	BCL2L11	ABCD1	KLHL24	NXPH3	TOX4	ZBP1	CROT	MSH3	TAF13	HOXA2	LILRA4	CWC25	COL4A3BP	ZNF768	SCN2B	GCK	HOXD9	PGM5	CC2D1A	ZSWIM1	SH2B1	DLEC1	PPP2R5B	ARHGAP33	SPTB	PFKFB2	SLC9A2	ZNF180	SLC9A1	CCDC186	TBX5	IDS	WDR33	PROX1	SCN4A	GLTSCR1	DSCAM	IFT140
COPS5	MAST2	DKK1	TSC22D2	AP5Z1	EMC2	HSPA2	CEP192	RRP1	SELL	PI3	CCDC186	WDR37	MPPE1	VAPA	URGCP	TPT1	DHCR7	WDR19	DDX43	PIK3CB	ATP6V0B	PPM1F	PTPN13	KIN	TRIM33	DNASE1L3	MVK	MRPS30	ARAP1	FAM162A	ELP4	ASAP1	NADSYN1	KIF13B	PSMC5	PLTP	PIK3R3	TMOD3	ABCF3	WISP1	LGR4	KAZN	UVRAG	ECHS1	HECTD3	PRKCH	MYL12B	NFATC1	EEA1
COPS7A	SLC31A2	LUC7L	CAPG	TVP23B	GAS8	UBE2D1	RMDN3	PER3	MCOLN1	HYOU1	NECAB3	ARHGEF17	DSP	PKP4	PDCL	CNN2	TWSG1	ZDHHC14	PNPLA6	HRK	COBL	ATHL1	BAK1	LAMTOR5	SGK1	EPHB4	CUL3	GRAMD3	TRNAU1AP	RPAP3	HIST2H2BE	LGALS2	CDK5R1	MNDA	EHBP1L1	ZNF710	SLC37A1	KIDINS220	SPEG	ORC4	TRIP12	OSBPL11	NMI	TRPV2	SRGN	MADD	CYP27B1	RASSF2	BST1
COPZ1	LRRC15	NCOA2	PARP6	TRPC6	HECA	ZNF395	PPP2CB	CNGA1	STAT2	ENTPD1	RSF1	HIPK2	EPRS	CASP5	TRPM1	C18orf8	DCLK2	YIPF3	CYTH2	TET3	ZNF74	CTSS	AIDA	CXorf36	DYNC2H1	KCNH6	PDE5A	ARHGEF15	KIDINS220	PELI1	ARHGEF4	HRK	NR4A2	ZNF343	AP4E1	KRT75	TRIB3	ZFPM2	ZFP2	CDC42EP1	PNOC	ZNF350	PCLO	KCNN3	CLIC5	IKZF3	BUB1B	EMSY	SLC3A2
COQ3	ATOX1	DAPK1	MCUR1	AMDHD2	RBBP7	NRN1	CSTA	POLA1	PLCG1	DPH5	ARL2	MAFB	MRPS27	PRPF39	RSAD1	SLC27A2	KAT7	TUBG1	HSPBP1	VPS35	AP1S2	LAGE3	MAZ	AHCY	NUP107	DKC1	MAP3K4	PSMD8	PRMT1	MAN2B1	CTNNB1	LRRC59	OAZ2	PFKP	SLC39A14	GNG12	LARP4	CDK16	SLC7A1	NELFB	SF3B3	FDPS	SRP54	PPP2R2A	SPRR1A	HNRNPUL1	ATP5G2	LSM4	MTA1
CORO1A	FRMPD4	GPC4	TLR6	ZNF33B	CDKL2	ZNF350	C11orf21	PHKA1	ADAMTS8	PRKG1	TNFSF14	SNHG20	GPR85	GRAP2	PTPN22	PLEKHH3	IKZF1	FRS3	MYBPH	KCNC1	PILRA	ZBTB44	TLR1	TTC13	FRY	PTGDR	ADAT1	ZSCAN9	CEP164	KCNC4	SNCB	LRIG2	ROBO3	C10orf12	TERT	ZNF343	KRT37	AAK1	KCNV1	AKAP5	SLC9A2	USP49	OMD	IFT74	MMP27	EPOR	FLT4	ARHGEF10L	LINC00599
CP	RPS14	ATP13A2	SDAD1	TIMM22	TARBP2	ME2	TUBB4B	CAPRIN2	TSTA3	RPS5	RPL4	FAM162A	PABPC4	TBP	HSPA1A	DCK	EPB41L2	KDM3A	GRSF1	SNRPD3	CNOT7	RCL1	AHCY	MRPS30	TUBGCP2	METTL1	AATF	RAE1	SRM	HN1	UQCC1	EIF5A	EIF4B	SFXN1	CCT4	FAM60A	SIGMAR1	DENND5A	TDP1	SERBP1	RPS4X	ACOT8	SNRPD2	SUMO3	SURF1	CYP51A1	SRRM1	RPL7A	SSR1
CPE	PDLIM4	DDHD2	ANXA5	P4HTM	LMBRD1	ATP1B3	HEBP2	SIDT1	QKI	COPS8	PIP4K2B	SACS	FZD7	YTHDF1	PCNP	IL4R	PCYOX1L	ARL3	MTMR2	GNA11	MPHOSPH8	IGF2BP2	FBXO7	IFT57	TCEA2	MFF	SLC25A24	AXL	OSBPL1A	XCL1	FBXL4	EFNB2	IMPA1	ATP1A2	NMT2	NINJ1	PGS1	UBL5	FBN2	FAHD2A	SKP1	PDCD4	PBRM1	NUDT4	PTPN12	SKP2	CREBBP	SMARCA5	RAB29
CPNE3	SLC25A37	PTPRM	PPIF	POLR2K	GLRX	ITGB3	POLR2F	MAN2B1	PHKB	ATPIF1	CXCL1	CKS2	GLCE	DDB1	ADGRE5	AKR1A1	PPIH	GRSF1	MPP1	ELL2	PDE6D	CCR7	RDH11	CFAP20	AKIRIN1	TIPARP	CHSY1	RPH3AL	GCA	AKR1C3	CNIH3	IFITM2	ETV5	RBMX2	ABCC1	GLB1	TOP2B	PRDX1	ELF1	TNFAIP3	SMS	LSM6	TOPORS	NUDCD3	RABGAP1	NME4	HSF2	LAMC1	ANXA7
CPSF4	CDADC1	C2CD2	SYNDIG1	RAP2A	GLT8D2	UXS1	STC1	ADAT1	DRC3	HHEX	LILRA5	TCF21	RRAD	PEX5L	CRHBP	SLC35G2	IL18R1	AKAP11	CRY2	AMPD1	RFX3	PPP1R17	ADH1B	SH2B3	CLIC5	SCRN1	FOXD2	CA4	NEDD4L	FBXO28	GNB1	ITGA9	TRDMT1	SRGAP3	FOXN3	ATP8A2	CD28	FABP6	OSBP	CALCRL	CLCN2	ABCD2	PPP4R2	PDE8A	CARF	MADD	CA5B	AIM1	DUOX1
CPT1A	SATB2	AGL	SIGMAR1	PTRH2	CCNO	NDUFAF1	MRPL35	RPL41	PA2G4	NDUFB4	EIF3A	SHCBP1	NAAA	TPPP3	ATP5G3	THOC2	SLC25A5	PPP1R14B	DOLK	RETSAT	PRRC2B	USP33	ITGB3	ANP32A	SRM	IK	TPR	SRSF1	GOLGA8A	CDC123	LSM8	NPM1	PDLIM4	RPSA	CDC42	DET1	IPO7	C1orf174	MDK	GNA11	AKAP7	RPL37A	ASRGL1	GYPC	CNOT1	XYLT2	SMAD3	RER1	TUBB
CPT1B	ZNF391	SEMA4F	GRIK2	NOL4	RAB27A	ENDOU	HIST1H2AI	GRIN1	PIK3R5	CAPN11	CORT	PDE7B	GOLIM4	DOK3	BRWD1	MAPK8	MAGEL2	CTSB	SLC35F6	BMPR2	RASGRF1	PDE4A	KHDRBS2	MAPKBP1	RDH5	LRRC36	C21orf91	ETV7	OR12D2	SCNN1B	DOK1	FEZ2	GABRA3	USE1	IRF4	IRAK4	SYK	CTC1	ZNF839	ADAMTS6	LRRC32	DUSP26	RGL2	DHDDS	EPHB2	PER1	MYT1L	KCNC1	GLTSCR1
CPT2	KAT6A	MARS	RLF	CDR1	GCC2	MXI1	ATG13	FAM117A	ZNF451	YY1AP1	TESK2	SLC6A9	NOTCH2NL	DRAM1	PER1	TRIB1	LAMB3	IL1A	RAB27B	2021-03-06	FICD	CSGALNACT2	NR4A1	JOSD1	INHBA	MAPK8IP3	BBC3	CCDC93	STX4	GOT1	DNAJC3	POLD4	DYRK3	MAFG	ZNF821	DCUN1D2	IQSEC3	TUFT1	TERF2IP	WDR19	SWAP70	TBC1D8B	SYNJ2	MED8	CYTH2	RIPK2	RNF19B	KDM5A	P2RX7
CRABP2	RIMS2	RIMS1	SOWAHC	RIN3	DOCK1	CLUHP3	ZNF652	SPATA7	SNAP29	FOXN3	SLC8B1	REL	GRIA4	DIP2A	GPR176	LARS	CLUAP1	KCND2	REV1	STAT2	GPATCH8	THAP11	ERAP1	EXPH5	EIF4EBP2	PRODH	MAP1LC3B	ACYP2	ADARB2	ZFAND5	FBXO38	DYNC2H1	IL3RA	ANKRD26	WDR48	EFCC1	ICAM1	SNED1	MLLT3	CFAP69	IZUMO4	COLQ	MAN1A1	ID4	HLA-E	ZNF222	GRK4	AGPAT4	ATAD5
CRADD	MYDGF	IL15RA	TOLLIP	TUBB6	TRAM1	CALML5	PLA2G15	SWAP70	TPO	RTCA	F3	TAOK2	TAP2	AFF4	KLHL24	BICD2	DPP8	DDX58	RNF170	TNFAIP2	ARL14	PLAUR	SCARB2	NCF2	ORMDL2	MDM2	BCAP31	PEA15	KRT75	LRIG2	GBP2	VCP	RIPK2	GZMM	HEG1	ITGB1	CPA4	RAB9A	TMEM87A	CD9	FKRP	VEGFC	MVP	BFAR	MCL1	GPR161	RRAD	STAT3	GLIPR1
CRAT	COPS7A	GNA13	SNRPB	IGFBP4	CCP110	WDR12	ACAT1	KIF2C	TIMELESS	BLMH	GLE1	C11orf57	NAA35	WWC1	WDR74	FOXJ3	ENO1	MKI67	PSAT1	EIF2S2	HIRIP3	TRIP13	CRY1	CCND1	CENPF	LIG1	YY1	SNRPC	TMPO	TTI2	C10orf2	BARD1	PDSS1	COL6A2	SORBS3	ATP6V0A2	BIRC2	LMAN1	NUP155	PURA	PRKAA1	TIPIN	DCHS1	VBP1	CENPU	PPARG	MAPKAPK5	ERH	BET1
CREB1	CAPZA2	PCM1	RPL27A	ZFAND6	SEC61A1	HN1	ZNF593	NACA	SRP54	PVR	EBNA1BP2	FAT1	NUP62	EIF4A3	POLE2	RPL23A	SUCLG2	LAMA2	PPP6C	DNASE1L3	CHCHD3	RPS23	TMEM9B	SLC25A5	MRPS34	TRIP6	SNW1	NRN1	NGFRAP1	KRT10	RPL7A	GRSF1	DLD	REEP4	EPB41L2	CCNF	SLC26A2	MTG1	ARMT1	SHOC2	PECR	MORF4L1	WDR12	UBE2E1	SENP3	ANP32B	GMFB	PREP	RPLP0
CREB3L1	TIA1	SFXN1	DNA2	POLA2	TACC3	HNRNPM	ADAM10	TFF3	PPIP5K2	PDLIM2	B4GALT5	PIP4K2B	RBM25	MACF1	CH25H	NELFB	ECI2	ADCY3	DCP2	GALNT11	S100PBP	BZW1	CD151	BLMH	HELZ	SIGIRR	PMVK	TSPO	KIF20B	KDM2A	NPM3	GEMIN2	FAM98A	ADO	WDR61	NOL11	FGFR4	AHI1	PEBP1	OSBPL1A	FAS	AKAP10	LTF	SLK	ARL4A	PON2	NDN	RQCD1	KIAA0100
CREB3L2	FGF12	TSKS	UPK1A	SCN3B	SNAPC4	ZNF391	LOC202181	PCYT1B	NLK	ADAM30	PHKG2	KLHL4	PIGL	CRH	PARK2	ZNF211	ABCA11P	THAP3	GPLD1	MMP28	SURF2	UBE2W	PDE6B	USP49	ANKRD36	ZBTB44	TMEM151B	SLC7A4	MROH7	GAS6	PMAIP1	PSG2	MTM1	PRKCQ	DLK2	TNFSF15	MST1R	RALYL	FMNL1	CNKSR1	INSL3	SMPDL3B	LINC00894	ADO	SOX21	PCDHGC3	NLGN3	P2RY13	CSF2RA
CREB3L4	CCDC9	TNRC6B	PRKCQ	MYH14	CEP164	GOSR2	TXNIP	LRRN2	DCAF4	ZNF235	IQSEC1	TLR6	HSPB3	PDE5A	ROBO4	2021-03-08	CROT	GPATCH3	FBXO22	FPR3	MEF2D	ZNF197	MED9	MAG	DMPK	DPP6	NDOR1	CBX7	ZNF629	ARHGEF5	PPARA	PDE1B	INPP5D	MAP3K3	ELK4	ANXA9	ZNF415	SATB1	CEP290	ASH1L	TSNAXIP1	ST6GALNAC2	TBC1D22A	NNAT	RBM41	KLHL25	MED14	TBKBP1	KLHL20
CREBBP	BCLAF1	POLR2H	ORC2	UBP1	CCT8	AGBL5	LSM8	MCM10	RPL15	RPL13A	ACTR6	EXO1	ABHD10	FAM111A	DNAJA1	TSPAN6	CDK1	KDSR	TDG	CFAP20	MAGED1	NPM1	SEC61A1	SRP54	UTP11L	HNRNPDL	HSPE1	SRSF5	SNRPD3	CIRBP	HNRNPM	ASB9	EXOSC9	ATP5G1	SNRPC	IGBP1	NHP2	POP4	PITRM1	PTOV1	RPL27	LSM4	NUDT1	ENDOG	SMS	SNAPC1	NCAPG2	FAM134C	RPS12
CREBL2	SLC9A5	HIST1H2BK	MT3	FOXC2	EDEM2	B4GALT7	RAB3A	C1GALT1C1	AMPD2	ZNF225	VBP1	KCNC4	GPR37	RALGAPB	LMAN1	ATP6V1H	HSPA4L	GPATCH2L	PPP2R5B	HCCS	PDE3A	YIPF4	RNF139	FFAR3	TTC13	MOCS2	ATF6	TMEM8B	ACTR1B	NSUN3	C1D	ENTPD1	BTD	CRYZL1	ADAM10	PHKG1	GOLGA5	POU3F2	MPI	WNT7A	TCEB1	PREPL	PEX13	DNM2	GHITM	SPATA7	TM2D3	FAM179B	PSMA1
CREG1	CYHR1	CARD14	INPPL1	SAMHD1	FAM212B	TGFB1I1	NGF	CD36	PDLIM2	PROZ	AMPD2	ELAVL3	IFNGR2	TBXA2R	GOLGA2	STX4	SH2B1	STON1	TFE3	ADM2	ALOX5AP	PEX26	SBF1	FAM102A	TSC22D4	MMP17	C1QA	KAT6A	EIF4ENIF1	NPR3	KCTD12	PXDC1	CD69	NUCB2	HOXA4	COL5A3	DDR1	MAGEL2	SYNGR3	BTRC	IQSEC3	DNM2	RPS6KB2	RHBDF1	DYRK2	DAGLA	CDR2L	DOLK	PITPNM1
CRELD2	UBE2S	MORF4L2	LSM4	CENPF	DDX5	ARF4	RPS8	C8orf4	HNRNPR	BLVRA	IL6ST	HSP90B1	ARL2	KRT10	DNAJB1	TUBB4B	EIF2B1	TSEN34	NAE1	ARF1	GFPT1	AGBL5	DCBLD2	GAS7	COMMD4	IKBKE	CST3	PGRMC1	TXNRD1	VPS35	CMPK1	ITGB1BP1	FTSJ1	RER1	RPA1	RPS27A	SELL	ASF1B	CDKN3	BST2	ANAPC5	MFAP3	TAB2	ZFP64	DCXR	DIMT1	SEC23A	HDDC2	ARPC5L
CREM	COPS4	TBPL1	CDC42	SELT	ARL4A	MRPL42	HNRNPD	KCTD9	CDKN2D	ZBTB25	LGALSL	EHBP1L1	HAUS4	DPM1	DDB2	FAM50A	COL4A3	GIPC1	COMMD4	SPX	CD151	TEFM	PQBP1	PHYH	RPA3	UFSP2	PMF1	CCL21	SCFD1	BUD31	LSM8	SHMT1	DBF4	PSMB1	DUSP22	GNB2	ARL1	TRNAU1AP	CHUK	NSL1	MCTS1	SDPR	PGM1	C1D	SNRPG	MAPRE1	PSMA4	UPF3A	SORBS3
CRHR1	THNSL2	SGSH	LRP3	SUGP1	ACOT11	ATXN7L3B	NOL12	NAALADL1	MAPK1	BYSL	SLC2A3	PTMS	CDCP1	RANBP3	CISD1	EFEMP1	CD40	KIAA0355	CLDN7	LPAR2	HOXA4	ZNF266	PTPN18	TRIM29	PRDM4	IPO9	RFNG	TBKBP1	FAM214B	HDAC4	ITGA2	PCSK1N	MPHOSPH10	ABR	KIT	UBOX5	KRT19	SLC28A3	MAPKAPK5	TRMT2A	MAP4K1	SDC2	KIF15	CAST	GPR153	IPO8	BTG3	RRS1	FUT3
CRK	TTC3	OR10H3	SULF1	OAS2	PPARD	ZNF609	KCNH6	ADGRB2	RFNG	TULP4	IGSF9B	MX1	SMO	ULK1	JADE3	LRP6	PRKG1	PPP1R13B	PDE1C	PLXNB1	GSAP	TMEM35	SLC14A1	OGN	UCP3	TMEM151B	IGSF3	EPN3	GUCY1B3	ZNF667	SETDB1	IFT140	LRRC17	CACNG4	TAF6	CAB39L	CYP39A1	TBC1D8B	JMJD4	ASIC3	PTPRO	PHKA2	PPP1R9A	CCDC177	ALOX5	PHYHIP	TNRC6B	CYP3A5	PCDHGC3
CRKL	TET3	KHDRBS2	CDIP1	KDM8	CLDN8	NR5A2	SLC14A2	GRIA4	GSDMB	CDKL2	IGFBP7	PRKX	DNAJC28	PPFIA3	CD74	LHX2	MYF5	DGCR9	PARK2	PTPRH	ZNF551	VPRBP	ZBTB33	EGF	ASB8	PROZ	BRWD1	FZD10	CBLN1	SRGAP3	ARHGAP35	DRICH1	POU3F3	ZNF839	RAPGEF4	ZFHX2	LY6H	GNRH1	RNF125	MAPK8	CCL11	FRY	TRHDE	ADAM23	BRSK2	GRAMD1C	FAM155B	TLR6	ZBP1
CROT	PSD	WDR19	EP300	POFUT2	SGCD	SNCG	HIST2H2AA3	USP46	RNF123	MBOAT7	NDUFA8	CCDC88A	PICK1	EFCAB2	CASP4	BACE1	HERC2	PVRL2	CXCL6	PPIC	ZNF770	FRYL	C14orf79	LSS	UBE2W	IFNAR2	MGAT4A	GALT	BSDC1	WNT7A	PALM	WDR45	QPRT	IDS	SREK1IP1	STK3	REL	TMEM57	BAG4	ZER1	NBN	BPGM	RBM4	IMPAD1	CIR1	TFPT	UBAP1	ATP5I	EHBP1L1
CRTAP	SLC6A16	IL21R	UVRAG	SOX17	CDKL1	CWH43	NRL	PTK2B	IL7	CFAP46	ARHGAP26	MIR600HG	PRPH2	ARC	ZNF770	TNF	ZNF771	GABRB1	TMEM242	PWAR5	NR6A1	AMT	KCNA5	PVT1	AMPD1	LSM14B	IRF4	FAM149B1	IKZF3	CASC1	NDST3	SLC6A12	EYA2	ADPRH	SMG1	CASC5	MYBPH	GRB10	PEX5L	RAD50	ETV6	HOXD9	AMOT	MPPED1	RGS6	SATB1	CDH8	EPM2A	HOXC11
CRY1	CSK	TMEM258	PSMD8	ARF4	UBE3C	PTGES3	IGFBP4	ESD	IBTK	MDH2	CLPB	NIT2	TUBB	RPL35A	ANAPC1	RPS3	SUPT16H	SSSCA1	TXLNA	NPTN	SLC20A1	SUMO3	MLPH	TRIP12	TXN	PEMT	MAPK6	ENO1	FAM208B	FBL	TBPL1	ETFB	KRT10	PHF8	NPC2	PSMB1	ZC3H11A	HSP90B1	CTPS1	UBA2	TMEM147	NDUFAF3	HINT1	SORD	MSL1	MTCH2	SLC25A15	ABCE1	SRM
CRYAA	PLP1	RRP15	HSF2	ATP5G1	IMPDH1	SELL	NDUFS2	CMC2	PFAS	ARL2	YWHAQ	ENO1	MKNK2	USP3	PKN1	TIMP4	CHD1	MCUR1	MRPL9	PLS3	SPAG5	ATP5O	ARMC6	SFMBT1	DNMT3B	CLN6	BIN1	RPS6KA3	EXOSC10	TOP2A	SNRPA1	TRIM9	CAMKMT	MRGBP	SPAG9	TOP2B	CBFB	PGM1	SVEP1	RRM1	LBR	SF3B3	PPP2R2A	DR1	PSMG1	PEX7	ARHGEF10	ATP5S	RAB5C
CRYZ	MPST	KIRREL	GPNMB	TMEM140	ZFP2	LY6G6C	METTL8	IKZF3	PRKG1	GABRG2	VPRBP	ATP10B	FEZF2	AGFG2	CASP10	TRO	NUP155	RAD51D	TACO1	TMEM259	GRIA4	WDR41	TLR1	CHRNA10	PRPH2	AXIN1	TSPAN2	DNAJC13	TOP3A	OR10H3	TOM1L2	N4BP2L1	S1PR5	MNX1	FLT3	ZNF225	SLC25A28	MAP2	TTLL7	KCNMB1	TRAF3IP3	SLC6A11	DPP6	GPR132	KRT31	TRAPPC10	RASA3	NRIP2	C17orf53
CSAD	DCAF16	N4BP3	TEF	GPR63	PDGFB	ASIC2	ROGDI	FZD1	ABI3BP	ATP2A3	GPR132	CCDC177	POLI	TBX2	PCDHGA3	PKD1	NOL3	RNF25	RDH5	KCNN3	SERPINB13	GABRD	GPR22	FAM127B	FOXN1	ADAMTS6	SPRYD7	GRIK4	RANBP10	SYT5	PDE6B	CFAP44	ADGRL4	ROR2	VPS16	ITPKC	NOTCH1	DNM2	ZNF235	PDIA2	MOSPD1	PLEKHH3	C11orf63	ARL15	ANKRA2	ZNF609	PRKX	JUP	ACTN3
CSDA	IFRD2	CLNS1A	USP1	KHDRBS1	PRPF40A	COA1	DHRS7B	PRMT5	ERGIC2	CAPRIN1	TIMM17A	POLDIP2	SGCB	RNF121	GAR1	UBE2S	CCDC53	STRAP	GRSF1	SRP72	CBFB	UQCRFS1	PIGF	CTTN	EIF3M	C14orf1	ERGIC3	VPS26A	RPL35A	ZMYM2	ICT1	VIPAS39	RPL36	RSL24D1	DHCR7	TRIAP1	TXN2	PSMD14	KLHL21	R3HCC1	LEMD3	STAMBP	GLDC	RPL36AL	TEFM	COMMD4	SEC11A	TRAPPC4	RAP1GDS1
CSF1	MKRN2	RPLP0	NPM3	TMEM11	AKIRIN1	HN1L	POLR2F	IPO5	MPRIP	POLA1	SRSF6	EIF4A3	OXSM	RPA1	POLR3G	ALG3	SPDL1	UNG	MCUR1	TBP	SNRPD3	BZW2	PPAT	CCT3	BCLAF1	PRDX4	GAR1	DENR	SHQ1	BLM	PRMT5	DBF4	ICAM3	TIMM13	BANF1	EPRS	ECHS1	XRCC5	GLRX3	SAC3D1	TRA2B	SMC4	SMARCC1	SNRPG	LAGE3	DAP3	UBL4A	WDR1	RPSA
CSF1R	GEMIN4	TPRKB	ETF1	TOR3A	EMC6	PTTG1	BAZ1B	RACGAP1	ELP5	XPO6	TUBG1	CAD	ECHDC1	SAV1	PDGFA	MGAT2	UBL4A	NOP56	CENPF	YARS	AIMP1	POLR3K	EED	IMPAD1	VAPB	DKC1	TOMM22	CXCL1	AEN	LSM3	PDCD5	MELK	SRM	ASF1A	CTPS1	RBM28	EIF2B1	PA2G4	PRPF18	CLPX	DNAJC2	GRPEL1	KANSL2	TIMM17B	GADD45A	NDC80	ESPL1	KIFC1	GARS
CSF2RB	SLC6A2	SOCS7	PLEKHO2	COL4A4	KIF5A	PLSCR1	AFF4	GCK	KCNA1	ZNF839	MAMLD1	STK4	ZNF132	NPC1	PLCB2	DNM3	PEX5L	DOCK5	CFP	HOXA6	CDR1	SMG6	CNR2	PDK3	BCL2L10	PRSS53	NPY6R	PLA2G6	KCNK15	AQP1	KCNJ10	SNAP25	ASIC2	CDH20	ANKRD12	SEC14L5	B3GNT4	AGR2	ATF6B	FGR	PDZD7	TNFSF8	FANCC	ELSPBP1	CNGA1	SFRP5	SH2D2A	CXCR6	VPS33A
CSF3	RTCA	LPGAT1	NPC1	ARID4A	BNIP3L	PTCH1	C6orf62	CYP26B1	C4orf27	DUSP7	PJA2	EML3	CCT4	REPS2	LXN	VPS26A	TRAM2	COPG1	PSMA7	C2CD2	SAR1A	PELI2	RPH3AL	BIN1	BASP1	B4GAT1	FBXL4	TSPAN13	CXCL12	CXCL14	MAN2B2	HSPB11	PPP4R1	MOAP1	FERMT2	CETP	ACOT7	ASAP2	SLC25A15	RAB11A	VCL	SLK	DCBLD2	HTATIP2	SPATA5L1	RALB	ARHGAP29	SLC35A5	MT2A
CSK	ADM2	ITGB7	PDE5A	GABRD	SLC9A3R2	CPLX2	OMD	PDE1B	GPR63	C8orf44	SYP	ADH1A	HTRA1	KHDRBS2	LDB2	ADAP2	MTSS1L	DOK3	SCARF1	PIK3R5	LINC01278	AVPR1A	SLC2A11	HDAC9	ADGRB2	PDE2A	FHOD3	TMEM53	AKAP5	SLC7A10	TNXB	IFNAR1	PMS2P4	CAPN11	RAP1A	KCNN1	VPS53	GNG13	DOCK1	CPNE7	GPR4	CALM3	FZD1	EPHA5	SNAP25	OR12D2	ZNF467	RAMP2	ASGR1
CSNK1A1	UBR2	B4GALT2	MYBPH	DHX38	NOP2	LRRC47	PRKCQ	PTPN4	RAC3	DUSP8	TTF2	CAPZB	NRIP1	RPRM	SOS1	TAF9	MYH7B	RAD54L	SLC52A1	PES1	LATS1	ADTRP	DSG1	CISH	HRC	ESM1	MCM4	HEXA	SLC5A1	NCL	MOB3B	GPR37L1	ZNF654	WDR74	CSNK2A2	GUCY1A3	RYR3	ARRB2	CYP46A1	GRIN1	FBXL18	MAGOH	LMNB1	ZNF202	PCDHGC3	WNT6	CHKB	LRP12	FOXF2
CSNK1A1L	SDHB	HNRNPA2B1	SCAF4	PRKAG1	SLC26A2	CALML4	POLE2	CREBZF	CLPX	TTC38	PTCD1	NR1D2	EML3	EEF1A1	AIMP2	MBNL1	RPL27	AK1	PPM1H	MAPK13	CHUK	ALDH3A1	PSMD9	KMT5A	MAL	KRI1	RPS13	PLSCR1	FAM50B	AP1S2	KIAA0100	TOM1	SUOX	RPL32	NUP88	RPL31	CORO1C	MCOLN1	URGCP	ANKHD1	MAPKAPK2	SLC1A4	HDDC2	BZW2	ING1	SLC25A37	KBTBD11	KIF2C	CSTA
CSNK1D	AKAP17A	ZNF74	HSPB3	APOBR	DAGLA	ADORA1	RIMS1	HRC	SNCB	FGF5	FAM189A1	CDK6	ATP6V1C1	CLEC10A	DFFA	ZNF154	TGFB3	MFN2	MCM6	BNC1	ARHGDIG	SNRPN	CDON	FRMPD4	PCDHGC3	SLC12A7	IL1RL2	TBL3	ZNF273	NOD2	SCRN1	SH3GL2	GPR20	SLC4A3	CAPZB	NOP2	ZNF280B	MOB3B	SLC27A6	KIAA1549L	NCS1	EXOSC2	NOC2L	GRIN1	USP27X	PACS1	MIR600HG	SOX5	ADCY2
CSNK1E	AGPAT4	ZNF235	LRRC2	E2F4	C10orf88	SYN1	BRSK2	QSER1	KANSL1L	GPR87	MIER2	NABP1	AVPR1A	EMSY	HERC4	LPXN	DTNA	PRDM13	LINC01260	EIF5A2	TCP11L1	SIGLEC9	ZNF343	TRIP11	CD52	LATS1	KCNJ4	TNFSF15	TERT	NEUROD2	CSRNP3	RCBTB2	DCAF4	ITPKC	ZNF675	DDA1	PCNX1	TEAD4	FBXO22	ICAM5	DSTYK	SYK	PEG3	PARP11	SNRPN	MEG3	CCDC121	SNAPC4	MSR1
CSNK1G2	PPP1R37	NAGA	PRCP	FRMPD4	STAP2	RFX2	RNF170	GTPBP2	CELSR1	AZGP1P1	KCNC1	AQP7	CACNG3	AGL	TMEM8B	SMO	CLEC10A	C2orf54	CD300C	PLVAP	ICAM1	PLD2	PMAIP1	CYP2J2	ICOSLG	PHYHIP	FEZF2	MAP3K10	C5orf42	SLC28A3	FOXJ1	PI4KA	SLC11A1	CBL	PTAFR	PTPN7	MAPK1	GRIN2C	LILRA4	FOXP3	MILR1	RFX3	AMT	HS6ST1	TEF	PRSS16	CEP70	RAB27A	FAM149B1
CSNK1G3	COL8A2	AMOT	GPR4	HCN2	POU3F3	GSDMB	SRGAP3	ANKMY1	NEURL1	TTLL3	ROBO4	KCNAB3	ACE	RTP4	CLEC4A	KIAA0319	RAB17	HOXA3	CLN8	YIPF3	ANO2	PLEKHH3	DLGAP1	CASP5	KRT32	TRAPPC10	KCNC1	FOLR3	PCK2	GPR157	ELMO3	CNNM1	CABP1	MED9	CCL11	KCNN3	NR0B2	SPINT1	BEND5	ERMAP	ZNF350	VPS13B	NFATC4	ETV7	TCIRG1	HIF3A	SPEG	FZD1	RAP1GAP2
CSNK2A1	GNG5	CPSF6	PBRM1	CD151	TMEM258	PHB	TOP2A	RPL26L1	MSL1	TMEM11	PARP2	CUEDC2	NRDC	CEP170	DHFR	CYBA	RPA1	SMC4	CCT7	MPHOSPH9	OGG1	NIPA2	AKT1	DYRK1A	UBE2E1	CHL1	UBE2D2	PSMG2	DNAJC1	BZW1	CDC123	S100B	TBP	PPP2CA	CNP	KIAA0368	EIF4G2	ATRAID	POLR2I	DENR	RRM1	GIPC1	YTHDF3	MRPS7	PPP1CA	DUT	USP1	CHPT1	SORBS3
CSNK2A2	PIP5K1B	ARF3	CDCA8	PPP6C	RNFT2	PILRB	BECN1	PTMS	SIN3B	HECTD3	HMCES	MTF2	PPP1R7	ATP6V1D	PEA15	FNTA	MYBL2	KIAA0895	SSR4	NEO1	BCR	H2AFY	TCIRG1	CCNF	RAB5B	COL4A3	NEIL3	LGMN	PNMAL1	ACYP1	LSS	SH3BGRL	FAM60A	ORAI2	PRDX6	DDX3X	GREB1	ATXN2	TMEFF1	NECAP2	ZDHHC11	ZKSCAN1	QPCT	CR2	DPF1	GABRA5	FGFR2	PRSS12	CDK2
CSNK2B	ATP5G2	CEBPZ	GLMN	PDHB	RAB11A	DDX50	HOMER1	ARHGEF6	RBBP7	APPL1	MRPL17	FKBP3	C14orf166	U2AF1	CSE1L	DNAJC9	FAM98A	DSCC1	LSM8	ATP5O	SMC4	ALDOC	CENPN	TIAM1	ADAMTS1	GYS1	ABCE1	STRAP	NDC1	UMPS	AP2M1	PSMC5	TACC3	FKBP5	TSR1	CCNA2	NIT2	HIF1AN	HARS2	FAM63A	KIAA0368	RPS2	KIF1C	VDAC2	FAF1	POLDIP2	KHDRBS1	DAZAP1	COQ3
CSRP1	GAD1	KCNQ2	TBKBP1	C2CD2L	HLX	UBIAD1	CDK7	SRSF4	CHST2	ZZEF1	FOSL1	SLC7A6	NOP10	SERGEF	ATXN2L	ZBP1	PORCN	ENGASE	CCDC130	TBX2	SYDE1	SHROOM2	SESN1	GFOD1	HCCS	PLK3	IL13RA1	TMEM2	MAB21L1	NAT9	SV2A	NAMPT	EPB41L4A	PIP5K1A	ADRB2	PAFAH2	RCL1	IL15RA	FASTKD1	TRIM31	RHCE	ZNF821	ZNF235	ADGRE5	ZNF343	ZNF419	IFIT3	TNFRSF25	PIK3CB
CTBP1	ADCY7	RBM19	FHL2	SLTM	RMND5A	CDC37L1	GATM	CAB39	MYO1B	PSMD11	TGS1	SNX16	PDZRN4	EIF3A	TRAM1	FAM198B	PAX5	ZNF227	NCBP1	PDLIM3	NIPSNAP3B	LINC00472	RNF38	OCRL	ATRX	MORC4	CNTN1	CAV1	FMOD	AGPS	CORIN	PPP2CA	ITGAE	FAM175B	DLG1	THAP11	YWHAQ	TET3	KIF2A	FNBP1	ABCB1	FAN1	MLLT4	ABCG1	ZNF143	ATG3	NCOA4	C1GALT1C1	TAF9B
CTBP2	INF2	RELB	ERMAP	IMPA1	KLHL24	SCYL3	MAP6D1	BRE	UCN	IL12RB2	FGF5	BAK1	FAAH	WHSC1L1	RMDN1	UTP6	ZNF239	WDR45	TAOK2	ZCWPW1	ATRAID	TCP11L1	PON3	DYRK3	THOC5	LRP10	FAM134A	ABCB6	GEMIN6	SDF2	USP16	MAP7	IER5	HTATIP2	PHF1	GABARAPL2	TRIM45	GNL2	DDRGK1	INHBB	SH3GLB1	EFCC1	HLA-DRA	MAN2B1	NDUFB5	SLC16A1	TMEM248	GOLGA5	C2orf47
CTCF	FOXN1	EPPK1	ETV3	TRIM36	HPCAL4	ATAT1	CLIC5	ZBED5	CEP164	NFKBIE	DLG3	CACNB3	S100A5	PTPRB	PHC1	UBR2	ABCA2	TAS2R16	PCGF1	HTT	UNC93A	KCNV1	PAQR4	C17orf53	MLLT4-AS1	ZNRD1-AS1	ITGB1BP2	KHDRBS2	MZF1	ADORA1	B3GAT1	PLCL1	STARD8	VPS28	NCKIPSD	NFKBIL1	SLC2A6	SLC17A6	DOC2A	PAFAH1B1	ZNF557	RAB36	KCNK5	TBR1	CEP170B	KCNJ3	KIAA1644	ZNF609	ZFR2
CTCFL	APLP2	RPN2	SREBF1	SLC44A4	TOE1	SLC35C2	RPL23A	TNFAIP3	TMEM109	MYB	EIF4G1	RPL17	EIF5B	KEAP1	SF3B3	RAB3D	TNK2	KMT2B	BAMBI	LRP10	KDELR3	RAB1B	KIF1C	BAZ1B	BRD8	MRPS34	PGD	AARS	RPLP1	ZFP64	DKC1	TPX2	SMC2	ARF4	CLPTM1	CSTA	RAP2C	JTB	SSR2	ITGB6	THOC2	EML3	PRKAG1	SPDL1	PDHA1	PCYT2	SEC16A	ALDOA	SND1
CTDSP1	TBXA2R	PGPEP1	GSTM4	ADAM30	ANKRD6	ZCCHC11	SMARCAL1	RGS7	BST1	CXorf21	CEP68	GABRG2	ST6GALNAC2	SOX3	BEGAIN	NUPL2	THY1	GRM5	ZKSCAN3	ERBB4	KCNIP1	TRIM27	CNKSR1	CLP1	NFATC2IP	ZNF667	CD86	EBLN2	ZNF195	ASIC2	ATP2B2	TNNI3	P2RX1	ARID5B	SV2A	STK3	GTPBP2	TRIM66	CCDC102B	ERICH1	TSPAN12	MAGEL2	ZSCAN9	TMEM257	VPS8	PIDD1	NRL	RIPK1	CSNK2A2
CTH	NEB	NECAB2	CNKSR2	FAM114A1	ZBTB22	ACSM5	TSNAXIP1	LRP2BP	MCM3AP	ACKR3	STK10	ABCG4	DNAJC28	TP73	ATP1A2	NIN	CYP46A1	TNFSF15	TEP1	LYZ	NFKB2	TRAPPC11	CAMP	CIDEC	PRKCDBP	ADAP2	TNS1	H6PD	VILL	GRIA4	C1QA	ANKRD11	TIAM1	CD53	SLC52A1	PRKG1	MYCT1	PRRX1	TRANK1	ZNF276	WDR45	GBX2	RASAL2	TUT1	PHKG1	DLGAP1	ZNF394	TCP11L1	HLA-DRB6
CTLA4	ZC3H11A	GGCT	AK1	PGD	SPAG4	UBP1	PNPO	DKK1	PARP1	CXCL1	ZNF146	CHP1	ERBB3	PLCB3	KLF5	RPL36AL	DHX15	LYPLA1	FTL	GLRX3	PRPF39	IGFBP6	DCK	2021-09-02	IGF1R	SSR1	RHOA	GDE1	MET	ATP1A1	ARPC5	TNC	NFIL3	B4GALT4	BAZ1A	RRP1B	OARD1	IMPDH2	AGR2	AKR1C3	TFF3	KIF5B	BTN3A2	HNRNPDL	GSS	CCT7	UBE2I	AK2	TMEM14A
CTNNA1	ELF2	CDKN2AIP	CHST3	TBC1D1	SLC7A7	RCAN1	ING1	CDV3	R3HCC1	ATG2B	ATAD2B	AIMP1	MFSD5	HOXA1	CEP63	ALDH3B1	PCNX4	NCK1	PPP3R1	B3GALNT1	MCOLN1	MRPL39	FBXO11	ARF6	ZMYND11	NCOA6	CRY1	RANBP9	CDIPT	SSR1	GABPB1	CCNE2	SNAPC5	ADGRG6	ZBTB14	MLX	RNASEH1	ATP6V1G1	TRAF3	TCP11L1	DYNLT3	PPFIBP2	KPNA1	ERO1A	PIK3CB	ADO	CFLAR	POMT1	AKT1
CTNNAL1	SLC8A2	HRH3	SOX3	TLR6	TBKBP1	ALOXE3	ADAMTS6	TGFB3	LRRTM4	POU6F1	HCN2	ATP6V1E1	TAS2R16	FRMPD4	DYM	MAPK8IP1	ZNRD1-AS1	ADGRB1	MPPED2	LMO1	SPOCK3	LAMB4	FOLR3	CRHR1	ZNF550	DCLK2	PIK3R5	PRAMEF10	PPFIA2	OR12D3	KRT32	CASS4	SCN3B	ZSCAN16	SZT2	INA	ATRNL1	NOVA2	PPFIA3	ADAM30	KLF8	SHROOM2	PCDHA9	HDAC9	SLC9A2	CCDC134	LNPEP	PLCH2	IQSEC3
CTNNB1	FOLR3	SLAMF8	UGGT2	GREB1L	CASC5	ZNF225	SLC26A10	PSG2	CNKSR1	SLIT1	GABBR2	AGBL2	CDH9	IL11	GPR162	ADAP2	DRICH1	PTGS1	NRG1	GSTA3	DOC2A	MCF2	CYBB	SAP30L-AS1	GAB2	BTG2	IQCA1	PPFIBP1	OPTN	AQP9	ARHGEF16	TAS2R16	IQSEC2	DGKI	ZNF37BP	GPR137	C5orf42	DKK3	FAM63B	RNASEL	CCHCR1	CIR1	HERC4	HLA-DRB6	USP27X	BCAN	GCKR	DYM	LRIG2
CTNNBIP1	PDPN	AP1G1	MCFD2	HEBP1	ZNF34	DCN	CCL8	FBXW11	HSD17B6	SPARCL1	RNF115	TMEM70	JRKL	HSPA6	GDAP2	BAMBI	SNX29P2	NEB	TAGLN	FBXL18	ZNF550	MNDA	SLC30A1	PNOC	DSCR3	TMUB2	CHMP5	TMEM127	CLIC2	UBE2G1	DCUN1D2	SYNC	SLC7A7	IGFBP5	ZNF468	SFRP4	ARHGEF7	CCND3	NRDE2	PHC3	SEL1L	SNX10	DUSP12	PRDM10	CEPT1	SUSD6	RABGGTB	ZNF304	TANC2
CTNS	VILL	CASQ2	LPAR6	SWAP70	ZNF239	RPGRIP1L	ENTPD1	MICAL3	CES2	PIK3C3	NFATC4	SMC6	RNF126	TRIM23	PDIA2	GMCL1	TRIM15	TRAPPC13	ADAMTS6	GPR135	CNR2	CRYBG3	DRICH1	PDCD1LG2	TNN	CDKL2	DIAPH2	MAP3K3	MYBPH	EGF	ZNF224	PLEKHG6	MCPH1	UEVLD	GADD45A	CCR4	RNF125	NIPAL2	DNAAF1	ZBTB6	DHODH	GABRB1	CDH9	COLQ	GJC1	ANXA4	TMEM206	DUOX2	TEP1
CTPS	UGGT2	GPR65	GRIK1	NR2C2	SNHG20	PCDHGC3	SULF1	LRP1B	PAFAH2	STK10	CCDC177	GRIK4	ANKRD12	FRMPD4	KCNA5	SSX7	TRIP11	GRK4	MYO16	CYP4F11	ATAT1	MAP2	CD1E	ADAMTS6	DOCK3	E2F6	ISYNA1	CDK3	CNR2	ATP6V0D1	MTM1	ZNF117	TBXA2R	VPS11	LOC155060	LINC00894	WNT7A	CYP46A1	CFP	ZNF589	CD9	MYT1L	ZFHX3	PLCB1	FSD1	CA5B	GFAP	CNGA1	NOV
CTRB1	NCDN	ZNF334	YIPF4	PIP5K1B	URB1	GTF2B	GLRB	SGK1	SLC26A6	IDH3A	BRF2	SEZ6L2	AJAP1	ASTN1	NECAP2	ST3GAL4	MPP2	PNPLA3	TGFB2	ZFHX4	SRR	ATG4A	SMPD1	PXMP4	BNIP2	HUS1	YRDC	ADAMTSL3	NUDT9	UBE2B	CPA4	SHOX2	AKAP8L	KIAA1107	SLC9A6	RBM48	TVP23B	HSPA4	TERF2IP	HACD3	RARS	CCP110	ETF1	NUP155	TMEM208	TRNAU1AP	AGO3	KIAA0753	NOVA1
CTRB2	MIIP	SAFB	FUBP3	OCA2	STAT1	NSDHL	TNFAIP3	VPS4B	PTGES2	EMC1	SRP14	LIMS2	ZNF37BP	LANCL2	PAF1	HIST1H2AI	ATAD3A	CEPT1	COL17A1	FMO4	GRINA	TBKBP1	B3GALT4	CHERP	KCTD7	TMEM161A	S100A12	GLTSCR1	POLG	CAPZB	QRICH1	RAE1	DMXL2	ARVCF	QSOX1	SULF1	KCTD5	INTS6	CTF1	SLC35C1	SLC50A1	CD2BP2	ZNF451	HDHD3	DCUN1D2	PNRC1	TERF2IP	DDX5	CLCN2
CTSB	TCF4	TIPARP	SNX3	MDFIC	EXOSC7	MRPL35	PLD1	DDB1	RECK	IMPA2	GNL3	EIF2S2	GPD2	MEX3D	TIMM17B	CST6	ARFGEF2	SMG8	FEN1	DMXL1	TIMM17A	TRMT112	EGLN1	RFC3	PCBP1	NOL11	TAF2	CLPX	MED24	SMNDC1	GPX1	IRAK1	TFG	PSMD5	TNFAIP2	CRYZ	USP15	MEOX2	MED23	NOL8	ABCC4	TMEM45A	PNMAL1	UQCRFS1	NHLRC2	PSMA3	SLC9A8	MITF	DST
CTSH	EPHB1	TLN2	GMCL1	ADAT1	ERBB2IP	UPK1A	NUCB2	CERK	ABHD3	NOSIP	MAP3K3	DMXL2	JAM3	SIRT6	GBX2	PIK3CA	FLRT1	HECA	CA9	RFX2	BCORL1	KCNC1	ZNF654	COX7A1	HIPK1	PSEN1	LBP	CLK3	CTSK	TRPV4	TCF7	BAMBI	BARX2	IRF6	ADARB2	CR1	BFSP1	AGA	PDGFRB	OSGIN1	DNAJC17	STAM2	COLEC12	RNF170	MYRIP	MOCS1	LRIG2	IGFBP3	SLC35A1
CTSK	FAM98A	RBBP4	CLIP4	NPY	ALDOA	RUVBL1	NPM1	SLC37A4	FLOT2	PDLIM2	NETO2	NIP7	ARL6IP1	CYP1B1	ENO1	PIN1	PPP1CC	HEATR1	CKAP5	LPL	RPL24	KHDRBS1	CSK	NUP62	TMOD3	PA2G4	RPLP1	TMEM109	WDR43	CTR9	ATPIF1	COA1	UQCRC1	PSMD8	PRKAG1	POP5	GRPEL1	ZNHIT3	RBBP7	TCN1	ZWILCH	RPS4X	TBL2	ELK1	PMPCA	NCOA4	SKP2	C14orf166	CEBPZ
CTSL1	TTC39A	C11orf63	SELP	SLC6A12	SULT4A1	MED9	PIK3CD	MAP3K9	NEU3	TNNI3	CD1C	GRAP2	MGRN1	AAK1	FLT3LG	RFPL1S	CHD5	KLF11	RAC3	SIGLEC8	SOX18	GPR132	MOCS1	TEK	SLC6A8	KCNK7	MROH7	APOE	ECH1	CDH5	MEGF6	PARP11	NPTXR	MAPK8IP3	ZNF688	KERA	TEX41	FRMPD4	CYTH2	ROGDI	CPA3	SRPK3	VHL	DNAJC17	ATP1A3	ELMO1	GFRA2	DPY19L1P1	FRY
CTSL2	RAB8B	CLN5	TMED1	KIAA0430	PHF21A	SPATS2L	GPR39	NBPF10	LARP1	ZNF460	CAB39	PRKAB2	SLC25A13	EEA1	EGFR	BCS1L	FAM114A2	GPR22	PDK4	SPX	TFF3	ANKHD1	TAF13	SLC35D2	SAP130	DBT	ZNF274	RNF141	ANKRD1	RTCB	BEST1	CYB5B	CCDC170	RABGAP1L	THOC5	DOLPP1	DICER1	PCK2	PDHA1	MORF4L2	CHP1	WIF1	FIGF	ATF3	PCYOX1	NFE2L1	DCAF11	RNF103	ZBTB18
CTTN	CCDC53	KRT10	AP2S1	PPAT	SEH1L	ABHD2	RPIA	POLD2	RNF10	MIS18A	MELK	ASF1B	PLK1	TROAP	CDCA8	ANP32E	TSKU	MTDH	TAF10	KANSL2	IL6ST	KCNN4	HNRNPF	SF3B5	SFPQ	CHCHD7	GTF3A	ALG3	HK1	FOSL1	ARPC1B	IPO5	BRD2	EIF4A3	STEAP1	NHP2	RQCD1	BRCA1	SLC35F2	SFN	RER1	GPN3	EIF4A1	ECHDC1	HAT1	TMEM222	NUP37	DBR1	CXCL8
CUL2	TUBA4B	GGA1	SMYD3	CRELD1	TRIM32	PIGN	BACE2	RLF	BBOX1	UCP2	INPPL1	CETN2	HMGCL	PON2	TTBK2	QPCT	CYP4B1	HDLBP	PRICKLE3	COG5	KDM5A	2021-09-11	RIC8A	LPCAT1	DDX41	ZKSCAN5	PSMD10	IMPA2	GVINP1	DLG4	PDE3A	FLRT3	TMEM14A	DHX40	BTN3A2	FASN	SGPP1	POLR2E	XPC	MYLIP	PHF3	MLLT3	CHAD	ZNF783	NUMA1	FAM189B	HLA-DRA	PFKFB4	CREBL2
CXADR	FAM189B	CHSY1	COA1	ARL6IP5	DYNLL1	POLR2G	DYNLT3	ADAMTS1	TSPAN8	LAGE3	CENPN	TNFRSF10B	TMEM147	TUBB6	MRPL20	2021-09-11	SLC26A2	MGAT2	ERGIC2	RPL36AL	SNX6	ATAD3A	PSMG1	ATOX1	RPL26L1	DCLRE1A	MBD2	HMGA2	MARCKSL1	IBTK	SNX24	DDX46	STK17A	TEX261	PGRMC1	COX6B1	NAV3	CCND3	STRA13	SPDL1	TCTN3	COMMD10	COMMD3	BRPF1	MRPL24	BRMS1	GALNT11	PLOD1	RBBP7
CXCL1	KCNIP2	PTPRO	ADARB2	TEK	RMDN1	TBXA2R	ARL15	OCA2	COL4A4	SLC16A10	ADAMTSL4	EVPL	GCKR	CBL	STAP2	MIA3	KCNJ6	SAMD4B	DDX25	KCMF1	LMTK2	CRB1	TAF6L	FBXO11	PRELP	GPR87	RSAD2	VHL	CCS	MAN2C1	PRSS16	PRKCQ	SLC24A2	FAM189A1	FRS2	RNF115	PPP6R2	POU3F3	CCDC64	SLC4A3	LMOD1	EFCC1	FOXF2	C2orf72	SYT13	DIDO1	SIGLEC9	MUM1	PAOX
CXCL12	CCDC68	INTS9	PARVA	TRIM21	DEF6	SBSPON	TMEM39B	ZNF589	TTC23	THBD	PPT2	TBC1D8B	ENTPD1	WBP4	GDAP1	SUPT6H	BCL2L10	GMFG	ADAP2	CYTH4	CCT6B	DAXX	SNAPC3	NMI	STAG3	TIMP2	ZNF576	CCRL2	MCOLN3	PTPN7	GNL2	JOSD1	CHGB	MLLT4	PWP2	RASSF2	CRYZL1	ITGA2	ADAT1	GTPBP2	SLC26A6	ERCC2	NDUFA6	BTG3	RNF128	NXF3	FFAR3	PHF20L1	PRICKLE3
CXCL2	ZNF32	RPS3A	PDE3B	ANGEL2	PRUNE	NDRG3	RPL15	PRKAG1	CMC2	DGUOK	HMGB1	GINS2	PPP1R8	RRS1	MED4	CCNF	RBBP8	CDCA3	GTF3A	DCXR	EIF4B	NHP2	TEFM	RNASET2	NAE1	NONO	TUBG1	PFAS	EEF1A1	SSBP1	FTSJ1	STRA13	EEF1B2	TDP1	RPL31	RPL35A	YARS	DDX39A	PNO1	PRPS2	KHDRBS1	SLC15A2	NOLC1	EIF3E	GDI2	SET	PSMD10	MRPS30	RAD23A
CXCR2	ATP5G1	B2M	PURA	SLC27A5	BRPF1	UQCRH	CNP	ASRGL1	MAP3K4	LSM7	POLR2D	YTHDF2	THOC2	ATP5H	RPL36	ARMCX6	ATP5J2	RPS23	TRPM4	WDR1	RPS12	SNUPN	SLC30A9	RSAD1	SLC25A11	GSS	CHERP	SNRNP27	ACYP1	PMS2P3	NPLOC4	NFYC	VGLL4	GLB1	C5orf15	HOXC6	NDUFB3	RFK	NUP88	GRB14	PIP4K2B	ANXA5	DCPS	SMS	SDR39U1	HUS1	ECI2	ANXA7	STK17A
CXCR4	CCT3	GNG5	SCP2	FKBP10	RPS19	BMS1	NUP62	MFSD10	MSRB2	RPS4X	PTER	DPM1	XPO1	PANK2	CMTM6	SELL	ARIH2	SLC25A3	TDG	RPS14	S100A11	OXTR	ELK1	UBE2E1	PELI2	LSM8	AACS	SKIV2L	MRPS30	CORO1B	LRCH4	KRR1	PPP1CC	PCYOX1L	PHYH	GNPDA1	YTHDF2	LUC7L3	NPM3	RARRES1	C11orf24	NEK9	NCOR2	RRAGD	SLC22A3	PDHA1	NACA	AGR2	NSA2
CXCR7	SORBS3	IQGAP2	GINS2	DDX54	ECHDC1	PTPN2	RPS19	HSP90B1	TRA2A	IMMT	SERBP1	FBL	ITPK1	LSM2	RPL35A	DCPS	NHP2	SEC23IP	SSBP1	AMD1	HNRNPA1	JADE1	XRCC5	CMC2	C1D	NPY1R	SPCS3	C14orf166	PAICS	CTPS1	CHRDL1	SLC37A4	NUP37	HNRNPC	PPM1D	JADE2	TDP1	ALDH9A1	EIF4A1	ERLIN1	ENOSF1	NSL1	GTF2H5	RAB4A	CKS2	POP5	DDX18	KIAA0101	LIG1
CYB561	EIF2B5	FAM129A	STK17A	YTHDF2	EPRS	C5orf15	MATR3	SPCS1	ATP5S	ASNS	SNAPC1	KPNA1	SACS	SMCHD1	NCL	LSM6	KIF15	CHST12	AKAP10	ALCAM	UBE2V2	ATP5E	BRCA1	MPZ	DOCK3	DCXR	NUDC	GPN3	MDC1	RPA1	SERINC1	CD320	TRA2A	TATDN2	NDRG3	GNG3	CENPC	SMIM7	PPP2CA	SPOCK1	CCL20	ADRM1	NCAPH	2021-09-15	CKS1B	DLD	MAL	FASTKD3	KDM4A
CYB5A	CSF1	RAPSN	C12orf49	WT1	TMEM39A	RBFOX1	ILF3	HAS1	CMA1	PNMT	SIX2	TGIF2	EPS8L1	CCNJ	HMOX1	CHFR	NR0B2	ZC3H12A	ATG2A	MOSPD1	CHST1	SRI	SLC6A12	LAX1	KCNJ3	ENSA	CXCR6	PLXNB1	ARHGEF28	SPATA2	ABAT	FOXO4	GIT2	MYO5A	DLGAP4	NABP1	PDE5A	UBE2Q1	TRIM22	TTPAL	ZNF154	RARRES3	PTGFR	SLC27A6	LRRC32	XCL1	ITPR2	FKRP	ARL14
CYB5B	SEMA6B	GPM6A	LDLRAD4	SLC6A12	ZNF331	LATS1	C12orf49	MED17	FOLR3	SLCO3A1	ARSB	PILRA	ERO1B	NUAK1	NRXN2	LILRA5	KIF3B	PRDM1	NEU3	HSD17B6	MAP4K2	PIDD1	NXPH4	HIST1H2BJ	PCK2	OXCT1	HIF3A	C18orf8	EMCN	PTPRN	KPNA6	SCN2B	ENC1	CNKSR2	SLC34A2	MTMR11	LILRB4	TRPC6	GAL3ST1	STIM1	HOXC11	CERK	SPEG	NCF2	MEIS1	H6PD	MBTPS1	FRMPD4	DIRAS2
CYB5R3	PTENP1	DPT	BAG4	PRC1	ZNF22	CD52	POU6F1	FGR	CD3G	KCTD20	ZWILCH	P4HB	NPTN	DDX3Y	PIK3C2G	CXCR2	DHRS7	C2orf72	WHSC1L1	OMD	ADIPOR1	GALK2	FBXO11	AJAP1	COBLL1	TNF	PPIG	SGCE	SNX2	EMC8	SEMA4A	KLRG1	GPR135	OPN3	HK3	FKTN	FOXJ2	MAFB	PTP4A1	PRKG1	AP1S2	CXorf57	RRM1	ERO1B	CUX2	NIPSNAP3B	CDH9	SCML2	FOXF1
CYC1	CSTB	ARID4A	SRP54	MPI	SLC41A3	KDM5A	RASSF2	C21orf33	MRPS7	SLC12A2	MYO1E	TNFRSF10B	RAB5A	DCUN1D1	CDR2L	ACAA1	PSMA6	DCTN2	PLCB4	LSM8	SBNO1	NEDD4	RAB4A	CCT4	ABCD3	ACP1	COPB1	MYLK	PPA1	POMP	FUT8	VAPB	KDELR3	SMARCE1	RAB8B	GSTZ1	ADO	COX4I1	KIF1B	ADAM12	C14orf2	PAFAH1B3	UPF3A	IFI27	CTSH	DDHD2	PHTF2	ARHGEF10	SCCPDH
CYCS	APLNR	CDON	FAT2	CCNA1	NRIP2	FAM189A2	CBFA2T3	SYNDIG1	TRIM46	SPARCL1	NACAD	ZIC1	FAM107A	KCNH6	CA4	LATS1	S1PR5	AJAP1	GSTM4	SLC8A2	PADI2	SV2A	IQSEC3	BCL11A	DCAF4	PRKCI	THEMIS2	AQP7	KCNJ3	NOTCH4	PLVAP	ROBO3	KCTD15	MS4A2	CAPG	ETV3	SMAD9	HPSE2	ADAM11	NSUN5P1	PTPRT	FOXN1	ST8SIA3	TBC1D31	CD74	KCNJ6	LPAR3	ZNF117	DUOX1
CYP11A1	SEC31A	FLOT2	COMMD3	UFM1	TACC3	GAA	THOC2	RAB1B	COX15	CD151	DENND5B	PPA2	EIF2B1	RBM10	PEBP1	DENND5A	PROS1	C19orf53	NEK9	MRFAP1L1	ARGLU1	SNRNP200	CPSF6	SETD5	ZMAT3	KIAA0232	CEP170	AGL	TAF10	PPP1R8	PPP1R14B	SF3B1	CCT7	PCMT1	NIPA2	ANXA5	ARPC4	TMEM5	AK2	PPP1CA	MRPL20	CCNF	UBR7	LAMTOR3	TRAF3	POP5	USP12	ZWILCH	JARID2
CYP11B1	NUCKS1	ATP6AP1	RAB4A	XRCC5	PRMT5	SMARCA2	SIGIRR	SNF8	DNPEP	SRRM1	HSD17B10	CMC2	ESD	GMPPA	PURA	PXMP2	SLC30A9	TMED2	MKRN2	SF3B2	DYNLRB1	QDPR	SLC27A5	CHMP6	RAB5A	PTP4A2	USP7	OXTR	EBNA1BP2	RNF114	JADE2	TNFRSF10B	SKIV2L	SLC35A3	CDH2	EIF4A3	ALDH18A1	CTSL	ALDH3A1	RPL32	SMC4	GMDS	FLOT2	CNP	ARPC1B	SLC25A15	LIG1	UPF3A	UTP11L
CYP11B2	RBMS2	IKBKB	LGALS8	CALD1	DOK3	ZBP1	TAF1C	RARRES2	KERA	FGF14	ADM2	GRM3	PAX3	FGL2	GDAP1	ABCG4	ZNF688	POU6F1	NEURL1	ZSCAN9	NDST3	CEP295	TTC22	CISH	AVPR1A	PEG3	CRMP1	CALCRL	SIT1	OSBPL3	CLDN11	ZFPM2	MADCAM1	CEND1	SEC14L5	FPGT	TAC3	TUSC3	BRSK2	GNG13	PDGFB	KCNMB4	HIF3A	CASP3	NFKBIE	CAMK2N1	S100A5	CHD5	FAM114A1
CYP17A1	GPR37L1	FUT6	PRMT2	GYPC	ZNF391	ABCA6	AREG	ANKEF1	GDF11	IFFO1	RCAN3	PRKAA2	MT3	GBX2	COPZ2	PLP1	SNAP25	FRK	TTC23	ELK4	PRKCH	ATF7IP2	ADAMDEC1	ZNF557	ADIRF	ITGB6	PCDHGC3	GPC1	WIPF1	SLC24A2	IKBKE	TAOK2	EYA2	TBR1	STX17	ART4	ADH1B	RIBC2	SSX7	ETV3	ENTPD3	TGIF1	CORT	SLC9A2	MARK3	POLI	CFAP46	SH3BP5	COLQ
CYP19A1	ALDH9A1	ABHD4	SHCBP1	RPN2	NCOA4	ECI2	UNC119B	BZW1	EIF4B	RPL27	SFPQ	CBX3	ATRAID	NELFB	DARS	PTBP1	GRPEL1	PXMP2	RAB5C	ECD	SRSF6	RPL36AL	RPS27	NCAPG2	UBE2E1	CDKN3	MGST2	POLR2G	NPY	CAPNS1	NDUFA8	ATP5G3	CAD	TMEM9B	ATP1A1	ARHGEF6	SRRT	CHL1	FAM208A	HMGA1	ANP32A	CNOT7	ZPR1	NETO2	PPP2CA	COX5A	DCTD	RPS4X	SSRP1
CYP1A2	MGAT3	MAN1A2	RABIF	ADD2	KCNB1	OR12D3	PPL	CABP1	CES1	ZNF219	PCDH8	EPHB1	RAD1	ATRNL1	ORC1	NXPH3	ICE1	MYO16	MRTO4	PVT1	ERCC6L	YWHAH	CHRNA10	HTATSF1	CACNG2	FAM234B	HIST1H1D	NCR3	CROCC	ZFP36L2	INHBB	SOX2	CXCR4	FKBP8	ZNF804A	CASS4	ADGRL1	HOXA6	SCN3B	GNG13	C10orf95	PFKFB1	SIGLEC9	STK17B	RNF208	ADM2	FGF5	PDYN	NEU3
CYP1B1	RNF146	LSM12	WBP5	PKI55	PID1	MTRF1	SMYD2	TCF7L2	TMEM230	MED20	DNAAF1	INPP5B	GUCY1B3	CDK18	TBCC	AIDA	HSPA5	PRSS53	TAGLN3	ME3	PCMTD2	CHEK1	FBN1	OMG	TTC13	ANGPTL2	PRRX1	APOL1	CES1	ATP5J	TIMM50	BANP	PDAP1	MMACHC	KIAA0907	PKNOX2	CD53	PRKCQ	PCDH17	CCL4	EFNB3	TMEM35	PDE6D	MGMT	VWA1	NLK	UTP14A	PLEKHJ1	DFFB
CYP24A1	HMGA2	NSMF	COA1	HACD2	KDSR	C12orf29	SNRNP40	COL9A3	TRIO	CHPT1	ME2	MRPL17	MAGED1	HMGB3	CTSC	CHMP7	TAGLN2	CHRDL1	GMPS	ABI1	COMMD4	LIPG	TOR1AIP1	TMEM164	NUP188	AGTR1	TMEM47	BACE2	HNRNPR	DNM1	CHEK2	GCLM	ARF5	MPI	AP1S1	DLGAP5	CUEDC2	SLC19A1	HNRNPUL1	CCT3	FKBP3	HMGB1	SERBP1	CARM1	PTBP3	SCAMP3	UBE2M	SFXN1	LASP1
CYP27B1	PEX16	UHRF1BP1L	DPY19L1	WDR46	CDH1	HNRNPH3	KDM3A	FUS	BCAR3	VAMP7	TRAK2	NUP98	UBE2Z	CDCA8	CXCL1	WIPF1	HSP90B1	BANP	GTF2F2	TPRA1	NME7	SEC62	PHACTR2	AGPAT5	PRMT5	HIPK3	PVRL3	SMARCC1	PPRC1	DDX27	CAAP1	CXCL3	RPS6KA1	CLASRP	ANXA3	XPO4	ZNF207	CDK2AP2	MAPK6	SOCS6	ZMYM2	RAE1	ZMYND8	RRP15	C10orf2	NOC3L	NOLC1	RNMT	DDA1
CYP2A6	HLTF	KAT7	HLA-F-AS1	RPS7	COMMD4	SRPRB	MRFAP1L1	PHF20	RPL27	CAPZA1	ASF1B	NPY	NGRN	UBR7	CENPB	TRIM14	FBXO3	LAGE3	PSMA5	ITM2A	AIMP2	BAMBI	SNU13	KRT7	SNW1	SLC35A2	RABEP2	PXMP2	GGH	MOAP1	SFXN1	THOC7	C9orf78	MRPS22	TSPAN4	MRPL39	RPS19	WDR82	RBM14	SNRPF	RPL39L	DNAJC12	RPS15A	MAPKAPK3	ABL1	TBC1D5	RPLP0	PIPOX	DCXR
CYP2B6	SIRT4	TRIM46	RAB4A	GNG13	ZEB1	ANPEP	IGSF6	CYP2D6	PLEKHA6	ZNF232	SNCAIP	MTSS1L	TMA16	AAK1	SYT5	ILKAP	SCN3B	GPR85	TP73	RAD54L	IPO13	PRKCH	MREG	ZBTB3	FGF14	NOX4	BRWD1	TMEM147-AS1	SMUG1	ATXN10	CLUAP1	PLA2G7	SH3BP5	NDST3	PTGER2	PLCL1	ROBO1	KCNA1	SALL2	UNC50	ADGRB2	ITPKA	CALM3	MOGS	MOB3B	TRHDE	PMAIP1	PHKA1	FGF5
CYP2C19	ARL6IP1	CXCL12	PNN	NDC80	SUPT16H	ADAT1	HNRNPR	PTBP1	DKC1	KPNB1	AKAP1	SORL1	SRSF3	MRTO4	ZBTB18	ETF1	CHN1	BLM	HSBP1	CBX3	STAP2	OSBPL8	DCPS	NUP54	CNPY3	SRSF6	MSH6	EPHA3	TFB2M	SLC37A4	COQ2	ORC2	CENPI	NUP43	FAM208B	VRK1	NDC1	SMAGP	ARMC1	NBN	TMEM70	PDCD2	CHAF1A	TFAM	COQ3	RNASEH2A	CCT4	DCK	FAM208A
CYP2C8	AIMP2	HNRNPF	SCD	POLR1C	BUB3	MRPL42	CEP63	BAG5	EXOSC4	HEATR3	RAB5C	TBPL1	SIVA1	G3BP2	CGRRF1	GPD1L	MDN1	SMAGP	EIF5B	MAZ	MBTPS1	RBMX2	TFB2M	OTUD4	2021-09-11	FMR1	SIGMAR1	C8orf4	PURA	YEATS4	MAD2L1	MTDH	ABHD6	USP7	HACD2	ARL6IP1	SETMAR	SHQ1	SPDL1	SSBP2	ITGB3BP	SELL	EIF2B3	ME2	SAP30	SDAD1	PPP3CA	BUB1	CDT1
CYP2D6	NMRK1	PRR14	LILRA3	PTPN9	WDR46	CAMK2N1	CES1	AQR	GPD1	ASB1	SERPINA1	CTDNEP1	AKIP1	TMEM177	TPX2	POT1	PLEKHF2	NFKBIE	BRCA2	STX1A	ACSM3	XRCC5	EML4	ABCC10	MYD88	AGR2	RPS17	GLYAT	ELF5	PRKAR1B	RSL1D1	RASL11B	TRPV2	WDR73	ZNF318	SKA1	ZFAND1	HOXA1	LYZ	ITPKA	SERPINH1	DFNA5	CD247	CDCA4	CD86	SRSF1	NECAP2	RAB17	AREG
CYP2E1	PARP8	HIRIP3	ADGRG1	FZD2	RRM1	POGK	MCM6	ZFP36L2	ITSN1	TARDBP	LAGE3	IPO9	AGPAT1	CTPS2	ZNF219	ADCY1	PRR15L	ROCK2	RCAN3	E2F4	ALMS1	CPED1	EXOC5	YWHAH	CUTC	DHDDS	PPOX	CES1	PTGS2	KLRC3	KRI1	BYSL	PWP2	WDR77	MMP1	TAF5	RAC3	NFATC4	CEP72	FOXRED2	CAAP1	NUP62CL	SH3BP5	BCKDK	CRKL	PRMT7	CACNA2D3	GMNN	PRKX
CYP2J2	BACE2	ZNHIT3	HSDL2	SPOP	SUPT16H	MSRB2	MINK1	SRSF7	MRPS31	STK24	PDGFA	TBC1D5	AIMP2	EBNA1BP2	IMPDH1	ITGB3BP	GGNBP2	RRM1	ANP32E	HNRNPK	COIL	MRPS22	SNRPG	GLRB	COPS8	HSP90AA1	HSF2	TOP2B	ARL6IP5	HDDC2	INTS3	FHOD1	MSL1	IGFBP6	CTR9	MPRIP	HNRNPDL	ATR	RAB11FIP5	XPO7	HNRNPD	SORD	AMD1	DCPS	LRRC16A	SLK	COQ10B	CENPT	NEK9
CYP3A4	ATAD2	MMP9	INTS1	NR1H3	OIP5	SLC29A1	RAC3	KLF9	FGFR2	SYBU	EFNB3	TRMT2A	KRT19	TEAD4	CALD1	NFKB2	ZNF318	PIBF1	CEP57	METTL7A	RNF115	CDK3	PIK3IP1	ABCC10	APOE	RIPK1	TMEM53	POSTN	CEBPD	JMJD4	TTC30A	IFT27	METTL3	FRMPD4	GPNMB	KAT2A	CAMK2N1	ZNF280D	ADAMDEC1	ALDH7A1	CDC37	TRNAU1AP	ZFAND1	TMCO6	NEMP1	KLHDC2	ROGDI	PLXNA1	MRPS10
CYP3A5	GEMIN4	DHDDS	TRIM32	CCND1	TOMM22	INTS12	SHCBP1	KANSL2	IRX5	UMPS	PRPF19	SRRD	MREG	MTMR2	SNAPC5	UBE2V2	SS18L2	C1orf112	POLD3	AQR	ANKRD49	BCLAF1	BLM	GCHFR	WDR61	XRCC5	FAM111A	MCUR1	PRKCQ	THAP10	ESPL1	ESD	APOE	LARP4	PALB2	NOL9	ARMC1	TMEM43	METTL7A	LSM3	DTYMK	FAM208A	BYSL	CENPI	AUNIP	OSBPL8	RPUSD2	COIL	GDPD5
CYP3A7	DNAJC28	ARL2BP	TMLHE	ZNF234	SH3GL2	TENM4	FAM20B	LAGE3	DHX35	PGAP1	RASSF8	AGGF1	ITGA2	KCNJ10	SREK1IP1	AQR	KDM4D	ATP11B	MKL2	CHD9	HS2ST1	VAC14	ZKSCAN5	GPR157	CORIN	SETD6	H2AFV	KLHL23	TAF1C	GPC1	LRP6	C1orf21	GLUL	PYCARD	FEZF2	RAD51	EDEM3	CCDC181	IFT74	SIRT5	RIN2	ARID5B	CYP46A1	CD74	DDX25	C1orf112	KCNIP1	CHN1	FGF14
CYP51A1	CBFB	TACC3	LGALS8	RNASEH2A	KDELR2	SMARCE1	PHB	TRIM14	CDC42	CCNG1	PRPS2	CLTA	PTMA	SGCB	EIF2S2	SMAD3	RPS16	ABCE1	HMGN2	CDKN3	DOCK6	ANP32B	RRAGC	CCT4	KIAA0100	POLR2H	WDR18	MRPL57	NAA50	TIMM13	SPTLC2	RPS24	PPCS	QARS	DEFB1	SPRY2	RPS2	RPL28	ATP5S	TSPAN4	ITPR3	RBP4	SDC4	NPM3	RPL35A	PXDC1	ITGB5	NBL1	HSPBP1
CYSLTR1	USP15	MIA3	IRF2BP1	AKAP1	EFNA4	MDK	ROGDI	CHGA	FRZB	MAN1C1	UBE2J1	ZNF446	PIGQ	LCMT2	RAB4A	MZF1	PRKAR2B	RAI14	SLC35D1	E2F8	SLC12A9	SLC25A13	HPN	PLPP1	RITA1	THAP4	GDPD5	USB1	MRTO4	PIDD1	TRIB2	ZNF764	TTC38	ECSIT	SETD6	TMEM70	TBPL1	PER2	SOGA1	TNFRSF25	SNAP29	CLP1	BTBD2	VBP1	C1orf35	PLS1	FXYD3	WARS2	MTFR1
CYSLTR2	ITIH3	CWH43	PCDH17	ESPL1	USB1	TRIB3	ARMCX4	RARS	RHBDL1	PKP1	MTSS1L	SOCS2	SYK	WDR3	CARD10	IL7	RAC3	HOXC5	NVL	ACTL6B	TOMM40	AGL	SHC1	TPPP3	RNF138	SCARB1	MOSPD1	TSPAN9	GABRA4	CNPY3	XCL1	PPM1F	MOCS1	CHN1	TEF	PPP1R37	PLEKHM1	ZNF787	MRTO4	C1orf35	GNG13	TMA16	ZMYND10	RTN1	PCYT1B	CDCP1	PLIN2	TAF13	FFAR3
CYTH1	PLD2	SPIDR	DDX43	PDPR	PI4K2A	ZNF180	GMPR	GPC5	UBTD1	ANKH	EFHD1	MYOZ3	LIN7B	LRRC2	PLA2R1	IL1RL2	BHLHB9	RPL23AP7	MOBP	OPTN	TYROBP	RERGL	IL1B	LINC01260	PDZD7	KIF3A	ZNF667	IL3RA	CRYBB2P1	KLRD1	ACVR1	PHF24	SARDH	SPEG	MED9	LPAR6	HIST2H2BE	PCDHB6	STARD8	RNF25	ZNF112	PTH1R	TNNT3	AGPAT4	FAM163A	CASQ1	RAB40C	ZNF391	BAIAP3
DACH2	STK19	SQRDL	LYN	PDGFB	GPR107	DPF1	FICD	ACAD10	TBX21	GPM6B	C1orf21	HSD17B8	LMBRD1	TPCN1	KCNJ16	ARID5A	C3orf18	PLCH2	SPTBN4	EGR2	SCNN1D	HIST1H2AI	CITED1	STX7	BEST1	RNASEL	DAXX	ERO1A	TPP2	PRSS3	OSBPL3	RRAS	NDN	ZFYVE21	GPR37	ZNF224	CERK	PGGT1B	CUL5	DDX42	DNAJB2	RUNDC3B	TRIP11	GNAI3	TRIM31	GDAP1L1	PTCH2	FNDC4	NDUFB7
DAG1	YRDC	SSR3	ECHDC1	FBN1	ARHGEF12	SMC4	SNAI2	BACE2	MSANTD2	PARL	GCC2	ADIPOR1	MPDU1	PPP2R3C	NCAPG	BBIP1	CDR1	KANK1	LTBR	SSH1	PMP22	IL6ST	ADCY3	FAM134A	TRIM37	ATP5I	ARPC1A	CDC42EP2	ZCCHC24	TFPI	RCN3	EMC9	C6orf62	GNAI1	SRPX	PRUNE	PNMA1	PLA1A	PIGT	GZMK	PDIA5	PLSCR3	PIK3C2A	SNRNP27	SSR2	SIGMAR1	TXLNA	NDUFB5	NACC2
DAGLA	ROCK1	DSCC1	LLGL1	MAP2	STAU2	PAK7	NOCT	MTSS1L	GRIN1	OSGIN2	RSU1	N4BP1	ZKSCAN4	CASP1	UBE2K	NECAB2	KIAA0141	TOR1A	SH2D3A	NFATC2IP	SH3BP5	CSNK1G1	TREM2	VSNL1	PRAMEF10	MAPK8IP1	RGS11	SHB	GPATCH2L	PCDHGA3	DNAJC17	TDRKH	P2RX1	GNB1L	FCGR2B	SLC9A2	GBX2	USP27X	XPO4	LY6G6C	RAD1	ZNF710	RNF25	PAFAH1B1	GRIK1	SGK2	NEUROD2	NRSN2	COL5A3
DAGLB	ROCK1	DSCC1	LLGL1	MAP2	STAU2	PAK7	NOCT	MTSS1L	GRIN1	OSGIN2	RSU1	N4BP1	ZKSCAN4	CASP1	UBE2K	NECAB2	KIAA0141	TOR1A	SH2D3A	NFATC2IP	SH3BP5	CSNK1G1	TREM2	VSNL1	PRAMEF10	MAPK8IP1	RGS11	SHB	GPATCH2L	PCDHGA3	DNAJC17	TDRKH	P2RX1	GNB1L	FCGR2B	SLC9A2	GBX2	USP27X	XPO4	LY6G6C	RAD1	ZNF710	RNF25	PAFAH1B1	GRIK1	SGK2	NEUROD2	NRSN2	COL5A3
DAP	IPO7	POLR2K	TAF9	NAT9	MTHFD2L	PRMT3	PPP1R15A	GAR1	DARS2	CCNJ	CCT7	UBXN1	NCAN	GADD45GIP1	BOP1	ANKHD1	FAM35A	HAUS3	NTHL1	ADAM10	MRTO4	EIF3J	C3orf52	AGO2	POLG2	IFRD1	TPRKB	RFC3	NDC1	CACYBP	CDK2	TIMM13	STOM	EIF2B2	WBP4	TCOF1	TFAM	TSR1	PLK2	TEX30	MICB	CHORDC1	IKBKAP	NAA16	SKA1	ZWILCH	SMC1A	LMNB1	HJURP
DAPK3	LAX1	PTK6	SGMS1	PEX1	ACTN3	PDE3A	LY6H	RBM12B	PLCH2	CIDEA	CLSTN2	CXorf21	SPARCL1	AP5Z1	EZH1	TRAPPC10	KLHL12	ZNF638	BMP2K	PTPN22	ATG7	ZNF204P	SLC2A10	PDS5B	GPALPP1	CASP10	BOLA1	TTC33	MPHOSPH6	KNTC1	WDR70	MON2	MAP2K5	R3HCC1L	FANCA	WASL	NAB2	ZBTB6	RNF125	CROCCP3	THUMPD2	MAU2	LYZ	RIN3	DAPP1	MAP2K7	SLC26A10	PPP1R37	RBM41
DARS	CDC14A	DHX8	MED15	ARL4C	FBXW4P1	IGSF1	CSAD	DDX19A	MICALL1	SNORA21	MTERF4	NRGN	LYZ	NR1H2	LAMP3	PARM1	ZNF34	GPN2	POU6F1	PWAR5	TNFSF8	IGBP1	SNX27	THAP7	TRAPPC6A	SYT5	E4F1	SLCO3A1	NOTCH1	USP10	ICAM5	BMP4	RPAP1	USP6NL	KDR	AIM2	MAPK7	ACE	MAST2	RHBDF1	CASQ1	CYP3A4	C2orf72	MGAT3	PDE1B	TSC22D3	COLEC12	ANKRD49	ZNF557
DAXX	GIGYF2	FCGR2B	SECISBP2	TMEM183A	RBM6	CDK5R1	CASK	ACVR1	RHBDF1	GPC4	MTOR	STX16	CDC42EP3	ATF3	TESK1	NELL2	MAP3K9	SMARCA5	BEAN1	SH2B3	RIN3	GON4L	TBK1	RSF1	TSPAN1	NCOA2	WNT5A	SLC12A6	CLK2	CLEC2B	TLR8	SLC6A8	PRDM10	PKP2	WWC1	MAP3K12	PKD1	DCLK1	IFI16	EDN3	TMEM30A	TLN1	CD209	SERINC5	STAP1	RNF19A	COLEC12	LILRB2	PAK2
DBH	PSMD11	RPLP0	ALDH18A1	RPIA	ADCK3	RPL32	MDN1	SYNCRIP	SYNE1	PPIF	GTPBP4	DENR	UBE2E1	SRM	RPS3A	NDUFC1	RPL26L1	HOMER1	RPS21	EXOSC8	NIT2	RAP1GAP	AXL	HNRNPUL1	DCLRE1A	RNFT2	WDR43	PMP2	GYG1	ARHGAP19	RPSA	SS18L2	BAG2	GAR1	SLC37A4	PPA1	RPL31	RPL34	CCT4	ANAPC13	PTER	MRFAP1L1	RCN2	UCHL3	GSS	PPP1R8	GPKOW	TXN	MKRN2
DBI	ADH5	TFB2M	SIVA1	BIRC5	CCDC92	UBAP2	SEC61A1	RPL37A	NRDC	POLE2	SASH3	CDKN3	MED28	SLC25A13	ETF1	BCAT2	TTK	C21orf33	EZH2	MYC	CCNB1IP1	TFF3	PSAT1	CPSF6	FN3KRP	BLMH	WARS2	DKC1	RFC1	NIP7	TOMM40	KDM5B	PPAT	CENPN	MECR	DCPS	SDCCAG3	GNL3	POLDIP2	MRPS2	RPIA	SFPQ	DOLK	FAM120A	SRP54	POLR2F	AK1	CCNB2	USP22
DCK	STK19	BBS9	CYTH3	TMEM259	EXOC2	HDAC11	RIPK1	PCDH7	IFT74	ACVR2B-AS1	CNTN2	CASS4	CRYBG3	SCN8A	ISYNA1	NIPAL3	ZNF271P	SLC1A6	PDE5A	SLC6A12	MAP3K10	ZNF75D	FOXJ1	EXPH5	ABI3BP	SLC2A11	CEP104	NIPAL2	ACOT11	IL1RL2	CDIP1	PAIP2B	MIR600HG	ANO2	KLK1	ASIC2	CECR1	PLA2R1	KRT9	GRIN1	SLCO1A2	PTPN7	C5	CCDC57	NR6A1	PRDM5	PVT1	TAS2R16	KALRN
DCLRE1B	ATP6V1C1	PLK3	CDKN2B	PSEN2	FARP1	CERS2	CLIP4	HCK	DAXX	GPATCH2	DAD1	RELB	ANKLE2	ERC2	TASP1	ZBTB6	ATP6V0E1	EGF	IL1RAPL1	TMPRSS3	SEC22A	HOXB3	ATP6V1A	MED23	STAT6	SUPT20H	TOPORS	GOLGB1	DOK2	NAA35	RPAP3	FAM13B	ZFP69B	CRH	IKBKB	BMS1	ZNF764	SHANK2	POLR3F	RABGGTA	HDAC4	BAZ2B	CASP8	LTBP2	AKT1	DYNC1LI1	TXK	PRRC2C	TAF2
DCP1A	LPCAT3	TYRO3	PINK1	ME1	UBE2L3	PGM1	TRAPPC2	COPZ2	PTPN13	GHITM	S100A3	PDCD4	ERP29	CEP290	EFCAB14	HAGH	PRDX3	MED15	SLC16A4	CA12	SERPINE2	TEX261	LPCAT1	MCOLN1	MICALL2	SIL1	STYXL1	GPX1	SPINT2	RHBDF1	PGRMC2	GABARAPL1	SLC39A1	USP16	COL1A1	TMEM208	TMEM110	MALT1	ANKLE2	CD302	MIR22HG	TPGS2	CDK6	GCLM	CDIPT	LAMP5	MRPS34	LANCL1	SQRDL
DCPS	ERBB4	C5orf42	RBM41	FBXW4P1	KLRD1	MAPKBP1	ZNF839	ANKRD36	ALOXE3	BEAN1	CASC5	TBX5	TRPV2	KCNJ9	FGF14	PAK7	IGSF9B	ACTL6B	MOGS	PSG2	MAST1	ZDHHC8P1	SYP	MGAT3	GPR63	TRPM1	HSD17B6	AP4E1	PLEKHA8P1	CRB1	GRK4	HES2	TSGA10	CAPN10	DCAF4	ADRB2	NARFL	CCDC134	GRIK4	CPA3	MMP27	TLR1	KLRF1	FKBP15	ZNF225	NDOR1	TLR7	APBB3	NIN
DCTN6	GDAP1L1	ZKSCAN4	KALRN	FAM149B1	TBX5	CNKSR2	THTPA	SLC7A10	MGAT4C	PCLO	NCAM1	SV2A	RARRES2	CDR1	NOTCH4	ERP44	TPST2	RUNDC3B	TMEM246	GFOD1	ERO1B	ARSB	DCX	BEGAIN	TEX41	ST18	GABRA3	CDC42EP3	ASPN	ZNF667	NUDT13	GSDMB	ZSCAN16	NDST3	KPNA5	KIRREL	RAPSN	HOXD3	ZNF440	GAS6	RAD51B	TBXA2R	FRMPD4	KCNK15	AP3S1	GABRA5	SCG5	NIPSNAP3B	PLA2G4A
DCUN1D4	LPGAT1	PNKP	PFAS	MLX	CDR2L	GALNT2	NIPA2	UAP1	CDC123	ECI2	FSTL3	TBL2	C16orf45	RPL35A	RDH14	RETSAT	FGF2	TMEM50A	ATG9A	SOD1	ZDHHC24	SEPHS2	S100B	VPS35	NAP1L1	MRPS16	CCNF	AKR7A2	DVL2	CLTC	SARAF	SMAD2	OLFM1	VPS4A	PSMD8	ETFA	MBNL2	ATPIF1	IQGAP2	FAM35A	PPP2R1A	PPIP5K2	PRAF2	IGFBP3	ANXA5	TSKU	SMARCE1	PDLIM2	ERP29
DDB1	VAV2	PIP5K1C	HAAO	TMEM74B	TLL2	FGFR3	ATF6B	PI4K2A	FAM20B	ZNF710	HMP19	OR12D3	NDUFA6	SMAD5-AS1	MMP24	ALPK1	UNC13A	POP1	MYF5	HNRNPH3	LRRC8E	GRIA4	CDH22	YY1	SDC4	ICAM5	MMP1	WNK1	NTSR2	ZNF500	ENDOU	C12orf4	BAMBI	ACTN2	PPP1R3A	MMP17	PTPRO	GABRA4	TIPARP	SH3BP5	SIGLEC8	ZNF235	SLC8A1	IGF2R	CAMKV	APBA2	PTPN1	RBM48	CLEC10A
DDB2	GPR4	ZNF135	KIAA1462	NAALADL1	GPR63	KDM4B	PRDM2	IQCA1	UTRN	FLT4	SLC27A6	DNAJC28	SEZ6L	NACAD	LILRB2	RAB33A	COL8A2	CLDN8	TANC2	ASPN	HSPA4	IKZF1	PPM1E	CARTPT	ZNF334	IL22RA1	ARHGEF11	AGFG2	ACTN3	SPRYD7	TAS2R16	ANGPTL2	NEUROD2	VILL	GPR37L1	ZNF550	PARK2	ADCY8	ABCD2	PDZD7	CACNA1C	EPHA5	SLC24A2	ABCC8	GRM5	RIC3	GABRA4	GABRB1	GBX2
DDC	RANBP3	MAN1C1	SDF4	NPHP4	CHKB	TNKS2	PSKH1	HPGDS	LDOC1	ABCC5	PRNP	MLLT10	ATP2C1	TLR5	MYBL1	NECAP2	NAP1L3	TNFRSF11B	EIF4A2	PRPS1	KCTD13	CPSF3L	NOC2L	BEX1	OGFOD1	IQCB1	CPQ	SOD2	ZNF197	EXOC5	THAP10	ZBED4	MNDA	AMPH	GIMAP6	FBXL14	PAXBP1	H2AFX	C1orf216	MAST2	RAB33A	LARP4B	UBE2N	PMP22	DAXX	TOX	IKBKB	ZNF12	SUPT7L
DDIT3	CUL5	ZBTB33	CRISP2	HOXA11	TSC22D3	TBCC	ZNF225	PMS2P4	MAPK8IP2	CCS	NFKBIE	ACHE	TUBA8	TMOD2	DHX9	APBB2	TRIM46	THBS4	KCNMB4	ATRX	ZNF197	PGAP1	SGSH	ACSL6	ANKMY1	MEF2D	COLEC12	MLLT4	MAPKBP1	SH3GL2	GRTP1	DGKG	ACADL	CYTH3	CCDC134	VAV2	LSR	SERTAD2	CEP162	AFAP1	LRRC8E	GABRG2	ITGA6	SOCS2	MAPK8IP1	GPR85	KCND2	PCDHB3	IFT74
DDIT4	ORAI2	PPP1R12B	LINC00894	OBFC1	CXCR4	IDUA	HES2	ALAS1	GOLGB1	SPATA7	HTATSF1	ZMAT5	TMEM35	POU3F3	EMCN	SLC7A4	KCNG1	TBX1	TMEM254	ZFP69B	GLIPR1	ZNF271P	B3GALT4	TMEM208	ALOX5AP	TSPAN2	ARMCX4	PAK7	TBC1D8B	SYF2	GCK	KCNH6	CHI3L1	PCDHGC3	NOVA2	CAMK2N1	ST8SIA5	NCDN	CYP4B1	PDZD7	C2orf42	SH3BGR	CASS4	CRISP2	ERBB4	ABHD6	CHRNA10	TRIM45	ADAMTS6
DDOST	ACP1	TET3	RMND5A	NFE2L3	ANKRD11	PSTPIP2	KCTD14	TMEM246	FMR1	EMSY	PRPF38B	STYK1	NIPBL	SUPV3L1	FAM189A1	CCDC81	CDKL1	SLC9A3R2	LPAR3	FKBP4	CLNS1A	SLFN12	HPS6	BAHD1	EFCC1	RABGGTB	BNC1	ZNF395	GJC1	PGLYRP4	LOC202181	EPN3	MADD	CLEC1A	RSF1	PRDM10	PLEKHG3	COPB1	ATN1	LAMP3	VIPR1	PRDM2	KLF8	MOSPD1	PRSS12	ATP6V1H	HES2	CDON	MT2A
DDR1	ELF1	KAT7	JADE1	BLM	ATP5G1	STX1A	CDCA4	DDX18	ERO1A	FAM98A	MRFAP1L1	JARID2	CRYZ	PSMG1	PRPF18	DOLK	HSF2	ZBTB1	TNFRSF10B	ITGB5	COIL	CFAP20	PROM1	SRSF7	MRPS35	MRPS30	SSBP1	KYNU	ZC3H11A	ATP5S	TOP1	NOTCH2	SYNE1	CTTN	FAM208A	EED	NMD3	SEPHS1	TTC19	B2M	HNRNPR	VAPB	PRKRIR	CTPS1	METAP1	GGNBP2	DCPS	KANK2	USP1
DDR2	MXI1	ANXA4	C16orf58	GIGYF2	ASAH1	APBB3	ZNF446	PPARGC1A	C8orf44	SERF2	UBR2	FCGBP	SALL2	KCNQ1	CDH15	PATZ1	GSDMB	ANKS1A	ZER1	ZNF33B	MANBA	PBLD	SEMA4G	C14orf159	MTUS1	LRP10	PIK3C2B	VPS13C	EDA	FAM13A	PAM	LINC01278	TMEM2	COPG1	ROM1	PYCARD	PLA2G6	BBC3	C16orf62	CES1	CCS	EHD3	PLEKHB1	LGALS3BP	SPG11	PIGV	ROBO1	ARNT	SGCD
DDX10	TGFBR1	NOTCH4	SCN8A	SPTBN5	DAPP1	SGK2	C11orf63	CCNJL	RASAL2	DCAF4	SCYL2	EPB41L5	SYNDIG1	GNA15	N4BP1	CUL9	THTPA	PTPRH	TSNAXIP1	KCNV1	SIGLEC9	MYF5	PLXNB2	STARD5	AUTS2	KCNA1	ZNF440	DENND6B	JMJD4	CCDC81	ENTPD7	DNASE1L3	ZFP69B	MLLT4-AS1	NEUROD6	CCDC177	CPTP	ZFP2	AKAP5	ZNF74	ABHD6	HSPB3	SREK1IP1	SPINT1	SLC8A1	ZNF667	ZNF79	ZNF135	PPFIBP1
DDX39B	RSRC2	GINS4	TUSC3	ACADM	AKAP9	KIAA0753	BTG3	KPNA1	SLC39A4	CYP27B1	CALB1	EWSR1	IFNGR2	CDC5L	FOXJ3	HIST1H2BG	FXR1	STK4	HYI	ZNF200	RGS20	TUBGCP4	MAP3K2	TERF2	FOXK2	CARD14	RWDD3	BCR	PHC3	IQCB1	LRRC17	C2orf49	RBM12B	BNIP2	SAT1	GABRD	HOXA2	PHC1	SGCB	NFATC2IP	G0S2	MKI67	SART3	RASAL2	SCN4A	PRIM2	UBE2W	ZNF250	BCL10
DDX42	MYH9	ZNF143	SET	CYTH2	C10orf2	KLF5	MAP7D1	MEPCE	SLC12A2	MLH3	HOMER1	RAB9A	UQCRFS1	GGH	CGGBP1	LMCD1	LCP2	ZBTB7A	JARID2	UTP18	KLHL18	SLC3A2	MAX	ABCE1	PRCC	EIF5	RDX	IRF4	TEX10	VDAC2	NUP153	BZW2	LMO4	AGO2	WASF3	TEFM	EMD	SPIN1	CCDC6	HLA-F-AS1	INPP1	EZR	GNAI3	YAF2	RRP8	CEBPG	FAT4	CRY1	MBD2
DDX49	HIP1	KPNA1	ZBTB6	KANSL1L	RIPK1	B3GNT3	GPR3	HERC4	NLGN3	ACHE	RNF216	FRMPD1	DSC2	KCNJ6	BRSK2	WBP4	TAF6L	UVRAG	DTX2	CCL23	HPS4	KIAA0753	ETV3	GDPD3	BRAF	RAB23	KCNJ9	DNAJC28	TBKBP1	NR2C2	ZNF154	KLF11	KDM6B	HRH1	ITGB1BP2	KDM5B	DOCK6	CSF2	PPP1R12B	C12orf4	EYA3	MAPK8IP1	CAPN5	SOX13	KLHL29	ZNF500	PLEKHG6	CASS4	KRT32
DDX5	UBE2W	PPFIA2	KCNJ4	ACP5	GATA6	DCLK2	PTPN22	SESN1	BET1L	PDK2	TEP1	KIAA1549L	MIER2	GAD2	GABPA	YPEL1	KDM6A	VIP	ZNF14	RALGPS2	HSPB3	CLEC5A	KLRC3	KLF8	MFSD7	FOSL2	GRB2	PDYN	CASP2	FAT1	SLC31A1	ZNF334	GAD1	SNCB	CD8A	LAMB4	ACKR4	HAUS3	B4GALT1	MOG	TGIF2	RYR3	USP36	ZNF460	ATP5S	C3AR1	ARHGAP35	S100A4	TTBK2
DECR1	SIAH1	XDH	SIL1	ATG13	EFNA5	FABP4	KIRREL	SLC34A2	ITPR3	GAREM1	PLPP2	ARHGAP32	LIMS2	CLK3	FAT2	CCS	CDH3	MAP3K6	RARG	AP1M2	BTG2	ABCB1	LAMA3	BTN3A3	GCNT3	SYNC	TP53TG1	SLC12A6	FLII	KAT6A	REM1	ITGA3	TAX1BP1	ITGA9	SLC52A1	ARL14	ZMYND8	ATP6V0A1	FXR1	LMOD1	CUL7	TRIM15	PACS2	PARP12	FOLR3	DAXX	RNF39	TNXB	KIAA0513
DEK	CHST8	CDIP1	KCNH6	TULP3	PPARA	KRT32	PPP1R12B	CLCA4	RBBP6	CEP83	WISP1	RASIP1	ZKSCAN7	RNF170	NREP	KCND3	SLC13A3	HSF4	SPATA2	SMAD1	ZNF606	ARL4C	GABRA4	VGF	DGKG	EDNRA	CYHR1	PAFAH2	IGF2R	FLT1	ACADSB	STARD5	ADAT1	SCMH1	ALDH1L1	TAF1C	NOTCH4	TMEM184C	GSTA3	GPER1	TRAPPC2	FICD	ISG20L2	HLA-DQB2	SMIM7	LHX2	UST	DHDDS	CXorf21
DENND1B	CAMLG	TUBGCP2	DDX24	OXLD1	UBP1	PRR7	SUPT16H	ATRX	ZBTB1	NDC1	PSMD10	EIF3M	RBFA	TIPRL	SLC39A6	E2F3	MED4	UNG	TFB1M	VCP	BFAR	DKC1	RECK	PPP4R3A	PSMA3	TRAK2	EIF4B	DHX9	EML4	RPN2	MSANTD2	PSMA4	COX16	ABCF2	SNRNP200	USP1	ADPGK	GMPR2	SCP2	TIMM17A	THAP9-AS1	ZMYM3	SNRPD1	PRPF40A	CCDC25	ENTPD4	SACS	ERI2	IPO5
DERA	DOPEY1	AMPD2	ANKRD12	SH3TC2	LNPEP	CEP135	INADL	ACAD8	ICMT	FEM1B	ALOXE3	THBS3	ZNF675	IQCA1	LY6G6C	FAM163A	BLVRA	CYP27B1	MAPKBP1	FKBP2	PARP8	DTNA	FAIM	C1orf106	SLC12A2	ZKSCAN3	CXCL8	FOXG1	GABRB1	IER2	TRAF2	PJA1	KLF7	HIST1H1D	NRXN3	SMIM7	KRT2	DCTN6	MFSD5	ADAMTS9	SNX3	KCTD7	ASIC3	RSF1	MMP15	SMG8	CCDC93	PCDHB6	N4BP3
DERL1	AOX1	RXRG	MLLT11	NQO1	GRSF1	SPAG4	ETFB	STK39	SEPW1	COX5B	GSTT2	GNL3	GOT1	SERPINE2	PMP22	DHRS7	EOGT	MPZ	PIK3CG	BTG3	TPD52	HTR2B	SH3BP4	CTNNAL1	ALDH1A3	C19orf60	CBX1	INPP4A	CTSF	IVNS1ABP	ITGB1BP1	ASAP2	RAB6A	PRKCD	CDCP1	CIB1	FOXJ3	OSBPL8	PXMP2	AKAP12	CHST12	MAPKAPK5	MYLIP	CD3G	TMEM33	LIFR	MGP	ACTR2	RAP1GDS1
DFFA	BAG1	MRPS16	RPP38	DCP2	GTPBP4	EIF3F	SEC61B	RPS15A	KBTBD2	NAP1L1	AKTIP	CUL2	NDUFAF3	BUB3	POLR3D	USO1	RHOC	APRT	TOP2A	MPP6	SEC23A	DLGAP5	PTRH2	ZNF330	GPX7	AMD1	DCTD	PRDX6	PSMD3	EPB41L2	DAPK1	WWC1	STXBP1	GARS	PSMA3	N4BP2L2	CNBP	RPL36	CCNG1	TMX1	ANKRD28	FLNB	UTP11L	LDHB	IDI1	TOP1	ADAMTS1	AK2	POLD2
DFFB	ORC5	TNK1	SHROOM2	SHOX2	ZNF175	RBM39	YEATS4	NRG1	RFWD3	EIF2B3	GATA3	RBFOX1	NFATC2IP	CNPY3	THY1	TPMT	PUDP	CYB5B	MRPS10	KCTD5	PPP4R3A	COPB1	NNAT	ZNF136	CNOT3	LIMD1	RAD51D	TLR7	KCNC4	NDUFS3	CLEC10A	FAM188A	SERPINB8	F2RL1	ALKBH1	TRIM3	BAIAP2	RMDN1	PISD	ATG101	CCDC94	DHRS9	UEVLD	KMO	NAT10	ZNF202	CDK5R1	TRPM2	OGFOD1
DFNB31	GPBP1L1	BBX	TRRAP	NETO2	NUP88	POLR3D	TMCO1	TMED5	BUD31	PSD3	RPH3AL	SNF8	CCNG2	ANKHD1	C12orf29	NAAA	SAC3D1	SECISBP2L	UBE2S	FAM222B	GAP43	TMEM9B	SSBP1	EIF4A3	TTC19	CUL2	TSPAN3	MTF2	PDE4D	COL4A3	PRRC1	ABCC5	CDK5R1	PEBP1	AKT1	APRT	SHQ1	MYC	RAF1	THAP9-AS1	PFAS	KRR1	OXSR1	ETFA	BMI1	SMARCC1	STRA13	KIAA0368	VEZF1
DGCR14	HIGD2A	TRIAP1	MOAP1	S100A10	NIT2	RBBP7	DDX46	LSM3	ZNF106	NUP85	PUF60	CCT8	COPS2	LARP4	PDLIM2	RNPS1	TOP2A	CCDC59	UPF3B	ASB9	DTL	GMDS	DNAAF2	GEMIN2	WSB2	COA1	ATP5A1	SACS	IMPDH2	ATP5G1	PSMA4	GARS	TFB2M	CBX3	TCN1	JADE1	RNFT2	PSMG1	MRPL12	ATP5J	POLR3G	MRPL16	NHP2	TOMM20	ECT2	PIAS2	CEP55	TUBB	TBC1D5
DGKA	FLOT2	CYB561	RPS15A	REXO2	RPL31	MAGED1	USP8	TRAF4	C20orf24	MKLN1	UBE3C	ENOSF1	EDEM1	SLC35F6	TNFRSF12A	POFUT1	RPL35A	PCNP	SLC35C2	CLGN	OSBPL8	MED16	SREBF1	SFXN3	ARFGEF2	GAA	PPIA	PARN	ACO1	SSH3	C19orf53	CCDC109B	NAMPT	TRPM4	STOM	CDK4	ERGIC3	PAQR3	PRPF19	SLC25A46	ARPC4	SSX2IP	LDHB	LRBA	YIPF2	PLGRKT	ARL8B	ATG2A	ZBTB38
DGKD	2021-09-04	ETFDH	ATXN7L3B	FAM155B	MYBPH	CMTR1	DNASE1	MAPK8IP2	RGL2	ABCA11P	C11orf63	SLC4A8	RBKS	RBM5	ZBTB16	HK3	MGAT4C	CDH13	GPLD1	TDRKH	PMS2P4	C8orf44	ZNF343	TIE1	CRHR1	C5orf42	BOLA1	FOXJ2	MC4R	MCCC1	MS4A2	RC3H2	SMUG1	YIPF4	IFI35	HIST2H2BE	TTC30A	VHL	IGSF9B	GPR63	PLEKHG6	ACOT13	CYP46A1	GSTZ1	REL	DIAPH2	CRBN	MST1	IFI44L
DGKH	OSGEPL1	TSPAN13	TBC1D4	DPY19L4	WAC	NUP205	PIGK	NUP98	WDR43	PCBD1	SPOP	WDR61	CRLF3	GOLGA7	COCH	GTF2H5	SOCS3	HSP90B1	ARCN1	SPATA6	SAR1A	TEX2	ATP5G1	C20orf24	COQ10B	ARMCX3	PPP2R2A	BLM	GNG12	MNAT1	SLC30A9	ERGIC2	ARL1	DVL1	C6orf48	GYS1	SLC25A12	HLTF	AK2	RAB2A	TMED2	MRPL42	PARP1	TMEM50A	MLEC	NSA2	GALNT3	GMDS	SERBP1
DHCR24	PCNP	DDX3X	HTRA2	TTC17	HTATIP2	MAPK13	SLK	DRG2	TP53BP2	MAPKAPK5	TBK1	PDIA5	CNR1	MUTYH	TIMM23	ELL2	ARFGAP3	TSR1	ABT1	CORO2B	EIF3M	CBL	CAPZA1	TRA2B	VPS54	THOC1	SMAP1	STX10	MYH11	MRPS18B	OXSR1	UBE2V2	ANXA2P2	ACTL6A	TBPL1	YTHDC1	C8orf33	NFAT5	PRKAB1	ISG20L2	BAG1	UTP6	TNC	TM4SF1	UBE2B	ADRB2	PDAP1	PAWR	ZC3H14
DHCR7	DYRK1B	IFFO1	ACTR8	MAGEL2	ELOVL4	PDE1C	FAM110D	ACSS3	IPP	RHOT2	VAMP1	STK10	MTHFSD	PTN	ERAP1	IL7R	SUPT7L	FEZ1	CTF1	ADAM23	TRIM62	UNC13A	DOK5	SERGEF	ZNF304	BSDC1	RAD17	NBR2	GOLGA8H	RUSC2	HMGXB3	KIAA1462	HHAT	ADGRL2	RIC3	PHYHIP	ZC2HC1C	CPT2	GLB1L	CTIF	LRRC49	MFSD7	GAL3ST4	MAP1A	EFHC1	CAND2	BRD8	LOC202181	PIK3R3
DHDDS	NDUFA3	PGAM1	RPL29	SRP54	LAMC2	HSPG2	SEC24A	IMPDH2	MYBPC1	CCT8	STX16	TAGLN	ATR	GMPR2	RPL17	MYL12A	PSMB8	RRP15	CDH6	NACA	UQCRB	SHQ1	SKIV2L	PCYOX1L	MORF4L2	IST1	COX15	FAF1	DECR1	PARG	EPRS	SDR39U1	PPIP5K2	SPTLC2	IFT20	HTR2B	RPLP1	ABHD4	PTPRM	RBKS	RSRP1	LCMT1	RNF14	ASCC3	PIGF	CHMP2A	EIF1	EIF6	NSUN5
DHFR	AKAP8L	ARHGDIG	SRC	VSTM4	GLS2	DYRK2	TRMT12	RCAN3	CXorf57	BHLHE41	HEY1	RAB21	LRRC1	TCTN3	ACO2	AMBRA1	NKG7	MRPS27	APOBR	NEO1	DNM1	CYHR1	DUOX2	C1orf95	STAG3L4	ACOT11	IKZF1	GID4	RGS13	SH2D4A	PEX11A	AZIN1	NIPSNAP3B	NLGN4X	TPO	GP5	TXN2	CCDC68	TLR3	SNCA	PLXNA2	PPP2R2B	UNG	RBFOX1	MFSD13A	HS2ST1	GAD2	ADCY6	HTR1E
DHH	SNAP25	CDK6	GPX3	EMX2	ASH2L	ENAH	KLRC3	ANPEP	SNRNP70	RAB3B	CCR2	RIPK4	CA9	APOL1	TMBIM1	NDUFB2	EIF2B5	PSMD9	KIAA0100	BATF3	GPAA1	VANGL1	SELL	NFKBIA	NPY	MICA	FADS3	NDC1	MAZ	IPCEF1	NRN1	TIMM8B	TSPAN6	PIGF	MZT2A	P4HTM	SLC43A3	PSMB4	PRKCD	ANAPC5	ADCK3	CGRRF1	ZNF692	COA4	MKL2	ATP6AP1	HNRNPUL1	CCT3	SRSF7
DHODH	E2F4	TAF6L	HMOX2	CALY	GFRA2	EVI2A	CD79B	PIM1	TRIM62	ZFHX2	GPR87	ZBTB48	CTRL	TCEA2	KCTD15	SLC24A2	NDST3	PIGQ	HK3	UNC5B	NFKBIL1	ABCD1	ECH1	TNFRSF11A	RASAL1	ATP2B3	APBB1	LBP	CRB1	SIRPA	KCNA1	PIGB	ZBTB17	SH3PXD2A	ADCY8	SLC28A3	TNS4	TAGLN3	MAPRE3	PTCH2	CARD14	CLCA2	ATP2B2	NLRP1	GJC2	CARHSP1	H1F0	MAP4K1	ZBTB7B
DHPS	COL4A5	SCN1B	PLTP	PDE5A	WIF1	B3GALT4	ISLR	PANK3	MAGEL2	GABARAPL1	NACAD	RDH14	SNCAIP	PMPCB	ALDH1L1	PKP4	TIMP2	IRF2BP1	FAM63A	PEG3	CALY	CNTNAP1	IQSEC3	C12orf29	ASAH1	SAP30	PLXNA3	CADM1	SERF2	TFCP2L1	FBN1	TNFSF9	ZFC3H1	CLMN	EFHD1	DLK1	NEFM	GRIK5	CAB39	MTSS1	SARAF	CRLF1	FCGR2C	RECK	MOG	SCCPDH	KRIT1	PDK4	VAV3
DHRS2	PEX12	CAPN11	ATP2B3	PRAMEF10	FBXO3	FAM189A2	CLTCL1	PDYN	LRP1B	LRPAP1	ELAVL4	DNAJB9	SSBP2	VIP	ST3GAL2	GRIA3	SLC1A4	GABARAPL2	ANKRD46	ZNF10	GNB5	TAF2	WFS1	ASTN1	MMP27	CARD9	TRPM2	LINC01260	WNT5B	SCG2	RTFDC1	GOLGA1	ZNF234	AVPR1A	CSF3R	MADD	KCNA1	CYTH3	OLAH	DPM1	CDADC1	CRIM1	FGF9	SMC5	CEP97	HTR2A	CPA4	SKI	CACNB4
DHRS3	MRFAP1L1	STRAP	RBBP4	SELT	ZNF672	SRRT	SLC22A5	UBP1	H2AFZ	TSPYL1	ZMYM2	TIMM17A	DDX23	GTF2H5	SLC37A4	SF3A1	TBC1D4	MRPS33	NCAPG2	EXOSC7	PARL	LAMTOR3	EIF2S1	TSPYL5	MRPL33	HDAC2	GTF3A	HN1	MBD2	VOPP1	NBN	AP2M1	CASP7	G3BP2	PTOV1	SFPQ	ACACA	SMARCC1	PPP2R3C	ANAPC13	CPSF6	AKAP7	POMP	ASXL2	TGM2	XRCC5	CCT6A	TSPAN8	SLC19A2
DHRS7	GLS2	WIF1	LOC100507424	PTPRH	GRIA1	ZBTB22	HPCAL4	COL8A2	RABEP2	IQCE	OVOL2	PRDM5	CYP2J2	PIAS4	GPR153	GFOD1	ZKSCAN4	CNR2	KLRF1	GNAZ	RUNX1T1	VAMP1	DEPDC5	CAMK1G	PRKCQ	CACNA1I	C14orf132	GDPD3	JPH2	CDADC1	SAYSD1	KPNA6	S1PR5	GDAP2	GALNT3	PPP1R12B	ENDOU	AP1G1	MTERF4	ZNF629	ATF7IP2	GPR143	C3orf14	L2HGDH	ZNF623	KIF5A	MUM1	PLCH2	OR10H3
DHTKD1	SLC7A7	SMG5	PNKP	FASTKD5	SRSF6	RAB4A	THOC7	PARG	OLFML2B	MAP7D1	ACSF2	PLAC8	BCKDK	LEPR	GDPD5	SPG21	SLC22A3	MCOLN1	CPPED1	MLLT11	TAF10	NCK2	SLC27A2	ENOX1	PYCR1	FOXJ3	TECR	AUH	LOXL1	COPS5	BTN3A2	TNFAIP3	MRPS30	PTGER3	NES	ADRB2	FDPS	RHEB	CXCL12	NPY	DHCR24	WIPF2	CHP1	ATP5SL	TMEM41B	CD59	CTSH	FLNB	BBX
DHX16	ELK3	BNIP3	AGPS	SFPQ	GID8	NEK4	PIP4K2B	SPAG5	DNAJC8	NUP54	XRCC5	ASNSD1	TEX10	MRPL49	MBIP	GLO1	LRIF1	CDC20	MAPKAPK5	TSNAX	KIF14	MRTO4	FBXO5	SMC4	MALT1	MIS18A	CPVL	FANCI	HAUS4	NXT2	SFXN1	CANX	CHPT1	SS18L2	TRMT112	NARS2	UNG	YME1L1	CENPN	RSL24D1	2021-09-15	SRP72	BUB3	OLA1	DCK	G3BP2	OXSM	SNRPA1	CKAP5
DHX29	P2RX5	RARG	SNAI1	VHL	UBA5	CNR2	CCDC121	TMEM151B	PAPOLG	FCRL2	RAB3A	TMA16	N4BP3	ZNF222	PUS3	IKZF3	MGAT4C	TCF7L2	PROX1	ZNF10	ZNF440	LRP6	MARK2	GPC5	USP2	SNHG20	AVPR1A	KITLG	DENND1C	RPGRIP1L	ICAM5	CCDC88A	PRELID3A	HIC1	HRK	DOCK5	ADAMTS2	GRIN1	ZNF235	FZD1	SLC24A2	TSNAXIP1	ZNF202	RNF208	FOXD2	LRRTM4	ALOXE3	SIKE1	GLTSCR1
DHX8	SRP54	COIL	CTNNBL1	CENPA	HNRNPDL	MLLT11	UBE2M	PSMA4	CHEK2	BCLAF1	BCOR	POLR2D	UBE2C	CSE1L	RAB5C	MOAP1	RPL31	GOT2	SLC26A2	TTC4	ARHGAP19	SYNCRIP	ZC3H13	UQCRC1	POLE2	HSPA8	ASF1B	PDSS1	RPS2	TDP1	DNAAF2	PTDSS1	RPIA	PHB	TUBB	HNRNPL	RPS14	NIF3L1	RPS24	MRPS12	DDX18	CSTF1	TFPT	FARSA	TP53BP1	RUVBL2	RPSA	TMEM11	TM2D3
DHX9	UBE3A	KIAA0753	SKA1	CAV1	VCPKMT	SMARCA4	HSPA4L	ELAC2	PCGF3	WRN	CSTF2	KREMEN2	FUS	ZBTB24	USP24	CDK12	KIAA0556	PRKAG2	MYH9	PTRF	PVRL2	SATB2	RELB	KTN1	UBE2O	AP4S1	THAP4	NCL	HCFC1	CLASRP	GTF3C5	ZNF227	ETS1	NCF1C	BBS7	USP22	EIF2B1	SPAG1	CCT6A	KCNC4	KMT5A	STEAP3	ZXDC	ANKRD26	RPAP1	DDX54	PRDM4	TRNAU1AP	TRAF3
DIABLO	SEMA4F	TGOLN2	CROCCP2	ZNF510	GNS	NPR3	AHCYL2	CD160	SEMA3F	SSB	IGSF1	SMPDL3A	PDE4A	MFSD6	XCL1	LAMP3	SLC22A17	RMDN3	LTF	PTPRN2	HEXB	ADAMDEC1	BCL2L14	ROCK2	CLDN11	GTF3C3	ZNHIT6	MAP4K3	TUBGCP2	MECP2	GPATCH8	HPSE	KANK1	SPP1	BCL2L2	GIPC2	STXBP1	POSTN	RPH3A	P4HA2	PARP6	MSRA	TP63	CEP104	LIN7C	EML3	SMIM7	CA11	RPUSD2
DICER1	KIAA1024	SCN8A	MYCT1	TEF	IKZF3	PGLYRP4	CLDN11	AKAP5	KBTBD11	JAK2	OVOL1	SNX13	CLK3	MYH7B	CASS4	APAF1	ESR2	P3H2	ATG12	TNNI3K	SCN4A	C11orf63	RIC3	DENND5B	MEF2C	MOSPD2	GAN	PPP4R2	FBXO38	NECAP1	GNA14	CPEB3	PHF24	SLC14A1	ZNF225	COL6A3	SORCS3	FGD2	KCNAB3	POU3F3	BLZF1	HOXA6	WISP1	HERC6	KCNC1	ACHE	PLA2R1	DNAJC28	CRIPT
DIDO1	EHMT1	RELB	CBLL1	CDH11	POGZ	MKL1	CDKL1	ZNF667	DLG2	SOX18	TAF6L	KCNC1	MROH7	HRH1	POGK	HLCS	ANKRD12	SLC34A2	ENTPD1	FAM189A1	FKRP	RASSF8	SCN1A	CDH20	FEZF2	CCL2	RUNX2	SLCO3A1	ST18	CAPN11	ZBTB32	TEX14	CARF	USP2	RIC3	SNCA	ZNF135	PHACTR4	HSD17B3	LATS1	RAPGEF4	MTHFD2L	CACNG3	LAIR1	ZNF197	KDM6B	GABRG3	SRGAP3	SP4
DKC1	RFK	EBNA1BP2	RPH3AL	TRIM32	SUPT16H	TTK	RPL19	SPAG5	NXPE3	COPZ1	PPIH	GAR1	NUP37	PPP1R8	TBC1D5	RPS14	VDAC3	REST	CASC3	UMPS	RPS4X	MSH6	HDAC2	RNPS1	FLNA	FAS	TRA2B	CDKN3	RPS13	ERH	HCFC1	CDC25A	RFC3	POLR3K	TCERG1	RPL27A	PPRC1	RPL7A	ICAM3	HDAC1	SHQ1	NELFA	MRPL12	HSPD1	SBNO1	LAMC1	TRIAP1	RPL39L	NUP54
DLC1	YWHAB	MYL6	ARPC3	FUCA1	GPRC5A	TIMM23	CPM	ST20	SDC2	TMEM57	PROCR	SMPDL3A	PRR13	PINK1	ACAA1	NINJ1	FAM63A	GALNT10	TBC1D2B	EIF2B5	SLC39A4	NPDC1	2021-03-05	HS3ST2	TPPP3	YIPF3	MPPE1	TOR4A	HOXB6	ATP6V0E1	IKBKG	MXD4	SPINT2	BCAR3	PLSCR4	IMPAD1	PARP4	RNF6	MAPK3	LEPROT	HPS6	TCEAL4	SNRNP35	RIT1	GUK1	MACF1	SULT1A2	NDUFB1	FLNB
DLD	APH1B	2021-03-02	SEC24C	SCCPDH	MYO1E	CYB5R3	TMEM50A	TMEM223	SOD1	FOXJ1	TMED9	PHLDA2	SFSWAP	AGTR1	UBA1	ZER1	NFYC	RHBDF1	SLC39A1	CYB561D2	TUBGCP2	MBNL2	ITGA3	DDX24	TUBA4B	TSC1	SPG21	ITPR3	TMEM87A	CAP1	UBXN4	FSTL3	USP6NL	CTDP1	ATP6V0E1	SLC9A1	BMP6	TIMM23	CCL20	DAZAP1	SETD5	FAM3A	ACBD3	BCKDK	VPS11	PLCB3	PIAS1	QPRT	TMEM2
DLGAP5	ALDOB	LRRTM4	TCF21	FRMPD4	LHCGR	CDH9	CTSS	CNKSR2	IKZF3	CSDC2	INHBA	PPP1R13L	FILIP1L	SIGLEC7	PAFAH1B1	SPRYD7	UBE2J1	SPINT1	TBXA2R	ZFP36	KIAA1462	MAPK7	BRSK2	KLRD1	IRF8	CASC5	HIPK1	RBCK1	DOK3	ECM2	2021-09-04	DAGLA	ZNF74	CFAP44	IGSF6	GLTSCR1	C10orf12	TLL2	FBXL18	ERICH1	C11orf63	GNL3L	SS18L1	GABRA4	ARHGAP26	RYR2	HTR2A	GNG13	GLT8D2
DLX2	TJP3	VPS53	CASS4	ADM2	SPRR1B	PRRG2	SULT1A2	ZFR2	ZNF688	CLEC5A	CYP46A1	MAFG	FAM20B	SLC7A11	HS6ST1	KCNMB4	TRANK1	NCF1C	SLC25A22	B4GALT7	HIST1H2AI	ABR	DCAF4	ERC1	ZBTB7B	SIRT6	LILRB2	PRPH2	NAGK	RASAL1	HERC6	PLPPR4	ACOT11	TAOK3	PFKFB4	SLIT1	ARG1	KLHL29	CTTN	CCDC134	ABCD1	DSC1	TBC1D22A	MOCS3	NAA35	HPSE	C19orf66	SATB1	USE1
DLX3	URGCP	KANK3	ZNF136	FLVCR2	STRN3	SLC33A1	NAA35	ATG4A	POR	ZNF335	SERPINA1	IL15RA	MVP	NDUFS3	RASAL1	SP140L	ERAP2	KLKB1	SNAPC3	FAM129A	TRIM36	POLM	BIRC3	SC5D	PSMD1	SLC35D1	GAPVD1	DRAM1	MRPL2	VAPB	SERINC1	POLDIP3	PEX3	TFIP11	FKBP14	TAGLN2	ITGB4	PLA2G4C	GTF2B	CSF1R	ETV6	RTCB	SLC17A9	SPI1	SNCG	CHORDC1	FKBP15	SGCB	SPTLC2
DMD	GRIK1	SEMA3F	TEF	S1PR5	PPARA	RASL10A	MED9	ARHGEF26	C17orf80	CENPQ	SLC2A11	VPRBP	RLN2	COL4A6	MOCS1	MEST	PIGL	CCR4	PIAS4	CAMK1D	CASP10	CDKL1	ATP11B	RHBDL1	HTATSF1	CCL11	STK10	CA4	PDPR	TGFB3	ZNF74	RPS6KA6	PRKG1	TAF1B	ARL15	SNX13	ARL4C	ADCY6	USP27X	KIAA0391	TBR1	KIRREL	CCHCR1	ADRB1	KIT	SYT5	ORAI2	MICAL3	ACE
DMRTB1	COX6B1	ATIC	SAP18	EIF3I	C19orf53	RPL15	CTSL	GSS	ENO1	BST2	OXCT1	SORD	PCNP	AKIRIN1	VKORC1	SAR1A	ETV4	HEXB	ICAM3	MRPS15	ASAH1	CDKN1C	ARL6IP5	NCDN	B2M	MAGED2	RNF144A	SEC24A	TEX10	HLA-F-AS1	ANAPC15	AMDHD2	MRPS28	MRPS16	ECHS1	SUB1	NET1	PARL	ERGIC2	CHMP7	POLR2H	TOP1	PSMD13	SMS	PGK1	SPTLC1	B3GAT3	MTMR2	RPP38
DMTF1	POLR2D	C18orf25	GART	HNRNPA2B1	SLC7A6	RIF1	POLA2	EML4	DHX15	MT2A	XRCC6	FAM216A	RPL41	CPSF6	ZCCHC4	NUP107	PUM2	SLIRP	MTPAP	GPN3	SFSWAP	YWHAQ	GGH	TMEM33	CGGBP1	RBM14	MED27	SFPQ	IKZF5	CSTF2	MBNL1	GEMIN6	CCND3	HBEGF	DCLRE1A	RPN2	KIAA0907	MRPL42	AURKA	CHD1	TUBG1	LRP8	CHORDC1	MAD2L1BP	XPO4	EIF4A1	GEMIN2	HMGB2	LARP4
DNA2	POLR2D	ARF1	EMC8	CLTA	PARN	CREB3L1	TPX2	CCNA2	SP3	MTCH2	BLM	ASB9	SELL	FAU	SSR3	TOMM34	RNFT2	PSMD3	SACM1L	PRMT5	PRPS2	PSMB4	RSAD1	GYG1	SLK	U2AF2	RUVBL2	SCAF8	ACTB	MAK16	TMED3	TBP	DDX18	GTF2H5	GGCT	SLC7A1	TADA3	YTHDF3	CCT3	HN1	RPS15A	UBA2	NOC3L	CD151	PLAUR	RBBP4	CDK4	IARS	RPL36
DNAJA3	ZNF235	LRRC49	GOLGA2P5	HS3ST3A1	PGAP1	CYP7B1	GCKR	CASP1	NEU3	PCDHB12	PHC3	SAMD4B	ZCCHC6	SLC28A3	MZF1	ST6GALNAC2	GREM1	TMOD2	CLN8	SOX17	CYP27B1	HOXA3	RNF43	BEX4	ZNF75D	TNFSF8	IFT22	DCAF16	ZNF764	MDM2	BRSK2	LAMP3	SNAI2	MED14	TARDBP	HRH1	MTSS1L	KITLG	CSNK2A2	RARG	HPGDS	RBP4	TRPC6	APOBR	GLS2	HSD17B2	BBS10	BEST1	FRMPD1
DNAJB1	TRIT1	SRBD1	TBPL1	RNMT	FAM189B	PSMB6	HPRT1	PFAS	ADCK3	GLRX5	ADGRG2	LPL	ZBTB25	RYK	ERAP1	PPT1	CMC2	IRX5	SYT11	GAA	UBE2D4	ACP6	SLC27A5	CNOT7	NUDT3	GSS	BOLA1	SEC61A2	ANGPTL7	COQ3	VAMP4	DNAJC8	TIMM8A	TCEAL4	CDC37L1	MRPL11	CASP2	FAM86C1	PSMC4	RBBP5	ATF5	EXOG	NCBP2	ZNF329	MRPL28	HBS1L	SRD5A1	ASTN2	SMG6
DNAJB12	CREBZF	PALLD	IQCB1	TLK2	ADCK2	LSM8	TARS2	DEK	PRLR	AXIN1	CEBPD	SEC23IP	P3H1	MRTO4	NSUN3	BRIX1	PTGER4	ALG5	ELAVL1	ARFGAP1	GDAP1	TBCCD1	RRP1	CEBPZ	EIF2B1	MLF1	TMEM9B	SRSF10	TIMM13	PHKG2	MAX	C8orf33	FAM63B	ATP6V0B	PCID2	WRAP73	GAPVD1	LARP7	SLC3A2	RNF25	WDR18	CD2BP2	ADRM1	EHD4	USP39	KITLG	CCNB1IP1	BTG3	SLC35B1
DNAJB2	HBQ1	PAX3	CDH22	CCNJ	FRMPD1	CHRNA10	ERMAP	HRASLS	RPS6KA6	CHPF2	NOD1	TMEM57	ZNF350	GNRH1	NHLH1	ZNF154	SLC27A6	DNASE1	MERTK	ZNF839	MYL5	KCTD17	ZCWPW1	VPS41	EPAS1	TESK2	TECPR2	USP46	RAD17	RIC3	KLRG1	PPP1R16B	SLC52A1	CCDC90B	STYK1	DNASE1L1	MYOZ2	PTCH2	CDK5RAP3	WISP2	MARK1	GPC5	OBFC1	EYA3	SOS1	VPS33B	KLRD1	CDON	VSIG4
DNAJB6	STMN1	JTB	ERLIN1	MAX	XPO6	SEC16A	TCN1	PDE3B	ZDHHC7	RPS2	SFN	PNKP	DCTD	ARHGAP6	WBSCR22	MAGED1	YY1AP1	PRKRIP1	PPIE	FAM120A	MAEA	COPZ1	RPL34	VOPP1	ARHGEF6	MRPL20	ITK	DCLRE1C	NET1	EIF4A3	ING3	NUP62	RPS12	NSUN5	DNAJC1	IMPDH2	SLC41A3	XKR8	GNG5	HSF2	B2M	TKT	2021-09-07	CAPNS1	SYNE1	UBE2E1	CHPT1	BCL11B	RPS20
DNAJB9	ZNF264	AMOT	NR4A3	PLVAP	ATP2B3	NEU3	FAM124B	NR2E1	FLT1	SEMA6B	BRD1	PTPN7	BSN	DNAH7	HIPK2	LINC00894	FAM155B	C14orf132	CD1C	HOXC5	ZKSCAN8	TXNL4B	RGS7	CDKL1	R3HCC1L	DLK2	ERCC8	MIER2	TRHDE	RPS6KA6	TAF4B	C17orf53	KHDRBS2	FMO4	CAMK1D	ALKBH1	GJA4	UBR2	ZNF770	CNKSR2	NLRP3	PRPH2	PDE1B	NIPSNAP3B	GRM3	SIPA1L1	ACVRL1	ZSCAN9	DCAF4
DNAJC1	PCDHB3	CACNA1I	C10orf12	LRP2	SLC26A4	CXorf56	ZNF440	VSIG10	ERMAP	PPARD	ZNF675	ZNF174	ADAMTS6	CAMKV	KCNV1	C11orf63	TRPM1	BRSK2	PPP2R5E	PCDHB11	CCDC57	TMEM59L	CDH9	ZNF135	BMPR2	BRAP	CERK	PACS1	ZHX2	MANBA	CCIN	KRT37	UCN	ZNF253	PLEKHH3	CHD5	CD72	RGS16	ENTPD7	TMEM257	LOC100507424	SPATA7	MOG	ZNF117	NEB	GID4	ADRB1	SYP	ABHD17B
DNAJC12	GJA4	HLA-DRA	GRIN1	CKB	SCAMP5	SOX3	PDE1C	RING1	BLNK	CARD14	NRDE2	ARL4C	POLD3	SUSD4	DCLK2	DIO3	DDX25	TBC1D8B	PLEKHH3	TACC1	USP27X	TCF21	PID1	PDS5B	HRH3	GRM3	CLP1	EXPH5	SOCS2	EPHB1	PGM5	GABRD	GAD2	NXPH3	KHDRBS2	ZFR2	ZBTB7A	IFNAR1	GPR153	TRAPPC10	RGP1	SLC9A2	KIAA1644	CACNA1C	VPS45	INSR	NDST3	SLC9A3R2	SNCG
DNAJC15	SDF2	HOXA5	RPS27L	TERF2IP	RPS2	PPP1R8	NSFL1C	STAMBP	2021-09-08	CNIH1	SLC7A6	CFAP20	RPSA	ATP6V1B2	SLC35B1	TM2D3	YTHDF2	SNX17	SNF8	PSMD12	KDM4A	DYNC1H1	PSMB5	ISCU	TXNL4A	SHOC2	TSPYL4	FASTKD5	RCHY1	DCTN6	CHMP6	VIPAS39	MFSD1	RPL31	BOP1	NSA2	TMEM185B	ATG3	SF3B2	FAT1	BLCAP	USP47	NCOA6	NPM3	RRS1	PARL	FAM222B	FAM168B	CDK6
DNM1	PITPNM1	VIL1	FST	GJC2	MYLK	SMPD1	PAPPA	KYNU	ATP1B1	MYO6	SMARCC2	PIP4K2B	CTSA	CES1	RAB31	SH3BGRL3	PLCB2	PPIL2	LAMC2	CD3E	LASP1	LPIN1	ZC4H2	BRINP2	CTBP1	WWC3	FURIN	LRP1	PDLIM4	FBLN1	PNPLA6	MTMR14	FA2H	LTBP2	PSKH1	HN1L	SERPINB6	HDAC11	FABP3	COPZ1	TMBIM6	NR0B2	TXLNA	HK1	ANXA11	SDCBP	ASPH	PIGB	TRAPPC12
DNM1L	MEAF6	RAB11FIP1	TRPM3	COX7A2L	MLX	PEX7	SPEG	PTPRH	NFATC3	RBP4	MTSS1	CEP104	CYP2C9	KLHL29	PGF	ZNF484	WWP1	ENAH	PDZD7	KANK3	KIF3A	CCDC181	TMEM140	QSER1	TMEM134	KLHL9	NADSYN1	MOBP	EIF3G	EIF3L	EVL	LRRC8D	APOL6	TBKBP1	KLC1	SYP	PTH1R	SSH3	TGFBR1	GAS1	UNC5B	RBM12B	PTPN3	LSM1	CDC14A	PGGT1B	CNR2	DHRS9	UHRF1BP1L
DNMT1	TBR1	PAPD7	GRAP	EDC3	HIC1	PAFAH2	C1orf109	CCDC121	ANGPTL2	ZNF623	MYF5	EFR3B	FGFR2	KRT32	IFNAR1	ATXN2L	RAD51D	RIPK1	RIMS1	SOCS2	SAMD4B	MTFR1	DSCC1	GUCY1A3	SIRT4	TGIF2	IGSF9B	SLC9A2	PPM1E	GPR87	RYR3	INA	GART	PTPRR	ST6GALNAC2	CCNE2	EPHB1	HIST2H2BE	RPA4	GABRD	LRIG2	PTPN7	PRELP	GABRG3	KIAA0141	SULF1	BYSL	ZNF423	ADAMTS6
DNMT3A	KLHL22	RPS5	ADGRA3	NCK2	PBLD	STX16	SORD	MCUR1	SLBP	PLLP	TCAF1	RCL1	TGFBR2	FAT1	ZNF512B	ADGRE5	TRAPPC6A	ING1	MISP	BTG1	IPP	RALB	PACSIN3	DLG5	ZNF593	ADGRG6	CDC42EP4	SYNJ1	PTPRN2	MKNK2	ALOX5	ZMYND8	PLCE1	SIGMAR1	CLN5	NR2F2	TUBA4B	PHF20	CCT2	LAMB1	GADD45A	SOX9	KIF22	SMPD2	TNPO1	AMMECR1	ARID4B	KIF14	POLD4
DNMT3B	TRIM13	SLC2A11	FOXF2	RAB27A	ZNF354A	TNFSF15	LAMB4	NFKBIE	ZNF135	WDR73	ZNF654	TBX5	MROH7	SOX2	TCTN1	CREB3	SLC6A12	IFT74	SLCO1A2	VIP	FGF5	LRP12	TRIM3	KIAA1462	NRDE2	EPHB1	ARHGDIB	KTN1	CENPQ	UGP2	SMAD5-AS1	HSPA4	SOGA1	KNOP1	IQCK	IL10	NEK11	TRMT2A	CEP295	CACNA1C	PCDHA9	CORO2A	DNAJC28	IFFO1	IL13RA1	CASC1	GRAP	SPOCK3	ASIC2
DNPEP	TRIM62	TSKU	LEPROTL1	ZNF195	C1orf106	BIK	NMB	SLC25A44	SLIT3	ZNF282	NFKBIL1	STEAP1	CCL13	MMP9	RARRES1	ROCK2	LYN	SLC35E2B	SOX4	NKRF	TCF7	CD6	SLC10A3	CHST12	PXN	MSL1	CYB5R3	ADAT1	KCNAB1	CIC	KLHL36	AOC3	ZNF318	CCNL2	PLEKHA6	KHSRP	ITGA3	IL7R	E2F2	NBL1	ATG9A	AQP9	ABCC10	SLC35D1	NR1H2	PIK3R1	TREM2	HDAC7	TGOLN2
DNTTIP2	FMNL1	RING1	PDXDC1	TEX2	SLC2A11	DENND6B	FAM8A1	RPS6KA6	DAAM1	SLC2A6	DDX25	ABCA5	HERC3	TPK1	CCL16	LPAR2	LTF	CDKN1A	CNGA1	CEP164	SSBP2	ADGRE5	SCN4A	GGCX	KCMF1	LGALS8	PDE1B	RNF170	KRT37	HPSE2	FBXL12	ABCD1	DNASE1	DOK2	ITGB2	INPP1	CTSK	LILRB1	DEPDC5	TGFB3	ABCC10	FCGR2B	KLHL36	TRAF6	CD180	MOGS	DOPEY1	PTAFR	ZNF44
DPEP1	GFOD1	RRP8	MXRA7	TRMT12	INPP4B	PLS3	IER5	ZBED8	MRE11A	TIGAR	FYB	RIC8B	TXNDC9	DESI2	MARK1	MUC1	ACP1	MRPL35	C1orf112	PRMT7	PNO1	CGGBP1	PSMD10	SPTSSA	DUS4L	SRPX2	MSH6	KIT	SCNM1	ATP6V1C1	RBL2	LYST	AGPAT2	CDK5RAP2	HMGA1	NUP155	GPM6A	CLEC11A	NRIP3	SNHG3	PTN	KRT19	CELF2	POLR2J	CDH18	POPDC3	OBFC1	TMPRSS4	CD37
DPF1	NFE2L3	SLC17A5	RPRM	ADAM17	DPYD	ARFGAP1	ZDHHC13	CX3CL1	TRIM68	ERN1	C2CD3	TMEM57	MAP7D3	HTT	DDX52	HIST1H2AI	SPAG16	TEX41	DKK3	PTBP2	CREBL2	AGFG2	FAM208B	KCNA1	RRAGB	ZNF74	GJC1	GTF2B	GAGE1	HELLS	HAUS6	BEX4	HYOU1	SLC26A4	THBS2	KIAA0196	USP27X	TIMM22	NFKBIE	MLLT3	IFT74	MT1F	DAPP1	RAPGEF3	BAX	PTCH2	CCP110	ATP2B3	DNMT3A
DPP4	CTPS1	ATP6V0E2	RQCD1	AFG3L2	PRDX1	TTK	SLC25A46	PHF2	NUP188	SNRPF	NDUFC1	MRPS35	PDHB	USP22	TMEM33	SSNA1	ATP5G1	COMMD4	TOP2B	DYNLL1	CENPN	WBSCR22	GMDS	PAPPA	POP5	HDDC2	WDR12	XPO7	WBP11	SMARCE1	CCT4	AMD1	UTP3	MRFAP1L1	ZDHHC7	CST3	CALML4	RPL31	TMEM110	HARS	CFAP20	FAM111A	PPIH	HNRNPR	PFAS	ODF2	SPCS1	DCTD	PRPF39
DPYD	SUPT16H	C19orf24	DAPK3	AKR1B1	UPF1	MUC5B	UPF3A	BCL7B	BNIP3	NNMT	IFIT5	NUP62	ASXL2	HNRNPH1	FUS	LRRC8E	C19orf60	FAM57A	OLFML3	DHX9	C1orf216	PAFAH1B3	TOP2B	HOMER2	POLR3G	SEC23IP	ZNF783	USP22	CBR3	COQ2	CTSF	DDX6	VAT1	PREB	GADD45GIP1	KLF12	FNBP4	ENOSF1	SLPI	PACSIN3	PINK1	SRRT	GALNT10	POMT2	LGALS3BP	TRIM37	PGRMC1	UROS	TALDO1
DR1	AKR1C1	TEX264	PGD	STK24	GGH	COX7B	POLR2G	CNOT7	MORF4L1	MRS2	MSRB2	CDK1	TCN1	LAMC1	COX15	TMEM258	CCNF	CD164	STT3A	GPX4	CRTAP	SPCS1	GGPS1	LARP1	UROS	BRD3	ASF1B	ICAM3	CALML4	GPX2	SEC13	ERGIC2	FPGS	MYCBP	HNRNPK	QARS	MAGED1	PLSCR4	RAD9A	NDUFB5	SELT	PI3	GPX1	HNRNPA2B1	LZTFL1	RPS27A	TFPI	LARS2	SHFM1
DRAP1	GCLM	BCAP31	CTNNAL1	BATF	SLC12A9	PSME2	ERO1A	DCXR	TUFM	CFD	TRIM5	SGMS1	PSMB8	NMI	MYDGF	ATP1A1	KAT8	DAD1	SLC12A2	UQCRC1	CERS6	ARHGEF40	GNS	JADE1	CEPT1	FAM208A	ARPC1B	COX6C	FGFR1	FKBP2	TAF9	OS9	MAGT1	KIF5C	NEFH	PTBP3	C8orf4	LAMA5	RAB4A	CCNC	ANGPT1	CDC42EP4	LTBP1	SLC30A1	RETSAT	HUWE1	CTSC	C1S	CFH
DRD1	GCHFR	PRSS16	EPS8L1	ACVRL1	CA8	FUT1	RAPGEF4	AGPAT1	VANGL1	ROBO1	FRY	OIP5	PACS1	RBP4	KIAA0556	TYROBP	E2F4	NUAK1	MYO16	ZNF219	CPSF7	KLF11	HHEX	WDR45	KIT	ZDHHC17	PLA2G12A	RSBN1	CRKL	GPC1	SNHG3	TMEM53	CASP10	CSNK2A2	KCNH6	GPRASP1	HS3ST3A1	GRM5	PLXNB1	IGSF9B	MOB3B	DERL1	GNS	GPR176	NOL3	PDE1B	TOPBP1	SCAMP5	MILR1
DRD2	AAK1	CELSR2	EPS8L1	ACVRL1	APOE	CRELD2	HLA-DPA1	SNX27	SLC27A6	CD40	ZNF225	IQSEC2	KLHL4	MOCS1	SOGA1	ZNF75D	ANO2	SNHG20	MYBL1	2021-03-01	MAGOHB	PLXNB1	SNX13	TMA16	GPR87	RIMS1	KCNJ6	PPARA	ZNF204P	FARP1	TP73	SNAP29	NOL3	LYZ	TXK	LRFN3	ATP2B2	LATS1	ARL15	ANGPTL2	FGF14	IKBKE	SARS	ARHGAP11A	PLXNA1	VHL	LMO3	ROGDI	ERBB4
DRD3	KHDRBS2	ARRB2	GRIN1	CD40	GREM1	ARMC9	USP27X	KIF11	HPCAL4	SLC8A2	GFOD1	CAND1	RAB25	SUSD4	RAB21	PCDHA9	OR10H3	ATAD2	CORO2A	CDH10	ARMC1	FANCE	MMP2	NFATC3	NOTCH4	FAM155A	VPS72	CALD1	CASD1	FSD1	EFR3A	PARD6A	CDH1	NXPH4	CXCR4	FBXL14	ATP11B	CEBPD	ESM1	SCD	ACTL6B	MMP9	ADCY1	OR12D3	ADAM30	NRSN2	ZNF12	KIAA1107	TP73
DRD4	SMUG1	CLEC5A	TRMT13	PEX5L	ZXDC	ADAMTS6	MMP2	GJA5	RAPGEF4	PKI55	CBFA2T3	TLR3	UBR2	MYO16	KLHL4	MYBL1	CXCR4	AZGP1P1	CDK3	BNC1	HSPB3	TRHDE	TAS2R16	CASP10	NFE2L2	ZFPM2	ACPP	PLCL1	ZNF467	UBE2J1	MTFR1	CCDC121	ATP2B2	ZNF234	SOX18	PVT1	RASAL1	GAD2	EPS8L1	SSX7	MYCBP2	TDRKH	S1PR5	CRB1	N4BP3	ZNF112	TRIM2	MOB3B	TOPBP1
DRD5	THOC5	SLCO4C1	NFKBIE	ARRB2	SLC35A1	ITFG1	ZNF75D	MYCBP2	PTPRE	FAS	DMXL1	MSH2	TTF2	ORC1	BCL7C	POLM	CRKL	THAP10	AIDA	SPTSSA	KIAA0196	ERCC6L	PTK2	ANPEP	CARD9	ARHGEF7	CTNNAL1	PRKCI	RGS7	NMU	NCAPG	NEMP1	SIRT1	APEX2	PKD2	GNG11	CYP51A1	FAM114A1	KIF22	GNS	ARID1A	CNOT3	ZCCHC10	GABBR1	DHDDS	SKA1	SARS	SRSF4	MKKS
DROSHA	POP1	ELMO3	ENDOU	AVPR1A	BEAN1	ANKH	CAPG	ZSCAN18	RASL11B	KLF13	PAK7	ERN1	DCLK2	ZSCAN9	ZNF271P	PPP1R12B	KIAA1549L	SUSD4	DGKI	CARD9	RPGRIP1L	IQCE	HPCA	TNNI3K	KRT32	GRIA4	CRB1	UBR2	NFE2	TBR1	CDKL1	ABCD2	MEX3D	PLCL2	ST18	PILRA	CLUAP1	KCNJ6	LMBR1L	AKT3	SYT5	LIN7A	ZNF839	BCAN	TMEM151B	ZNRD1-AS1	GJC1	NHLH1	ART4
DSE	LAMTOR5	PRKAR1B	WLS	DDA1	ADAM8	PSKH1	NLGN4Y	CYTH4	SMAD3	LTB	EMCN	MAP2K7	BZW2	CRBN	TSPO	NFRKB	HIST1H2AE	BMP6	REC8	DNAJC11	TRIM31	NEIL1	PSMD13	ATP6V1E1	TM4SF5	PCDH1	SDHA	DNAH7	FRMD4B	RBM41	ZNF770	MFNG	BRAP	PARP12	TNFAIP3	EVI5	NECAP2	IRF9	TGFB1	VAV2	NMT1	OPTN	FBXL15	PIK3C2A	MAP1B	TBX2	ASGR1	DYNLT3	RIC8A
DSG2	LRRFIP1	RALYL	ZNF771	S100A14	USP4	MFAP5	LPCAT4	EPHA1	FNBP4	ACTN1	FTSJ1	FAM184A	WDR48	CTSE	VTN	CCND1	ANKRD49	BCAP29	ASPN	ATP6V1B2	AP1G1	MKNK2	TNNI3K	KAZN	POGK	NDEL1	PPP2R1B	ATP2B3	TLDC1	KRT16	APOC1	DYRK3	RBMS2	MXRA8	SH3TC2	TAGLN3	SP100	NRTN	LGALSL	PLXNA2	FNBP1L	RYR2	TNPO1	VSNL1	NT5M	SYBU	REEP5	DCAF17	GDF10
DTNA	HIC1	ZER1	IL1B	ZNF609	ZFHX3	TES	KCTD14	SLC12A6	PLEKHA6	ZNF440	RAI14	HYOU1	LINC00894	USP49	MFSD9	PTCD2	RPA4	MILR1	PCDHB11	OR12D2	SRPK3	DLGAP1	ZBTB3	SYT13	HLA-DRA	PDGFB	DGKI	CYP7A1	MMP17	AZGP1P1	ETV6	PGLYRP4	ZNF839	SH2B3	RABIF	POU3F3	ST8SIA4	SLC7A4	KCNAB1	GPR87	CAMK1G	MID2	ETV3	NFKBIE	MED22	CYP19A1	PVRL1	PTGIR	SERINC5
DTX1	SPAG5	KIF18B	SON	PIR	PIP4K2A	DEK	IMPA1	SYNM	ACTR6	KCNN4	DENR	UBE2C	USP1	FAM111A	RBM15	LMNB1	PGD	DNAJC16	PMPCA	CYP1B1	BABAM1	DPH2	NCBP3	TYMS	YTHDF2	EIF4A3	TGFBR3	ADAMTS1	PARP2	RRAGA	KPNA1	ALG13	FBXO5	CSGALNACT1	CIRBP	EMP3	SMC4	GAR1	SFPQ	ABCE1	PSMC4	MCM9	EIF4G1	MED1	ST7	KIAA0355	UCHL1	C2CD2	ERO1A
DTX2	ABTB2	FAM134C	EIF4B	ME1	TBC1D1	RPS4X	TRIM44	RAB5A	BIRC5	TMEM147	NAV3	MAGT1	TRIM28	RPS23	RPL18	ACSL1	CNPPD1	LYRM1	RALY	GNB5	CLIC1	ACACA	MYL12B	RWDD1	SLIRP	KANK2	SSR2	ECD	LSM3	CCT7	CD59	R3HCC1	C14orf166	NELFB	AKT1	ERMP1	COPE	CRIP1	ATP5L	MYL12A	PRKCD	DAG1	ACTB	ARFGAP2	UXT	PSMD3	MRPL24	TALDO1	SLK
DTX3L	MYO5C	CYBA	ATP2B1	KIAA0100	SSR4	SACS	WIF1	POLD4	RPP38	SGPP1	TOB1	PAPPA	ANXA3	ZFAND6	CBR3	TFRC	TPM1	COX17	SEC61A1	SNRPA1	TXN	LSM3	DNAJC1	RUVBL2	TM4SF1	GTF2H5	COX6C	RABEPK	APOO	CLIC1	ASCC1	TMCO3	FAM216A	SPAG4	TSPAN8	PRPS1	MRPS12	AURKAIP1	COA1	LANCL1	GSS	SDHC	TRAPPC4	MYL12B	OXSM	MTHFS	ATP5A1	MUC1	S100A11
DUSP1	IARS	C14orf166	FAM35A	SPOP	TACC3	SRSF3	RPL3	TMEM11	DDX1	PISD	SNF8	RPL5	ELOVL1	MRPS33	PSMD14	ARPC3	PSMD13	ADAMTS1	NME4	TSPO	RPL18	ATP5G1	PPA2	GLRX3	SLC25A15	BUB3	ULBP2	SDHC	SCML1	PDLIM2	RPS24	RNASEH1	YWHAQ	TRIP10	RPL38	CCT4	LEMD3	IDI1	RAP1B	AK2	BTBD1	EBP	CAPZA2	SNRPE	MED6	CRIP1	PCTP	UQCC1	ORC6
DUSP11	SHMT2	NRF1	PSAP	ANKRD10	VGLL3	HP	SMAD6	RFC3	UBE2C	SLC12A8	REST	COX11	MSANTD2	CDC23	HSDL2	SS18L1	SLC48A1	FOXRED2	ASAH1	MEX3D	RAD54L	SYT11	RBM4B	LMNB1	APOL1	HNRNPAB	SPDL1	CUTA	SPG21	AKAP7	SPAG5	NEK4	CSNK2B	EED	SMG6	ATP7B	SIK1	PREP	ALG8	HOXA5	KAT6A	COPZ1	SCARB1	PAXIP1	RTN3	ICAM3	CBR3	NUP210	C2CD2
DUSP14	MKLN1	SAE1	ANAPC5	PRRC2A	C14orf1	NUDT18	SART3	TSPAN8	GPATCH8	KDM5A	PDZD8	SSR1	THEM6	UCK2	NCBP1	WHSC1	SEC11A	PHF20	PRPF39	SF3B3	PRRC2B	CR2	CBX3	MTMR4	AIFM1	NBN	ODF2	AFG3L2	EVC	ALDH3A1	HOXB7	DPH5	ID2	RPS15A	GOLGA8H	ATP8A1	DOLK	VCP	ZBTB24	TXNL4A	STEAP1	ANKRD17	PLAC8	TACC3	RBBP4	EED	UIMC1	IARS	STAC
DUSP22	G6PC3	ACAT1	SERINC1	GOLGA7	ARMT1	RDH11	TRIP12	PTP4A2	AARSD1	HIST1H2BH	ELF1	NME4	P4HTM	DDX24	PPP2R3C	AMD1	ERO1A	BAG3	SRP54	MRPL3	RNPS1	PLSCR1	GPN3	FEZ2	SERPINE2	SUPT20H	NDUFS8	FJX1	ATP13A3	SLC2A8	CMPK1	CLCF1	MRPL33	ASCC3	SLC16A4	ARL6IP5	YAF2	FDFT1	DSG2	BAZ1A	OSBPL9	AHCY	CRK	TAF10	GRAMD1B	ATP1B3	CCND1	ANXA2P2	FHL2
DUSP3	CCNG2	HLA-C	GSTM3	WWTR1	CXCL10	TTC39A	CIT	RFPL1S	SS18	CRMP1	BCL2A1	PBRM1	DLX5	PKNOX1	PYGO1	GOLGA5	UBFD1	CCL2	HMGB2	KLHL23	GADD45A	MAPK1	CLMN	SZT2	F2RL1	PNRC1	TGFB1I1	NAB2	WIF1	BCAS1	IL3RA	SQLE	RASL12	LMAN1	PSORS1C2	UXS1	GABBR2	MAP3K2	MALT1	MFHAS1	ELMO2	ELOVL6	CNIH3	CXCL2	BAALC	OSBPL9	FAM188A	H6PD	HLA-F
DUSP7	HAUS4	SMARCE1	UAP1	SESN1	NBEAL2	NSF	PDCD6IP	PSMG1	NIPSNAP1	SERF2	CASC3	EZH2	ETF1	TMBIM6	SPOP	MRPS16	ACTB	SNRPC	RNF8	UBR7	SEC11A	DNAJC7	HLA-DMA	PTOV1	ADH5	RBM28	C11orf24	RBM42	RPP38	SNRPF	HN1	URM1	CDK2AP2	UBE2V2	LUC7L2	SNRNP25	POLR3K	CDKN3	FASTKD3	MAP4	AURKAIP1	MGAT2	UBE2C	GIPC1	SBNO1	SNRNP40	YTHDF1	SERPINH1	POLR3D
DUSP9	LGALS3BP	RASA1	THAP1	GNG10	SOX9	GCLM	UCK2	NT5C	SHFM1	PSMB4	SP3	BAG5	KPNA3	LEPR	ADCY3	ANAPC15	SLC52A2	COX17	PSMD8	GSTZ1	WSB2	VCP	USP1	DHCR24	PSMA5	SRP54	SLC25A32	CAPNS1	NUP153	SP100	ETNK1	COA4	HPRT1	ADAM9	YRDC	CD82	KCTD9	SRSF3	HSP90AA1	GCNT3	IFI35	LAT2	S100A6	PPP2CA	CD81	CORO2B	ATP13A3	UQCR10	ARFIP1
DUT	CEPT1	HOXC5	RBM19	FOXD2	SOX21	RBM38	RYR2	PGLYRP4	ZCCHC4	ACSBG1	ZNF550	MMP9	CEP72	PLA2G4C	FZD1	ZNF473	IFIT2	SNAPC4	PRKAB2	NFKBIB	LY6G6C	SMG1	SUV39H2	TEAD4	WDR47	N4BP3	LINC00339	FLCN	SLC6A12	ZNF235	SMG8	KLHL26	NFKBIE	SLC26A10	NAALADL1	CDKL1	C2CD3	ARHGEF26	RNF115	KCNA1	PLEKHA2	MED18	TBXA2R	TMEM161A	PIK3R5	METTL16	AGFG2	DNAJA2	ZSWIM1
DVL1	RNMT	MTIF2	ARAP3	SEH1L	LUC7L3	ITGA6	NUP62	TOMM20	PLCG1	SLC19A2	QARS	RPS27	ARPC3	B4GALT5	GALNT10	BCLAF1	ANGPTL7	LAMC2	PTPN2	NPM1	F3	ALG3	SLC16A3	NUP88	NFE2L1	PAICS	GNG12	RFK	SNF8	SEPW1	GEM	NDUFV2	ABLIM3	AHR	RPL14	USP48	SLC20A1	EIF4A1	RPL6	NPEPPS	B3GNT2	PRKAR2A	ELP5	ATP5J2	EIF3I	ATP5G1	KCTD5	CAPZA2	UQCRC1
DVL2	GUCY1B3	ZNF79	GRK4	CDC42BPA	ZNF354A	DUSP13	RANBP9	CLK3	ELN	NFYB	WIZ	SYK	SGCA	LMO3	TMEM74B	CD248	P2RX1	DUSP3	DENND4C	PHLDA3	EPHB1	CD3E	PDE2A	PLEKHO1	RAPGEF4	ACTR3	NT5DC3	TRPS1	CRYBG3	DIAPH2	OPLAH	KDM3A	EXOC2	CD93	LILRB1	2021-09-04	KLF9	STRN3	CALCOCO2	CAMK2N1	STK10	SPRY1	EFCAB14	CDH5	HSPB7	ABHD6	BPTF	ROBO4	FAM129A
DYNLL1	2021-03-08	TP53AIP1	MYO15B	VPS16	RNF24	SGCA	GNRH1	ZSCAN9	LAMB2	LAMC3	TMEM140	FZD10	KLF4	PARP8	MAP4K5	CHM	EPHB6	SPP1	CSF2	HCN2	RBM41	GFPT1	TNFRSF10D	LRRC32	NUDT13	CD79A	CYP2R1	SPARCL1	VPS28	PIGA	FABP4	MYRF	HECA	LINC00115	BCAN	PDGFRA	NTSR2	APOLD1	TMPRSS4	ADM2	GPR183	MMP27	FYCO1	LY6G6C	DYM	QPCT	SEMA6B	SRPK3	TMEM100
DYNLL2	ITGB6	KIAA1107	ZNF219	TMEM110	PTENP1	CREBL2	DIAPH2	YIPF4	ZNF132	TMEM39A	YEATS2	WDR41	SARDH	MANBA	WDR33	CDADC1	VCPIP1	SNX4	THY1	KIAA0430	ATPAF2	SLC9A2	THBS2	CACFD1	ZNF112	PEA15	BRINP3	MPV17	CEBPD	GPR157	TMEM242	APOLD1	CDK14	DNM3	KLHL22	C16orf62	SOCS3	CDH11	NDEL1	SERPINB9	STMN3	LRIG2	TSPAN2	CD52	SLC36A1	ARHGEF11	ATP11A	EGLN3	ZBTB16
DYNLT3	MRPL40	HSPBAP1	IQGAP2	POFUT1	ENTPD1	FRAT2	VAT1	PKN1	DNAJB2	ATOX1	SP100	SP110	FLG	ZC2HC1C	FKBP14	TUT1	CMTM6	PLEKHB1	STAB1	SMARCA5	TUBA4B	MST1	CD6	CFAP45	KCNK10	NECAP2	COQ6	ATP6V0D1	GTF2A2	HOXA7	CYP4F3	BORCS6	ITPR2	ZNF646	PCSK6	CETN3	UBE2L6	IFT27	HMGCS1	ERMAP	CISD1	HIST1H2BG	MX1	ATP7B	PDCD6IP	XAB2	BLVRB	GPR107	IFI35
DYRK1A	PURA	RPL35A	CHPT1	TMEM258	BIRC2	PSMB7	AIMP2	RPLP1	RPL7A	ANAPC13	DYNLRB1	TMEM109	PMPCA	SNRPG	NME4	RFK	ZBTB1	NCK2	NPY	NAAA	COQ2	BIRC5	TMEM185B	FH	TEX264	TRIAP1	PCM1	POLR3D	TBC1D5	ARL6IP5	MED1	C9orf78	NDUFC1	NNT	UBE2C	SNF8	NDUFB11	PMS2P3	DUT	PPP1R8	SCP2	KIAA0232	SRP72	ATP5J2	SLC25A15	RCHY1	EDF1	SCML1	EMC6
DYRK3	NDE1	RASSF8	TGFA	FBXO38	CACNG3	PEX5L	ZNF391	TSGA10	DPP6	LY6G5C	ERN1	TRPS1	PAX3	ACE	GABRB1	TAF1C	TBC1D30	NR3C2	ARPP21	HINFP	TMEM206	TMEM257	PPP4R2	TEX14	CASS4	KIF17	EPHA5	HPCA	PLA2G5	ATP11A	NCAN	CYP46A1	HIST2H2BE	SMARCA2	SLC6A12	LAMB4	BCL2L10	RGS9	SMAD5-AS1	FPR3	ZNF696	BBS7	OPLAH	MAP2	VSTM4	NOX4	SIGLEC7	FGD6	PLPPR4
E2F1	IRAK4	RYR2	PPARA	GRIN2C	PDE4A	CASC5	LLGL1	MADCAM1	PVRL1	FPGT	DGKQ	PPOX	CRB1	SPDEF	FSD1	PRELP	ZNF154	ANGPTL2	FCRL2	ART4	C1orf27	GRTP1	CRYBG3	ITGA8	ZNF804A	CFAP45	RNASE6	ACVRL1	DHRS9	EPS8L1	POSTN	SLCO2A1	GABRA1	CASS4	MYO16	HSPB6	KIAA0319	FAM107A	PTPRD	RPA4	ZNF821	ETS1	PDCD1LG2	PLXNB2	CPNE6	CPA3	ARL4C	MOCS1	ST8SIA3
E2F4	CRTAP	SIDT1	REV3L	MOCS2	ELAVL1	MLLT3	AKAP13	NPTX1	RNFT2	SERPINI1	SYP	IZUMO4	HEBP1	PSMD2	FXR1	URI1	CNDP2	LINC00094	PIK3C3	ZNF516	FEZ2	FMO5	SEH1L	DNAAF1	ADGRL1	TSNAX	NDUFB5	SNAP25	RUVBL2	AP1G1	C1D	OGDHL	MAP2K4	SLC17A6	ACTR10	PPP6C	MFSD7	DCTN6	LY96	FAM46C	GLRB	SLC46A3	KCNJ3	DACH1	ZFYVE9	HK2	LBR	ZC3H15	TTC13
E2F5	SUCO	PLXNA1	LPAR6	HLF	DHX29	PLAU	RGS2	CEACAM6	FAXDC2	SNAPC3	RPP40	PELI1	LY6G6C	EXOC7	NKTR	CHST15	GAB2	LTBP2	WT1	PAFAH1B1	GRB2	DDX3X	FAM96B	ATP6V1F	KDM5B	PDIA5	SERPINB5	CD83	TNFRSF9	SGCD	NFAT5	C11orf80	HOXA11	HIST1H2BD	HBEGF	RAB8B	COL17A1	PREP	ABHD6	ALDH5A1	HN1	LIN37	SUPT4H1	UBE2B	OFD1	OTUB2	SHOC2	GSPT1	EGF
E2F6	LTF	YME1L1	GNB2	DBF4	STIL	DLGAP5	PSMD3	GBAS	SNRPD3	TTK	DCK	ZWILCH	2021-09-09	PDIA6	NDUFS8	DTL	GPSM2	BUB3	ZC3H4	SRM	DHX29	PHB	EIF4A3	TRMT112	JADE1	TMEM106C	RBMX	POP4	TMEM97	USP1	SMC2	KIF22	PMF1	PXMP2	GPAA1	NUDCD3	GPATCH8	PHTF2	FN3KRP	SPX	MDC1	CKS1B	POLR3K	JADE2	DNAJB1	ESPL1	SPC25	KIF4A	HJURP
E2F8	WDR1	ARL2	KIAA0368	RPS6KA1	COMMD4	SUCLG2	TOMM34	TSPAN6	RBBP4	CYC1	DPAGT1	EXOSC7	DYNLL1	ANP32A	PSMA3	ACOT7	DPH2	MRPL3	ALG8	RAB1B	SMYD5	C12orf29	ALDH3B1	IGFBP6	COBL	HSD17B12	TMCO3	URM1	NIT2	RPL35A	EIF4H	SMS	RGS4	RBPMS	CDC25A	SPG21	PCBD1	CNDP2	ATP1A1	TBP	TMCO1	ECI2	HSPA8	AK2	PLP1	MRPL42	CRTAP	IGFBP4	PSMD13
EAPP	PCNX2	RIT1	BIRC2	PLK3	KANK3	TRPV4	DOCK9	NPDC1	BMS1	TFG	PPP2R5B	STX3	MYOZ1	TNFAIP3	SMNDC1	NLRP2	ABCA2	APOE	C15orf39	TNNI2	P4HA2	LIF	PDE4DIP	PLEKHB2	HLA-A	UCHL1	BLCAP	LBP	IFIT2	SH2B2	EDN3	PRX	PNMA2	DRAM1	MOSPD2	RABAC1	GNG3	ZBTB43	G0S2	DDI2	UBAP2	TSPAN14	UBXN2B	TTLL7	NFAT5	CTNS	AIM1L	MTF2	PLXNA3
EBF1	ZC3H13	COPG1	CAD	BHLHE40	SRRM1	RAD9A	ACACA	CTSC	SKP2	PITRM1	HSDL2	PRPS2	PRDX3	SUCLG2	ATP5G1	FAM216A	PPP6R3	KDM2A	ACAT1	MTG1	TJP1	EFCAB14	IBTK	CD81	AGR2	CKAP5	TMEM47	LSS	ME1	MORF4L2	SRSF3	CDK19	RQCD1	ALDH9A1	STMN1	PAPPA	DYNLL1	SLC25A5	MICALL1	VOPP1	GALNT1	ERAP2	PCBP4	SLC15A2	CHP1	TEX10	PDCD6IP	GRAMD1B	PPAT
EBNA1BP2	TSPAN13	SCARB1	DNAJC7	SETD1B	OAZ1	PAK4	ABHD5	CTDNEP1	IGFBP3	ARF4	TFG	HMGN1	SRSF11	TRAM1	VDAC2	ORC2	CBFB	B4GALT4	CDK1	DDX39A	BRD2	AP2S1	NLGN4X	CDR2	POMGNT1	U2AF2	ZC3H11A	ATM	USP47	PSMD10	ATP6AP1	TAF10	RBM23	TIAL1	COX6A1	SECISBP2L	RPIA	WDR82	RPL24	RHOA	ATG5	MKLN1	DCPS	UAP1	UGGT1	MPDU1	VAPA	COX17	NAV3
EBP	RPS6KA6	BRWD1	EHF	TCEAL2	CYP2J2	GDPD3	TSKS	EPB41L4A	KLHL22	SOX3	CCR4	GFOD1	ICOSLG	PGAP1	ACVRL1	DPT	DCLK2	RAB33A	NIT1	ACE	CREBL2	CEP162	TUSC3	TOX	ZSWIM1	FAP	C1QTNF1	AZGP1P1	ZNF225	CISD1	GRIN1	CYP3A5	FAM189A1	PRSS16	ST8SIA3	OBSL1	PPM1E	BUB1B	CCRL2	CD40	IL13RA2	CAMK1D	SOX2	SGSM2	ZNF10	TTF2	PAPD7	OMD	SNX7
ECD	CCDC28B	VTI1B	COPZ1	LMAN2L	SCCPDH	MGST2	INSIG1	SEC61G	FAU	PGD	SETD1B	KRBOX4	SNRPC	KRT10	PIGC	AHSA1	SNRPD1	BZW2	MDH2	TBP	LSM8	ALDH18A1	LPGAT1	MGAT1	STXBP1	CDC37L1	MRPS31	VCP	SNX11	NDN	MFF	TBPL1	UAP1	ARPC5L	PGLS	GCA	LARP4	GRSF1	TLR4	ANTXR1	KCTD5	SUPT20H	TMX4	TCTN3	SNF8	CTDSP1	CEBPD	CNOT1	PROM1
ECH1	CD59	THUMPD1	VRK1	ADK	PRKAG1	NAE1	COMMD8	BCLAF1	EFHD2	DARS	GDI2	TIPIN	POLR2E	CEP55	DDX18	DDX54	CDCA3	GLDC	MAP2K5	RFC2	ATF1	STK24	CRYL1	TFB2M	BHLHE40	MRPL12	AKAP7	SUMO3	PMS2P3	DHFR	LETMD1	DHX9	SAE1	SCAND1	CDH2	TNPO1	ATP5J	IK	SLC37A4	SORD	RBM14	APPL1	ZWILCH	OAT	ORC2	KIF20B	CCNF	PPP1CA	SLC9A3R1
ECHS1	CDC27	RAB5C	QDPR	PSMD14	N4BP2L2	PEBP1	UROD	NCK1	SNRPA1	TSC22D2	PPM1F	RAB5A	GOLGA4	SEC31A	AGK	WDR1	SPAG4	LXN	ETFA	UQCC1	AP1G1	COPS3	KDELR2	EIF2S2	HSPA4L	RPL31	MAP2K3	BCAS2	C1GALT1C1	RPL23A	NDUFAB1	FH	RPA3	SNRPG	ETFB	RAB11FIP1	PTGES3	TXNL4A	CDK6	STX1A	NMD3	ARPC3	POMP	ARL8B	COQ10B	RPL7A	FEZ2	PIGP	PPID
ECSIT	STON1	ZNF589	PPARA	GABRD	TEP1	DCLK2	SH2D3A	CD74	DNAJB5	GMCL1	KCNK15	DFFA	STRN	APBA2	SYNC	WDR78	KCND1	PERP	AP3B2	LHPP	KCNJ9	ZNF79	CDKN2B	FAM155A	KCNK1	ADCY2	KIT	ALOXE3	CLIC2	ETV3	ITSN2	SOS1	ZNF623	FLT3LG	AVPI1	FBXW2	GJB3	FCGR2B	ITM2B	GOLGA1	RBM41	WISP2	TRANK1	MOSPD1	PAPOLG	SCN2B	ZNF75D	FAP	APOE
EDEM1	RAD21	ZBTB3	C16orf62	PPP2R3A	HERC1	KCNK2	ZNF304	RASGRP1	CXorf57	P2RX7	PAFAH1B1	SENP6	ZNF592	CNOT3	FOLR3	SALL2	LUM	FGFR3	KALRN	DPY19L2P2	HOPX	VPS72	GPRASP1	INPP5E	FZD4	SIRT1	MMADHC	MYOZ3	PTGIR	SCN1A	OIP5	APC	NEUROD2	ARRB2	GPR176	RNF115	ROR2	IPO9	C1orf95	GIMAP4	STYK1	FABP3	ARFGEF1	FAM69A	TBX1	FKBPL	RASA2	NRXN1	RGCC
EDN1	CLCN5	VHL	CA10	GPR19	PCDH8	ZNF236	C10orf12	HS3ST2	IMPACT	FNDC3A	SEMA6A	ADRB1	DMTF1	NIN	KLHL21	MBD1	ZSCAN31	ZNF391	TRIM15	DNAJB14	IST1	FZD3	AP4E1	PAWR	GRIA1	OMG	BMP4	C1orf61	STK4	TEF	SCN3A	IKZF5	TERF1	MED13L	ATP6V0B	AQP1	USP2	FOXC2	COA7	ZNF711	DBP	ITM2C	MLC1	PHKG1	LRRTM4	PPP2R2B	DPP6	PABPC4	CHST11
EDNRA	KIAA0753	FAM35A	PEA15	TUSC3	ZXDC	TRIM3	CCT7	HSD17B6	MYBL1	RTN3	POLDIP2	BUB1	KCNH2	DGKI	MRPS14	PLCXD1	NRTN	CRHR1	MGAT3	GIMAP6	CSNK1D	RBM8A	SEL1L	EPHB1	PSMF1	ORC1	MYT1	HIST2H2AA3	EXT1	APOL3	FUBP1	TAOK2	DAPP1	RGS19	PROZ	TFR2	ETS1	MAST1	FBXL18	WWP1	NID1	MMP28	UNC5B	TULP3	DCN	FRZB	PRKX	SLC29A1	THY1
EDNRB	STAM2	SYT5	THOC5	PDE2A	SLC6A9	HPS6	MORC2	GPRC5C	SGSM3	MTERF4	ZNF609	ADTRP	TAF1C	ATXN10	DGCR2	ZNF804A	GRAP	EGLN3	CHAC1	KIAA0930	CCR2	GABRA4	ALDH7A1	IL13RA1	FABP6	ZBTB17	UNC50	RTN1	DNAJC17	CDH13	MOGS	GJA5	EDC3	TFAP2A	TBX1	TFCP2	DLK2	CERK	ZNF154	MIA3	ANGPT2	CCDC121	ZNF180	TRIB3	SIRT1	DPYSL3	TBXA2R	SOGA1	OMD
EED	DNAJB1	DDX46	MAPRE1	RBBP6	NPM1	DBF4	UBN1	VCP	FAM134A	TNFRSF11B	ANAPC5	GTSE1	PMEPA1	SLC35C2	GADD45GIP1	YTHDF1	LRRC20	SCML2	PBK	TNC	PFDN6	NELFB	KIF14	RNASET2	CLPB	MYLK	ARL6IP1	SIGMAR1	LSM3	SH3BP4	POLR2A	ACOT8	RCN2	TRAM2	RPL29	ECHS1	KDELR3	MXD4	RPLP1	ARHGAP17	SMARCE1	SPCS1	SHCBP1	CARM1	PAK4	TSKU	COASY	C1orf174	PLOD1
EFCAB2	MYH14	NDOR1	GPR157	MYO1F	FGF12	E2F4	ATP11B	REL	KCNMB2	PPOX	FBXL7	CACNA1C	NFKB2	DOCK5	S1PR5	CEP295	ANGPT2	NCR3	PLEKHA8P1	PLEKHM1	TNFRSF11A	GPR143	HPGDS	C8orf44	ZNF460	ELAVL4	ASIC3	RIC3	CASS4	EPHA3	DPP6	SHROOM2	TP73	DUSP26	SLC27A6	PLA2G4C	HOXA2	TDRKH	KHDRBS2	GABRG3	PRSS16	FYB	GAB2	WFS1	UBE2J1	RFPL1S	ATRNL1	ZKSCAN8	SH3TC2
EFNB2	PLCB3	TMEM97	NPLOC4	BATF3	GSTP1	MRPL17	RPL35	UNC119	GLRX3	CAPZA1	RPL24	TRIM32	SNRPE	SLC7A11	POP4	ADO	ACLY	CAPRIN1	PARN	UBE2S	ZNF783	TWF2	KAT8	TUBB3	LRRC59	DOCK10	ANAPC15	ISOC2	FSCN1	TBCB	NPM3	MECR	RHOF	RPS27A	FBL	PUM3	PCBP4	TSPAN14	CCT4	AKR1B1	CYP1B1	EEF1A1	SMG5	SENP3	PEPD	RPS12	POLR2G	UCK2	S100A11
EFNB3	CNR2	DAGLA	MIEF1	KCNAB3	CAPN11	CACNA1C	LINC01260	TNMD	NOCT	RUSC2	FOXE1	LRMP	GRAP	GABRA4	MBTD1	DPYD	DCLK2	KERA	IQCA1	PARP11	FBXL18	POP1	C11orf57	PRKG1	SLC12A5	MIR600HG	GNA15	ESM1	SIGLEC7	CTNND1	PPP1R17	NDST3	HINFP	AOC2	KLF8	KIAA0907	ATP5F1	NECAP2	ADAM11	PDE7B	RPF1	HSPB3	CASP5	MMP27	PPP1R37	DHX35	BRSK2	PDE5A	HTR1E
EGF	MMRN1	CPSF6	DGKZ	YLPM1	SLC27A2	ATP6AP1	IGFBP6	USP7	CFH	IFIT5	FBLN5	RBM10	KANK2	LPGAT1	BZW2	PKP4	INSIG1	PSAT1	TOP1	AZIN1	PIP4K2A	NR2F2	AIMP2	PTOV1	WBSCR16	GTPBP8	2021-09-07	NF2	UBR7	PDLIM4	PLPP2	KPNA2	CCDC22	LPL	NAP1L4	RBM15	ZBTB1	DKK1	STARD13	ENDOG	MID1	TFDP1	HNRNPUL1	DRG1	KMT5A	ALPL	SNU13	CBX5	SNAPC1
EGFR	SLC9A2	GPR162	MILR1	FZD1	ZNF667	MTAP	ZFR2	GAD2	MED25	NEUROD2	CCDC134	TNNI3	HPCA	KCNMB4	CA4	E2F4	S100A5	CCR4	TAF1C	JPH2	B3GALT2	SYP	FSD1	NPRL3	SYNDIG1	PTPRC	AQP7	KHDRBS2	MMP27	VPS53	GNL3L	PCDH7	TLR3	CROCC	SORCS3	ACOT11	MMP1	FPR3	PAFAH2	PCDHB6	NRSN2	NR5A2	CASS4	GPR176	ACTN3	DBF4B	GPLD1	ESR2	RHCE
EGLN1	FNDC4	NPR3	P4HTM	TERF2IP	LACTB2	CMTR1	MFSD1	SETD2	CLIP4	KDM5A	TNFAIP8	SPAG4	TRIM37	ARMC7	KBTBD2	SNRNP70	PRCP	ADAMTS1	RUSC1	SLC38A6	GLA	STAT5A	NPAT	CDKN3	CYB5A	FRAT2	ZNF267	OSBPL8	KLC2	BBS4	SACS	SECTM1	NPY1R	CDK7	C12orf29	POMGNT1	SHCBP1	AKAP8L	SLC27A5	PDE4D	NISCH	SLC39A6	CHEK1	TNFAIP2	ZCCHC14	TMEM59	UBL3	FKBP11	KLHDC2
EGR1	LRP10	FAM35A	WBSCR16	ERAL1	CGRRF1	UBAP1	UNC45A	MRPS34	KLC1	PRKAG1	KDSR	TDG	MAGED1	DCPS	CCND1	NIPSNAP1	UBE4A	NME7	BRD2	AGBL5	SLC26A2	PTP4A2	ATPIF1	ORC2	SEC11A	LRCH4	MGST2	TSEN34	PSMD3	IRAK1	FADS2	SPINT2	TSKU	SEC61A1	FXR2	LTBR	UBE2M	GLRX	SRRT	AAGAB	FLNA	CMTR1	PDSS2	CDC123	SSR1	CASP2	ADH5	SARAF	BRPF1
EGR2	PTP4A2	G3BP2	KIF18B	TRMT11	TOR1AIP1	CSTF1	GTPBP4	ADGRE5	TUBB6	REV3L	CCNI	PIGC	ACACA	BMPR1A	SAR1A	GHR	GALE	SLC37A4	REV1	ERO1A	CTBP2	HMMR	GABPA	RFX5	SPOP	GRWD1	NUCKS1	UQCRC2	IFI44L	NSF	EYA1	GYS1	RNGTT	CNOT1	YAF2	SRSF1	AGO3	NAP1L1	CKS1B	PRSS12	TNPO2	SRC	NCOR1	PRAF2	TSPAN3	RP2	SNRNP40	UBE2I	KDM3A
EGR3	DIAPH2	QPRT	ASIC2	NFATC1	LYZ	CAPN5	ABHD6	ZNF580	CDT1	KNOP1	FAM127B	MTFR1	FPGS	LARP1	MCM2	ITGB3BP	ADCK3	TUBB4A	KIAA0319	MECOM	MXI1	ACIN1	RPRM	RMI1	LMBRD1	CTSH	HERPUD1	ELSPBP1	C10orf95	AHR	TCERG1	ST3GAL5	PYROXD1	HMGXB4	DTX4	LRRC61	LAMP3	CBS	CNTRL	MTF2	PNPLA4	KDR	C4BPA	AGBL2	KDM8	PLCL2	RAB36	PTPRB	IGFBP2
EHF	RPL31	TIMM17A	RAB2A	SDR39U1	TIMM22	PSMD3	ATG3	PTPN2	CCR7	CTR9	B4GALT4	TCERG1	SBNO1	SRSF11	SHOC2	P2RY14	SNX4	PPP2CA	CLIC4	CDK19	SERPINB3	IP6K2	ITGAV	SGPL1	NDFIP1	WDR6	RBM26	EXOC7	HSF2	TBC1D4	FASTKD5	VCP	NIPA2	WDR45B	TOR1AIP1	RARRES1	SEPP1	VCPKMT	MICALL1	KTN1	FUCA1	C14orf166	SEC24B	FAM63A	TMEM50A	RPL28	GCNT1	ANXA7	ALDH9A1
EHHADH	CTNNAL1	CXCL14	HDAC7	SLC7A1	DDHD2	ENO2	CCT8	SUPT16H	HOXB7	KPNB1	FOSL1	FNBP4	NAA15	MRPL23	CXorf40B	IMPDH1	RRS1	HBEGF	EIF3B	FOXO3	ZFR	AGPS	CCNT2	DNAJC6	PSMD13	USP22	NUP153	NAT10	TFAM	TPD52	DDX54	RFC4	GLOD4	DNAJC10	NIPA2	FASTKD5	HSF2	HPRT1	UFM1	COIL	ANXA5	APPL1	PHB	OSTM1	METTL17	RNF167	CREB5	PSME3	SMARCC1
EHMT1	ZNF423	ALOXE3	GNA15	WNT7A	EPHA4	CTRL	ANO2	TP73	KIAA0196	TGFB3	FEZF2	FYCO1	TNFSF15	SNAPC4	TBX5	MTFR1	CDH13	MAP3K10	NR6A1	NBR2	VWA5A	RIPK1	LIMS2	CD93	SLC2A10	NTF3	MROH7	ZC3H7B	BCAN	PDE4A	FAM214B	ALPK1	ICAM5	LRRK1	SULT1B1	CAPN10	ESRP1	SOX18	OR10H3	SIGLEC9	LRRC32	PLVAP	GRIN1	TNFRSF11A	DRICH1	ZNF609	GCK	P2RX1	CNGA1
EHMT2	FTL	MNDA	ADAMTS2	ZC3H3	BET1L	KAT8	BIN2	ZSCAN5A	ATAD2	GOLGA2	ARHGAP33	KAT5	CLCF1	MYO15B	ITGB1BP1	RAE1	NDUFAB1	IL15	KYNU	GEMIN6	NAGK	CCDC130	DNASE2	HPSE	PRR14	CCDC90B	ASPHD1	IFT88	GLA	RBBP6	IL2RB	MYOM2	HK3	PIR	PIDD1	AIM2	HDAC6	ATHL1	P2RY1	VCPIP1	TMEM258	ODF2	ASPM	C3orf14	FAM172A	CACNG3	FOLR3	SNAI1	TSEN34
EIF1B	INTS7	ARF5	ABI3BP	SNAPC2	LRIF1	SREBF1	FEZ1	NDC80	CAMK2G	TST	SIDT2	ARHGAP17	INPP4B	SOX9	DCLRE1A	YME1L1	TBL1X	RPL14	IFT20	ASL	ARL4A	RABGAP1	HNRNPF	C6orf62	MCCC2	LCAT	NENF	ID1	NTAN1	IMPDH1	SAMHD1	TYMP	CHIC2	ASXL2	HSPA14	SELPLG	ABCD3	NOTCH2	HNRNPA1	MPST	MKI67	CHEK1	WSB2	ENY2	SMAD3	TNFRSF1B	PEBP1	ATP6V1C1	EIF4A1
EIF2AK1	PBK	SZRD1	ARL2	GNB2	HMGCR	COMMD4	MSX1	CHAF1B	LIG1	TOP2B	HMGN2	NEK2	MCM3	SRSF6	ECHS1	PLCG1	CDT1	PRMT1	SLC19A2	COLGALT1	VKORC1	EXOSC9	SRSF7	ADI1	RRP7A	DTYMK	ATAD2	PDE3B	TECR	KIF20A	C20orf27	PDAP1	IQSEC1	HYAL2	EEF1D	NUDT1	TAGLN2	SLC16A3	EMC9	ARPC1B	CYB5B	MRPL42	DARS	PSMD8	TRA2B	2021-09-11	LSM6	SYNCRIP	DDX46
EIF2AK2	SIRT4	DRICH1	KCNJ6	HECA	CALD1	TP73	SEMA4A	KANSL1L	ATRNL1	MAGEL2	TRAPPC13	ADAM22	PRDM13	ZKSCAN8	ADGRB3	CHD5	ZNF343	TRPM2	ZNF236	ZCCHC4	MYOT	OLAH	GNG13	CACNG3	RYR2	DGKG	RHOH	CBX8	ZNF334	NARFL	GPRASP1	ABCC6	CNGA1	HRH3	C11orf21	ZKSCAN4	CACNA2D1	ADTRP	LINC01260	TMLHE	EHF	CALB2	PPP1R12B	MYBPH	PPP1R17	SPTBN5	PDE1C	CFAP74	EFR3B
EIF2AK3	AGFG2	KRT9	VWA5A	RBCK1	REC8	ADAMTS6	OR10H3	DVL2	PRLR	MIIP	ZNF696	TBXA2R	RHOT2	ADTRP	ERICH1	PAFAH2	CA5B	LRIG2	C2CD3	SYNDIG1	ITM2B	IRF7	SIGLEC9	KCNA5	TSKS	ANGPTL2	MILR1	MMP24	ZNF675	CLEC16A	ZNF500	MAPK14	OVOL1	C12orf4	FFAR3	ZFYVE26	EPHB1	SOX13	DHRS12	HYAL1	PIK3R5	ING4	STAT2	ZNF839	APOBR	CADM3	RASGRP2	RANBP10	XAF1
EIF2B2	CDH13	CCNA1	NECAB2	UST	FGL2	KMT2A	TTBK2	KDM4A	ZNF506	WDR45	EMILIN1	FUT1	ARNTL2	COLGALT2	KLF9	PTPN9	DCHS1	GPR4	ARHGEF7	ZNF24	PIEZO2	MNT	ZNF134	TMEM74B	CASP1	COL4A4	ZNF770	DUSP1	MFAP4	FBXO41	FBXW7	AGO4	BTG1	BBS7	COLQ	HAPLN2	RUNX1	KLF3	KRT31	RPS6KA6	XPOT	CSTA	ROCK2	KCTD15	CHN1	PHLDA3	MAP1LC3B	ATF4	N4BP3
EIF2B3	ICOSLG	WISP1	EFHD1	MFAP4	SLC1A3	TNFRSF4	ASAH1	OPLAH	HIST1H2AC	MAP3K10	PHC2	SEPHS1	WNT5B	MYC	QRSL1	ADGRG1	TNFSF8	AP5Z1	B4GALT4	POU6F1	PTCH2	NMNAT2	ELN	EPAS1	LILRA5	WNT5A	DOC2A	IDUA	TIMM9	SLIT3	BCL7A	PUS1	MINA	KATNB1	CYP4F3	TNS3	PREPL	TLE3	ANKMY1	WDR18	MYO15B	NGRN	SQSTM1	P2RX7	COQ4	DEPTOR	TRIB1	PHLDA3	HSPA9
EIF2B5	STX8	TBC1D5	TBL1X	HGH1	NAP1L1	CAAP1	COA1	RPL26	LYRM1	PON2	SNCAIP	ANXA3	MYL12B	PDCD2	TMEM126B	KRT10	PRDX6	TROAP	CFDP1	SLC6A9	PSME3	CIRBP	GTDC1	TUBG1	ZBTB38	PSMG1	DNAJC1	P3H4	STC2	ACSL5	LOC81691	PRAF2	GALNT1	CCBL1	TUG1	WSCD1	GADD45G	MKKS	DESI2	FAM35A	DHRS11	RAP1GDS1	PATZ1	LARS	USP25	LHPP	PIP5K1B	FPGS	ATP10A
EIF2C1	CNPY2	MARK4	EEF2	PDHB	PRKACB	PEX5	C16orf58	CRYZL1	AKAP13	TCEAL4	NFASC	PLGRKT	SERF2	SLC22A18	COX5B	IMPACT	FAM134C	SF3B5	FAM35A	CCDC109B	CTIF	TNPO2	PSME1	SULT4A1	ARHGEF1	MFSD6	TPR	XPNPEP1	IFT20	KDM5A	ATP5B	MFSD1	CTSF	GRSF1	SERPINB3	CHMP2A	SPAG7	PODXL2	GNAI1	BCL7B	UQCC1	COMMD8	SNX6	SURF1	ANXA6	MPHOSPH8	FAM134B	SMAD2	TRMT112
EIF2C3	DAG1	RTN3	SUB1	ACTC1	GALNT1	TSR2	TIMM23	NDRG3	EXOSC9	NUDCD3	COA3	AP3D1	GLUD1	ATP5G3	COMMD9	STAMBP	MALL	MSRB2	REXO2	SRM	STK24	SLC22A5	ARL6IP4	GCA	MSRA	ANXA6	TIAM1	NAAA	FKBP10	FSTL3	ACACA	PHF8	CLIP2	PPA2	SPTLC2	TRAPPC4	SLC47A1	COX16	GIPC1	HDAC2	TYRO3	PLCB3	SNRNP40	TSC22D2	RBM14	SLC19A2	RPS15A	ARHGAP17	PPP2R5B
EIF2S1	TMED1	GIPC1	EIF3F	NUP188	SRM	CIT	TLK1	HSPB1	RAB1B	TTLL5	SNU13	NHP2	RHOF	NIPA2	VPS28	MAP4K4	RPL4	MYL6B	MRPL23	TSKU	MPHOSPH9	FTL	RBM42	NAP1L4	PRKAB1	VPS51	TMED10	ISCU	MFSD10	DVL1	PNKP	ERO1A	COX6B1	CDK2AP1	SPCS3	USF2	DYNLRB1	PRKAG1	PPP1R11	ANAPC5	MCOLN1	HSD17B4	EIF2S2	RAB11FIP5	PKD1P1	CHPF2	CST3	JADE2	MGAT1
EIF2S2	DDX41	EPHA2	ARL6IP4	NLE1	LAMP3	KDM4A	DNAL4	PMAIP1	GK3P	EIF2D	ERCC8	DDR2	CR1	MECR	WDR74	ATP5S	ADO	AGTPBP1	SLC38A10	FAM216A	AZI2	DDX42	PPCDC	ADSL	TXNRD1	MUS81	CFP	UPF3B	GLDC	ITPK1	WDR41	FAH	PPRC1	IFT20	CCDC59	FBXW4	CUEDC2	PRMT3	IPO5	FXYD5	RABEPK	CEP164	TTC4	EML2	B3GNTL1	ZNF22	CDK18	NCOR1	TNFRSF10B
EIF3H	PHACTR4	TRIM15	DGCR9	MBD1	FHOD3	SUSD6	TBX5	PIK3C2G	ZBTB40	PRR36	L3MBTL1	GMEB1	RNF24	MMP27	ZER1	ACKR4	YOD1	VPS9D1	NLGN4Y	KRT9	FBLN2	ILKAP	ASB8	PACRG	KCNMB3	PTPRR	EBLN2	SMARCAL1	DNASE1	BRD4	BAK1	RBM39	PYCARD	ANKRD6	GRHL2	SELP	BAD	GPC1	THUMPD2	MAN2A2	GPSM3	RCOR3	HMGXB3	LRP2BP	DYM	HLA-DQA1	LMBR1L	LOC155060	ABHD6
EIF3J	TMED10	ACLY	RBMX2	PUS1	TBK1	RFX5	TBL1X	VTI1B	ARL1	CDCA4	BICC1	TMEM132A	XPOT	PIP4K2B	CHEK2	PLAT	LPCAT1	PNN	EIF4B	UBL4A	SCARB1	NNMT	GCN1	CYB5B	ELOVL2	TMEM47	UFL1	APRT	ECM2	LY86	SDHB	SKP1	PALLD	ABHD2	ST3GAL4	C7	WIF1	SLC27A2	DARS	ZNF706	SCRIB	TNNT1	TBC1D2B	WASF3	CTSH	TRIM22	PUM1	CA12	GNAI1
EIF4A2	SIRT5	ZSCAN9	GYPC	CCNG1	MOB1A	C6orf48	TTLL5	MAP2K5	METTL8	SLC43A1	ABCD4	NID2	MTHFSD	RHOT1	ST20	GOLGA8H	COQ4	GAS2	IFT74	GRHPR	NPY6R	TPCN1	B9D1	VWA5A	SAYSD1	ATP11B	RGS13	STXBP6	RUNX1	DMD	MOSPD2	STYXL1	VAMP4	PTCH2	MNAT1	ZNF423	TARS2	WRN	UGT8	HPS1	LSM14A	NDP	PROZ	TMEM242	MVB12B	ZFAND1	TTC22	CHMP1B	CYP2C18
EIF4B	TRAK2	BTAF1	GTF2H1	EDIL3	BTF3	CNOT2	CLASRP	SHQ1	NOTCH2NL	UBA2	FZD2	ITGAV	C1orf95	AMMECR1	MBD2	PCM1	LAMC1	MITF	CTSG	E2F3	SMAP1	SNX6	ALG13	C2orf44	NT5E	CNOT4	COPS6	TATDN2	PLAT	FSTL1	F2R	TXNRD1	ACIN1	F3	AMD1	HMGCR	BMI1	RGL2	2021-09-11	TMED2	TSEN34	REXO2	GNG12	LUC7L2	SATB2	CCBL2	SMARCA5	PPP1CB	THOC7
EIF4E	GRK6	DNAAF5	OFD1	POLA1	IFT81	MLC1	TSC22D4	DDX27	ZNF282	C14orf79	WIPF2	SERGEF	WDR13	USP9X	SNRPA	ABCA2	SNX19	SLC46A3	ARID1A	TYW1	ZYX	KIF1C	ALG13	DAZAP1	EXOC2	KLC1	NUP88	SMC6	PPP4R3A	TCEAL4	UBR4	SAC3D1	ACLY	PADI2	NUDC	C2orf68	POGK	NPDC1	MLH3	MAP3K6	SMYD5	MID1	TCTA	TRRAP	DUSP3	PHKA2	MAML1	PARP1	FBXW4
EIF4EBP1	SYNE2	RNMT	MPZ	SCAF8	KIF1BP	DCTN5	NGRN	MDH2	C1orf35	NDUFA8	RPS23	UTP3	PDLIM2	SYNCRIP	RPLP0	PPIA	SC5D	SECISBP2L	SULT2B1	EED	EHD1	PRKAA1	LCMT2	DROSHA	USP18	SYBU	CHUK	SLC25A15	SGPL1	CXCL2	RAD23B	GSTM5	GLDC	PRPF19	PTCH1	FASN	SCCPDH	SRSF11	HLA-DPB1	PEBP1	PRDX1	POP7	CXCL3	SLC35A2	DHX30	ELF1	CCDC85B	SORD	NIPA2
EIF4G1	PACSIN3	LARP1	GOLGA4	RRP12	HMGN1	PRPF38B	RPL10	PSME1	PUS7	RBM28	VPS13B	UBXN1	NUP205	GALT	NEK4	PAICS	ATP5C1	ENDOG	ADD3	RNF14	RRS1	CARS2	NOC2L	TCTN1	PIGP	CCT7	SLC27A2	BMI1	MMS19	MITF	ATR	NAP1L1	FAM63A	CCDC53	FLII	AIFM1	PITRM1	TMEM135	CHCHD3	PRDX3	TCFL5	TSEN34	THYN1	TCEAL4	DDX46	ELK3	MTHFS	TRAP1	HCCS
EIF5	THADA	TMEM260	GTPBP8	MRPS33	CNP	DBR1	AK2	ITGB3BP	GADD45B	DOCK10	UPF3A	ATP5H	NAA50	XBP1	PLGRKT	HSPA13	PTPRD	DCXR	ENOX1	DYNLRB1	CSNK1E	ASS1	HLTF	SSR3	PPP3CC	RPL26	SACS	TEX264	EIF1	ARMC8	HNRNPR	RACK1	GPN3	LEPR	DDR2	PSMB3	UFSP2	UGCG	AHCYL1	TEX10	KAT7	RPL24	RCAN1	RAE1	UAP1	GGH	TSKU	SLC27A2	STOM
EIF5A	B4GALT5	CHP1	GPATCH8	YTHDF2	BRF2	ATP6V0E1	TPCN1	EMID1	ARFGAP2	ZC3HAV1	CRTAP	POLR2L	TMEM248	SPTBN1	BRD8	ATP1A1	ACIN1	ZC3H11A	TMEM160	LRP4	EDF1	TMEM147	USP12	RPS13	SLC35B1	HIF1AN	HDGF	SMS	PTPRM	NONO	DBR1	PCGF2	SPTLC2	SDF2	VOPP1	DDX3Y	RPH3AL	REST	BIRC5	SNRPF	SPCS3	FUS	EMC1	CTSW	PRRC2C	BCL3	TAF10	TUFM	TMEM2
EIF6	EXOC7	ESYT1	PTGES	F2R	RFC3	AGR2	ANP32A	SLBP	TCAF1	DHX9	SORD	ZC3H11A	VCP	CHERP	LEMD3	NUDT1	SLC7A1	PLA2G2A	SLK	ABCE1	RPS27L	HNRNPA1	MAL	JAK1	LXN	ZWILCH	KIF11	KLF2	BAG3	THOC2	UBE2E1	FEN1	DUSP3	PSAP	RAD9A	PIP4K2A	RMI1	ARHGAP17	LPGAT1	DDX23	CKAP5	STEAP1	MKI67	NDC80	NCOA4	CCL19	BUB1	TYRO3	NKX3-1
ELAC2	POLR2J	CEP192	EXOSC9	THUMPD1	CFAP20	DUSP12	THOC2	NASP	MRPL46	RPUSD2	GRSF1	PPM1D	PUF60	HEXA	HTR2B	ATF7IP	UBE3A	DXO	DDIT3	ZBTB48	CLIP4	PRPF38B	PSMC6	DUS4L	PGD	BMS1	RPIA	BNIP2	TSPYL4	IER2	HOXA1	ETF1	ADAT1	CR2	FUCA1	ZNF384	ZNF451	CASC3	DENND4C	ACTR5	RBM28	CDK5RAP1	HNRNPA1	AKIP1	STIP1	PRKRIP1	M6PR	MLF2	ARMCX5
ELANE	SET	RPS27	LSM7	PEMT	PPA2	SDHB	BIRC5	KIAA0368	POLE3	WDR61	HNRNPA1	PCM1	RFC4	ECHS1	MAP2K2	ZC3H13	NNT	AFG3L2	DKC1	PSMC6	WBSCR16	DCPS	ARMC6	ABCF2	ANXA7	ELK1	UBE2S	SCCPDH	NIP7	TNC	CBX3	SS18L2	DLG5	SUPT16H	DDX39A	HDAC2	CLPP	HSPA14	RPL32	NOLC1	AIMP2	PHF2	TSPAN6	MRPS22	GTF2H5	SELT	TMED1	RPN1	STOML2
ELAVL1	COL5A2	STAC	SFXN3	RRAS	RBFA	SLC29A3	HFE	NIPSNAP1	SEC14L2	EAPP	ANXA5	HHAT	HINT1	ICAM3	RECK	RSU1	ITGBL1	NFATC3	ECM2	JAK3	REEP5	CAMKK2	PGLS	FAM114A2	ADK	ALDOC	MME	HAX1	SSB	SSR3	C12orf49	CCL2	MADCAM1	RAB13	EIF3K	UNC5B	PCK2	SLC16A4	COASY	AHR	TRIM22	TAGLN2	FAHD2A	ADD3	SAP30L-AS1	CCDC186	RHBDF2	PLXND1	HDAC6
ELF1	SRRM1	AHSA1	CLDN1	MAGED1	PSMD3	MRPL20	PPP3CA	KCTD5	LY6E	C11orf24	CCT3	NUP188	PSMB7	C1orf174	MPI	GRSF1	TNFRSF10B	ARL6IP5	NFKBIA	TSC22D1	UGCG	POLR2D	HSPA14	ATG9A	DAZAP1	NSMF	TSPAN3	DYRK1A	MKRN2	DIMT1	C8orf4	AURKAIP1	TMED1	PDZD8	FAM171A1	GPBP1L1	AREL1	UROS	AATK	SYNGR3	ZNF226	ATP6V0B	SNX17	CRK	MINA	FAM189B	CMC2	HOXA10	PLSCR3
ELF3	GDPD3	EPHB4	SPI1	ZNF107	SCN4A	N4BP3	RANBP3	SLC26A4	CLCN7	CA4	PCLO	INPP5K	ZBTB3	NFKBIE	ZNF423	FHL1	UBR2	CDH20	EFS	CEBPD	TMEM35	SNAP25	NARFL	ZNF500	ARVCF	TBXA2R	NECAB2	DGCR9	TNFRSF17	PTH1R	DPF1	HIPK2	WDR7	TNS4	ARL2BP	DGCR8	STS	OPRL1	EFNA1	CORT	KIAA0391	MGRN1	DGCR2	ZNF467	SOX2	MYCBP2	NFATC2IP	PLXNA2	CLUAP1
ELK1	DKK3	TNK2	ATG4A	FBXO38	LINC00115	SLC52A1	ST6GALNAC2	ZNF263	GDAP2	RAB31	CROCC	ZNF174	NR6A1	ZNF75D	UBOX5	NFKBIE	ZNF200	CALB1	GFAP	PCDH1	PDLIM3	WNT5A	CASP9	SNX19	COL5A3	C6orf47	BTN2A2	DENND2A	HOXA11	ZKSCAN3	C17orf80	CIITA	VSIG10	NOX4	WWC3	ZHX3	NR2C2	AP1M2	PDE8B	CALCOCO1	KITLG	BRWD1	HOOK2	SH3GL2	PDPN	PSG2	CACNA1C	CRELD2	TICAM1
ELK3	RAP1GDS1	S100A12	PTPN11	RPL38	HSPD1	LAPTM4A	COIL	ATP1B1	HNRNPDL	PPIA	HSPA5	TSKU	ERP29	TMEM59	TSR2	HMOX1	SF3B1	SLC38A2	STOM	RAB9A	NUP37	UBE3C	RPL13	EXD2	BHLHE40	YBX1	ADAM10	TMED2	CCDC92	RPL15	SNX6	C6orf48	NPM1	CASC3	RBM39	NQO1	RBP4	HTATIP2	ACTR10	EIF4G2	HCCS	PTMA	JUND	VAPA	ATP5L	NCBP1	FAM175B	CRTC3	RNF114
ELL3	POLE3	VAV2	NOC4L	PDE8B	TOLLIP	HIGD1B	CTSZ	CD300A	RAD54L2	INCENP	GEMIN4	CAPN6	RAB11FIP2	TESK2	PTGIS	CYB561D2	IMP4	RPL13P5	ASIC1	ICOSLG	WWP2	DSTN	DGKG	TMEM50B	NFKBIB	CLIC2	SERP1	PTPRN2	MYBBP1A	TMEM231	NEU3	LGR4	CISH	CASZ1	KDELR2	PTN	HLA-DPA1	AKAP3	TROVE2	BET1L	TTLL4	DUS2	CYTH4	UGGT2	ZNF473	B3GALT2	TMBIM4	ODC1	RSU1
ELOVL4	VPS39	MGAT3	CDC34	RAB27A	KLHDC3	LDB1	MEF2D	PCYT2	KCTD13	SUPV3L1	KCNJ6	DENND2A	RNF208	MADD	FOS	ZNF35	MCC	GALNT14	ZNF318	FZD4	CYBRD1	HYAL1	SLC6A12	FKBP8	GNAZ	PIDD1	CD2	TRMU	RABGGTA	GPR63	IRF9	ITGB1BP2	PYGO1	EYA3	COG7	GYPC	NPY6R	SCNN1D	ZNF134	FBXL7	GMEB1	CA9	REEP2	MANEA	THSD7A	MAU2	ECI1	XCL1	GUCY1B3
ELOVL6	KPTN	PTDSS1	ANAPC13	HMG20A	LDHA	SPATS2	ERAP2	PLSCR4	CHMP7	RPS24	MAGED1	BMP1	PIGF	2021-09-06	ATP5A1	MUC1	IGF2BP2	CREG1	STEAP1	PITPNA	TCFL5	RPS21	VPS13C	RNF187	PNMA1	TMEM184B	NELFCD	DDX49	VPS8	CENPE	VPS39	NISCH	NAB1	KDM1A	ZDHHC24	YIPF1	OLFML2B	PSIP1	POLDIP2	MKNK2	SRSF5	EFEMP2	UCHL3	MBNL2	SART1	IER3	KDELR3	SEC61B	TRIAP1
ELTD1	APC	KCNJ4	CISH	CDKN1B	PEX19	GPD1	FAM20B	KCNK5	CRMP1	ZNF76	ZNF180	HADH	FAM212B	DAXX	LRIG2	STRN	TAL1	CLIC2	WWP2	CSF2RB	FZD9	ARID3A	ITGA2	LSM6	KLHDC3	FHOD3	TMEM35	ZNF200	GPALPP1	ZNF839	ALDH7A1	GOLGB1	SLC13A3	GIN1	STX6	MAT2B	C12orf4	CALML3	DCUN1D2	SH3GL2	CAB39L	AKAP8L	OSBP2	ATF6	ING4	EFNB1	PROZ	MAMLD1	EMCN
EMD	CHPT1	PGK1	B3GAT3	TRAPPC3	LGALSL	REPIN1	CLN6	HACD2	SNAPC1	PTER	OAT	CCNF	TNPO3	TMEM11	SRPX	COX15	RRP15	MEPCE	CD58	KDELR2	PEBP1	PUS7	PNMA1	DUSP4	PGRMC1	SNRNP40	WIPF2	ADGRG2	EED	DCK	BCAP31	TRAT1	JADE1	RBBP5	RRP1B	TOP1	LEPR	CMTM6	RFX5	SYNCRIP	SPTBN1	CHI3L2	MALL	RBBP4	SEC61A1	COX16	MRPS30	ATP6V0E2	PSME2
EML3	URB2	CEP72	FOSL1	SURF1	TAF1A	WHSC1L1	ARMCX5	ARPC5	DUSP10	MYL12A	HNRNPU	NFRKB	DYNC1I2	AKAP1	TPX2	TPGS2	PQLC1	DEDD	ZNHIT3	MAG	CKS1B	FAM212B	EHD4	SPRY2	RNF138	ITCH	UTP11L	YY1	ACYP1	C8orf33	IPO5	TIMM9	COPS8	PLK4	DPH2	HSPB11	LINC00623	RASGRF1	TTF1	RNMTL1	GFI1	ZPR1	RFC4	RAD54L	BRCA1	CTSZ	LRRFIP2	USP7	STK4
EMR1	HIST1H2AC	GJA4	PCDH12	IL10RA	DNASE2	TP73	POLM	COL9A1	MAPKBP1	SLC28A3	PHF20L1	MANBA	SLC9A7	CRH	TRIB3	SPI1	GPT	PNPLA2	TF	REEP2	LIN7B	PPP1R37	ARHGEF15	CRYBB2P1	DLG2	GPR157	NXPH3	PTGIR	CRHR1	CYTIP	VPS33A	DOPEY2	COL17A1	PRX	KCNC1	LFNG	TERT	MYO16	B4GALT1	RPS6KA2	CHD5	THTPA	NOS3	GLI1	ERN1	POFUT2	GTPBP2	MYO15B	PEG3
ENDOG	ZNF200	SLC1A2	GPSM2	CRHR1	MDM2	TP53I11	GSTP1	KLKB1	S1PR1	DNAJC3	CASK	OS9	POMT2	LAMTOR2	FBN2	GFOD2	TIPRL	TOR1B	IGHMBP2	TNFRSF17	CYB5B	MPZL2	GJA4	NYNRIN	SLC35E1	COLEC11	TMCC2	APLP1	PLPP3	C3AR1	SYPL1	ANKRD10	ARL4C	STX4	ATP6V1C1	SCNN1D	TWSG1	PNPLA6	ADA	NCF1C	EDEM1	ZDHHC18	ENTPD1	HDAC7	CARS	AGPAT2	MAP3K10	CHD5	ZNF668
ENO1	JCHAIN	GNA15	ZNF652	MMP27	CYTIP	SGCD	SSX7	CTSV	CA4	SYN1	ZNF175	TPSB2	BNC2	FEZF2	SOX21	ADAT1	MAK	TRAPPC6A	NEUROD2	SLC26A10	MMP1	SH3BP5	ARHGAP44	ZSWIM1	ACVRL1	ARID3B	TBX5	SLC13A3	DNAH17	ZNF589	RPA4	GAB1	PSG2	SEMA3C	KCNJ9	DDX25	CD40	CD28	COL4A6	SYNGR1	TMEM53	CAMK1G	EFCC1	INPP5B	UBR2	ANKMY1	TAF4B	CARS2	SP4
ENOPH1	CCL21	LARP1	DNAJC1	VKORC1	GAPVD1	DKK1	DHTKD1	AMMECR1	PABPC1	IDE	INTS5	CYFIP2	SFPQ	TMEM50A	CCND1	NFX1	ERO1A	PSMB3	SUCO	AARS	ODC1	RPP38	LHFPL2	ZNF189	CTDSP1	CHD1	HDAC3	SLC25A46	BCLAF1	ATP13A3	TMEM109	TRMT112	STAT1	PITRM1	SPAG5	SRPRB	NGFRAP1	TRIM28	RARRES1	LEPR	QDPR	EIF4A1	SCYL3	GANAB	PIAS2	PSD3	UBE2A	SPTAN1	ATP1A1
ENOSF1	IL13RA1	STON1	BCAN	FBXL7	CDH20	DOCK3	SLC4A3	TBX5	ADTRP	SCN4A	TSPAN9	ZDHHC8P1	PARM1	NRG2	COX10	SUPT5H	PTH1R	ZNF442	PLEKHA6	OR12D2	ZFYVE26	TJAP1	NCF1C	ARHGEF9	RASGRF1	GRAP	C22orf46	ZNF10	PDK2	GLI2	JPH2	MTM1	PGM5	FGFR2	GNG13	TOP3B	PPP1R16B	OS9	BCAM	GABRA4	EMILIN1	LAMB4	MMP24	PRR15L	DAGLA	NBEA	FLT1	SIRT4	TCF7L2
ENPP1	DDX3X	ZNF135	KIAA1644	ZNF225	FPR3	NR6A1	DMTF1	TCF7	ATAD5	AJAP1	PID1	ATP2B2	FGF5	NLK	TEAD3	SCNN1A	GALNT6	ROR2	KCNJ9	CALD1	ZNF253	PPP1R17	MPP2	KCNJ6	ZNF675	SLC29A1	GRB7	TOP3B	RAPGEF4	RAB15	KCNJ3	SCN3A	GABRG2	RAB17	DTX3	MPPED1	GTPBP2	GAB1	KCNMB2	SYP	DPYD	GCK	CDKL1	ARHGEF9	IQSEC3	CAMK1D	PLA2R1	NARFL	ZNF671
ENTPD1	SAMSN1	DOCK3	CEP97	GPR63	DCLK2	FPGT	CCDC121	ARSF	MMRN2	RAB27A	HLA-DRB6	CACNB4	ZNF343	INTS7	RIC3	SRF	GPR22	CDC40	ZNF225	FGF5	PCDHA9	PTGIR	AAK1	IGSF6	CHST1	NOVA2	PPARA	WNT5B	NCAM1	POLR1C	SPRYD7	GAD2	ZBTB3	SPRED2	HTR2A	PML	DPY19L1P1	PTGS2	ZBTB39	PGF	PVT1	PLCL1	PCDH12	FOXE1	ZNF180	PRKG1	PRAMEF10	AMOT	GPR87
ENTPD2	SAMSN1	DOCK3	CEP97	GPR63	DCLK2	FPGT	CCDC121	ARSF	MMRN2	RAB27A	HLA-DRB6	CACNB4	ZNF343	INTS7	RIC3	SRF	GPR22	CDC40	ZNF225	FGF5	PCDHA9	PTGIR	AAK1	IGSF6	CHST1	NOVA2	PPARA	WNT5B	NCAM1	POLR1C	SPRYD7	GAD2	ZBTB3	SPRED2	HTR2A	PML	DPY19L1P1	PTGS2	ZBTB39	PGF	PVT1	PLCL1	PCDH12	FOXE1	ZNF180	PRKG1	PRAMEF10	AMOT	GPR87
ENTPD3	ARL15	PCDHA9	CAMKV	FOXN1	RFPL1S	NTF3	KIRREL	CCL2	FFAR3	PTPRO	ABHD6	KLHDC3	TEX41	DGCR9	AQP1	RIBC2	CASP10	MIER2	PPP1R37	ZNF467	CXCR4	PDPR	PGM5	ST3GAL2	RAD52	RFX3	SAMD4B	LINC00894	CNR2	KCNC1	CCDC102B	PPM1E	FRMPD4	PAFAH2	S1PR5	ZNF668	WDR78	MTO1	ACKR4	GNA15	TES	ADORA1	CCR4	FEZF2	SSBP2	TBXA2R	CALM3	STYK1	FOXE1
ENTPD6	PAK7	ITGA7	ZNF609	FAM63B	PHF24	RAMP2	ALOXE3	DCLK2	PNOC	SIRPA	TNNI3K	ZNF10	CD86	CA5B	ADRB2	CAPN11	ZXDC	MED9	IGSF1	ACE	FCGR2C	ETV3	PTK2B	ZFYVE26	SSPN	NTSR2	HOXD3	TNS1	CCR4	CASS4	MAPK8IP2	CBFA2T2	OR12D3	SHB	ART4	OR10H3	DGCR9	WDR7	MS4A2	HIC2	SOX18	HLA-DRA	CDH20	ICAM5	CFAP69	APOBR	CRHR1	WNT6	ORM1
EP300	TRIM28	RRP15	ABCF2	SUPT16H	R3HCC1	PSMA4	GPS1	IGFBP4	SMS	MDH2	DDB2	ARL6IP5	DNAJC9	EDF1	GNL3	TLK1	TRIAP1	B4GAT1	ADI1	TUBB	ATP6V0E2	NAAA	SCML1	ATP6V0B	TACC3	MRPL24	RCN1	PHB	POLR2I	YTHDF2	MRPS30	TATDN2	MAP3K4	FAM136A	SSR1	DYNLRB1	RPS15A	ECI2	NCAPG	KANSL2	SDHB	DDX18	PTTG1	ECD	QDPR	IMPDH1	PMPCA	TMEM258	ARPC1A
EPAS1	CEP162	FOXN1	FUT3	ATP1B2	SNCB	KANSL1L	RNF122	ZFP2	SERPINB13	MAPK10	SCN3A	PARK2	ZNF415	DNAJC11	MAP2K7	ZNF44	CD72	TP73	DOLPP1	MLLT4-AS1	CEP72	METTL16	CTF1	CCR4	CCIN	C1orf61	CBLN1	TNNI3K	P2RX1	RFX3	TAS2R16	SOGA1	KCND1	SERPINB4	PCDHA9	PAK7	BIN2	AP4E1	ERN1	ZBTB44	ZAP70	CCDC130	NPY6R	CBFA2T2	SYN1	KIAA1549L	NEK11	ZNF74	ADAMTS6
EPB41L2	CPLX2	HIGD1B	CALML3	PSORS1C2	RHBDL1	HYAL1	IL10RA	MYBPH	PRKX	JAK3	NEUROD2	SERPINB5	CCDC102B	SEMA6B	CD180	NFKBIE	CBFA2T3	CASP10	FAM65A	ADAMTS6	AVPR1A	TMEM110	CDC42EP4	MOB3B	FBXL6	SP4	KCNK7	IL10RB	EPHX2	KIAA1549L	PLCH2	RIBC2	OR12D2	PALMD	FRMPD4	GAREM1	GAN	FGF7	MMP28	RORC	GJA5	VAV2	THBS2	QSER1	FFAR3	COL17A1	NPY6R	KCNC1	GLI2
EPB41L4B	SLC12A2	CUEDC2	RPL36AL	TNFRSF1A	CALCOCO2	ELOVL1	ERLIN2	FAM222B	HSPB11	TXNIP	VKORC1	EMC3	PCM1	TIMP4	SPRY4	TMEM9B	ARID4B	PTPN6	DUSP6	C5orf15	C5orf28	STX12	C14orf2	XBP1	SACM1L	OAS3	TFB1M	CTPS2	NAP1L2	EHD3	IMPA1	RBM47	TNFRSF10B	THYN1	ACP6	COX17	UGDH	RPS25	AADAC	CNOT2	ACAA1	COA1	ERP44	PRKD1	SPAG4	PLXNC1	BIRC2	AQP3	LHFPL2
EPC1	CAB39L	KDM4D	TMEM206	BSN	HDC	ZNRD1-AS1	RIBC2	KCNK10	SLC6A12	PDE8B	ETV7	SNRPN	DAPP1	VPS53	PLCL1	APOL3	CCDC15	PCDHB12	ATP8B4	ACTN3	GPR87	ACKR4	IRF6	THUMPD2	CPA3	TRPM1	TF	TRIM15	GRIA4	FAM49A	CD247	AZGP1	CCDC64	TMEM257	IQSEC3	AP4E1	KCTD20	ADAM11	DYM	APOBR	CACNA1C	IGSF9B	CLEC4A	SLC9A3R2	CSNK2A2	VHL	HSD17B6	CLEC5A	LRCH3
EPCAM	RAB5B	CEACAM6	TTC3	PLCB3	AP1M2	CCDC22	CSTF2T	BTF3	C1orf123	KDM5B	ZSCAN18	DYSF	ZNF185	NEBL	LYRM2	ENOPH1	EHD2	PTPRU	EPS8L2	TMEM184C	EPPK1	RPL10A	TTC4	MAPK3	FDPS	SYNE2	DES	EFHC1	MYLK	TNIP1	VPS39	HHLA3	PLS1	APEX2	HCFC1R1	ATP13A2	SLC9A1	PLD3	ENC1	ATMIN	HDLBP	CAPN1	LINC01278	LXN	C11orf49	SGPL1	CCNL2	CHMP3	LYRM1
EPHA2	MCF2L	ALDH3A2	SERF2	PIK3IP1	ANXA4	PYCARD	PAM	CTSF	ANKS1A	BCL2L2	ZER1	COPG1	TMEM135	DDIT4	VPS13C	UQCRB	GSDMB	SHARPIN	FAM13A	C16orf58	ARNT	LRP10	APBB3	GALNS	ACADS	SCNN1A	SPG11	YIPF3	MPST	EDA	IFITM1	ZBED1	MAN2B1	ATP2A3	TRIM31	ZNF646	ZNF446	BEST1	MUT	EPHX1	PLA2G6	TMEM2	HSD17B14	ST3GAL5	SLC44A1	SEMA4G	ALDOC	FYCO1	ABHD6
EPHA3	ICAM3	ANO10	KDM5A	KLF2	PHGDH	PSAT1	RBM14	CAPRIN1	SPOP	KDELC1	CDIPT	TNFRSF10B	AFTPH	TSPAN14	GAPVD1	MLEC	HNRNPU	ZWILCH	TM2D1	SIGIRR	PARP2	MATN2	RRM1	CPVL	SVEP1	SMAD3	ANXA2P2	C21orf33	ADCK3	VKORC1	FUBP3	TNS2	UBE2D2	ALG8	SLIT2	MTMR2	HDAC1	SNRPD1	HSPB1	SNRPF	YWHAB	TSPAN8	ERP29	OGFRL1	RPS6KA1	UBE2S	2021-09-02	NAAA	B3GAT3
EPHA4	CCT4	TSPO	SPRY2	IMP3	TOP2A	NIPSNAP1	EZH2	EDF1	BUD31	MRPS30	RBM23	UBR4	USF2	COMMD4	RNMT	CTSL	DBR1	POLR2G	AK1	GMDS	DBF4	RGS4	UBE2M	UTP3	ATP6V0E2	POP4	DDB2	CACYBP	CTPS1	DIMT1	BCL7B	ALDH9A1	SS18L2	ZBTB38	PPIE	CCP110	KRR1	LTBP3	PSMB3	ABHD10	IBTK	TMCO1	PRMT5	UBP1	PSMD8	CBFB	DLGAP5	CDK2AP1	TBC1D4
EPHA7	GLRX3	ARL6IP4	ARF1	SPRY2	GNG12	TMEM185B	TBC1D5	CDH2	MRPL20	SRSF3	TRA2B	CCT4	CPSF6	MCUR1	ARPC1A	SCCPDH	COASY	GMDS	POLR2L	SCAF8	CD59	TGM2	PSMB3	CDK1	SNW1	PFDN2	APRT	CTSL	TRIM44	TLK1	BST2	FAM98A	ITGB3BP	REXO2	UBE2M	POFUT1	RCN2	CLIC1	PRMT5	TSKU	SLC25A46	TACC3	UBA3	C14orf166	PCBP4	GLB1	MAP3K4	SLK	RHOF
EPHB2	DBF4	MAPK6	POP4	CLIC1	USF2	COMMD4	ATP8A1	POLR2G	TSPO	CTPS1	MRPS30	DIMT1	RGS4	AK1	LTBP3	ATP6V0E2	UBE2M	UTP3	SS18L2	LSM7	DBR1	DDB2	BUD31	CCP110	PRMT5	GMDS	TMCO1	KRR1	PSMB3	DLGAP5	IGFBP4	SRSF3	BCL7B	PSMD8	CDK2AP1	ABCE1	SRPX	BZW1	ABHD10	IBTK	UBR4	UBP1	MPRIP	CBFB	HDAC2	CTSL	TBC1D4	TPX2	PARP4
EPHB4	CCT4	TSPO	SPRY2	IMP3	TOP2A	NIPSNAP1	EZH2	EDF1	BUD31	MRPS30	RBM23	UBR4	USF2	COMMD4	RNMT	CTSL	DBR1	POLR2G	AK1	GMDS	DBF4	RGS4	UBE2M	UTP3	ATP6V0E2	POP4	DDB2	CACYBP	CTPS1	DIMT1	BCL7B	ALDH9A1	SS18L2	ZBTB38	PPIE	CCP110	KRR1	LTBP3	PSMB3	ABHD10	IBTK	TMCO1	PRMT5	UBP1	PSMD8	CBFB	DLGAP5	CDK2AP1	TBC1D4
EPHB6	CCT4	TSPO	SPRY2	IMP3	TOP2A	NIPSNAP1	EZH2	EDF1	BUD31	MRPS30	RBM23	UBR4	USF2	COMMD4	RNMT	CTSL	DBR1	POLR2G	AK1	GMDS	DBF4	RGS4	UBE2M	UTP3	ATP6V0E2	POP4	DDB2	CACYBP	CTPS1	DIMT1	BCL7B	ALDH9A1	SS18L2	ZBTB38	PPIE	CCP110	KRR1	LTBP3	PSMB3	ABHD10	IBTK	TMCO1	PRMT5	UBP1	PSMD8	CBFB	DLGAP5	CDK2AP1	TBC1D4
EPHX1	GOSR2	TMEM2	ARSD	EPS8L1	BEX4	KIF3C	FOLR3	RBL2	MAP3K6	SNRNP27	BEAN1	CHP2	PPP1R37	KLHL24	MAPRE3	SECISBP2	CCDC170	MKRN1	TRIM46	TOM1L2	ENTPD3	SYT13	RPRD2	ADNP2	RIMS1	HYAL4	SUN1	ZBTB44	KCTD17	CALCOCO1	STIM1	RANBP10	PGBD5	RABGAP1L	ARHGEF11	GPR87	NFE2L2	PFKFB2	DNASE1	PTPRK	FRMPD1	ADAMTSL3	PDGFB	FAM174B	MZB1	GNA11	RAB6A	SLC35C1	NRP2
EPHX2	TROAP	NEK7	ARHGEF10	SCP2	REPIN1	CDKN1C	IRX5	ARGLU1	TMEM126B	PIPOX	SNTA1	SCRG1	CXCR2	TNC	POU2F2	PROCR	GMPPA	PITPNB	SRBD1	VAMP7	TUBGCP3	NFKB1	PHF11	MRPS34	SH2D1A	SREBF1	SCAND2P	FGFR4	2021-03-07	DIRAS2	MPHOSPH8	STC1	OR7E14P	MAMLD1	IFIT2	NCAPG2	PMM1	HIST1H2BG	LMAN2L	TFEB	CDR2	NCF1C	RASSF4	NNMT	SLC25A23	STRA13	KLF9	RPL26L1	PPP6R2
EPN2	PRKAG1	PRMT1	CSGALNACT1	CST3	MLX	HNRNPC	PTTG1	HNRNPR	HSPD1	ARL6IP1	DHX15	PSPH	GMDS	CMC2	STRA13	NPM1	HMMR	2021-09-09	TSPAN8	HNRNPF	FKBP10	CDC123	POLDIP2	DCK	PRKCA	MRPS35	GEMIN2	HNRNPU	NSL1	HNRNPDL	CKAP5	HACD2	DCLRE1A	RPS3A	CENPN	PNPO	SET	VRK1	SS18L2	HOXC6	CCNG1	WDR12	MRPS33	XPO6	PSMD8	SIGMAR1	POLR2G	WDR3	PHGDH
EPO	MYL12B	HNRNPAB	HPRT1	SHOC2	ARPC3	REEP4	PPP1CC	IBTK	PFDN1	HSPB11	DDX50	SLC25A3	KHDRBS1	TRIAP1	SNRPD1	CORO1C	USP16	HDAC1	TSPYL4	RNF10	TIMP4	DNAJC8	VRK1	UCHL3	TSTA3	DCTD	ETNK1	KIAA0100	MRPL39	BTBD1	PSMB2	RPL41	EIF5	GMFB	RPP30	ALG5	NEMF	STRAP	U2AF1	GATA3	COPB2	BUD31	HNRNPL	ARPC1A	SGPL1	AAGAB	CAPZA2	UCHL1	NAE1
EPOR	PTPN12	NDUFS2	PIN1	SERF2	BCL7B	ZPR1	SNX6	GTF3C3	C8orf33	CSTB	DYNC1H1	VPS35	DDX49	ARFIP2	SERPINB6	ATP5G1	ACTA2	VIPAS39	ACACA	ZNHIT1	IBTK	SLC6A14	FOSL2	RPL12	ATP5J	ATF7IP	ATP5C1	RTFDC1	HINT1	PLEKHB1	ZNF783	PNMA1	TBCB	MYO1B	STOM	CLASP2	SECISBP2L	TRIP6	SYDE1	APPL2	GNAI2	FAM46A	CTSE	BCAS3	PGM1	CMPK1	KDM5A	HSD17B2	MRPL20
EPRS	LAMC2	SEC31A	CCNC	HNMT	C12orf29	BIRC2	TIMP4	CDC123	DNMBP	GABARAPL2	MRPL33	SLC22A18	MAN2B2	GDE1	SLC19A2	DYNLL1	IST1	BECN1	WSB2	WBP5	EXOC1	ECI2	DYNC1LI1	ATP6V1B2	ITCH	HCCS	AP1S2	RDH14	PLOD2	EIF2AK3	TRA2B	PROCR	DNM1	PMEPA1	IER3	TM4SF1	KCNE4	MICU2	ARHGAP10	ADD1	RAB1A	IL1RAPL1	TOP2B	CHPT1	UBE2E1	GOLPH3	RAB11FIP2	LAPTM4A	PSMD14
EPS8	2021-03-06	ATP6V1B2	ITPKC	PSME4	RAD17	LGMN	CRISP2	CDH9	CYB5R1	YRDC	TSPYL5	PPID	NCAM1	RPA1	ABHD4	PDIA6	LAIR1	WRB	PPP2CB	EBAG9	PLCG2	ZBTB11	ETNK1	ZMPSTE24	DUSP14	CSTF2T	OSER1	IL2RA	ITSN2	RANBP6	ERO1B	BMI1	C8orf33	IGF2BP3	TMED5	FKBP2	PTS	CASQ1	SC5D	C14orf1	ITGB1BP1	HOXA1	STYK1	BZW2	RNF6	DNAJC6	CCDC121	C9orf3	ZNF226
ERAP1	MMP28	FCHO1	OPLAH	SEMA4G	EPN3	C5orf42	ST18	TEX41	NLGN4X	TREX2	CSRNP3	NXPH4	ACVRL1	KERA	FAM189A1	SLC24A3	ARL15	CDK14	GLT8D2	CA5B	ADGRF5	SSBP2	BRSK2	CHN2	SYNPO	TNFRSF11A	CADM1	DUSP11	MYF5	ROGDI	TLN2	CEP83	CACNA1C	PRKCG	ZNF343	TNMD	FPGT	MDFIC	LGR4	CARD10	LYN	ANKRD11	DGCR8	SLC35E2B	NLRP3	DNMT3A	RAB17	MTSS1L	STARD5
ERAP2	FXYD7	BHMT2	PNPLA3	ARMCX2	CACNA1G	TERF2IP	PLXNB3	DNM3	ABCA1	YPEL5	HBP1	FLOT2	RAP2A	ABCG4	CAPN5	SEC24D	HIGD1A	HOXA6	GAL3ST1	IQSEC3	EPHA3	PMP2	LDLRAP1	WDTC1	FAM50A	RNMT	CDKN2B	PFKFB1	ABHD14A	FKRP	FUT6	TPP1	ADGRA2	ACADSB	NR1H2	LBH	NFKBIB	DPY19L1P1	CD9	LILRA2	DDX58	ZSCAN9	BMP2	NACAD	LASP1	EMILIN1	CSNK1D	LIMS2	PRSS22
ERBB2	CHD8	C10orf95	SMAD5-AS1	CBFA2T3	SCN8A	EPN3	ZNF34	MTAP	ZNF273	LRP3	KIAA1549L	FLT3LG	PPP2R3B	CLEC10A	PLA2G12A	RNF216	SETDB1	MCM4	RFWD3	PRKCI	SLCO3A1	TRIM13	CNTNAP2	DAGLA	LDOC1	DSC1	SHC1	GPR63	KCNA1	MIER2	COL16A1	TACO1	PRKCQ	APBB2	FGL2	E2F4	GRM3	PDE6B	LRRTM4	FGFR2	PDYN	TROAP	GNG13	CHN1	CCR4	RARG	CALY	IPO13	RNF187
ERBB3	IQCE	MARK1	GNA15	WIF1	KCTD13	NPIPB3	C10orf12	ADTRP	CXorf21	RFPL2	PKD1	KCTD17	NHLH1	N4BP1	CNOT4	TRAPPC10	FYN	HTR1E	GAGE1	ZNF154	KDM4B	MPPED1	ZNF770	SLC27A6	KDM5A	IRF9	GPR85	DAPP1	DENND3	NCSTN	RABIF	VPS11	LRIG2	HRH3	SLC12A6	SNX13	NPR2	SYK	LRRC32	GHR	ZSWIM8	TSHZ2	UBR2	ICAM5	CNNM2	TAF5L	PPP1R12B	HINFP	CLEC4A
ERBB4	NBR2	PARD6A	MAPRE3	SCN8A	SCAMP5	KIAA0319	CRTC1	TRANK1	ADM2	GAL3ST4	PDK2	GRIN1	CERS4	VAV3	SIGLEC9	LPAR2	KCNJ9	SLC24A2	SULT1A1	PRR15L	GPR143	FGF12	ECI1	HEXA	LRIG2	PLEKHG6	TCN2	SLC7A11	FFAR3	ROR2	IGF2R	C19orf66	MME	MGAT3	IRF9	RAB6B	KCNA1	VPS8	CLTCL1	NARFL	FAM155B	SEL1L3	CDIP1	PDZD7	ADAM30	RPS6KA6	MR1	ABCD1	UCN
ERCC1	BRD1	MYCBP2	FZD6	SLC27A6	PDE1B	TBX6	CNKSR1	SPRY4	ZBED4	STX6	MAP2K7	ITGA3	MTO1	PHC2	VAV2	MYT1	PGBD5	MC4R	SS18L1	CCDC81	TGFA	TRIM36	RBM41	AP3B2	NFKBIE	CCNJ	CSDC2	INPP5D	AREG	TEP1	CDH9	GADD45A	SYNJ2BP	GTF2H1	ZNF654	TANC2	EIF5A2	ESR2	PTPN14	UBE2W	BCL2L11	RASSF8	ANKH	GABRG3	KCNV1	ATP2B2	CKMT2	POGK	ZCCHC6
ERCC2	PSME2	TGM2	DAG1	NRDC	CDH2	PTP4A2	WWP2	VDAC2	GALE	TUBGCP3	BAG3	ACAT1	ATP5E	TCN1	PLA2G2A	NR2F2	DLC1	ZC3H7A	ZCCHC8	MARCKSL1	UQCC1	PCDH9	KIAA0368	MKRN2	ATP5I	OAZ2	JADE2	MBIP	FH	PITPNA	SLC30A9	MSH6	HLTF	PTP4A1	COA1	RBKS	LBR	CHD1	RFX5	PTGDS	ATP6V0B	SDHB	AKAP8	RSAD1	RPH3AL	SNRNP25	HEBP1	TOB1	OAS3
ERCC4	PAK4	MTMR4	RPA1	PLK1	MEPCE	CD320	CENPT	NNT	PSMD10	HDAC6	SPDL1	ATP5SL	RUVBL2	RARRES1	RPL36	EXOSC4	R3HCC1	PLEKHA4	COLGALT1	RNGTT	ISOC2	KHSRP	DEFB1	TRIP13	EMD	GLYR1	KDELR1	PSMG2	SNRPF	ACLY	DLST	TCERG1	TRRAP	NDUFS8	ST7	EPHB3	MTG1	KCTD7	CBR3	MLST8	ALG3	DNAJC7	TRIM28	DDX49	RALY	PCGF2	AURKAIP1	GPATCH8	NOL8
ERCC5	LCK	RAPGEF4	CCNA1	PPP1R37	SIGLEC8	ZNF273	CUX2	HMGXB3	SMAD5-AS1	ANKRD46	GPNMB	MIA3	OR12D2	ENTPD7	FAM155A	DSC1	ZNF74	OLAH	BHLHB9	STAP2	CYP39A1	CD86	ALDH5A1	ZNF419	SOX18	HIST2H2BE	SDS	MMP27	GATA6	ITGA8	FBXO38	TEX41	PHF24	ATF3	ADAT1	VHL	GPM6B	PCDH7	GDAP2	CRHBP	SYT5	TRIM13	GRIK4	ZNF426	H2AFJ	ZNF557	HERC6	CTNS	CD37
ERCC6L	FBXL7	RAB6B	FAM131B	DNAI2	PCDHA9	PCYT1B	NXPH3	PIGZ	TTC30A	EPB41L5	NTSR2	PDE5A	MAGEL2	RUNDC3B	ZBTB33	GAB1	VHL	TESK1	PODXL2	OSBP2	PLXNB3	CALB1	KIRREL	ZNF484	MAPK11	GRIA4	CASC5	DMPK	FAM189A2	PTK2B	TBR1	TTLL1	HOMER3	OGFOD2	MCF2	NIPAL2	SRGAP3	TEF	MECP2	TRIM3	ATXN10	CMKLR1	TNNI3K	ZKSCAN8	SOCS2	MFSD9	ZFPM2	CCDC121	KCNMA1
ERG	ENDOD1	HK2	FBXO40	SYN1	KCNMA1	KPNA5	ZNF354A	LILRB3	C10orf95	SEC61A2	FRMPD4	RPS6KA6	KIT	TTC26	YWHAH	SLC7A6	DLG2	GSTA3	CXXC4	TIMM50	CFAP69	GRM1	ALDH8A1	EPB41L4A	IL17RB	RLN2	IDH3A	VNN1	PRKAB2	KCNQ2	ST14	ZNF550	GPR4	CLUAP1	CBX8	GFRA2	KLKB1	CCDC64	BEX4	GPR162	CCIN	BCKDHB	AP1G1	FAM234B	BAALC	SERPING1	AMOT	XDH	ABCC6
ERGIC1	ESYT1	ACBD4	PRKAR1B	EIF3G	LTBR	SCEL	RRAGC	TPST2	ABT1	CYBRD1	TRIM21	TPT1	CLDN4	SERPINI1	C19orf66	HBQ1	PIDD1	PGLS	PSEN2	AOC2	ELF1	HLA-A	ITIH3	AP1M2	TAOK3	TRIM29	CCL20	SLC37A1	SDF4	MMADHC	VPS9D1	GAA	PDCD6	DDR1	CDC37	ABCF3	DNAJB2	CDK3	THOP1	ARSD	AIM1L	TF	WBP1L	SMUG1	EPHA5	COMT	SMARCA4	CCDC22	RIC8A
ERGIC2	EFL1	CTLA4	LRRC41	AKAP11	SCRN3	NKRF	CCL8	VPS33A	MAN1B1	PINK1	ROBO4	2021-03-02	TMEM184C	FBXL15	HMGXB3	ACTR1B	WLS	RGP1	EMC7	CYB5R1	TUSC2	TRIP11	LINC00667	PNMAL1	CALML4	ATP8B2	FAM179B	OFD1	HBP1	TBCCD1	LILRB2	POLL	TMEM115	PEX16	SAMD14	TRIM52	FAM214B	INSM1	RTF1	PSD	MED9	MRS2	QTRT1	ZDHHC4	ZNF696	TRIM31	TNFSF12	PPFIA3	STX12
ERH	PTK2B	FRMPD4	MS4A2	KCND1	CARS	SSX7	TPO	RPGR	TANC2	SOCS2	CACNG2	NBR2	HIST1H2AI	ADORA1	AAK1	ANKRA2	ZBTB7B	UBXN4	GBX2	NRDE2	L3MBTL1	LAMB4	KCNQ2	MOCS1	SCN8A	TBXA2R	TRNAU1AP	PLEKHO2	PRSS16	CNIH4	CHI3L1	CA11	PMS2P4	RAB40C	MOSPD1	HSF4	ZFHX2	NXPH3	GAL3ST4	SLC1A3	CARD9	DNAJC28	TBR1	IRF9	CDADC1	ARMCX4	PPP4R2	DAGLA	SH3GL2
ERLIN1	DHX38	DRICH1	FBP1	EHBP1L1	DHDDS	TRAF6	ZNF334	TOP3B	DHRS9	HEATR6	MYO10	KMO	XAF1	ZNF696	UBR2	C1QTNF1	NIT1	ISG20	NTHL1	SATB1	ANXA9	TICAM1	HMGXB3	CDK14	TCF21	KIAA1024	TGIF1	HIC2	HCP5	NFKBIE	DUSP5	NCOA2	HTN3	ITGA4	MAPK7	IL1B	ZC2HC1C	TUBGCP2	TMLHE	OPLAH	MDK	UBE2L6	ZNF83	VILL	PIK3CD	UBE3B	SPSB3	SERINC5	NCF2
ESD	KMT2A	TPPP3	UBE2G2	CBFB	BTBD1	KLF3-AS1	DMXL2	TCTA	ATRAID	TMEM5	UBA7	PTPRCAP	FAM50A	POP5	SLC25A13	MCOLN1	EIF2B4	ELP5	KIAA0895	SPTAN1	AKAP11	EBLN2	ACAT1	ARL3	PSMD9	NDUFB7	PDE1A	SUPT4H1	MAPRE3	RPL38	QARS	SLC4A1AP	MSL1	STK16	POLR2J	BAAT	NDUFB5	TCEB2	METTL2B	TPGS2	INPP4B	BCAP31	KDM5A	NADSYN1	HYI	KBTBD4	SAT1	IFITM3	RFX5
ESPL1	EFR3B	CCDC177	KPNA5	RFX7	ZBTB3	VHL	RANBP10	KALRN	ERCC2	CAMK1D	SPRYD7	KANSL1L	GABRA3	CD160	GAB1	IL10RA	BCAN	PKNOX1	RNF2	ERN1	SNAP91	MAPK8	USP27X	ABCD2	KLHL4	CAPN11	CDH20	FRS2	PTPRR	ZNF235	TOPORS	MCTP1	ASIC1	CYP46A1	PWAR5	ARHGAP22	NR4A3	LINC00894	PTPRC	ARHGEF26	TRAPPC11	TNNI3K	PVRL1	PNKP	FRMPD4	ZNF623	ZNF415	MAPRE2	GABRB1
ESR1	GPX3	SLC9A2	TRIM45	POLD1	BCL2	EXOC3	GYS2	CMAS	SH2B3	OIP5	TMEM53	EGF	MICALL1	RFXAP	ZFAND1	ASGR1	PXMP2	POLL	RNF126	SPINT1	QTRT1	GPHN	PLEKHO1	ATP11B	SEC63	SPEG	ZNF12	E2F4	KIAA1549L	SYK	SLC38A10	CUL4A	HSD17B6	JMJD4	PITPNC1	CNNM4	KCNJ8	SOX2	TLE2	DTWD1	CAND1	GNAQ	HIRIP3	RAB31	GPATCH8	TUBGCP5	SMUG1	INVS	DNAAF5
ESR2	MAPKAPK5-AS1	SOX2	POLD1	HPGDS	CLTCL1	ANK1	GRIN1	ACVRL1	EGF	ARMCX4	ELMO3	ARHGEF15	ESPL1	SLC9A3R2	POM121	SHC1	NCS1	ANKMY1	ASIC2	IL4R	UGGT2	NCKIPSD	DOC2A	RAB21	ZNF415	PTK2B	TMEM53	MID2	FAM114A1	SCAMP5	LATS1	CASP10	DCHS1	RPUSD2	SEZ6L	PTPRH	FUBP1	PARP8	SLC6A9	E2F4	GFOD1	ERN1	CACNB1	ADM2	PRSS16	DDX11	MYBPH	AP4M1	TUBA8
ESRRA	LRRTM4	GFOD1	RAD50	RAPGEF5	FRS2	MPZL2	E2F8	RAD51	ATP11A	FBXL7	MMP28	ZBTB3	COL4A1	SPOCK3	ANGPT2	SEC63	METTL2B	SAMD4B	GJA5	DBF4B	TRAPPC13	INA	PHLPP2	MYO1D	PDLIM3	FBN1	CILP	FAM189A1	LRRN2	CYP39A1	PRKAR1B	CEBPD	CYP27B1	PNPLA4	RAB4B	ZNF250	PPP1R26	IFNAR1	MYOZ3	TOR1A	KCNV1	C11orf63	FRMPD4	MAPK10	DSCC1	TRAPPC11	PTGS1	SIRT5	VAMP1
ESRRB	GOSR2	TTC22	VANGL1	FXYD6	ENTPD3	COL9A1	POU6F1	ASGR1	ARL15	SORCS3	RPUSD2	HIRIP3	LRP6	RARG	CDH20	FAM114A1	BNC2	SMAD5-AS1	DENND2D	DNASE1	TRPS1	KIF18B	CACNB4	FAM192A	RYR2	ZNF34	CACNB1	ANGPTL2	CNGA1	MVB12B	SPRYD7	MID2	ADD2	C18orf8	FRMPD1	RCAN2	HIST2H2BE	CTSO	RUFY1	RABIF	TRMT61A	VPS33B	CSDC2	POLD3	GRP	ADAMTS3	THOC6	AJAP1	LRRTM4
ESRRG	RASL12	NOX4	H2AFV	CEP97	MIS18BP1	TMEM204	ATAD5	IL20RA	ZKSCAN7	PTGER3	ZNF84	PARP16	U2AF1	FCER1A	RNF138	POLD3	LUC7L	PMAIP1	SPHK2	DPY19L1P1	PDE4B	DZIP1	NREP	CCSER2	DYRK2	KCNN3	TOPBP1	ETV1	KIAA1549L	MTUS2	COL15A1	UBE2V2	FXYD6	CILP	INSM1	TBC1D2B	MTHFSD	TRAPPC11	FAM149A	FARP1	NAP1L2	ADAT1	PLA2G3	SLC25A28	TCEAL2	C5orf30	EPB41L3	TRIM52	DNAJB6
ESYT1	EIF3I	GNL3	RPL15	RPL18	PFKP	PCGF2	RPL27	EIF4EBP1	ATR	PSME3	BANF1	GOLGA7	CCT6A	PHB	2021-09-09	BMI1	POLDIP2	SLC30A9	SMS	POLR3K	SMARCC1	ALG6	EIF4B	EEF1A1	RPL13A	DLGAP5	NAP1L1	RPS23	CHERP	PRKAG1	CCT4	ORC5	LARP4	RPL32	COMMD4	DNAJC8	COX6B1	PLK1	RPS13	CTPS1	TSPYL1	GSS	AK2	LSM4	HLA-F-AS1	CKAP5	PPP1CC	RCHY1	IPO7
ETFA	VAV2	HSPB3	NAGPA	PLVAP	DKK2	SCNN1A	PPP1R3C	IGFBP3	SEMA5A	KCNK5	DCHS1	KIF16B	DIXDC1	NLGN4Y	C5orf45	CKMT2	NCAM1	PPFIBP1	SCN3B	CD93	GDPD2	CCPG1	LRRN2	MFAP4	MT1X	BRINP1	DPYD	ZNF446	PRDM2	CEP112	ACOT11	GSTA3	LCK	SAP30L	TMEM246	AGFG2	ZNF654	PCK1	RALGPS2	KCNA1	PLD2	NLK	FRMD4A	CARD10	KRT32	GRK5	RIC3	CROCC	MED22
ETFB	NT5DC3	ARHGEF16	HDHD3	PFKFB1	VSIG4	CFAP74	GPR3	SIRPA	CDH6	C3AR1	KIF17	APBA3	UPB1	CACNB4	ZNF688	HAND2	P2RY2	MKL1	EPHB6	C1orf61	RCBTB2	SRCAP	YIPF1	ULK1	STK38	GPR20	OSGIN1	GJC2	ALG12	MRAS	SLC24A2	SYN1	N4BP2L1	FLCN	MED13	TTC22	FCGR2C	LRP4	CUEDC1	DDR1	PYCARD	HOXC13	IRF9	DSCAM	PTPRR	SH2D4A	PELO	ALOXE3	DNAJC3
ETNK1	KCNMA1	VPS28	FZD1	SLC48A1	TIPRL	NHLH1	CDK3	FAAH	HMOX1	SLC25A17	SMIM7	F12	ASCC2	FAM173A	SOD3	SPATA2	ZNF506	KLF9	IGSF9B	PRDM1	GAL3ST1	GPER1	RAB17	HPCA	FPR1	NFIX	CCDC9	ACAD10	BTK	TMEM158	SEMA4A	GUCY1B3	APOE	SIDT1	CUEDC1	MBTPS1	ABCG4	GGA1	TPSB2	KHDRBS2	MOCS1	CHP1	NECAB3	BEGAIN	LPAR2	NDRG4	TPSAB1	FTH1	CNR2
ETS1	ANKMY1	DDX42	PCDH17	PTPRC	ZFP36L2	SNTA1	IKBKB	BRINP1	GAGE1	STX7	POM121L9P	DOK5	MYLK3	TTYH1	PPM1E	ZNF354A	PRMT2	PHACTR1	JAM2	VGF	SCG2	TRPM2	EFCC1	FUT9	PRELID3B	GPR22	CFAP46	CHMP3	GRK4	PCDH12	CXCL2	ABCD2	ZNF12	FTH1	SYT13	VAMP5	CRABP1	RNF2	KIF5C	ST8SIA3	SLC35E3	TTC27	AEBP1	ART3	GP5	MROH7	BAG6	COLGALT2	PCDH8
ETS2	NACAD	SEL1L	TNPO2	GCC1	CES1	RNF123	PIP4K2C	LDB2	TFR2	CPE	CLCN3	TCF7L1	MAP3K9	CSRNP2	MAP3K8	PLEKHO1	CITED1	ARF3	GABBR2	PIK3CA	AFAP1	FRMPD1	RIOK3	CRHR1	BEND5	AGPAT4	CTIF	WDR33	SLC12A8	MAP3K7CL	ZNF692	TLE2	SIN3B	RBM5	PARP11	HECTD4	KLF8	DHRS9	PHF24	MED25	ZNF444	AP3B2	ADGRL1	SENP7	TAPBPL	ZNF274	RNASE6	SMURF1	SERTAD2
ETV1	FBXW4	SIL1	DOHH	SPATA2	C6orf106	HLA-E	TBXA2R	CASP9	CYP2E1	VPS11	SIM1	TSC2	UNC5C	DOK4	AMBRA1	DDX60	DCTN1	CD226	NCOA2	MEGF6	RNF40	CYLD	SUSD4	ARID5A	MCOLN3	HLA-B	ZNF318	PPFIA3	NIPAL2	BSDC1	INF2	MUT	DDX58	FAM13B	ARFGEF2	PLXNB2	ZNF76	TEX264	APOL1	RBCK1	IL23A	JADE2	SP100	APBB1	ANKRD36	KIF17	WDR45	CELSR3	UBE2L6
ETV4	ACOT11	APC2	SAMD4B	ZBTB3	DFFA	GDAP1	ARHGAP4	GPR157	PCDH8	ICAM5	ACAT2	SLITRK3	ZNF175	ZNF500	NIPSNAP3B	JRKL	FHL1	CDT1	ZNF654	TAF4	KITLG	LRRTM4	ZNF135	E4F1	APOE	PPFIBP1	NRXN2	PARD6A	AJAP1	IFT140	ITPKA	PPP2R3A	IQGAP1	POLL	GPER1	GNPTAB	NRAS	MSR1	ZNF253	CEP162	CLTCL1	ADTRP	PLLP	CEP83	ARL4C	ZFR2	RBM41	CCP110	FGD1
ETV5	YWHAB	CXCL5	EEF1A1	ATP6V1D	IFIT5	SSBP1	SUPT20H	EIF4G2	C2CD2	KDM2A	GNG10	LIMS1	CDR2	TMED2	SGPL1	ZNF330	TNXB	RALBP1	C2CD2L	MGST2	SPTLC2	DNAJB2	MFSD5	BST2	REST	PSMA3	SLPI	SEC11A	SERPINB6	FA2H	COQ10B	JADE1	NCOA6	CDKN1A	RBBP5	UGCG	ZC3H4	RNF10	PPP1R8	KRT10	TALDO1	KCNK1	TRIM38	VPS35	HNRNPA1	SERPINB5	TATDN2	SPATS2L	NCOA3
EWSR1	RARB	HSF1	RSL1D1	NEMP1	TEAD4	ZNF444	ZNF232	SLC25A12	RAP1A	DCAF10	TRABD	RPL5	COL4A6	CCDC94	PDE4A	MYO19	RAD1	TAF5L	PRR36	CD83	LSM6	FIG4	POLR3B	GSTT2	TMEM255A	FNBP1	PDLIM3	HSPA4	DPYSL3	FNBP1L	PSMA5	COPS3	RASL12	SF3B4	RANBP3	NCAPD3	SMAD1	CXCL10	UFD1L	CEP72	KIAA0196	CCHCR1	KPNA6	ADGRL1	CITED1	CTNND1	NCAPD2	PDE8B	IGSF1
EXO1	CEACAM6	GNB1	GPSM2	ACSL3	SLC41A3	ELK3	ANO10	HNRNPDL	GGH	CLSTN1	SLC35A3	ATP5J	HP	METTL21B	C5orf22	CADM1	SORBS3	CHMP2B	ZMYND11	QPCT	HSPB11	CES1	TCEB1	ENOSF1	MT1F	C1QB	UBE2V2	RIPK2	SLC19A2	TAF1D	UBE2D2	ODF2	HES1	TERF2	CHD9	ZBTB1	KAT6A	DDX21	DYNC1I2	IPO7	SON	SLC27A2	ACBD3	ASCL1	SYNJ2	PMS1	MLPH	SLC17A9	NARFL
EXOC2	TRMT1L	PIGB	BCAS2	TROVE2	NAE1	EP400	METTL21B	SLC26A10	RBBP8	NDUFS1	PHYHIP	GPN2	SCRN1	PAQR6	ARHGAP1	SRBD1	STX16	MTMR1	ETV5	GRIN2C	E2F5	AGGF1	DLAT	TTLL1	ATF6	SCN1B	IRF3	E2F2	PASK	PARP8	RIDA	DPYD	VAMP8	DSE	C5	MATN2	IKBKE	IGSF1	ADAMTS3	CAND1	TSPAN31	PLAA	STAT4	C19orf54	PARM1	RAP2C	RETSAT	RAB4A	CPVL
EXOC3	TSC22D4	ILF3	PHYH	PACSIN3	PDZD7	LPCAT3	GATAD1	PTGES	TPST1	PPARG	GORASP2	SIGLEC8	PRRC1	AP1B1	HP	RMND5A	GNAI1	CPNE1	BECN1	GPR137	KLRC3	ZNF574	F10	TGFB1	TAPBP	VAMP3	AIM1L	PRKCSH	MBOAT2	GTPBP1	CD46	PROCR	AAMP	SCGN	EPHX1	BIK	ORAI3	SGCB	THTPA	ANXA4	PRPF8	TFAM	CRAT	ACOT11	MCOLN1	SF3B1	BRF2	ZNF384	CAMTA2
EXOSC4	ELK4	PEX5L	CBFA2T3	OVOL1	NTF3	PRDM13	FCMR	ARL14	DIDO1	ROR2	CP	RAB7A	NFIL3	HIST1H1C	PCSK6	DGCR2	NR5A2	MAML1	MTSS1L	EN1	RAD52	SIAH1	GOLGA2	AP4E1	RNF19A	KLF8	TMEM151B	ADH1C	KLRB1	POU6F1	IQCB1	ARHGEF28	BCAN	GNRH1	FRY	NEB	GPRIN2	DENND3	NRG2	CLEC16A	PLEKHG3	CFB	DGKI	TTLL7	CHST15	ITGAV	HES1	ZXDC	CXCR4
EXOSC8	SALL2	FPGT	NDOR1	ZNF606	DFNB31	TMEM63A	ZBTB7A	PPM1B	GLTSCR1L	PRDM2	SIAH1	MZF1	C2CD3	HLA-DOB	KIF1A	JOSD1	NCOA2	RBM8A	IFI44L	EPHA1	MAP4K3	ANKH	CEP350	CYP2D6	FRY	RFPL1S	HLA-F	AGPAT1	TNKS2	CACNA1C	AIDA	ATG13	NF1	MAST3	CTSK	FAN1	ACSL6	PIK3CA	IFI44	ST6GAL1	CUL5	TMEM35	NOTCH1	SLC25A28	PDZRN4	PLPPR4	GPM6B	ATRNL1	ZNF571
EXT1	TEX264	CSE1L	TBCA	ATP5E	PARP2	TFPI	APRT	HSD17B12	CCNG1	UBE2S	GSS	TCN1	SARAF	NUCKS1	EIF4A2	HNRNPU	EPS8	SLC22A5	IGBP1	ATP6V1G1	PPP2R1A	DDX24	HNRNPDL	SYNCRIP	SLC44A4	HSBP1	HMGN1	ATOX1	RPS13	FAM63A	GLB1	RPL4	VRK1	RPS4X	SRSF3	STOM	OXLD1	WBSCR22	TBC1D4	PSMA3	TM9SF2	TMEM97	RSRC1	SEC61A1	ANAPC5	RALY	ERP29	CCT4	PEBP1
EXT2	SH3GL1	SCML2	MAFB	CDC123	WHSC1	ZNF226	SBNO1	GALNT1	SEC61A1	ATP5S	LRIF1	DNAJC7	GRPEL1	MTHFD2	NDUFS8	ICMT	ATP5L	GRAMD1B	SMG5	TRIAP1	DBF4	SELL	WDR82	KIF23	YARS	RCN2	RPS27L	SIDT2	FRG1	MAD2L1	NPLOC4	ASNSD1	CENPF	COX6B1	MYCBP	CTBP1	CUL2	SSR1	GSTA4	GDE1	HINT1	FAF1	HOOK2	CHST11	KDELR1	RPL36AL	PRKCSH	TCERG1	SULT2B1
EZH1	LRRC15	CD86	ZNF839	MID2	MED9	PTPRN2	E2F4	CARD9	SOX13	RBFOX2	SLC2A10	USP34	TERT	LIFR	AP3B2	PFKFB2	ABHD6	GNRH1	L3MBTL1	WISP2	TREM2	ESRP1	ZNF112	MAP3K11	ZNF131	MAPKAPK3	FBXO41	FECH	ICAM5	BEAN1	RBM41	FAM107A	MFNG	KNTC1	ANO2	GLT8D2	HERC6	ADAP2	FBXO21	DUOX2	ZNF204P	DPY19L1P1	SOX18	STON1	STK10	TBC1D2B	NDST3	MOCS1	RNASE6
EZH2	ARRB1	SNRPN	ZNF274	UNC50	HTRA1	HCCS	PSMC6	DYNLT1	KRT37	DNAH17	LAMB4	GFOD1	EIF5A2	MMRN2	ZNF44	CLDN8	PSMD13	CAPN11	KDM5B	HCN2	SCN8A	FEZ1	ZNF79	HAND2	BNC1	FZD3	ZNF143	PERP	NEB	DGKI	ZBBX	CASP10	ARL4C	ACKR4	DNAJA2	DYM	S1PR5	NPIPB3	RNF19A	PSD	KIDINS220	ENTPD1	CACNA1C	RB1CC1	ASPN	ARL14	KIAA0319	KCTD17	PGM5
F10	PCDHGC3	TBXA2R	HRH1	AKIP1	TCIRG1	FOXF2	FAM173A	MOCS1	GLI2	HOXB5	TMCO6	RPE	RAD23A	CYP27B1	RBMX	MEA1	DFNA5	SEZ6L2	GDPD5	ABCG4	SNCG	TRAPPC2L	ALDH1L1	PNPO	GPKOW	TEK	PTGIR	STEAP4	CALM3	ZNF576	ABI2	ZNF589	LIN7B	PLK3	SNAI1	PICK1	EIF3G	GMPR	BNC1	RNF39	GATA2	SETMAR	NOC4L	PTPN4	STAP2	PHKG2	FARS2	TCP11L1	SNHG20
F11	FBXL6	KCNA1	NIPAL3	CSF1R	MILR1	TSGA10	KCNK12	RIPK2	BCL2	RSAD2	ADAMTSL3	AMPD3	GAL3ST4	CD79B	INPP5B	CNN3	CCNA1	CTSS	ADGRG6	DPEP2	NAV2	CKB	ANKRD36	HIPK1	SIPA1	PCP4	TBX6	TOX3	PODXL2	ICOSLG	APPBP2	RFPL2	MGAT4A	TGIF1	PPP4R3A	ADGRG1	CRMP1	EML4	CLCN2	PRR5L	SMURF2	FPR3	RNF31	NOX4	DUSP8	CACNA1A	GDPD5	SRSF4	HMGA2
F12	NUBP1	SNRPG	RPRD1A	PRPF38B	KPNA1	ALDH9A1	GCFC2	SDHC	IFI35	HSPA14	C10orf2	WDR3	ME2	MRPL24	CBR4	SPA17	C14orf2	TRIAP1	IQCG	ACP1	MPHOSPH6	PRPF18	BMI1	CDCA8	UTP11L	SDCCAG3	FAM96B	NUP205	SRSF7	NOP16	ODF2	TSTA3	LSG1	AGK	DECR1	GEMIN6	TIMM23	HSPE1	GATB	WRAP73	GPN3	TFB2M	RMDN1	AP3M2	PPP6C	DDX31	SURF2	ZNF207	GLE1
F2	IKZF5	RRAD	SMAD5-AS1	ARID3B	ZNF225	CBX4	C5AR1	TRAF6	KLF4	MAP2	DNAJC28	LIN37	VPS11	CEBPD	TBX21	NXPH3	ZNF654	SERTAD3	ETV3	OMD	PI4K2A	IL1RL2	CSRNP3	HIC1	PMS2P4	ASB7	KITLG	PTPN21	CYP7B1	GABRG3	TBC1D17	C10orf12	TNFRSF10D	HRH1	MOCS3	DPY19L1P1	C2orf49	BCAN	TUFT1	RIC3	HCN2	GPR87	AVPR1A	HIST1H2AE	CHRNA10	FEZF2	UBFD1	GRIN1	PVRL1
F2R	RAB6B	AIM2	HERPUD1	MARK4	STRN	RAB9A	RRNAD1	PTGS2	MBNL2	ARNTL2	ZNF669	UBXN6	CYTH3	GAB1	DCP1A	PIK3CA	KRT16	NDEL1	TEX41	HIPK2	ZNF821	VPS37C	ISG20	KDM6A	FBN2	PTN	SYNGR3	CTH	TRPC6	LARP6	BBC3	ENO2	AARS	KLHL21	NCF2	BTG2	OVOL1	RIPK2	ITCH	ROR2	SNX16	NPY6R	MAPKBP1	CIR1	RGS16	TEF	ZBTB43	SLC6A9	SP2
F2RL1	PEBP1	ALDH9A1	MBNL1	ALDH18A1	PGD	NUP58	ATPIF1	TCF20	PRKCA	ANKRD10	GLCE	HIST3H2A	NCAPG2	C1GALT1	ERGIC3	NNT	RPS29	LSM4	AGR2	TSPAN8	PAX8	ATP5S	ERAP2	HNRNPR	SLC35A2	CPSF6	SELL	ARL6IP1	ETNK1	BST2	IMPA2	XPO7	AKT1	NAPA	LIG1	PDIA4	TOMM22	ORC2	GSPT1	SPATS2	RCOR1	MKLN1	CAPZA2	CKS2	SLC25A38	TM9SF3	TNC	GTF2H5	IKBKAP
F5	P4HB	NDUFAB1	UQCC1	RPL18	NDUFS1	JADE1	UBL4A	PITPNM1	BNIP3	ATP5J	DDX5	GAA	UNC45A	TMX1	STX10	RPS13	VCP	POLR1E	MYL6B	EPRS	IMPA2	CALML4	KIF5C	RPS20	SNX17	NELFCD	AGTPBP1	CEP55	ZBTB1	FAM134A	PRDX3	GPX4	CKAP2	NIT2	CLPX	AKAP10	ATP6AP1	AGPAT5	ATG9A	SNX11	CASK	LRRC47	LBR	RNFT2	NNT	WDR45B	NPM1	SNUPN	TRIP13
F9	SLC9A2	ZNF331	MTERF4	S100A5	TAF1B	KIAA1462	TSKS	TMEM206	SDS	SOX13	AKAP5	ZNF74	MED25	KRT32	LINC01260	DNAH6	RASL10A	BCAN	HES2	RBM41	ZNF225	HOXA3	PRDM1	PRKX	PLEKHG6	GNG13	FOXN1	CTRL	KLF8	TEX41	ZNF550	TEK	PRR15L	CDON	MMP2	CTNND1	PPARA	CALM3	DNMT3A	CNR2	EFR3B	TRPC6	ITGA8	GRIA4	GPR157	NEU3	CACNA1C	KCTD15	CAMKV
FAAH	LRRC17	TNS4	HPS4	TCEA2	MECOM	CYTH2	C1orf95	C3orf18	CTBP2	BCAT2	GLI2	ITPKB	NAALADL1	HPGDS	COPZ2	TXNL1	RBMS1	CHAD	P3H3	PDGFD	PSMC6	PPP2R1A	SOX15	LRCH3	CNN3	SARS	RAD51AP1	GNPAT	RGS3	PNN	BCHE	RPE	ZIC1	HRC	MRPL48	ZNF606	TREM1	MICALL1	PYCARD	PLIN2	PAM	CD53	C5orf45	ADAP2	PXMP2	SOX17	KLK10	BRAF	ARMCX1
FABP4	TNFSF12	KAT2A	CEND1	HTN3	SOCS2	GPX2	MYRIP	PYCARD	TFAP4	GPR135	MAP3K12	CRHBP	FLCN	BACH1	ETV3	DGKG	SRPX2	HLA-E	MPP2	IL1A	SAP30L-AS1	FKRP	SOX21	IFI6	DPEP1	TLL2	TTPAL	ANKRD1	TTC22	SYNJ2	PLAUR	FUT3	HIVEP2	CDC37L1	CLEC2B	SERPING1	LAPTM5	IFIT5	RNF114	NFIL3	ARHGAP25	TAF9	GPM6B	GSTM5	GLDC	N4BP2L1	IL11	UNC119	CLCF1
FABP5	RCOR1	C14orf1	ACTL6A	HSBP1	SMAD4	SESN1	NIPA2	COBL	AKAP8L	ARPC5L	SLC12A4	CAPZA2	CARKD	COPB1	KLF10	PLEC	SRF	DAG1	MFN2	TFEC	GLTSCR1	FAM102A	RAB9A	TOX3	ZPR1	ARNTL	RPS7	B4GALT4	LTF	TBK1	PLD1	LRRC41	TRAFD1	TANK	PRRC2B	MAPRE1	PHF2	SULT2B1	IGF1R	DDX5	CAPN1	ST3GAL4	CYLD	BAZ2A	ETNK1	PPP2R2A	NCOA3	LAMTOR3	JMJD6
FABP6	RASSF7	SLC35B1	LSM7	COPG1	KIAA0100	PRPF8	UQCRFS1	ADAMTS1	DEAF1	SNUPN	NUMA1	MTG1	PRKDC	RPL36	ARMC6	SMARCA4	ATP5S	SFXN1	ACTA2	XPO6	R3HCC1	POLR2L	TIAM1	JADE1	SLC22A5	XKR8	IGFBP4	TOMM70A	GPATCH8	SLC29A2	CAPNS1	CLTC	TARBP2	HNRNPR	TMEM147	RBM10	PRR5	GTF3A	RELN	PFKL	POLR2F	TIMM22	SRRT	PA2G4	LDHA	ARF1	BRCA1	LRP3	CYP3A5
FADD	SLPI	HTATIP2	PDHA1	ATP5B	TMED10	HLTF	NEK9	TMEM126B	PRMT3	PPP2R2A	NOLC1	YRDC	DERL2	MGST2	ADK	DONSON	RABGGTB	LAMC1	KCNN4	ARPC3	CHP1	TBRG4	ZNF330	PDSS1	LAMA3	SLC25A15	GSTM5	CD59	TSPAN6	ORMDL2	DLL3	RHOT1	YIF1A	PDCD6IP	E2F6	WBSCR22	SPCS1	MRPL15	MRPS33	GAA	CYC1	SYNGR3	ARCN1	RPL24	RPS6KA1	MFAP1	COA1	TIMM23	RBM42
FADS1	EPS15L1	GUCY1A3	BUB1B	HINFP	NEUROD6	BCL7A	ZNF571	MFNG	CDKL3	NHEJ1	ZSCAN32	TEK	ADRBK2	ACVRL1	C2CD3	PTGIR	ARID3B	KLRG1	CLDN10	ZNF467	ZNF136	CYP7B1	CLUAP1	GTPBP2	KLF13	LRRN2	HIST2H2BE	DFFB	GMEB1	LRRK1	FAM155A	KCNJ10	C19orf66	SLCO1A2	TRMT2B	SLC25A17	GCLC	FRY	NIPSNAP3B	SEZ6L	ULK1	UBE3A	VPS37C	RIPK4	TBXA2R	SRGAP3	DLK2	RBM4B	KLF9
FADS2	PAK4	PLSCR3	EXOSC9	TPR	FOSB	SLC25A13	RRP1B	CD151	PIN4	MPP5	FAM35A	SLC37A4	UAP1	CTDSP1	SLC35A2	COPS8	BIRC3	USP1	HLTF	COMMD4	ABCE1	RPS20	VCL	PEBP1	HIGD2A	WIPF2	PPM1H	RPS24	TSFM	ZBTB1	C2CD5	SOX4	PITPNA	GAR1	SARAF	C6orf62	IARS2	ECHS1	BCOR	AFG3L2	GRSF1	KIAA0232	ARGLU1	GGPS1	EEF1A1	MYO1C	ATMIN	SAR1A	TMEM109
FADS3	APPL1	RAB11A	FAU	PPIH	LARP4	COX16	PDIA5	AIMP1	OGG1	MRPS28	EVL	PCNP	MALT1	RABL3	ASPSCR1	NPM1	COX4I1	SSR3	DONSON	ARL6IP4	ZNF148	NUP43	PFDN6	RNASEH1	GLRX3	ME1	ARMC8	TMEM258	PTTG1	C21orf33	PTOV1	PRKAG1	PIGP	RPS14	NPC2	MRPS7	PSMG2	MORC4	PPP1CA	ECHS1	TMEM109	MRPL57	NQO1	ITGB3BP	DTYMK	GALE	TPRKB	PSMG1	PDHA1
FAH	APOL6	NET1	SNED1	MLANA	GRB10	LSG1	CDH1	SULF1	STC1	CLDN4	MMP1	STAT1	UPF1	HCK	TNFAIP8	LRRK1	C2CD2	EXPH5	KDM7A	CLDN3	ISG15	STX6	ZNF34	DYRK3	GPM6B	MTF2	ARID4B	RABGAP1L	PBX2	IL1RN	NRF1	ETV6	PLEKHO2	RGS16	NGFRAP1	PSEN2	TRAF3	RASL11B	LEPROTL1	FAM53B	TSPYL2	ACKR4	RARRES3	PRPF6	ZC3HAV1	WASL	GAN	ESM1	PRRX2
FAM104A	NDUFAF1	SYNCRIP	SLC22A17	CRY1	GNB5	NEU1	CSNK1D	DHRS7B	CREB5	TRMT112	CYB5R1	BLCAP	KLF9	FASTKD5	PRPSAP2	SMG8	SLC25A44	MRPL17	MMP3	HAGH	CUL2	NUBPL	PRR13	IL32	OLFM1	ERGIC2	NT5C2	SARAF	KCNK1	WRB	CDC123	TCTN1	ERAP2	RNF111	KLK6	PLSCR3	CD2BP2	ATP6V1C1	NOVA1	ACP1	GEM	IST1	LUM	CDC40	TEAD1	MAPKAPK5-AS1	XPO7	KLHL36	GLRX3
FAM114A2	GADD45A	SPI1	PDK4	PEX13	ARID5A	SH2B3	SAT1	PPP1R15A	NGDN	UBA7	TGFB3	ASXL1	SIRPA	HIPK3	USP47	NPC2	APP	TXLNA	ZBED2	LGALS8	RAB17	CASP4	MCFD2	MYOF	KCTD2	ZNF419	MAFB	IL1RL1	TCEA2	EXPH5	MILR1	ADAMTS5	RAB8A	TEAD4	RAB7A	SOCS1	WFDC2	IER3	TMED3	GNB5	SH3BP4	IL12RB2	SLIT2	ISG15	CD86	FASTKD5	ZNF592	MAP3K6	RAP1GAP
FAM120A	NKTR	KIF22	TGFB3	SLC27A3	RDH14	KIF23	ZNF232	TARS2	ZSWIM8	MTR	CASC3	BHMT2	DHCR7	DCAF15	GLMN	KLHL20	DDX49	DBF4	NUP160	CYP7A1	C2orf47	USP20	CD8A	MAST2	THUMPD1	DHX40	KMT2A	RRP8	C2orf42	CCDC106	CTSF	PLD3	STAP1	ZBTB5	EMILIN1	POLR3E	FAM234B	ARFIP2	ILKAP	NARS2	KLHDC2	EED	FAIM	CENPA	GSPT2	NBEAL2	RBPMS	SMAD7	EXOSC10
FAM3C	FEN1	EZH2	DCPS	HSPA14	FBXO9	SNRNP70	PAK4	KIF2C	SRPRB	SLC1A4	FARSA	OAZ1	NASP	IFITM2	TMEM185B	CASZ1	ERBB3	HNRNPAB	SMAGP	ASXL1	CKS2	ZCCHC14	RBM14	TUBB	RTCB	TMX1	SNRNP200	UBE2M	EMP2	KANSL2	COL1A1	CSE1L	TMED1	DIO2	NUCKS1	CNNM3	TOR1AIP1	SIX2	BST2	AGT	ASNSD1	YLPM1	LGMN	MICA	METTL17	PARG	PTPRA	ATF1	SNRNP40
FAM57A	TRAF3IP2	CD86	G0S2	TACSTD2	LMO3	LHCGR	PSTPIP1	SOX18	NOTCH3	RPS5	RAD52	ITGA8	BTG1	ADTRP	EPB41L3	FGF2	RNF41	PPP2R3A	ADAMTS2	VWA5A	YAP1	TCEAL2	LONRF3	KLF11	ZNF235	THBS4	MYOZ1	HRK	CORIN	RTN4	LHX6	FAM212B	PIK3R5	INHBA	GALNT3	RAB33B	PRKCI	CFP	RHOQ	CLDN7	PDE8B	LINC01260	SNCB	KPNA6	DNAH6	TSNAXIP1	KCNN1	TTC22	RAB4B
FAM69A	MAK	TMEM14B	BAD	DUSP2	SGCG	F12	TARDBP	NPHP4	DYRK2	SETD6	GPR157	ZSCAN16	CCL2	MAGEL2	TMEM50B	BEGAIN	TNFSF14	IKBKB	RLN2	KCNC4	RALYL	MAMLD1	NMNAT2	ZNF254	TAF6L	KLKB1	CDH9	GGT5	APBA2	PVRL1	ABCC8	MYO16	MLLT4-AS1	TUBGCP3	ACTL6B	CLCN2	BHLHB9	BAZ2B	KIAA1549L	KIAA0753	TP53AIP1	KRT32	ZNF562	CROT	AJAP1	MYT1	MEG3	STXBP5L	CDH22
FANCA	DTNB	BCL3	RBM4B	GNB5	DNAJC7	PLCH1	GATB	MAP3K6	KCTD13	ZNF143	SRGAP2	HIRA	LIMK1	SMARCB1	ARIH2	SYNGR3	STXBP6	SMARCD1	ROGDI	ZNF574	BRPF1	TTC31	CHMP7	TRAPPC9	NAALAD2	EHBP1	TUG1	ALG8	EIF3M	SGSM3	CUEDC1	SLC38A10	PRPF31	ERC1	EIF2AK1	TSC2	CES1	SMAD7	NCSTN	WIZ	PCIF1	ADARB1	PGAP3	EVL	PFDN6	NFIL3	MID1	ZMAT5	ABCD1
FANCF	YPEL5	ARL15	AK5	PROZ	IRF2	TRIM2	ZNF500	NXPH3	GABBR1	FBXO41	RALYL	SLC9A2	ADPRH	GPR63	ARNT2	NRXN1	GPC5	NIN	SLC16A10	TMEM255A	DNAJB5	B3GALT4	TCEAL2	LRIG2	DENND1A	ARMCX4	JPH2	PHKB	SV2A	ARHGAP44	SLC6A9	ACBD4	SYT13	CA10	TMLHE	INTS9	BRSK2	NDST3	NUDT13	HSD11B2	2021-09-04	SSBP3	FFAR3	FKBP8	CNNM1	OR12D3	CA4	MAGEL2	PDZD7
FANCG	H6PD	PLCH1	DOCK3	DENND2A	IDH3G	CR1	JRKL	PTCH2	FBXO34	MMP15	LARGE	KIF5C	PDGFA	CCDC177	TRAPPC10	NR5A2	RFPL2	PIN4	SPN	ATP2C2	TRIM31	TOX3	TBXAS1	IFT74	NMT2	SNX6	APOBR	ABHD18	NPTXR	IDS	ZBTB14	CRYZ	ZMAT4	CRH	RASSF2	ARHGDIG	RASL11B	WDR45	RAB6B	GAD1	COL1A2	LTB	POLI	STARD13	BAZ2B	SEMA4G	TUG1	CTSO	ANO10
FANCL	UBQLN2	ZNF394	CAMK1G	DGKQ	VIP	KCND1	RPL13P5	TMEM110	GAGE1	CA11	PI4KB	ATF6B	NEURL1	APOL3	FCMR	KLHDC8A	TAF1C	PRDM13	IL10RA	ALPK1	INSL3	SNCAIP	CYP2C18	RFX2	KIF17	SMPX	ERBB2IP	CTSF	PTPN6	TNFRSF14	TRIM31	ELMO3	CRY2	ZNF350	SETD6	HLA-DOB	ATRNL1	SLITRK3	FRS3	ARSF	ZMYND10	BET1L	ZNF335	ZNF862	SP140	RAB40C	CCL16	ZNF440	PLXND1
FAP	UBR7	PSMA3	MTG1	DHRS7B	UBE4A	NOC3L	DLAT	ZNF207	CTR9	CLPB	FASTKD1	DLGAP5	ANAPC5	PSMD3	ADCY3	EIF2B1	HSPD1	RBBP7	PITRM1	YAF2	CHMP6	FAM216A	UBE2D2	EP400	OXSM	ABHD10	CNP	ABCE1	DARS	NUP37	WBSCR22	SMC4	PRMT5	SNRNP200	MELK	TCOF1	ELAVL1	SF3B5	VAPB	NIP7	SRPRB	MLXIP	ECI2	SMS	RALY	TCERG1	MCMBP	PSMB7	SFXN1
FAS	TREX2	PLVAP	TP53I11	SEL1L	CCDC134	KCNC1	ADGRE2	GMEB2	FGF1	RRAGB	CTNNBIP1	WNT5B	LUZP2	GPATCH1	EGF	CASS4	MIER2	PEX5L	MROH7	C10orf12	CXCR3	GPR162	PRDM10	PTPN4	DAGLA	WFDC1	ETV6	B9D2	FEM1B	ARID3B	ATP2C2	DGCR9	MAPK8IP2	MVK	MAGI2	CPNE6	STK10	NPY6R	PSKH1	GDPD2	ADAM30	RUSC2	FOXP3	SLC20A2	ZFR2	PSORS1C2	CEP104	ZBTB6	MMP9
FASLG	CDKN2D	ABCA3	NEK4	MTIF2	HNRNPUL1	UNC119B	GYG1	SRRM1	PPIF	FADS1	SLC22A5	WSB2	TFB2M	PARP4	FOXC1	FN3KRP	ELF1	ST8SIA5	E2F8	MAP3K4	CSAD	DUSP14	CSPP1	RPGR	RFC3	GTF2H5	PLCL2	WDR82	LIN7B	HAUS4	PTDSS1	MFSD13A	LPGAT1	UBQLN2	DDX54	GLRX	SNAP91	CDK2AP1	GRIA3	MBTPS1	KAT5	INCENP	UNC93A	ZCCHC8	BNIP3	RFWD3	OLAH	FCHSD2	WFS1
FASN	PMS2P3	AHCTF1	WDR1	SMARCA2	B3GAT3	ECHDC1	PCGF2	LMNB1	RPL37A	TOMM22	TARBP2	RPL23A	JADE2	ARPC5	MALT1	PSMD10	MLEC	TFEB	WSB2	PRKCH	GABPB1	TBC1D16	RPL41	DDX46	AHI1	MED1	C1orf174	COMMD3	PPIA	ALG8	TFDP1	SETMAR	AFF4	PUM2	RNPS1	RPL32	ATP5B	CHEK2	ABCF2	EEF1A1	SLC25A37	POLE3	B4GAT1	MRPL23	RRP15	ZAP70	ECI2	ACOX3	COX11
FASTKD5	GIMAP6	MLLT4	SRPK3	ZSCAN9	PIKFYVE	USP39	POLE	MTHFS	NOTCH1	AMPH	TGDS	KMT2B	RAD51	GABRG3	CASQ1	AQP9	ENDOU	CDKL1	ZNF79	HES1	ANKRD36	ITSN1	ZNF34	SLC15A3	MID2	RNF13	ZNF83	RPS6KB1	FAM189A1	TLL2	AP3D1	GRAP	NID1	LILRB2	DEDD	SOX3	COL5A3	FGFR3	DMXL1	GPATCH2L	MRM1	SFSWAP	FOXN3	TAF9	MSR1	GPHN	TRHDE	ADIPOQ	TMEM120B
FAT1	ZNF770	DIRAS2	IQCA1	ACE	DNMT3A	MTOR	ZNF112	FICD	ETV3	GJA5	TBX2	NLRP3	APP	METTL21B	ISYNA1	KALRN	RCBTB2	ZNF154	WNT5B	ARHGEF4	HLA-DQA1	KCNA5	ZC3H12A	MTFR1	DHX57	ARID3A	RABIF	NFKBIE	LATS1	TBC1D31	STMN4	TRHDE	DTX4	IL20RA	LRRC14	RPGR	GLT8D2	C1orf106	JOSD1	PPP2R3B	NFATC3	GPRASP1	MPZL2	PGAP1	RIC3	SLAMF8	POPDC2	TAS2R16	SEL1L
FBRS	CYP51A1	SEC61B	COQ2	PVR	ILK	FADS1	SNRPG	RPS23	HERPUD1	PDCD6IP	PARP1	AGFG1	SDHC	GORASP2	PEBP1	BCAR3	NIPSNAP1	RPL30	ABHD2	KHSRP	XPO6	RPL31	PRRC2B	ANXA5	BUB3	CCNA2	ERAP2	NPY	MRPL12	OAS2	ERO1A	KLF2	CKAP5	RFC4	DYNC1I2	ATP13A3	METAP1	XPOT	PTPN12	HDAC2	POLR3K	QPRT	MAPK6	FLAD1	ECD	MAST2	RBMX2	ODF2	C5orf30
FBXL12	AKR1C3	NLRP1	CTAGE5	ALOX15B	SLC48A1	ZBTB43	SETD4	SNRNP27	CTNNA1	SLC9A5	ADRBK2	SS18L1	LMAN2L	PSMB2	GAPVD1	ENDOD1	PSMD3	PDHX	COG4	FAM8A1	PDCD6IP	ATP6V1F	TMEM100	ABCC5	ME1	UPF1	DYNC1H1	RAE1	SNX10	MAP4K3	UBE2E1	AP1G1	NELFCD	PSAP	SLC7A11	RAD23B	UBR4	AKTIP	GNS	TDP2	ACTR6	UNC50	FAM32A	UBE2B	MAP1LC3B	PPP2R5B	FAM63A	BBS4	SAT1
FBXL19	SRP54	MACF1	CLDN4	ADAMTS1	CPSF6	TMEM30A	TMEM9B	YTHDF1	GATAD1	HIST1H2BK	DDX24	SELL	BECN1	UAP1	CLCN3	SMAD3	NPAT	DROSHA	SLC4A4	ZMPSTE24	UPF3B	SMARCA5	NR2F2	AAGAB	TRAF4	RSRC2	NDC1	TMEM168	LPL	DDX46	SETD2	RPL36AL	HSF2	DBR1	ZNF267	LGMN	TNFAIP8	WDR45B	SERPINE1	TOMM34	MAPKAPK2	VAMP7	TBCCD1	MAK16	IMP3	DUSP14	JADE1	KIAA0100	BRCC3
FBXL20	ADTRP	ARVCF	AMBRA1	SLC27A6	AP3B1	PPM1F	GLT8D2	KLRD1	DICER1	TPRA1	FBXO11	ZBTB44	SOX17	PLEKHJ1	PGLYRP4	TTC37	PLXNB1	HTR1E	CTSS	SLC6A16	HMGCR	GPER1	PKNOX2	GRIK1	TRIM31	KIF21B	KLHL25	DGAT1	CPED1	COL21A1	VNN1	UGGT2	TEK	ASB13	ZNF652	SMUG1	SNORA21	INSM1	DAPP1	SKIV2L2	GSTM4	HIST1H2BG	RAPGEFL1	BTRC	AIM1L	FGL2	NHLH1	CACNB1	DENND6B
FBXO11	PTPRM	PTK2	PGF	ATP6V0A1	PSKH1	IP6K1	P4HA2	COL9A3	VLDLR	SPATA2L	FGF13	SLC35F6	TMEM127	TRIM29	HOXA11	CCDC88A	MITF	STEAP3	HS1BP3	RRAGA	SFXN3	SLC5A6	MAST2	ENTPD3	HAGH	FABP3	MLLT11	CUX1	ARSD	RPS6KA4	STX4	IGF2R	PPP1R13L	BMPR2	ZFYVE9	ITGAL	SC5D	PEX13	INPP5F	CSK	PBX2	SIDT2	PTGES	TAF7	ATG2A	SMPDL3A	RHBG	PRCP	MBNL3
FBXO21	SOGA1	RNF125	MFAP4	HMGXB3	RAB21	CTSE	MBD1	NFYC	MTERF4	SLC9A3R2	LINC01278	CIR1	ABCC9	EDN1	RGS14	SLC15A3	CFD	CBX4	CDKL1	KIF5A	PPFIA4	IFT140	MBTD1	TOP3A	SERTAD2	PTPRC	KCNJ6	MTSS1L	GFOD1	NXPH3	NID1	SLC9A2	CHD5	APOL3	RSL24D1	BCL9	SMAD5-AS1	C21orf2	SHMT2	PPP1R37	EGFL6	CD1D	ASGR1	CNKSR2	FOXA1	COBLL1	CD37	ARHGAP25	RPUSD2
FBXO5	DGKG	PHLPP2	ZNF467	LTF	HLA-A	DUSP11	CD200	FGD2	USP27X	STAM2	ZW10	TOM1L2	PEX26	TLDC1	ADRM1	ATP2A3	RAPGEF3	PLXNB2	MZB1	CD84	SLC37A1	DGCR2	RASGRF1	S1PR4	RCAN2	TLR1	METTL3	TNS1	DDX60	CXorf57	FOSB	PJA1	PIK3CA	HIF3A	LDLRAD4	MME	RTP4	CD28	CMA1	PKI55	ZNF204P	OSBPL2	ATPAF2	RGP1	TMEM8B	TROVE2	RGS12	SMCHD1	PEX11B
FBXO7	TRMT61A	THAP3	ZNF750	PEX5L	STYK1	ZNF576	CACNB4	LIN7B	PRKRIP1	LY6G6C	CLUL1	CAMK1G	CMA1	CASP9	PRMT7	ARHGDIG	RGS13	ZNF343	CCDC134	DSCAM	ZNF484	APBB1	AGFG2	NFKBIL1	TERF2IP	ZNF33B	NMT1	TRPC4	MCM3AP	ZNF79	TMEM57	CACNG2	PVT1	CARD9	FICD	ILF3	XDH	TAF1B	SLC22A17	DLEC1	IL1RL2	PGM5	PCDHB3	TET3	DSG3	SYP	CPLX2	TMEM53	TIE1
FCGR2A	ZBTB39	TEAD4	IKZF1	RNF5	TEX2	RAB21	EHF	SORT1	C1orf159	RAI2	KLHL21	ZNF467	HSD11B2	ZKSCAN4	BTD	SNAP29	CIITA	IGSF6	PHF1	SLC11A1	ZNF16	TMCO6	N4BP2L1	ECE1	TREM1	NUPL2	NHLH1	COL8A2	NUP62CL	ACAN	PEX6	MXI1	MICB	GADD45A	PHF20	IKBKE	AAMDC	NIPAL3	HINFP	MTOR	LINC00894	STARD8	CLMN	PCDH7	NOTCH4	E2F2	DENND6B	WDYHV1	CDK3
FCHO1	CTIF	RMND5B	ARMCX2	BCL7A	GRIN2C	ROR2	SIPA1L1	CLIP3	ADPRH	ARFGAP2	PDCD1LG2	C21orf91	INSM1	RGS7	TPD52L1	CA11	PCDH1	MMP15	ADAT1	CAMSAP2	RIMS3	ARHGEF11	SPTB	PPP2R3A	IQCA1	PLD2	TSPAN12	PTGS1	CDK5R2	FOXF1	CAPN1	FAM189A1	GPR37L1	ADAMDEC1	OLFM1	APC	TMEM59L	RUFY1	ZNF180	KCND1	LRRC41	SUOX	SESN1	SAMHD1	HCN2	ACKR4	CHMP6	TOR3A	IFT140
FDFT1	MYO9A	SLC9A3R2	TEX41	LIN7B	CCDC88A	PTPRO	FEZF2	BMP2K	ZBTB44	HIPK2	CDH9	ZNF668	FAM63B	RHBDD3	SEZ6L2	PPARA	MYF5	ANKMY1	CASS4	ZNF770	PKNOX1	HLA-DRA	GRINA	MMP28	PDZD7	NISCH	PARK2	GUCY1A3	CDH8	MXRA5	COLEC12	PCSK5	IFNGR2	INSM1	SCO2	AVPR1A	BRAP	RIT2	LAMB4	SOX12	PPIEL	NEO1	CARS	CSPG4	ARHGAP35	PTK2B	WBP4	WNT11	SEL1L
FDPS	ASIC3	KITLG	CMA1	FGF14	GAGE1	GPR63	KDR	TSKS	USB1	CUX2	KIF21B	GRIA3	SLC6A1	KALRN	TTC30A	ADGRA2	ADAMTS6	NOTCH4	ZEB1	SYNGR1	KLRD1	LST1	TRIM22	ACHE	HIF3A	SNX29P2	UPB1	ADRBK2	PTPRC	GLS2	SCN8A	KERA	BBOF1	SH2D3A	ZFP2	VAMP1	ACVRL1	IL10RA	IL7	SCN1A	RAB28	TRAPPC13	CCNA1	ETAA1	CDKL1	PDE4A	VIP	NRXN3	IKZF2
FDX1	TIMP2	SNRK	CLCN4	PSEN2	KIAA0556	RSAD2	ITGAV	RIOK3	DLD	WIPI2	MINK1	OPLAH	PNRC1	TM7SF2	RBM12B	UCHL1	ARFIP2	VPS41	IL36G	PSD	TAF10	NELFA	POLR2B	B3GALT4	GPR20	ABCB9	LGR4	USP15	PPP2R5B	PLEKHB2	MBNL3	RUNDC3B	IGF2R	CST6	PGD	CPLX2	SFRP5	DSC3	NRG1	GNG11	LTBR	EXOC3	TRAPPC8	MGRN1	HDGFRP3	STIP1	TM9SF2	TAP1	YIF1A
FDX1L	HLX	ST8SIA3	TANC2	FEZF2	NFATC4	FOXO1	ADRB1	CENPBD1P1	PCLO	EPHB1	RSPH14	ST18	TEK	MOCS1	N4BP2L1	LRP1B	FOXD2	ARSB	SEZ6L	RASGRP1	KCNH6	PARK2	SIRT1	BEND5	CRB1	ZNF34	KCMF1	LMTK2	XCL1	STK17B	SESN1	RPS6KA6	GMFG	DNAJC15	ABHD6	STK4	RASL10A	SCNN1D	TEP1	ZNF180	RTN1	RFX3	GNG13	CDK3	DDX3X	MCPH1	DDO	KALRN	ZKSCAN8
FDXR	PDZD7	NPRL2	HPSE2	PRKAB2	STARD5	FRS2	ISLR	GFOD2	RAPSN	EPB41L4A	CRHR1	IL17B	CSF2	VAV3	UNC13A	GPATCH2L	CTNNBIP1	EBLN2	RGS6	SGSM2	CCDC102B	ZFP2	METTL22	ZBTB7B	RGL2	PCDHB11	ACHE	TRPC6	GPR176	ZBED2	HDAC5	MYBPH	CACNA2D1	EDN3	DCLK2	PLVAP	CRABP1	DPT	CALU	RGS16	CEP97	PPP2R3B	ATP1A3	ENDOU	FOLR3	PLXNB3	CD36	DAGLA	AIM1L
FECH	LSM7	MCAT	KLF2	WBSCR16	LY6D	MACF1	TRIM32	DUSP14	COL1A1	HMOX1	SYNE1	WWTR1	ZNF862	SLC35A2	RBBP5	ZNF212	BAG2	MAN1B1	PPIP5K2	ZNF652	NUBPL	CEBPZ	MRPL17	TNC	TARBP2	TSG101	DNAJC10	DUT	TMED3	SEC13	CSNK1G2	RHOB	TBC1D9	KDELR3	MRPS30	SACS	ATP5G1	MAN2B1	MRPS2	SNRK	ETF1	SCAF8	HNRNPH1	MORF4L1	COPZ1	TBC1D4	MSRB1	FKTN	RSAD1
FEN1	PMPCA	LRBA	CETN3	ALDH18A1	UCHL5	RBBP7	AKT1	NUDT6	CNIH1	TBC1D5	ALDH9A1	TOMM70A	MINA	MSRB2	BIRC5	TRAP1	G6PC3	PDK3	IMPDH2	MRPL39	BDH1	ADCY7	DUT	ACSF2	PUS7	SNX17	TEX10	PPAT	PRMT5	RPS13	ODF2	RPL7A	SMC4	PIK3R4	ST7	KIF20B	CKS2	ARL6IP1	CEP76	CEP55	FAF1	PSMD3	RPA3	XPO1	AP1S2	POLR3K	RPL14	HMGB2	EEF1A1
FER	BCL7B	NLE1	SBNO2	TBC1D22A	BOP1	ZFP64	ACO1	MYL12A	VPS4A	NMB	FBL	PACSIN3	PARN	PRMT5	ARL6IP4	KCTD7	RPL35A	HSBP1	RNMT	PSMB3	ATP5A1	NOP16	COMMD4	SNX17	SDAD1	GDI2	ORC5	DECR2	CTPS1	ERH	MIOS	TRIAP1	LRRC20	TXNL1	NOC3L	URM1	RPS24	MAT2B	CDK4	TIMM13	RPLP2	PRSS3	LDHA	GLRX3	COX11	AFG3L2	ACTR6	TNFAIP2	OXLD1
FERMT1	FADS3	ST6GALNAC2	ADCY6	KRT5	ITGB1BP2	HEXA	UNC5C	TRIM29	IDUA	IL11RA	DENND2D	DGCR9	RBCK1	URGCP	COL4A2	ZC3H12A	PLEKHO2	ERC1	DNAJC22	GPR87	TNN	HOXC5	ELN	KLHL2	GLYAT	ABCA6	AP3B2	JOSD1	DCAF4	RAMP3	HOXC11	PIK3R1	MLPH	MMP15	IL3RA	RERE	KCNIP2	LPL	DEPTOR	FAAH	DDRGK1	SLC11A2	WBP1L	CXorf21	IL2RG	P4HTM	ITGA7	FOXE1	LOC155060
FES	B3GALT4	CEP295	ZBTB3	TRIM13	PPP1R17	PDE1B	RYR2	RGS20	ADRB1	FOXC2	DIEXF	RPS6KA6	CNR2	TSKS	KCNA1	CALD1	ARL4C	GIMAP6	POM121L9P	NOX4	SLC9A3R2	ARHGAP35	PVT1	GRK5	CD300C	SP100	VAV2	NRDE2	ZFP69B	STAG3L4	EFS	CLDND1	CDADC1	CNKSR2	GABRA3	CASP10	GABRA5	MAPK8	LY96	NPY6R	KIRREL	KCNJ6	MS4A2	LRRK1	ZNF343	FAM163A	KLRB1	DCAF4	RPL23AP7
FEZ1	SLC4A4	PFKL	PIN1	MRPL42	ZMYM2	TXNL4A	SP3	LACTB2	TRAPPC6A	PTPN2	TMEM168	TCF25	PPIP5K2	TMEM164	DNPEP	OSGEPL1	BUB3	TIA1	PPBP	CNOT7	CAMKMT	ATMIN	MKKS	HDAC3	VWA8	PIGP	ADO	MTHFD2L	VRK1	SLC25A15	BTBD1	POLR2H	GCFC2	COMMD10	CDK19	STXBP1	NDUFAF3	SLC26A2	PPP2R3C	FAM189B	NXT2	WIPF2	SMAD3	GLB1	GFI1	MAMLD1	MRPL22	SUCLG2	TSC22D1
FEZ2	ALKBH4	CXorf56	TESK2	CYP4F11	TCEAL2	TBX2	TMEM8B	USP10	DAGLA	NRTN	SLC12A8	PVRL3	ADH1C	TEF	UPB1	NFKBIE	PKD2	DTX3	KIF11	IDO1	LSAMP	CTLA4	SUPT5H	SLC1A2	PIAS4	AUTS2	BEX4	ZCCHC14	DLG2	ASMTL	EPB41L5	GSTA1	CDK5R1	IKZF3	USP6NL	ABCD1	TGM3	MEGF8	PLEKHF1	H2AFJ	MAP2	KLF13	PRKCG	GCLC	KLHDC10	FAM110B	FBXO2	AP3D1	CDH15
FFAR1	MYCL	PPCDC	GABRG3	ARHGAP11A	TCF7L1	PPP1R13B	POLM	SUGP1	MGAT4C	PDIA4	ATP7A	KIAA0922	IL1B	MCOLN3	ETV6	ARMCX4	GUCY1A3	PTK2B	BCL2	CD93	AURKB	BAK1	ZNF234	EXOC5	JAM3	LLGL1	IQSEC2	CCNA1	CXorf21	ZC2HC1A	EPN3	MANBA	LSM14B	GRAP	USP49	RNF170	ITSN2	BFSP1	TPPP	KCNK10	FZR1	KLHL12	CHEK1	PSD	GPR19	ARID5B	SFRP5	NOD2	PCNX1
FFAR4	CEND1	KLHL3	TBX3	RPL28	PCSK2	FAM212B	RNF25	OGFOD3	NIPAL2	HHAT	DRG2	TCF21	DNAAF5	TRHDE	IMP4	CCDC57	MEIS2	SOX17	UBQLN2	ZNF467	GJA4	EDAR	DNMT1	NDNF	PDE8B	LSR	AGK	DUOX2	SH2B3	TAP2	NCAM1	CSNK2A2	DCP1A	C2CD3	PIAS1	MARK1	SAMHD1	MAP9	IGSF1	THSD7A	JUN	CDK6	PGPEP1	GUCY1A3	ALKBH1	FRY	RMDN3	HDAC9	WWC2
FGA	MYCBP	HSPA14	RWDD1	MPHOSPH9	ODC1	SMC2	EED	GMFB	LIG1	UBE2S	ABHD10	AHI1	CBR1	COMMD8	RPS14	ARPC5L	HOXC6	LANCL1	KRT10	TATDN2	RPS3A	ACTR6	LSM2	CD320	TMEM5	YTHDF2	MICA	TMED3	SECISBP2L	KIF20A	PSMC6	STOM	NDUFB3	GPN3	SMC4	RPL41	HSBP1	PTGES2	SEMA4D	UBAP2L	SRSF7	GSTA4	CRIP1	REEP4	SMAD2	VAPA	POLR2G	SDHC	HARS2
FGB	TCEAL4	WDTC1	LSM2	RAB1B	CGGBP1	PPCDC	ALG3	UQCRH	UBR4	FN3KRP	TAF10	MAP3K4	MYBBP1A	DKC1	TECR	COA3	SRSF10	CCT7	DEFB1	SLIRP	MRPL39	CLPP	CRIP1	GCDH	MSRB1	BTRC	RITA1	ATP5G2	ACAA1	FOXO3	C11orf24	NPM3	CDK12	LARP4	RASSF7	WAPL	PPP2R2A	SCAMP3	RHOG	XPO7	TATDN2	PPP1CA	BRMS1	KEAP1	CYB561D2	RNF10	NOLC1	CANT1	WIPF2
FGF2	TRIM46	C5orf42	TSPAN2	TFAP2A	ZNF500	ACVR2B-AS1	RORC	LRRN2	ZNF688	JPH2	ZKSCAN8	NEU3	NIT1	PTPRN	PCDHGC3	TAF6L	CRHR1	SPTBN5	TNNI3	SSX7	GPR161	MED9	GLT8D2	MOB3B	RIPK1	HRH3	ACE	DNAJC28	CEP295	HIF3A	CFAP46	RAMP2	LAMB4	CRB1	CCDC121	ZNF132	TBR1	PARK2	MID2	GPR37L1	SERTAD3	CYP2D6	YIPF4	KIAA1549L	RIC3	APBB3	SYN1	RPS6KA6	MYBPH
FGF9	ARHGEF5	CD47	HLA-DQB1	MAN1B1	FXYD6	MEGF8	RASA2	GOLGA2	ARL15	MYBPH	ARHGEF17	RHOT2	SMPX	DGCR2	CFAP69	KCNA1	ATP11A	OCRL	TMEM127	ST5	SYNGR1	MMP17	RIC3	CCDC64	RASA3	ACTC1	CES1	PICK1	SLC2A11	ENC1	CRIP1	BMP5	AGK	STAG3L4	C21orf2	ITGA1	CASP9	TNFSF12	CCL23	FIG4	OSTF1	IRF6	CLIP3	GPR183	CLCN6	TNNI2	DFNA5	ZNF710	ZNF324
FGFR1	ZNF154	AMT	HTRA1	CCHCR1	HIST1H2BG	HIST1H2BD	SERPINA1	SHC1	ZSCAN9	RAB11B	CAMK2N1	ILKAP	FSD1	MBTPS1	RHBDL1	TJAP1	CHD5	ACKR4	SLC8A2	AGPAT4	CRB1	MYO16	BMP4	ZNF304	LINC00894	AGL	FRS3	TCTN1	SPATA7	AGAP1	SYK	KLRB1	ZNF586	SLC6A9	DOCK3	POLR3E	PIK3CA	TRIM13	KNOP1	ZBTB17	TRIM45	RLN2	UBE2J1	SAP30L	IQSEC2	CBFA2T2	ARL4C	HLA-DQA1	C17orf53
FGFR1OP	CREB5	ATP2A2	ADAP2	HIST2H2BE	ERLIN2	PACS2	NAGK	CDK5RAP3	AMZ2	AP2A2	MEAF6	EPHB2	PRKCQ	EDN3	SNX16	ZER1	HEXA	DYNLT3	PTAFR	LAMC2	SPRY2	GIT2	NUDT9	GABARAPL2	KIF3C	SEMA3F	LY6H	MBTPS1	MGLL	SLC12A7	PSEN2	PNPLA6	SEC22A	CD28	SCARF1	KLHDC8A	VPS9D1	CD36	SEMA4F	ZC2HC1A	CLCN3	MPV17	GTPBP2	CYB5R1	GNB1	CAMK1D	DOCK9	RBM6	EIF4G3
FGFR2	RNF114	FAM35A	EIF2S3	IARS	TSPYL5	GTF3A	NCAPH	EPRS	FTSJ1	PNO1	HSPA14	DNAJC1	GNG5	CD151	NRAS	PLIN3	TRIM32	PAK1	ARL6IP5	MICU2	PTPN1	PLS1	GCA	CXCL12	COMMD4	CBFB	MCAT	UBAP2	USP6NL	TATDN2	MRPL35	MVD	UTP11L	KPNA3	HARS2	ST3GAL5	HMGA2	POLA2	SELT	CHKA	ASAP2	GPBP1L1	TMEM5	2021-03-01	SLC31A2	PARP4	ATP5C1	HN1L	MICALL1
FGFR3	MRPL16	KLHL18	ADCK2	GALNT3	THOP1	AKIRIN1	HTRA1	UBE2J1	TCAF1	SNRNP40	CACNA2D3	SDAD1	SRSF1	LMNB1	KNOP1	ZNF106	C4orf27	POLR3E	MTHFD1	SRSF7	MSH6	HAUS4	PSMC3	UBAC1	EHMT2	PTTG1	CAPN7	ORC6	CERK	DSCC1	COQ2	MARK3	TUBGCP2	DNAJA2	MEF2C	TARS	TARDBP	TOP1	TBL1X	DERL1	USP13	AASDHPPT	PGD	UCK2	RRM1	PDE8B	PLCXD1	C5	EMC6
FGFR4	2021-09-11	XPO1	EDF1	MSH6	VOPP1	AFG3L2	TCERG1	BIRC5	TUBB3	NAE1	RRM1	SUMO3	CDK1	EIF2S2	PFAS	POLA1	PRKDC	SMC2	RNPS1	HMGB1	TSPAN3	DBF4	FUS	ARL6IP5	C14orf166	BAG2	C9orf78	C8orf33	ENDOG	CLINT1	NUP188	ALDH18A1	ATP5G1	SHOC2	RPS15A	PSMA3	RANBP6	PUF60	BUB3	PRDX1	CBFB	HACD2	RAE1	CTR9	FAM111A	SRRM1	SET	TECR	GRPEL1
FGFRL1	ATPIF1	PHKB	KIF20B	TMED3	AK2	PIGO	SLC39A1	CDK19	ARHGEF10	TOP2A	CNOT7	CCDC92	ERH	CENPE	COLGALT1	EEF1D	DHX40	MRPL20	HLTF	DHRS1	COL18A1	LGALS8	MYL12B	LRRC47	TTC31	WDR61	PSMD8	FOCAD	AKAP7	BST2	ANP32B	HMGCL	RNPEP	IGFBP6	MGMT	KIAA0101	SLC9A3R1	OXCT1	P4HTM	DUSP1	CENPA	TSPAN13	ECHS1	SPDL1	NAT10	SNRPB	CASC3	MCM3	RHOA
FGG	TREX2	ZNF154	ZMYND10	FUT6	ZNF225	RANBP10	ALKBH4	LRP8	TYROBP	GAS2L1	REEP2	PTPRT	TMEM183A	RFX3	HSF1	DGKQ	SERPINB13	SLC6A9	CARF	KREMEN2	GALNS	COQ9	MAP2K7	FBXL18	ICAM5	RNF126	GPATCH2L	C8orf44	STK11	DAGLA	APOBR	CELF3	DTNB	MYO16	FKRP	KCNA1	PRR15L	ST6GALNAC2	TMEM161A	AP3M2	MAP9	CLEC7A	DLG2	ADGRA3	MMACHC	FAM110B	R3HCC1L	IQCE	ELAVL3
FHL2	ZNF770	COX16	ZMYM4	SUSD4	HLA-DOB	SORBS2	GRM3	CLUHP3	NGDN	RGS19	LINC00894	RPAP1	S100A8	GSTA1	MKKS	FAM193A	TOR3A	FBXL14	SLBP	PRSS16	LINC00339	ZNF750	CCR4	CYP19A1	BCL11A	TP73	TF	PEX5	GPLD1	ADAMTS6	CACNA2D2	RHBDL1	PASK	RAI14	MARS	ZBTB14	RNASE6	LIN7B	ZNF215	PCLO	MRPS27	KLF3	ZNF395	TAF5L	CSTA	XYLT1	ZC3H3	SERPINB2	FGFR3
FIGF	PTPRN	FRMPD4	EMSY	HCN2	NRG1	MID2	FRK	CSRNP3	LRRTM4	GJA5	IQSEC2	OS9	P3H2	BCAN	ANKMY1	HTR1E	SERTAD3	RFX3	GABARAPL2	FEZF2	LRP12	TAOK2	ACVRL1	HERC2	ZNF117	ADRB1	KLRG1	ZNF589	DPY19L1P1	PAK7	C10orf12	ICAM5	ZNF350	PICK1	PIBF1	LRRC40	CRB1	FZD1	GABRA2	GRIN1	MMP1	BMP2	TLR3	MZF1	RYR2	GRIK4	BRSK2	ZBTB3	ZNF225
FIS1	CDK7	FLNA	RBM3	TRDMT1	PPP1CC	HDAC6	TTC19	CTDSP2	DDX10	PRKDC	ALDH3A2	GPN1	FGFR1OP	KRBOX4	CAMK2G	CHPT1	HES1	MEOX2	COLGALT2	ANGEL2	TSNAX	DHFR	CRTAM	ANGPT1	HLA-DPB1	PVALB	NUP43	LMNB1	C7orf26	TRAPPC8	TMEM43	NDP	PPM1F	CPSF4	GAS7	NF2	AZI2	PRPSAP2	LEPROTL1	COX15	UBE2M	PDLIM4	HDDC2	CHEK1	MBTPS1	BICC1	RORA	RDH11	NPEPPS
FKBP14	MAEA	SECISBP2L	TSPAN8	NUCKS1	CCDC85B	PCMT1	SAP18	SMARCD2	RABGAP1	KMT2B	RPL13	SOX12	HNRNPDL	SSNA1	NR2F2	RPL38	COPS7B	TUBGCP3	TUBB	EDAR	PUF60	APOOL	HMGN3	PLA2G15	POLE2	IRX5	DLG5	NFIB	PCIF1	CDK1	ENOSF1	KLK6	PCNA	MRPS31	LEPR	RACK1	SF3B3	TBL1X	SCP2	RWDD2B	PHF2	AGRN	CETN2	FBLN1	PCF11	TAF10	PSMB4	PUM2	EHBP1
FKBP3	GABRD	RAB11FIP3	2021-09-04	ZNF154	ACOX2	SLC6A11	SOS1	LIMK2	KCNIP2	CXorf36	SCAPER	HS2ST1	ADARB2	PPP2R5E	SLC2A9	GPR157	FAM214B	PRKAR1B	WNK1	FLT4	CSRNP2	SPTB	ARHGAP35	RPAP2	LIN7B	NFE2	ATF3	AGFG2	GJA5	PRR15L	GLI2	GNA15	ZNF215	FRMPD4	GRIK4	CDIP1	FUBP1	LPL	NR0B2	NXPH3	SYP	BRSK2	APOL3	AAMDC	SRI	DGKQ	ST13	RNF24	MCCC1
FKBP5	LMO7	FXYD3	RPS9	EXOSC4	RAB32	VASP	CSPP1	RARG	MAN2C1	KRT23	PERP	ITGB6	FAM32A	GNB1	IDH3G	SLC6A12	VEGFC	RRAGA	KLF2	CDH16	HSD17B11	GJB3	FKBPL	ANXA11	CAPN1	B4GALT3	THUMPD2	SLC12A6	ITPKC	MAST4	BEND5	TBC1D8B	ENG	TSPAN1	ZNF219	IP6K1	HIP1R	LSR	TMEM123	MADD	RAB17	GCN1	STX12	GFPT1	ABHD4	RNF123	RAB4B	MSRB1	CUL1
FKBP8	RPLP1	PCMT1	POLR2G	PARP2	GTF2H5	PPM1A	SLC11A2	AMFR	FOXO4	GCNT3	UROD	RRP15	GLRX3	JUN	ALG6	S100P	DDX46	SDR39U1	ANAPC1	RPL27	ZDHHC24	RER1	TRAPPC3	ANXA7	CAPZA2	NDUFB3	COX4I1	C14orf2	TSPAN6	KRT10	TRIAP1	PSME3	NDUFB4	SDHB	FLNA	PTER	SLC35D2	XK	FEZ2	PIAS2	MKNK2	RPL23A	CD55	DCPS	MTCH2	AFTPH	SGCB	AFG3L2	YME1L1
FLI1	UBE3A	KIAA0753	SKA1	CAV1	VCPKMT	SMARCA4	HSPA4L	ELAC2	PCGF3	WRN	CSTF2	KREMEN2	FUS	ZBTB24	USP24	CDK12	KIAA0556	PRKAG2	MYH9	PTRF	PVRL2	SATB2	RELB	KTN1	UBE2O	AP4S1	THAP4	NCL	HCFC1	CLASRP	GTF3C5	ZNF227	ETS1	NCF1C	BBS7	USP22	EIF2B1	SPAG1	CCT6A	KCNC4	KMT5A	STEAP3	ZXDC	ANKRD26	RPAP1	DDX54	PRDM4	TRNAU1AP	TRAF3
FLT1	ZNF329	KLHL18	TMEM50B	MRPL2	CASP10	SLC9A1	CFAP20	DYRK1A	2021-09-11	RAB4A	NELL2	SV2B	RSAD2	DNAJA2	HACD2	GLTSCR1L	UBFD1	EIF4EBP1	DFFB	CCND1	RBM6	FKBP14	AEN	ZFPL1	TCEB3	ERCC6L	LCN2	YRDC	GADD45B	RAB31	CTNND2	RNASEH1	DCLRE1B	LOXL1	FOXK2	PCK2	PPARD	LPAR2	WARS	MOCOS	DGKZ	GPM6A	TERT	NUP62CL	SERPINA1	OIP5	ALDOC	H1FX	KANK1
FLT3	TXNL4A	SHQ1	STIL	RNFT2	APLP1	PHKG2	NPM3	GFOD1	PSMD12	SNRPC	POLD1	UQCRC1	PIAS2	HYOU1	LDHA	RAB23	NCLN	POLR1C	PIK3CB	SF1	YRDC	ANAPC1	IMP3	ELP5	PLEKHJ1	TAF6	GTF2H5	WDR46	MTA2	LPAR2	PRPS1	LAGE3	ADAT1	KRR1	PCBP4	WDR3	REEP4	ATP5L	UCK2	DUSP12	ZBTB1	BOP1	DDX39A	SENP3	CDC42SE1	BRPF1	GRPEL1	RCAN1	ZPR1
FLT4	SPAG5	HIGD1A	SRC	UCK2	DNAJC1	ZNF672	MRPS34	HNRNPA2B1	WSB2	TIPIN	PRKAR2A	PFAS	CDC123	FAM208B	CRY1	EIF2S2	BCLAF1	DKK1	CSE1L	DYNLL1	RBM28	HNRNPL	DDX39A	SPDL1	AP2M1	BAZ1A	LAPTM4B	WDR12	MCTS1	GATA2	RCHY1	DUS1L	REEP4	RPS15A	TXNL4A	MAPKAPK2	PPP1CA	MTDH	PXMP2	SLC37A4	PLK1	UBE2V2	KRT10	RWDD1	XPO6	ERP29	CKS2	ANKRD17	PPP2R2A
FN1	CREB3L2	S100A13	CAPN3	CNOT1	GNG11	TMEM126B	TEX261	DNAJC11	CLIC3	OR7E14P	WWTR1	TSPAN6	PAQR6	GSN	RHOD	ARHGEF17	GIPC1	HS6ST1	GRAMD4	PTPN6	MGST3	TMBIM4	HADHA	INF2	MAPK6	MVK	RTCB	C21orf33	ATG4A	MTUS1	DOLPP1	ALDH6A1	RPS29	AFG3L2	ACTR10	GALK1	ACLY	NUDT18	STAB1	TSR2	SRSF1	SELENBP1	SPG7	RPL18	SELT	DHTKD1	ACBD4	NAGLU	NUP210
FNTA	ZCCHC6	PELO	METTL22	YIPF1	ATG14	JOSD1	GAN	FRS2	NR4A3	ERP44	POLR3F	DYNC1LI1	SEC61B	GPATCH2	CLK3	ZBTB11	TMEM57	MAFF	ATG101	NR4A1	IL6	HBP1	C2orf49	TDP2	STK38L	SNAI1	HECA	HSPA4L	RIT1	KLHL26	SLC33A1	MGEA5	CCPG1	MLLT11	KIN	DNAJC6	AP1G1	NUCB2	ZC3H15	MYO5A	ZNF14	ZNF235	ATP2C1	ADRM1	TAF9	CHML	GFPT1	EDC3	ZNF189
FNTB	TMEM109	PPP1R14B	RCHY1	SEC23IP	RCN2	RPL31	EEF1A1	WDR37	SEC61A1	HNRNPA2B1	NCAPG2	NPTN	TDG	RPS14	SHOC2	BMS1	TMED2	RAB11A	VCP	SDR39U1	PTCD3	BLMH	CPSF6	DCTD	SF3A1	MBNL1	ACTR6	SSNA1	PPP1CC	ATP5G2	GGNBP2	CTR9	PSME2	TMPO	NEK9	KIAA0100	GAA	TIMM13	IMP3	TPCN1	UBE2S	APLP2	UTP3	PTGES2	LDHB	MSRB2	MRPL33	C14orf1	IARS
FOLR1	C17orf53	MAB21L1	ZFR2	SIRT4	TANC2	DCX	VPS72	CA5B	WDR76	TRPC6	FGL2	SCNN1D	SETD6	KLF3	C1orf54	MAPRE3	CD160	VPS53	JUN	UBE2W	MTAP	POU6F1	GRAP	CHN1	RFXAP	NXPH4	BNC1	SUPT3H	KCNK2	TSPAN2	OLIG2	ACTL6B	ADAM30	PPM1E	DYNC2H1	DDI2	MID2	TBX1	ITGB1BP2	MSH2	ADCY8	SEZ6L	FRMPD4	VHL	SERPINB13	KCND2	PMS2P4	TP73	SEMA3A
FOS	TMEM223	NAALADL1	DRG2	DCHS1	AFF4	PRDM10	TM4SF5	EPHA3	PEG3	CPEB1	MUC1	SIRT3	C21orf91	APOBEC2	SLC1A3	MOK	CDC14A	PRDM1	PCNX1	UBIAD1	LZTS1	ERN1	AKAP6	KCTD15	PLN	BEST1	TAF6L	UNC5C	DLEC1	LONRF3	ATG5	TPO	NDOR1	SLC2A5	SIGLEC8	CTDSP2	P2RX4	PTCH2	SNPH	SMU1	CBLL1	HIPK3	PWP2	KCNJ6	CSTF2	TREM1	HOXC11	SLC7A4	ADAM30
FOSL1	FAM69A	TNRC6B	TRAPPC10	TSPAN2	MMP9	NKX2-2	EDN1	ATG2B	CSF1	SARS	CAMK2G	MGAT3	YIPF4	SUGP1	ATP11B	CITED2	TM6SF1	CRELD1	PDCD1LG2	ATXN10	RUSC2	YIPF3	AUTS2	RCAN3	ATP9A	FZD9	PIK3C3	GBP1	STAT2	APBB2	CLEC5A	IL10RB	NFE2L2	ITSN2	RNF125	TGFB2	MAU2	ZNF222	GLTSCR1L	CCNJL	MMRN2	ALOX5AP	ICAM1	IL18	MECP2	RASSF2	INADL	CYP2D6	SMPDL3B
FOSL2	DEGS1	CDKN1A	ATF6	PCMT1	DENND2D	TNFRSF12A	PVRL3	IFIT3	TMEM59	CCDC181	NBR1	EFCAB2	YIPF2	SLC38A6	GLB1L	IL11	SULT1A1	ATP6V1A	TTBK2	C12orf49	ATP2B1	TMX4	SAMHD1	ERGIC3	BST2	TRAPPC4	KCNN3	PLEKHB2	DNAJC6	TMEM140	MFAP1	PAM	FAM168A	TSPAN8	BBS9	CPEB1	DCBLD2	DYNC1I2	CXCL2	PPME1	PTPRE	DYNC1LI1	SPOCK2	SS18L1	TM9SF4	ACHE	DZANK1	RSF1	PLA1A
FOXA1	ILK	ARPC1B	TMEM160	DYNLRB1	SCD	EIF3B	AIP	POLR2I	UXT	RNFT2	CHMP2A	ASNA1	TSPAN6	LRRC16A	ME2	MLF1	ACAA1	IL13RA2	CDR2L	YARS	PRDX1	KIF2A	XPO6	NDUFB11	PNP	TBCB	CDKN1B	CDKN3	ZDHHC24	ACAT1	C12orf29	HOOK2	FDPS	PDCD5	ZWILCH	GID8	RPA1	CCND3	PPP1CC	RBKS	VPS37B	TARS	RAPGEF2	RPL36	GLOD4	GOLPH3	AURKAIP1	GIPC1	RPL17
FOXA2	LYN	TMUB2	WT1	ASH2L	LILRA2	RPS27	PEG10	ATP5G2	LMCD1	DNAJC16	CRYBG3	AHDC1	BCLAF1	ABCA7	SACM1L	RPLP2	LRCH4	DNALI1	MFSD13A	LIAS	PLTP	ACO1	NAT9	CNIH4	NUP37	XPNPEP1	CETN3	SYT17	NDUFB3	CDKN1C	S100A10	MLF1	PPCS	CTNNB1	BTN3A2	RUVBL1	NPY	FEZ2	NUCB2	GPBP1L1	DDOST	RECK	PYGL	AHR	ARHGEF1	CCND3	CRABP2	ZNF184	SRCAP
FOXA3	MBTPS1	GAN	SCN7A	RASA2	MYOZ2	BCAT1	PGF	DIRAS2	QSER1	ITGB1BP2	CUL5	E2F4	TAS2R16	FKBP14	ITPKB	ASIC3	NEUROD6	TMEFF1	RASSF8	ZBTB6	TBX5	DNAJB5	PARPBP	MYBPH	GRTP1	CPLX2	ADGRB3	KCNIP1	LILRB5	GABRG3	FAM96B	MRPL35	HSD11B2	RLF	HSD17B3	LATS1	ZSWIM1	DENND2A	GOLGA2P5	CDK18	NEUROD2	MMP27	ABI3BP	KLF8	DBF4B	ADAMTS6	ZNF460	JRKL	KCNJ9
FOXD4L3	PLEKHA8P1	UPF1	PGP	SLC48A1	SELL	PTGDS	TGS1	CC2D1A	TAF1D	CFP	NDE1	SERINC5	BRCA1	JADE3	HAL	ETNPPL	FBXO34	MYRF	DPT	CHAF1A	STIP1	ASB7	PLK3	KLRC3	RP2	EED	PFKL	TUFT1	METTL4	GEMIN4	FAM102A	SOWAHC	NUPL2	VANGL1	CTNND2	NUMB	SNAPC4	KMT2A	PCF11	NEDD4	HIST1H2AE	STEAP1	CHST3	TF	ARAP1	DKFZP586I1420	FANCI	CAND1	PLPP1
FOXF2	RBM23	COX7A2	CBX3	ARF5	TSPAN3	ATG2A	GCA	SLC19A2	PSME4	PRDX4	UQCR10	VRK1	MRFAP1L1	SMS	ECI2	KIAA0101	MRPL20	PSMA4	GTF2H5	TMEM5	ARHGAP19	JMJD1C	LEPR	ATP1B3	TLE1	RAB11A	KAZN	NDEL1	DYNLRB1	QDPR	DDX39A	CKAP5	ARL6IP1	SLK	SUB1	UBA52	GLRX5	ALDOA	CPVL	MYC	UBAP2L	MRPL23	PDLIM2	AP2M1	NPM3	CORO1C	VPS37B	HNRNPU	RBM14
FOXJ3	PFKFB2	HOXD3	HSPB3	ZSCAN31	FAM198B	KIAA0319	ZNF415	PMS2P4	NBR2	C12orf4	GSDMB	HS2ST1	PGPEP1	ACVR2A	VHL	CRELD1	PARK2	CEP295	R3HCC1L	KCNMB3	PRKG1	ZBTB3	HSD17B3	ZNF180	ZKSCAN8	SIDT1	GPRIN2	2021-03-08	SLC16A10	LHCGR	PEX5L	HIST1H2BJ	HRK	PPARA	CAB39L	SYT5	SPTBN5	CASS4	CMKLR1	ZNF571	IL11RA	SLC9A2	FPGT	CARTPT	EPHA5	SPHK2	ZBTB33	KIAA0556	NFE2
FOXM1	USP14	SMG1	C2orf49	IL10RA	BHLHB9	ATG13	ZC3H7A	MKLN1	FNDC3A	SARAF	SUPT5H	PIR	ORC4	CD2	FZD10	RNF13	CYB5R4	CLP1	PSMC1	RNF138	PSEN1	SNW1	UBB	COL4A3BP	KIAA0319	CNOT4	TCP1	STAM2	UBFD1	ADRM1	TAF13	TRMO	LAMTOR3	PHTF1	TRIM36	TOB2	QSER1	PHKG2	CSNK1G1	KDM6A	R3HCC1L	GCLM	MAFG	ACSBG1	SYNJ1	SAR1A	DTNA	FAM13B	UBQLN2
FOXN3	WBSCR22	RPS12	C9orf40	SMS	NIP7	XPO1	SMAGP	SSNA1	PPP1CC	TBL2	ALDH9A1	DDX39A	EIF1	ABHD10	ITGB3BP	IQCG	SLC25A46	RPL37	HK1	KIF14	ARHGAP19	AQP3	CMTM6	SF3B3	LSM4	PIGH	TM4SF1	CCDC59	UBL5	RPS25	PTGES3	SDHAF3	ABHD4	SLIRP	ORC2	UBE2V2	DKK1	SLC27A2	OSGEPL1	DAD1	ENO1	AAGAB	NIT2	RNFT2	CHMP5	MRPL12	OGG1	MRPL24	DPM2
FOXO1	KIAA0368	ANKRD28	PIGK	SLC1A4	TRIP12	TMEM59	CNOT7	RPL22	CKAP5	ATP5SL	BAZ1A	PAPOLA	LSM4	TM9SF4	SEPHS1	SCCPDH	SMC4	FKBP14	STT3A	ALDH18A1	EGFR	VCL	MRPS35	C12orf29	SLC15A2	PPP2R5A	TMEM50A	RBM34	SLIRP	SLC7A1	NUP58	LAMP1	SLC25A37	SNX5	CLINT1	SEC24A	KHDRBS1	PRDX4	ASNS	EPB41L4B	FAU	ATR	CTNNAL1	GATAD1	SEC13	JADE1	PRMT5	PIGB	IST1
FOXO3	RAPGEF4	TMEM8B	DKK3	LYPD3	EMCN	CXCR4	PRX	N4BP3	ZNF423	TTC17	RGS17	BRSK2	ST3GAL5	EPHA5	SLC16A10	LMO3	AVPR1A	ARHGEF16	KCNC4	NCR3	ARMCX4	ROBO3	STYK1	USP10	STAP2	GABRA3	NGRN	FAM8A1	MAPK8IP2	CCR4	ERICH1	CASS4	MIR600HG	MAST1	TRIM3	GLI2	SOX21	PTPRO	CPA3	CNKSR2	CUL7	ZNF589	GLT8D2	IGSF6	SIGLEC9	UBE2J1	INSM1	CYP2D6	KDM6B
FOXO4	CLUHP3	IKZF3	LY6G5C	CNTN2	FGFR3	KIAA0930	CFAP74	MYL9	NFKBIB	CCDC177	PPP6R2	PLEKHM1	FAM163A	TLDC1	NXPH3	ASIC3	ADAMTS6	PARP16	SLC2A5	TMEM8B	KCNA1	KIAA1644	TLN2	IL11RA	NAGLU	PLA2R1	PAX8	ST18	TP53I3	CAPN5	PDE6B	ZCWPW1	PRDM5	DUS2	RAB15	CEP112	SCN8A	IKZF1	CERS4	HPS1	NPY6R	ZNF821	CASP10	TBC1D8B	GAS8	NOTCH4	LGALS8	BRF1	MID2
FOXP3	CLPX	CTC1	ACOT9	ITGB3	SLC7A6	FMO2	GPRC5A	MAP4K3	P4HA2	CDK8	DHX57	NRG2	MTMR9	DDX27	ABCC5	LRP4	CNOT1	STXBP1	WDR11	PRKAR1A	PNMAL1	RAB3GAP2	ALAS1	ACTR10	BCOR	JAM3	CD58	ABCG4	SLC16A4	GTF2B	U2SURP	CGRRF1	NCK2	FZD6	CUL2	ATP13A3	MARCKSL1	ANKFY1	NIPAL3	INPP4B	ATR	LRRN3	KLHL18	KIF21B	SACS	SS18L1	ITGA3	JAK1	TM2D3
FOXP4	RCHY1	DCUN1D1	TLK1	STAU2	UPP1	GLOD4	DUSP6	XPA	HACD2	ADRB2	TPRA1	PPP1R2	DCK	TSR1	NFKB1	DR1	PDCD6IP	SNX17	PRMT1	TEX10	ADCY3	C5orf22	LEF1	SELL	HEXB	RIPK2	SPRY4	PCDH9	PAK1IP1	BAG5	TFPT	MTUS1	KPNA4	TVP23B	GSK3B	CERS6	STXBP1	ABLIM1	PSME2	PGS1	SF3A1	C11orf58	AGTR1	PLA1A	XPNPEP1	CNIH1	IMMT	PSMD12	CAPZA1
FOXQ1	GABBR2	FAM189A1	FGF12	CSDC2	SULF1	PEX5L	PLXNB3	KLHL4	NOX4	ITGAV	FAM214B	LINC00894	CASP10	GDAP2	FAM20B	GSDMB	SMAD5-AS1	MARK3	EMCN	FGF5	MYO5C	VPS13C	CCDC102B	MOSPD1	LRIG2	RERGL	ADAM30	TMEM206	TP73	CCP110	FOLR1	FAM198B	OSBPL2	PPIP5K1	PPP1R10	DLG2	ZNF75D	ACKR4	ABCD2	DLEC1	GPR85	ORC1	VPS13B	KANSL1L	LY6G5C	PRCP	HOXB2	FCHSD2	GRAMD1C
FOXR1	GSK3A	PLXNB1	NRDE2	RBM41	ZBTB22	NPEPL1	VPRBP	HES2	GRAP2	C10orf95	KCNV1	DCTN1	FOXN1	CEND1	PLA2R1	SLC38A7	GPR3	TRIM66	FFAR3	LIG4	PGLYRP4	RDH5	FLT4	PKI55	AQP7	MAN1A2	CDH18	GNAI3	CLIP3	SYT5	TPO	ADM2	MMP15	TOM1L2	PEX5L	ING4	SLC2A11	DYRK1B	IQSEC3	ELAVL4	IGSF1	INA	KLHL4	TUBA8	TRPM2	PDE6B	RASSF8	SCNM1	CDH9
FPGS	POLR2G	NAP1L1	SEH1L	EIF3I	CYBA	SHFM1	EIF4A1	CPVL	NUP205	CDK2AP1	PIN1	ICAM3	LRP10	STAMBP	IER3	RPL36AL	ATP13A2	NPC2	GTF3A	CHEK2	POLA1	PRPS1	BLMH	PRPS2	APOL2	C14orf1	MAN2B2	GIPC1	NPLOC4	C1orf216	MRPL16	FAF1	PSMD3	CSTB	SLC25A38	ANAPC13	UBR7	RPL27A	PNP	AGR2	DKC1	SNRNP70	PRKAG1	ALG5	SAE1	CXCL5	NUP85	PSMB7	PPP2R2A
FPR1	PTK2B	ARMCX1	SLC2A10	SHC1	ASB1	AKAP9	P2RX4	EML2	LY96	ATG13	NFATC4	NMRK1	FKBP14	TMEM214	CALU	SPG11	PTPRK	AZGP1P1	ZNF195	KIAA0141	APBB3	MUT	CACNA1C	ACVR1	STK19	SLC26A10	MYNN	WDR41	MAN2C1	COL8A2	SRPRA	CDH13	SLC22A17	TRAM1	RHOQ	CRELD1	ATF6	MUTYH	SPINT1	NACAD	BET1L	HBP1	KLF8	ZNF202	GOSR2	ZFP69B	CYP4F11	HYI	RAD17
FRAT1	SRGAP3	FBXW4	DTNA	TBC1D30	TMEM151B	NRXN2	HIP1	ARNT	ZCWPW1	GPR37L1	PLEKHF2	RAD51D	SMARCAL1	GRM1	NLGN4Y	CASP1	LINC00894	TBC1D15	HDC	EFHC1	IDUA	TBX1	ADAMDEC1	POLH	TRAPPC13	PLA2G6	RBM41	LRRC49	ZDHHC11	ECM2	MOSPD2	SIRT5	LY96	C8orf44	ADRB1	AGL	DNAAF5	WBP1L	ADAMTSL3	UPB1	ACSL6	ITM2B	FRAT1	DHX58	BCKDHB	PARK2	KCNQ2	AP3S1	SLC2A10
FRAT2	CBX3	ANXA2P2	RDH11	CD151	DNAJC1	ECT2	ABCE1	CDK2AP2	MAPK6	HNRNPF	CORO1C	SEC61A1	C14orf1	ATP5G1	SUMO3	PSIP1	SRP72	MRPS16	ADCY3	MSMO1	H2AFZ	PSMA7	BANF1	NUP88	KHDRBS1	SLC37A4	TOP2B	PSMD14	ATP13A3	JADE1	MAGT1	PLIN3	PRPS2	TRIM32	TBP	UBE2I	ERO1A	EIF4A3	CDCA8	CKS2	KIF23	PAICS	RAB1A	IRAK1	IARS	MRPS7	TFDP1	ZCCHC24	ARL6IP5
FSD1	LIMD1	DNAJC28	MAGED1	RAB3A	CYTH2	SLITRK3	RNF146	FAM127A	PHF24	ZHX3	PGAP1	PLXNB2	DDX52	PTGDR	CCDC92	IPW	PCYT1A	PELP1	STMN3	IVL	TESK1	STYXL1	NCALD	SLC35A2	SESN1	ZNF395	LARGE	LPL	DOCK3	MGRN1	PODXL2	ZNF580	ARSB	CES2	ITSN2	SLC35E2B	RBM26	SATB2	SLC29A3	IPO13	CAMKV	ACIN1	GDI1	KIDINS220	ATXN2L	GABRA2	TRIM36	AGAP1	FBXO28
FST	SNHG20	FAM20B	HOOK2	MTFR1	CFB	CAB39L	ZNF79	S100A9	ZBBX	CA5B	CCL16	NUDT9	ANKRD49	ZNF460	HECA	CD34	TERT	TNNI3K	CPNE6	CDK2	GTF2B	NFKBIB	PNRC1	ANKRD12	EIF3L	IRAK3	CPSF7	MPPED2	ETFDH	ZNF277	CEP97	BUB1B	IFNGR1	LTA4H	PRKCQ	MYRIP	FAM8A1	CTNNA2	NFATC4	L2HGDH	DIO1	ZNF7	GPATCH2	ROBO3	GOLGA1	ZNRD1-AS1	DEPDC5	MTRF1	SCLY
FTCD	RCN2	WBSCR22	PRKCD	NCKAP1	DNAJC9	CCP110	ATR	PRKDC	RUVBL1	CARM1	URB1	HNRNPH3	PAPPA	RALA	LAPTM4B	DDI2	FOXRED2	LAGE3	NIPA2	PI3	C16orf45	CDK6	ARHGEF2	MRGBP	CDC25A	RIC8B	MAX	ATP6V0A2	SNX10	TLR2	OLFM1	CXCL6	APOL2	SNRPF	PRMT3	ANAPC5	SUPT16H	UBE2S	MRPL19	ATPIF1	S100PBP	WDR43	HOXA5	CHST7	CNP	CEP85	SLC11A2	BTG1	C7orf26
FTL	CBFA2T3	OSBPL1A	TSPYL2	EFL1	SARDH	CANX	ABCC5	CHEK2	DNASE1L3	LMAN2	CCS	ALOXE3	TMEM248	CIB2	FAM107A	PLPPR4	ZNF589	ACOX1	NOTCH4	CALB2	STEAP1	ITPR1	PACSIN3	FMOD	ADCK3	CLN3	USP22	WBP1L	APOE	GPER1	NPTXR	COPZ2	SST	INPP5F	CHMP1B	GLUL	CTSB	CMAHP	POR	DAG1	TTC13	STK10	TBC1D22A	COL15A1	ARHGDIG	LZTFL1	PRELID3A	TPSB2	UNC13B
FTSJ1	DUSP5	NEDD4L	ARAP3	RALGPS2	PDLIM3	PNOC	CAMSAP2	MIR600HG	ZBTB10	2021-03-03	TYRP1	RTF1	TSC1	ASB8	KLHL3	CHP2	WFDC1	SOX18	FLRT1	ATG101	LAP3	IDE	CCDC53	DCAF6	TAS2R16	DYRK3	CSGALNACT2	ZC3H4	CERS4	ZFYVE26	DOCK4	PID1	EPN2	DLG3	SYT1	CPA3	SFSWAP	LYST	CASP1	EOGT	POP1	ARMCX3	CEP170	LGALS8	PIK3CA	NCKAP1	SPRY4	GRB10	ARMCX1
FURIN	CNNM2	GGA1	GIGYF2	FGD1	NOTCH1	PLCB2	BCOR	SLC17A6	HNRNPK	RPRM	HAUS5	SPIN1	PEX26	GPER1	COL21A1	CCNG2	MDM4	DYRK3	ADCY6	SLC44A1	SLC4A8	PLCD1	LINC01278	MFSD13A	COLEC12	MDM2	CREBL2	TTBK2	UHRF1BP1L	ARID3B	ENPP4	APOE	PPP6R2	ZDHHC17	VSIG10	C17orf75	PEX11A	SERINC1	PID1	ZNF423	RNF43	FGFR3	HSD17B3	SNX11	PDPN	OBFC1	TRAPPC6A	SBSPON	ZER1
FUS	DENR	COPZ1	RBM14	DAG1	POLR2D	ODF2	CLSTN1	POLR2H	RAB11FIP1	PLEKHJ1	LARP4	RUNX1	SLC25A46	WRB	TMEM160	PYROXD1	TMBIM6	CDCA8	DTYMK	CCNA2	VOPP1	RITA1	CSTB	ERGIC2	SNX11	PARL	TLK1	DDHD2	GALNT10	SMARCA4	TBC1D5	SRSF3	WIPF2	UBR7	RRM1	TSPAN8	LIG1	SLC39A1	R3HCC1	FAM120A	ARHGAP19	SCYL3	MCM2	AFG3L2	IDE	PTGES3	GGCT	TAF6	MDC1
FUT1	CDC42SE1	ELOVL1	LXN	SNRPE	LARP1	PAPPA	PLIN1	CCDC6	NOP16	NR2F2	EIF3F	ARPC1B	CAP1	CDKN2B	UROS	RRP8	SLC35C1	TXNL4A	LHFPL2	SLC25A24	HRC	SAFB	GLRX2	PPAT	PSMA5	CARM1	MNT	PUM3	IL18	RPL7	CKS2	UTP14A	GMDS	MYOZ1	BCL10	MXRA8	CRLF3	SNRPD1	UGCG	TM4SF1	NAT10	AGFG1	SRGN	KHSRP	SLC20A1	RIC8A	ZNF451	DAB2	DR1
FXYD2	ZCCHC8	NAALAD2	ZNF804A	FBXW7	NXF1	KDM5C	FCN1	USP15	LINC00115	TOPORS	ITPKC	PRRG4	STK17B	ADAM17	IL1A	ZNF460	ZNF331	ZFX	PUM1	BAZ2A	ZNF614	KCNJ15	CGGBP1	RBM39	JMJD1C	2021-03-05	ZNF394	RBM25	TBX19	LMTK2	TCF7L2	KLHL18	HIST2H2BE	CDC25A	CDK17	ATXN7	NR4A1	ZNF10	WHSC1L1	GTPBP1	BAG4	FRS2	CPED1	RP2	CRCP	BNIP2	DYRK1A	NOCT	CCDC9
FZD1	TCF7	TIMP2	CYP3A5	BCL10	CRTC1	RNF6	COL8A2	GREB1L	LHX6	LSP1	ZMYND8	FOXN1	CREG1	ALOX5	BTG1	CTIF	SPTSSA	CAB39L	APBB1IP	GBP2	DMTF1	ST7	ABHD6	XBP1	DOK1	CYP4F12	ID4	WWC3	FAH	TCP11L1	CINP	ANO1	FUT9	BAMBI	RUNDC3A	NDST3	GNAO1	HSF4	SRD5A1	MFAP3	GPR87	SVEP1	LYN	LEP	GAS6	RIMS2	RAB1A	SUSD6	PDGFRB
FZD2	TIAL1	DKK1	SEC11A	RCN2	RACK1	DDX46	PPP1R8	ITGB3BP	EIF3I	TUBG1	SMAD3	PPP2R2A	MAMLD1	PCGF2	PHB	ST3GAL5	ABCE1	YBX1	JMJD1C	PSMD8	SNW1	LSM4	ARHGAP19	BCLAF1	HN1L	YTHDF2	HSD17B10	USP7	GNE	PSMD9	ASB9	CUEDC2	TRIM28	MAP2K2	THOC2	SRSF7	CLIC1	PPP2R3C	FDXR	CCDC22	SNRPF	PSMG1	SDHB	FAM57A	INPP5A	EIF4A3	DOLK	PKN1	TSPAN4
FZD3	IGSF3	BMP1	BBX	EPHB4	TPT1	DNAJC1	NDUFB11	LGALS3BP	UBE2Z	ARCN1	AATK	FUCA1	ACAA2	ELOVL1	PRKCZ	CRTAP	ITPA	ZMPSTE24	YTHDF2	CLCF1	MTMR1	RPS7	MYDGF	PPP2R1B	RPLP0	RPS27	TPP1	OLFML2B	ARAP1	UBE2I	ZC3H11A	VAMP7	IKBKAP	KDM2A	ALCAM	PRKCSH	C5orf15	TMEM147	RPL37A	C1GALT1C1	RPL32	C9orf16	RPL23A	SKP1	RABAC1	GCA	POLR2I	ADPGK	POLR2F
FZD4	ZBTB3	SENP6	SLC34A2	ZNF343	ZNF174	SYN1	CAMK1D	CXorf36	ASH1L	SMAD5-AS1	CALCRL	LMTK2	WFDC1	TSNAXIP1	RALGPS2	MBD1	PRKCG	SLC6A11	CPNE6	POU3F3	ZNF711	REL	FAM83E	ST8SIA3	TLN2	RHBDL1	GBX2	TRPC6	GLI2	KCNN3	TMEM35	CISD1	IGSF9B	SEMA6B	PPP1R3C	TRIM3	SERPINB13	CENPQ	TAF1	SMU1	IL1RL2	LY6H	FZD1	DCLK2	CEP70	HES2	C8orf44	TBR1	CDH20
FZD5	CAMTA2	KALRN	DNAH6	WDR60	TTC30A	SAMD14	SOS1	CCDC57	NHLRC2	STAM2	CRELD1	AAK1	CABP1	FAM114A2	TRAPPC10	SRI	OPTN	FILIP1L	MFSD7	PINK1	SLC27A6	GOLGA1	ABCA5	RALGPS1	CNTLN	SULT1A1	ARHGEF10L	RASA4	MADCAM1	C16orf62	ADAM30	SLC6A16	CCDC25	POMT1	FBXO41	ATRN	UBR5	CCDC68	CARD9	SLIT1	CNTNAP1	DOC2A	LOC100507424	CCL16	ZNF606	APPBP2	OSBPL3	ICAM5	PPP1R13B
FZD6	STRA13	UTP18	2021-09-02	RSAD1	COPS6	FAM134C	TRIP13	SMARCE1	PPP1R8	AIP	PTP4A2	PATZ1	PTPN2	RPA3	TEX10	PRKAR2A	MRFAP1L1	CPVL	FAM208A	MED8	PDZD8	WDR6	RPL37A	UPF3B	CHMP7	GLB1	YWHAQ	FEN1	NUDCD3	PBK	YTHDF1	RPL23A	YARS	TNC	NUP85	EAPP	TSG101	NUDC	CDC123	ATPIF1	UAP1	COX15	EEF1A1	KDM1A	ZNHIT3	NUP205	IK	RPLP0	TSPAN3
FZD7	CLTCL1	SYK	CERK	TREM2	NLGN3	RABEP2	LIMS2	ITGA1	GJC2	FCHSD2	BEX4	GIPC2	TNNI3	TM4SF5	HLCS	CBLC	ZNF623	NIPSNAP3B	CEP164	NPAS2	KCNK15	KLF8	ZNF204P	SORCS3	PEX26	MTHFSD	ADAMTSL2	RGS11	ING4	CDH9	ABCB4	MAST1	ADGRL4	RING1	RUNX1T1	SCNN1D	TRPV2	FABP4	KIF3C	BCL2L13	EPAS1	PRR15L	MCF2	WBP4	CYTH3	A2M	GID4	ZNF250	CACNG2
FZD8	HAPLN1	SLC35A3	BMX	KLF8	SSH1	VPS53	PGM5	HOXA4	SATB1	KIAA1462	YEATS2	SCGN	RINT1	GABRD	DDO	ENTPD1	PHYHIP	CD3G	SNAI1	FBXW4P1	IL1RL1	CLDND1	STAR	TNXB	HPCAL4	HILPDA	ZNF343	CXorf57	SLC9A7	ZMYM1	ROBO4	RAPGEF5	PEX5L	MEF2A	HBEGF	DGKA	CCNA1	P2RY10	SERPINB13	TAF13	SH2D1A	GPR176	PXMP4	ATPAF2	DKK3	BRAP	YOD1	P2RY2	ZNF571
G2E3	S1PR4	CPT1A	RAP1GAP	SEC14L5	IFI6	IL1R1	RTCA	RPS6KB2	FSCN1	IL32	CHKB	ITM2C	ZC2HC1C	SEMA3F	C3AR1	CHN1	AQP1	DDX58	RAB13	CYB5R3	TNNT3	FAM114A1	HLA-DRA	IL3RA	PARP12	SOX9	FABP4	PLLP	SCEL	CDKN1A	ARAP1	ZC3H12A	STK4	S100A3	C2CD2	BET1L	ACOT11	TP53I3	MAD1L1	TLL2	TGFA	IL1A	EMP1	HCK	AP1B1	MAG	SLC2A1	SHTN1	ICAM1
G3BP1	SNRPN	RERGL	TRPC6	SNX29P2	POU3F3	LATS1	UBXN7	ZNF254	PTK2B	MIR600HG	SIRT4	DYM	TICAM1	CAMTA2	WFDC1	GDPD3	ZNF484	PHC3	KALRN	DBF4B	ZFR2	TEK	ST3GAL2	GDF10	ZFP69B	CSNK1G1	CADM3	GID4	USP49	SUV39H2	MMP28	ANKRD6	CECR1	GABRD	PLEKHA2	ZNF174	UNC5C	L2HGDH	MYF5	ANGPTL2	ADAMTS6	GRIK1	WDR26	LINC00894	TRPM1	PTPN22	GNG13	RSF1	FRMD4A
G6PC	COL6A1	KIF21B	PAFAH1B1	PTPN22	IVL	RGS11	PITX2	INPP5J	HOXD3	SULF1	NR2F6	PPFIA3	KRT9	FBN2	SYT13	KCNJ6	GJC1	RARG	BIN2	VPRBP	DNAJB9	PI4KB	KCNG1	DCX	PRDM1	SATB1	MTSS1L	SOX21	GLO1	IQSEC3	DCLK2	KLRD1	USP27X	SPRY1	SCARF1	TREM2	KCNC1	ARHGAP33	ADCY2	CD248	AURKB	NXPH3	GFOD1	REEP2	TUBA8	SLCO2A1	PTPN7	GREB1L	TBX21
G6PD	NRDE2	TMEM39B	MS4A2	LDOC1	TTC23	ST3GAL2	GCK	MSH2	DEPDC5	CYP7B1	ADPRH	ZNF440	GABRG3	CHD5	LHX6	QTRT1	TSKS	PAIP2B	ROCK2	MAPK8	GSDMB	N4BP3	PFKFB2	AIM1	TDRKH	TRIP11	FZD5	TERT	C2orf68	EXPH5	KCNC1	DFFA	CSDC2	KIF17	HYAL1	TAF6L	TRIM3	DOK3	ATP2B2	TSNAXIP1	ZNF350	PPP1R12B	ARHGEF7	ADH1B	ZNF112	ARHGEF17	GABRB1	AP3M2	NFE2L2
GAA	SKAP1	KIAA1549L	IFFO1	HOMER3	ALDH1L1	KAT2A	GUCY1B3	FBXO38	DKK2	PRPH2	MYRF	ABCA6	ZNF202	DHX16	CUBN	ALDOB	CASP1	SNPH	WDR55	TRIM25	IL11RA	EBI3	APOL3	FAN1	SNCAIP	NCS1	CROT	MMP19	C1orf61	NLRP2	SPINT1	CCNA1	ITGB7	ZNF204P	CSNK2A2	DBP	CEP83	PLPPR4	SLC1A3	FLRT2	TNNI3K	PPP2R3A	GRAMD1C	KIAA0753	BNC2	GOLGA2P5	CALCRL	PPP1R16B	ZNF175
GABARAPL1	PDS5A	CLCN3	ALG8	PPP2R2A	ADAR	LYPLA1	SCML1	PRPF4	ESYT1	FAM134A	PPP6R3	CDK13	DDX54	CCDC85B	USF2	PRMT1	IST1	HN1	CAPNS1	JARID2	DNAJB1	MAN1B1	PMS2P3	MTMR4	TSKU	PPME1	XK	CDC14B	VKORC1	MIOS	PDK1	ANXA5	TBL2	CCNG2	ARPC1B	UBR4	TMCO1	EMC6	KIF2C	LRCH4	NRDC	SYNGR2	PRPF19	BTK	MFN2	BST2	MED21	KDM4A	ACTR1A
GABBR1	SLC35A2	PPP1CC	PSMD13	TATDN2	ATP6V0E2	BCL7B	KRT10	COX7A2	RPL27	ERGIC2	U2SURP	ZMPSTE24	HACD2	TNFRSF10B	PNPO	DCPS	CDC123	LSM6	EIF3I	LSM5	MPRIP	XRCC5	RPLP0	CKS2	XPO1	SCCPDH	PTP4A2	RCN1	LSM4	LGMN	AK1	RPL37	GDI2	RRM1	KDELR2	COA3	TALDO1	FASTKD5	TBP	TMBIM6	POLE2	HINT1	TNC	SPCS1	RPLP1	SAMM50	RPL36	SEC11A	AK2
GABBR2	DDX46	RGS4	UBE2E1	INTS6	IPO5	EMC8	2021-09-15	KRT7	YWHAB	MTDH	CCDC6	HSPD1	UCK2	POLDIP2	ALCAM	CHUK	TOP1	IMPA1	GHITM	WDR43	TBRG4	KIF2A	MRPS16	TM4SF1	TXN	CHPT1	KAT6B	CCDC59	CRIM1	SSR4	CBFB	METRN	SRPRB	BMI1	WDR61	GPR171	TOMM20	COIL	CCNF	MAP2K3	IFRD2	BST2	FHL2	MAP4K4	TUBG1	BIRC2	EGR2	MRPS18A	IL12RB2
GABPB1	NUP133	GLTSCR1	ATP6V0E1	CHMP4A	CCNE1	RBKS	TPR	TRAF4	ANKS1A	TOX4	KIN	IPW	BCCIP	PLAGL2	PRDM4	PDHX	VPS35	FOXK2	GLOD4	FUZ	ARL8B	SCAMP3	ACLY	XPC	YTHDC1	BBC3	MFN2	RAB3A	RTF1	RAB5C	PRPF18	MAST2	TMEM110	FUS	RMND5A	FBXO46	USP1	STIP1	RPS6KA4	PPIG	BAZ1B	NCOA6	IFT88	STXBP1	RAF1	NEK4	BCL7B	BAHD1	ALS2CL
GABPB2	UNC13A	HDGF	NIPBL	ZCCHC11	B3GALT4	DHX57	BLK	ADAM28	SLC1A5	SPTBN4	CTSO	C1orf61	LY9	DMXL1	CEP170B	ZNF195	NAV3	SEMA5A	TAF1C	RHCE	BTN3A1	CADPS2	CBX5	FKBP8	FKBP11	FCER1G	ELMO1	RBMX	DNAJC24	TAF4B	AMBRA1	OAS2	TMEM161A	USP3	SPDEF	NPRL3	SEL1L	RALGPS1	E2F2	RNF31	GOLGB1	ZSCAN16	AKAP9	KIAA0556	HPCAL4	NIPAL2	EPHA3	COLEC12	LAX1
GABRA1	FEZ2	RBM41	PPP2R5C	KYNU	PSMD10	GLI2	AGK	MED22	TGFB1I1	GNA15	TBC1D2B	POLD1	UGP2	MAST3	PSMF1	BRCA1	RNF170	MAPK1	DNAJC22	MEF2C	INTS7	ZMYM3	ARMC1	PLEKHA6	SPTSSA	SUMO1	ARMCX2	TUBGCP4	DAP	PAF1	PURA	COL8A2	SMCHD1	PDE1B	TTF2	ANKRD11	VWA1	SNAP29	GABBR2	FLNC	CCNF	CKAP2	B4GALT7	TTLL7	ARF3	ICAM1	ME2	ADAT1	GNAI3
GABRA2	ZBTB17	DNAJC22	TTC1	PHF3	CMAS	SETD3	HUWE1	TRMT2A	THOC5	PNN	G6PC3	NDC80	FANCG	EFR3A	DPH5	SOX2	RPAP3	PPBP	FLNC	MRPL16	PWP2	CCDC28B	BAG5	WDR12	CERK	RMND5B	TUG1	IKBKB	NUCKS1	KIFC1	QTRT1	RMI1	NCAPG	MRPL20	NT5DC3	MPHOSPH10	FAM173A	C2orf72	XRCC5	BANF1	NDUFA8	MEA1	ABHD6	KIF11	NRBP1	NUP133	ROCK2	GATA4	ZNF271P
GABRA3	BTBD1	CNOT1	COMMD8	METAP1	KANSL2	ELK3	PUDP	DENR	SYK	DIEXF	PPP2R5C	PRPS1	RBM10	EPHA3	MRPL16	B4GALT7	GPC3	ILKAP	MXD3	ZBTB18	SKIV2L2	PWP2	MDH1	RECK	TUSC2	ERGIC2	INPP4A	KIFC1	EGF	MYL9	IMPDH2	FEZ2	ZEB1	PNN	UCP2	BORA	ERCC6L	PRMT7	HELLS	SOX2	BIRC2	NFATC4	CMAS	TSR3	PHB	USB1	PNKP	DPF1	COPS7B
GABRA4	DTX4	SNRPG	OGG1	THYN1	AAGAB	TIMP2	RFWD3	GALC	MKI67	ZDHHC7	KARS	CCT4	RBM25	VCP	DLGAP5	PRPS1	RCOR1	KIAA0586	MMP1	VTI1B	CEP76	DBF4	FUT8	PFAS	SLC37A4	AASDHPPT	CDC25C	PSMC3IP	NUP205	CDK2AP1	PRPF19	UBP1	ASAP1	UPF3B	PSMG2	G3BP2	FERMT2	FAM111A	RPS6KA1	C2CD2L	PIN4	HSPA14	ARL2	ID2	NDUFS1	PMPCB	LSM8	LAGE3	ODF2
GABRA5	WRAP53	GPER1	DIEXF	KREMEN2	XRCC5	AGK	GPC3	TXNIP	PUDP	AGR2	MYO19	MYL9	CARD8	SNCAIP	ILKAP	BANF1	FES	XRCC4	BAG5	NT5DC3	DHDDS	MELK	RNASEH1	EVL	BYSL	CADM1	RAD51AP1	RFWD3	MCTS1	THYN1	LEPROT	NCAPG2	TSR3	SELL	PPBP	RAD1	HUWE1	TAC3	JUN	FGGY	SNAP29	ZDHHC17	DAP	GART	DNMT1	MAPKAPK2	THOC5	GLI2	EPHA3
GABRA6	ARHGAP19	ANAPC5	NAP1L1	MAK16	G3BP2	CDKN3	PCNP	C5orf30	KIN	METRN	ANAPC13	PMPCB	AASDHPPT	SMC4	NDUFA3	MYL6B	ARL2	SRP54	RNF10	SNRPD1	CLTA	UBL5	FAM216A	SNX11	ATAD2	KANSL2	ZBED8	SHQ1	NUDT1	ODF2	ATP5A1	KARS	PSMA3	WDR37	ATR	DNAJB2	ADO	NSF	NUP93	BORA	ACTR6	NCBP1	LSM8	SLC37A4	MORF4L1	GEMIN4	SNUPN	EVL	GNA11
GABRB1	MYL6B	SNUPN	CAPZA2	CLTA	RNF10	KIAA0100	TMEM185B	VRK1	CDKN2D	NUDT1	UNG	PSMC3IP	SF3A1	NDUFS1	SF3B5	RSF1	PUDP	HNRNPR	DAP	TIMP2	RPE	PIP4K2B	PRPS1	DTX4	ORC5	SLC4A1AP	SMAGP	KAZN	ATOX1	XRCC5	MIS18BP1	SDAD1	DNAJC15	ACYP1	FAM111A	UBAP2	CEP76	ODF2	FAM102A	NDUFC1	TCAF1	C19orf53	DNAJA1	COBL	BDH2	RPS14	KNTC1	TBC1D9B	GALNT12
GABRB2	MPRIP	CAPN7	PEBP1	MRPL42	MRPS33	PTGES2	PCYOX1L	PPP1CC	C19orf53	KIN	VTI1B	INTS6	HAUS4	BAG2	OIP5	AASDHPPT	TRIM32	SLC19A2	KIF1C	NDUFB11	POLR2G	TBC1D16	CDC25C	CIT	MIS18A	HMGN3	RPS15A	TMEM168	G3BP2	PRKCA	MKRN2	PUDP	RPS13	WDR3	BORA	EMC8	GOLGA3	ALDH18A1	SAC3D1	UBE4A	DARS	CCDC53	TBC1D9B	SMAD3	NPC2	MAPK1IP1L	HBB	PMPCB	SF3B3
GABRB3	BBS10	TREM1	EML3	RPS6KA1	MOAP1	CEP55	DLGAP5	PLS3	STIL	RAD54B	NDUFB11	MAGEH1	BLM	CFAP20	NFYB	CASP2	2021-09-07	RNFT2	EGF	NDC80	SAP30	GCN1	SNUPN	POLA1	VOPP1	PIN4	TAF10	CBX1	ORC5	STXBP1	RPL26L1	ZCCHC14	PITPNC1	MSH2	PHB	ATOX1	SLC25A5	ALMS1	NAV3	C12orf29	POLD3	MRPL49	CKAP5	ATIC	PA2G4	AASDHPPT	MTRR	EED	PIBF1
GABRD	MYL6B	SNUPN	CAPZA2	CLTA	RNF10	KIAA0100	TMEM185B	VRK1	CDKN2D	NUDT1	UNG	PSMC3IP	SF3A1	NDUFS1	SF3B5	RSF1	PUDP	HNRNPR	DAP	TIMP2	RPE	PIP4K2B	PRPS1	DTX4	ORC5	SLC4A1AP	SMAGP	KAZN	ATOX1	XRCC5	MIS18BP1	SDAD1	DNAJC15	ACYP1	FAM111A	UBAP2	CEP76	ODF2	FAM102A	NDUFC1	TCAF1	C19orf53	DNAJA1	COBL	BDH2	RPS14	KNTC1	TBC1D9B	GALNT12
GABRE	MYL6B	SNUPN	CAPZA2	CLTA	RNF10	KIAA0100	TMEM185B	VRK1	CDKN2D	NUDT1	UNG	PSMC3IP	SF3A1	NDUFS1	SF3B5	RSF1	PUDP	HNRNPR	DAP	TIMP2	RPE	PIP4K2B	PRPS1	DTX4	ORC5	SLC4A1AP	SMAGP	KAZN	ATOX1	XRCC5	MIS18BP1	SDAD1	DNAJC15	ACYP1	FAM111A	UBAP2	CEP76	ODF2	FAM102A	NDUFC1	TCAF1	C19orf53	DNAJA1	COBL	BDH2	RPS14	KNTC1	TBC1D9B	GALNT12
GABRG1	SNUPN	PITPNM1	MIS18A	DNAJA1	CPSF6	ZBTB1	SPG21	NUP133	MEIS1	RNFT2	NUP155	CEP76	PPP1CC	PTGES3	LARP4	ACYP1	PIBF1	HN1	UNC119B	SLC19A2	HPRT1	ARPC1B	RPL11	KAT7	PCM1	NEMF	LSM7	SAE1	DLC1	CNTNAP1	BDH2	CDC42BPB	TIPIN	G3BP2	UNG	PAK6	HSF2	CAPN7	RPL28	PACSIN3	CAPZA2	GALNT6	DENND5A	SPCS1	TMEM185B	SUPT16H	DZIP3	DSCC1	SNRPD3
GABRG2	EIF2B1	SEC11A	M6PR	CBFB	ANKRD17	SETD3	FAM35A	RANBP6	TBC1D9B	METAP1	SNX11	TUBB	ASAP1	FIBP	U2SURP	GGNBP2	SEC23A	FTSJ1	MRPS33	ECHS1	DNPEP	EIF4A1	PDHA1	EMC8	ARGLU1	CEP63	RPS3A	CNOT1	SRM	UBE2D2	ARPC5L	UTP18	GRPEL1	LSM8	PNN	NUCKS1	FAM168B	WRB	ADCY3	MRPL17	EFHD2	COA1	SPATA20	NDUFB11	COLGALT1	DCPS	MYL6B	SLC25A32	BAG2
GABRG3	MYL6B	SNUPN	CAPZA2	CLTA	RNF10	KIAA0100	TMEM185B	VRK1	CDKN2D	NUDT1	UNG	PSMC3IP	SF3A1	NDUFS1	SF3B5	RSF1	PUDP	HNRNPR	DAP	TIMP2	RPE	PIP4K2B	PRPS1	DTX4	ORC5	SLC4A1AP	SMAGP	KAZN	ATOX1	XRCC5	MIS18BP1	SDAD1	DNAJC15	ACYP1	FAM111A	UBAP2	CEP76	ODF2	FAM102A	NDUFC1	TCAF1	C19orf53	DNAJA1	COBL	BDH2	RPS14	KNTC1	TBC1D9B	GALNT12
GABRP	ORC5	WDR3	CEP63	CLTA	ALG8	PFN2	RPL28	LANCL2	TRIAP1	ATP5J2	FANCA	RPE	EXOSC9	ARHGAP11A	CNOT1	IFT57	TTC28	PSMD10	CKAP5	NR2F2	SUMO1	KIF20A	PROM1	DTX4	VRK1	MNS1	UBP1	PPP2R4	BAMBI	MGST3	PPP2CA	KIAA0100	TIPIN	TSPAN8	SNAPC1	NDUFC1	RPL35	RFWD3	ZFAND6	RBM42	ENPP2	HNRNPR	GPN1	NEK2	TMEM110	XRCC5	DNAJC2	ZNF106	TCAF1
GABRQ	MYL6B	SNUPN	CAPZA2	CLTA	RNF10	KIAA0100	TMEM185B	VRK1	CDKN2D	NUDT1	UNG	PSMC3IP	SF3A1	NDUFS1	SF3B5	RSF1	PUDP	HNRNPR	DAP	TIMP2	RPE	PIP4K2B	PRPS1	DTX4	ORC5	SLC4A1AP	SMAGP	KAZN	ATOX1	XRCC5	MIS18BP1	SDAD1	DNAJC15	ACYP1	FAM111A	UBAP2	CEP76	ODF2	FAM102A	NDUFC1	TCAF1	C19orf53	DNAJA1	COBL	BDH2	RPS14	KNTC1	TBC1D9B	GALNT12
GABRR1	NDUFS1	HUWE1	NCK2	DEFB1	HNRNPM	ARPC5L	CCNI	SNRPF	NIPA2	NONO	WDR61	UTP20	SCAF8	TSPYL4	ARCN1	RPL41	CDCA4	CHEK1	TSPAN14	DPY19L1	UBR7	KDM5A	C14orf1	FIBP	PATZ1	CHMP2B	ERAP2	UBE2C	TPX2	TRIM28	YTHDF1	M6PR	TADA3	COMMD4	PFKL	SLC30A9	MRPS16	COA1	NUP188	PSMD10	SACS	TOP2B	DDB2	RPL27A	SF3A1	POLDIP2	CHEK2	FAM35A	VIPAS39
GABRR2	ERH	CETN3	SYNE2	GYG1	PRPS2	CAPN1	SF3B1	AURKAIP1	AREL1	JADE2	IGBP1	DNAAF2	P4HA2	PLGRKT	THADA	SEC11A	SLC25A13	MRPL23	COX7B	COG4	RPL6	ASNSD1	PKM	FAM98A	NIT2	ARPC5L	ID2	RPLP0	JADE1	OGDHL	DENR	PARL	MAPK1IP1L	RPL7A	PCMT1	TMCO1	SLC25A5	RPS4X	ARL6IP4	CHEK2	UGCG	ARPC1B	MAPK6	NDUFS1	RPL36	COMMD4	ANKRD17	ST7	PCYOX1L
GABRR3	ERH	CETN3	SYNE2	GYG1	PRPS2	CAPN1	SF3B1	AURKAIP1	AREL1	JADE2	IGBP1	DNAAF2	P4HA2	PLGRKT	THADA	SEC11A	SLC25A13	MRPL23	COX7B	COG4	RPL6	ASNSD1	PKM	FAM98A	NIT2	ARPC5L	ID2	RPLP0	JADE1	OGDHL	DENR	PARL	MAPK1IP1L	RPL7A	PCMT1	TMCO1	SLC25A5	RPS4X	ARL6IP4	CHEK2	UGCG	ARPC1B	MAPK6	NDUFS1	RPL36	COMMD4	ANKRD17	ST7	PCYOX1L
GADD45A	PIGO	BTBD1	LRRFIP2	COMMD3	PTPN2	KRCC1	PTER	MRPL12	SETD2	GGNBP2	ERGIC2	PAN2	GLRX5	DNAJC1	H3F3B	GPS1	TAF10	MAP2K5	POPDC3	TK1	TMED1	PER2	EFCAB14	LAMC1	ETFA	FUS	GDI2	S100A11	MPHOSPH9	PSMC4	RBM23	TIMP4	DEK	FN3KRP	ZBTB25	GMFB	BIRC5	MPP5	NPLOC4	MLH1	PGM1	MYBPC1	NAT1	SLC25A14	AIMP2	HACD1	GNB5	TMEM9B	WDR61
GADD45B	EMCN	CCR4	GNB5	LRRC32	FRMPD1	MS4A2	SSX7	C11orf63	MTERF4	SCAMP5	CNR2	IL15RA	SNAPC4	KCNK12	GABRA4	TBR1	C10orf12	ORC1	HRH3	CLEC4A	RNF125	LOC202181	ERN1	SLC14A2	FBXL18	RB1	FST	PPP1R3A	ARHGAP35	RASA3	GABRG3	ADAMTSL4	CFAP46	SLC4A1AP	RSF1	NFKBIE	TRHDE	LINC01260	FKRP	GON4L	ACVRL1	FEZF2	AZGP1P1	SLC6A9	TRPM3	WDR47	TRIM46	EHF	HSPA4
GAK	MOXD1	CINP	HDAC11	NEUROD2	PROSC	ASCC2	PHACTR1	LRRC17	B4GALT6	PIK3C3	LMAN2L	BNC2	NAT10	NECAP2	ATP1B2	TENM4	ANXA9	TAF1	STAU2	RAD51AP1	PTH1R	MICAL2	TNFRSF11A	GDPD2	C2orf54	TUBB4B	SMARCAL1	RAB15	TEK	EHD4	HOXB9	NCF4	MCM3AP	SLC11A1	SULF1	CTSK	G3BP1	THBS1	GOSR2	ESRP1	MFAP2	ZNF250	PSORS1C2	RASL10A	SOSTDC1	CR1	RAB21	DSG1	RFWD3
GALC	FAM83E	TNS3	TRIM23	TMEM62	CYTIP	TSC22D3	CYP20A1	TMEM59	STAP2	KLF9	CPM	NAGPA	SOS1	CTF1	TLR3	STK17A	FBXW4	CTH	SPSB3	ERAP1	CES2	CBX7	CDIPT	PIGC	TCEAL2	KLHL24	SULT1A1	MKLN1	EFNA3	COG2	ITGB2	ATP6V1H	TRAK2	IFI35	MGAT1	RING1	SLC2A1	SOCS1	PERP	TSC1	ELMO3	FBXW7	SPAG4	SPINT1	MMP19	VAMP8	PDK2	KIAA0513	KDM4C
GALE	DXO	IFT88	SLC30A9	B4GAT1	SOCS5	FKBP10	CCT4	DNAJC24	TXNL4A	FBXO9	MCTS1	WDR60	CARKD	SUPT20H	ANKZF1	B9D1	TMEM5	EMC3	LINC00094	CCDC109B	RAB5C	NAA15	NOL6	RPL24	FASTKD2	ARL4D	GEMIN6	BBIP1	AOX1	APH1B	GOLGA3	ANAPC5	DCTN3	RPL23A	SEC24A	CCNL2	EXOSC9	KIAA0368	PRKAG1	NFU1	RPL35A	SMARCA5	DLG1	BMS1	ANAPC1	EMC7	TBL2	POLD2	UCHL3
GALNS	YPEL5	IFIT2	FRAT1	MMS19	TCN2	CCHCR1	HMGN4	ME2	APBB2	WDR26	FGFR2	C1QL1	COG7	CXorf56	YPEL1	KRT23	WNT11	PLCH2	TF	N4BP2L1	SS18	KRT76	PRX	SMPDL3B	PLCB4	BMP2K	GYS2	ADD3	SEC14L5	GLS2	MCOLN1	CA5B	KALRN	CACNG2	ARHGEF7	GPR65	POLR1C	FGF5	TEK	FGD6	RAB27A	ABHD6	CERS4	ARID3B	ARMCX2	SDF2	UNC93A	ISG15	KMO
GALNT1	LCMT1	AP1G1	OPCML	GNB1L	XPNPEP3	ATP6V0D1	TDP2	ACVR2A	KIAA1644	PSD	MTCH1	TMEM223	CALM3	KLHDC3	PYGO1	ITIH3	PARM1	FKBPL	MORC2	DDIT3	NTHL1	WDR59	HIRA	GFPT1	C2orf72	CABYR	DHX16	KCMF1	ICOSLG	MARK1	SLC8A2	ARAF	KCNJ8	USP19	NLGN3	DXO	MUTYH	CCIN	MARK2	ABCF2	BCAS1	CHKA	AZGP1P1	ZFHX2	GLI1	GRIK5	TERT	NXF1	PKD1P1
GALT	NEU1	SECISBP2L	NUP43	SACM1L	ANP32A	EIF4H	NUP188	NFIL3	CDCA3	ACIN1	ORC2	COX17	UQCR10	FXR2	SLC25A38	PPP4R3A	POLR2G	MLEC	TBP	WDR1	GRPEL1	HLA-DMB	STRA13	MALL	AGR2	FN3KRP	EIF4A3	RPL13	SLC16A4	DLC1	RPL3	PSMB1	RPS14	FAM35A	ARL5A	EDEM1	GSAP	ZCCHC8	NIT2	SRP72	C11orf21	POLA2	PTP4A1	ZC3H7A	PSMB3	SSR2	RNF7	NOP10	CMTM6
GAMT	ANO3	MFAP1	CLCA4	DPEP2	CEP152	HTR2A	GPATCH2L	TAX1BP1	ZNF253	DENND4A	LRRTM4	ZNF271P	THNSL1	MANBA	CYP46A1	FRMPD4	POLR3C	ITGA8	C10orf12	MAPK8IP2	MMD	GPNMB	TNFRSF11A	RAB21	ZNF668	GPR85	DNAAF1	TRIM36	DHRS9	RASL10A	TRMU	AOAH	DLG2	KCNV1	ANKRD46	ACKR3	CHN1	CCL23	CYP39A1	SAP30	LY6H	CDADC1	C10orf95	SMG1	STMN3	GRM5	KITLG	STK3	FGD2
GAPDH	TMEM164	GSN	CDC25B	CDK6	CCNI	DOK1	SYT17	HSP90AB1	THOC2	SNX19	RMDN1	SLC11A2	HSBP1	CXorf40B	PTPN13	CES1	STAT3	FAM184A	BFAR	MYO1B	SCD	HOOK1	RNF111	RAB1B	CTNNAL1	UNKL	HES1	CEP250	BLNK	TMEM255A	PPP1R8	RPS17	UBOX5	ELOVL5	ANGEL1	RFWD3	HGSNAT	CDK5RAP2	ERLIN2	R3HDM1	SEC24C	USP14	DDHD2	NPTN	HMGCR	PCNX4	ARHGAP17	SQLE	LMO2
GARS	PRKCZ	ITM2A	TSPYL1	TSPYL4	SPAG7	PRPSAP1	SC5D	NKX3-1	TMCO1	WDR6	SLC16A1	PIEZO1	PRAF2	GYPC	SPATA20	AVL9	UBE2O	PACS2	ILF3	AP1G2	NPIPA1	TSPAN8	PRR36	FIBP	TM9SF3	SECISBP2	CLN3	C1QBP	MCMBP	PRKD3	SEL1L3	RBMX	YLPM1	NISCH	MIEF1	GLS2	CNNM3	GLO1	ABI2	ACIN1	FRZB	SCAMP5	CRYM	APPL1	ISCA1	RAP1GAP	DCAF8	TSR1	AES
GART	HFE	NDUFB3	THYN1	PDSS2	GRHPR	UTRN	RRP8	LANCL2	KIF3A	WWOX	XPOT	SERGEF	BTD	PPA2	PTENP1	NUDT3	BTBD3	PCCB	C12orf10	ADGRG2	SLC1A4	SLC25A15	KLHDC4	CDC37L1	GALK1	VPS13C	PARP1	UBXN1	MST1	TMED10	MRS2	CHPT1	TRAPPC6A	RBM28	NFS1	DLAT	IGF2BP2	SLC35D2	NDUFV2	XPNPEP1	CRYBG3	TBCD	GCFC2	COLGALT2	FBXL15	FOXJ3	PUS3	MOCS2	INF2
GAS6	TWF1	NEDD9	TOP2A	CNN2	TMEM41B	YWHAE	STAR	RAB5C	CDC20	GALNT1	DDX3Y	UBA2	MTMR1	CTNNB1	LSG1	GEMIN4	NCOA4	ZWINT	AUNIP	CKAP5	PAK2	PPIH	PSMC6	MSRA	FOSB	GRPEL1	AGFG1	PRPF19	ZBTB24	RAB14	H3F3B	RFC5	TAF4	GSAP	NSL1	DLST	SEPW1	NFKBIA	CARHSP1	IGFBP4	PDS5A	NINJ1	SHCBP1	RNPEP	UBE2S	MTF2	PTDSS1	PTGES3	MSH6
GAS7	AKR7A2	NSF	MAD2L1	UNC13B	SNRPG	TSR1	CHTOP	RBM3	CENPA	RPS12	HNRNPD	MCM5	DRAP1	ARMC6	CDC123	RPS2	UBA52	BZW1	PTDSS1	PSMD8	ARPC1A	UAP1	HNRNPAB	RPS23	PDIA5	RPL22	SGCB	STK39	COX17	RPL17	CRY1	TMEM5	EEF1A1	ETNK1	ADCK3	PCCB	XPOT	RCOR1	RPLP1	RPL6	FTL	DNAJC8	CASK	SNRPB	UBAP2L	PAICS	SON	NIPA2	H2AFZ
GAST	GOLGA3	TRIP10	PPP6C	RAB6B	AKAP8L	TUBA1B	TBL2	RANBP9	NUP58	SOWAHC	ZNF146	TTC1	PYGO1	GRWD1	CHERP	SPSB1	RBPJ	CLPTM1	TNFRSF1A	DOLPP1	HMGCS1	PRDX1	DDIT4	ARHGEF2	AQP4	CEP76	ACIN1	REEP2	TRA2B	AHCYL2	RAB5A	GTF2B	RSRP1	RACK1	KEAP1	U2AF2	MLF2	SLCO1C1	TUBB2A	ANKRD17	DNM1L	RANBP2	PANK4	BCL3	SEMA4D	NAP1L4	STRN4	STIP1	ALKBH1
GATA1	ATP8A2	ASGR1	NAP1L2	DGKG	WIF1	SLC15A3	CASP10	SLC12A8	CNOT4	GAD2	ZNF423	MATK	MTM1	ULK1	SGMS1	CPPED1	ATP6V1E1	ZNF467	YWHAH	CBX7	MSL2	PALM	VSNL1	PRPH2	STXBP5L	RPS6KC1	DAPK2	SLC14A2	VPS13B	GAS7	SNCG	IRF9	DYM	STXBP6	RSF1	CEND1	PPARD	PHIP	EPHB6	MAG	WAC	IRF2	RIPK1	SLC1A4	ZNF280D	LILRA5	GPATCH2L	GNG3	AAK1
GATA2	PNMT	PDE1B	ST3GAL2	KCND2	MOB3B	LRRTM4	CMA1	BSN	NEUROD2	ABCA11P	LRIG2	EPHB1	FUT9	TTC17	ALOXE3	FGFR2	SP4	CAPN11	HPSE2	WNT6	FCGR2B	NOD2	STK19	NEURL1	CRHR1	ZNRD1-AS1	SCNN1D	AKAP6	EFCAB14	DPY19L1P1	AAK1	ECM2	PPP1R15A	SIT1	BCL11A	CARTPT	KLHL3	SYN1	TCEAL2	FIGF	AQP7	LY6H	TNFSF8	PLEK	MIR600HG	BMX	IFNAR1	NRDE2	AIF1
GATA3	GABBR1	CELSR3	ADARB1	PHF20L1	KIAA0556	LRRK1	SUGCT	NCAM1	DPY19L2P2	FOXD2	MAN2C1	CALY	HSPB7	P2RX4	RNF19B	CLCA2	MICAL3	BEND5	IDUA	GAGE1	RGS12	XRCC1	PALLD	RFXAP	NLGN1	PDE2A	GRIK4	SPOCK3	CSPG4	TNRC6B	SBF1	PLXNA3	CASP5	THBS3	PSD	FLCN	SUGP1	DIP2C	ZNF675	WFDC1	KCNIP2	IGFBP7	DMPK	ZNF688	BTN2A1	NEU3	BRWD1	ZNRD1-AS1	TTLL3
GATA6	ETNK2	RPL26	NFATC3	WNT7A	NOV	CFAP74	ALDH1B1	AQP7	TSHZ2	PCYT1A	GSTA1	SERPINB8	CDIP1	SERPINB2	MEF2C	FOXC2	NPRL3	TFDP2	CDK7	MDK	SCNM1	MAPK1	EDC3	NFATC2IP	SIDT1	PBX2	PTPRO	PDE4A	ZNF107	BRD4	LINC01260	CD3E	RREB1	TRIM15	ZNF688	STAT5B	KDM5A	RPRM	CKMT2	ADAM11	PFDN1	NAGPA	ANKRD2	PTPN4	PCDHB11	PDPR	GPR161	IFI16	ZKSCAN4
GATAD1	CBLC	CDH9	EDC3	RIPK1	PRKG1	FAM155B	EYA3	CELF3	TERT	TRIM45	SLITRK3	NEUROD2	KNOP1	KCNJ6	RIT2	PHKG2	KLF13	DNAH6	ANGPTL2	SLC20A2	DAGLA	CASS4	ETV3	COLQ	SNAP29	BEAN1	MXI1	LOC155060	CAPN1	HOXD9	RAB20	EBAG9	SIRT5	VWA5A	FRMPD4	TDRKH	PIK3R5	RNF122	GAL3ST4	HRH3	RIMS3	SLC24A3	AAK1	SLC7A4	GPR132	PRR15L	C19orf66	GMPR	ZNF770
GATAD2A	BHLHB9	NCOR1	ERMAP	MYH10	TBX5	WDR7	PTPRF	FAM214B	HECA	IRF6	BTF3	IRX4	ZNF385D	FZD9	STX6	GRHL2	SH2B3	CLTCL1	TBX1	RCBTB2	AP1G1	ZNF391	KIAA0141	C2orf54	ROBO4	CBFA2T3	CACNB4	LINC00894	NCAM2	TAF1C	HERC1	CDH13	CECR1	UBQLN2	ADGRF5	FRK	FOXI1	AKAP5	DSCAM	TJP1	ERAP2	PIKFYVE	EP300	KLHL4	MAP3K13	C1orf116	CALCRL	RGL2	MAPK8
GATAD2B	CENPM	UBE4A	LSM2	TRIP13	ZNF222	ISOC2	RNF115	LMNB1	UBE2C	THOC1	SLC1A5	PRRC2A	CCT2	RRP7A	BUB1	MYL12B	OLFM1	KAT5	CYR61	AURKA	HNRNPUL1	SMARCB1	SF3B4	SCUBE2	NCAPH2	PRMT1	VRK1	COX6C	FOXM1	SNRPE	PRPF38B	POLDIP3	HLA-A	TSN	KIAA0100	HMGA1	DDX46	SP100	BANF1	UPF2	RELA	RFWD3	SKA1	PVRL2	HDAC1	HNRNPD	AGR2	NEDD4	AFG3L2
GBA	PDLIM3	BCAS1	CEP350	VDR	OTUD4	RWDD1	EMP3	SLC12A8	LBR	SLBP	OAS1	UBAP2	WIF1	WDR61	MPG	FAM35A	KIF1C	ATP6AP1	ZFAND6	HARS2	AP2M1	DMTF1	YBX1	ZC3HAV1	TNFRSF14	ARL6IP4	DSC2	PRSS12	UBL4A	STX4	LPCAT3	ELP5	PTMS	MCUR1	HERC6	USP13	CNIH1	BAG1	TCF4	ATG2A	TM2D3	RBM6	PARL	CIC	SSSCA1	SLC20A1	NAA50	HEBP1	FAM63A
GBF1	PDHX	ALDH18A1	ATG2B	MIS12	BET1L	CXorf40B	BCAS2	DNAJC10	YTHDC1	LMAN1	ABCF3	TYW1	MBD1	IQCG	ZNF419	SEC23IP	ZNF222	MUT	DPAGT1	BNIP3L	PARL	ANKZF1	TRIM27	CREB3L1	SLC31A1	FAM114A1	ISCU	HSPA5	C1orf27	GCN1	GTPBP1	DDX49	C11orf24	NT5C2	BUD31	UFL1	PPP1R15A	SLC17A9	GATAD1	TMEM57	PHGDH	ARFGAP1	PCK2	ZBTB11	TMEM41B	HSPA9	MIR22HG	POU2AF1	CRELD1
GBGT1	SPRYD7	TMEM43	HMCES	ITPKC	RAB3GAP2	PCNX2	RAB36	TRIM36	SLC17A5	ARSB	DHX57	CRBN	CNTN2	REPS2	SIRT3	SH3TC2	RNFT1	CAMK1D	FAM214B	ZNF654	DDX43	MYH7B	MX1	ITGA8	AGGF1	SLC14A1	ABCB1	CEBPD	MANBA	PPP4R2	ELL	EXOC2	SERPING1	RPS6KA6	TNRC6B	SLC35C1	ATP10B	NRIP2	ERMAP	EDAR	LLGL1	ITSN2	NDUFV2	DFNB31	MANEA	PMS2P4	HADHB	FPR3	SYT13
GBP2	EFCC1	TMLHE	TP73	PRIM2	ARHGAP25	TSKS	TTPAL	BET1L	SNX13	NXF3	SIDT1	MAP2	SLC9A3R2	GDAP2	MOG	CYP39A1	GNAI1	EBAG9	ZNF484	WNK1	SNHG20	STK10	TNNI3K	ADAMTS9	PDPN	TEX14	GOSR2	LRIG2	SH2D3A	BNC1	SIRT4	ZNRD1-AS1	PRKX	CASS4	CFAP46	PLEKHA6	MROH7	DDX19A	BEX4	MT3	PVT1	ITPKB	CROCCP3	NFE2L2	GABRG3	FICD	EP300	FAM189A1	CXCR4
GCA	LPXN	TP73	ZNF37BP	GPR20	TMEM39B	NTF3	ARSD	FRMPD4	CTRL	PYGO1	CCR4	COL17A1	SOX18	CXorf57	CYP39A1	AKAP5	LIN37	MAPRE3	ID2	ADORA1	CCRL2	ST3GAL6	TFEC	GCK	SEMA6B	FZD1	HOXB5	FLRT2	TENM4	USP27X	PDYN	TCF21	IKZF3	FKBP14	CD28	CSF2	STK17B	FRMD4A	NEUROD2	HIST2H2AA3	ACAP1	APOBR	NHLH2	CENPQ	SEC24D	DNASE2	FAT2	ANKRD12	WNT6
GCAT	SNAP29	C10orf88	TTBK2	MOSPD3	NPTX1	SALL2	PAFAH2	DHPS	SPG11	CDC14A	VHL	NFKBIB	TP53BP1	SRI	GNAI1	PTPRK	PROX1	C5orf45	TRMU	ORAI3	MED14	FGD2	SURF1	PRKCQ	STK4	HOMER3	DTX3	C5orf42	LRP2BP	ALDH5A1	PRICKLE3	TRIM36	TRMT2B	ZNF343	ARL4D	TRHDE	TPP1	LINS1	IFT27	CLEC2D	DBT	NLRP2	CARKD	CALM3	TRAF3IP3	JUN	POLM	SCNM1	FBXL18
GCDH	REXO2	CUL2	PDK1	DDX18	MAMLD1	NBN	MRPL33	ILVBL	C21orf33	TNFRSF12A	MEPCE	SUV39H1	TIPIN	NSUN5	ORMDL2	NIPSNAP1	MTHFD2	CARM1	MAPK6	CEPT1	EDC4	USP7	USP48	MRPS34	HK1	SIDT2	SLC25A37	TESC	NAE1	TRIP12	ADO	RAPGEF2	CHEK2	SNF8	RRP8	CNOT1	APRT	JMJD1C	PAFAH1B3	TDP1	KLHDC2	IPCEF1	MCAM	TBL1X	IRX5	NF2	PSMA4	KIAA1033	PBRM1
GCGR	EFEMP1	SLC16A1	FLII	GSTA1	EIF4EBP1	COPA	GJA5	PYGB	RAB3GAP2	BNC1	RPAP1	MYBBP1A	ASIC3	PDZD8	BLCAP	DCTD	HLA-E	HEXA	LPGAT1	MED25	FAM173A	KAT6A	MYO1C	ARRB2	SCN1B	USP11	TRPC1	GLT8D2	SNX13	KTN1	ARSJ	ESRRA	CHGB	ADAM10	CTDSPL	FOSL1	CACNG4	SLC38A2	KDM6B	TNFRSF12A	SIAH2	ERF	CLIP4	FAM168B	CCNB1IP1	SLC4A7	SLC39A14	ARHGEF1	KCNH2
GCH1	ZKSCAN8	SMARCC1	MYD88	TMEM132A	FNBP4	NCK2	GLI2	EDN3	C16orf62	CELSR3	XYLT1	MCCC2	WDR33	RASGRF1	PCMTD2	FILIP1L	OGFOD2	RRNAD1	SPATA2	DYRK1B	TMEM120B	UBR2	SLCO2B1	MED12	ZNF446	PHACTR4	FCGRT	DFFA	BLCAP	SHC1	SERPINH1	PTPRK	ZBTB39	SPATA20	PLAGL2	CRYBB2P1	YPEL5	CCDC57	AQR	C10orf95	SEC14L1	TTC31	RABEP2	CEP192	DNPH1	SOX5	CUL7	TBX3	LRRK1
GCK	EGFR	ETV6	MNAT1	AP2B1	MKLN1	PARP8	KHNYN	SNW1	WAC	FAM63A	PPWD1	TMF1	NCK1	IER3	ZCWPW1	IFI35	SNX11	BCL2L13	INO80B	ABCG1	TP53BP2	PMP2	TRIT1	AGPAT4	JMJD1C	SMG5	SCRG1	KDM5A	ERCC5	H1F0	USP3	CBY1	SLC35A3	FOSL2	U2SURP	WDR41	SPAG9	IRAK4	LRP5L	SRBD1	WDR25	POLR3D	GOSR2	NMRK1	DTWD1	LRRC8D	2021-03-06	OARD1	RWDD2A
GCLC	ADH1C	ABCD2	FOXE1	EIF4EBP2	KCNJ6	TLR2	GNAZ	TMOD2	P3H3	TMEM39A	CDKL2	SELENBP1	IL10	TULP4	CARF	STXBP5L	MGST3	ID2	ELL	FMNL1	NES	HNRNPD	MKS1	CALCOCO1	CROCCP3	CYP7A1	GOLGA2P5	MTSS1L	CARD14	SUSD6	POU2F2	EHBP1L1	DIS3	ZCCHC4	MMP15	RORC	RHCE	DENND1C	MGAT4C	SLC7A6	FAM117A	MAOB	CEP63	PFKFB1	VPS53	NAP1L2	NIPSNAP3B	FAM168A	ZNF391
GCLM	NAA50	KIF14	BLMH	C2orf49	BAG5	RPLP1	RPS13	EIF3D	PIP4K2C	KAT5	SLIRP	NKRF	TMEM223	SLC37A4	BRD2	UBAP2	IPO7	AGTR1	MTHFD1	FOXC1	TATDN2	NDUFA1	DUSP14	MCAT	MAFB	LSM5	C5orf30	DCUN1D1	LIMS1	RPL27A	ATIC	C1QBP	POLR2D	DENR	NOLC1	OTUD3	TSSC1	AIFM1	CMC2	RAB4A	SNRPD3	HN1	CHP1	WDR43	MRPS30	EEF1A1	RNF6	EIF4A1	YRDC
GDI1	CHP2	HIST1H1C	SYNJ1	PEX5L	ATRNL1	AMPH	RAB3A	LHCGR	SHANK2	ADGRB2	NR4A3	ARHGAP44	ACAD8	FRMPD1	MYBPC3	TMEM110	POU6F1	C11orf63	SCN3A	PIEZO2	PRPH2	SNX29P2	ZDHHC17	SUSD4	AAK1	CASS4	MGAT4C	MAPK8IP1	CACNA2D3	TMEM62	TRNAU1AP	MCF2	PRKCG	PPIP5K1	SERINC5	GRIN1	NIPBL	CDK3	TEX41	PLEKHH3	KCNN3	NRDE2	HPR	RTF1	CLCN2	VILL	CASC5	RFX2	ARHGDIG
GDPD5	ZNF668	KLHL12	PI4K2A	RRAGB	ADARB2	MTERF4	SARDH	ACTR8	GPC1	PDE6B	ZNF35	MTHFSD	PGPEP1	NAGPA	PPP1R37	CA5B	LMTK2	SAMHD1	UNC93A	ORAI2	KALRN	FOXI1	KDM4D	DYRK3	ZNF215	CHM	SH3BP5	KRT32	KCNJ10	KCNIP2	HIST2H2AA3	ARHGEF3	GNS	CCL11	SCN2B	CHP2	GRAP	ADAMDEC1	TGFA	HLA-DRA	CAMK4	ARSD	KCNJ3	TCIRG1	CRHR1	CASS4	GNLY	WNT6	2021-09-04
GFOD1	ATHL1	C2CD3	NAIP	CADM1	SMPDL3B	PAFAH1B1	RTP4	ARL2BP	ART4	LRRC2	TTC39A	SMIM7	ADAMTSL3	PPP1R26	RAB36	ZBTB3	GOLGA1	PCSK2	MECP2	CUL7	PARK2	PCLO	RBM6	KLF13	ZNF609	ACE	FAM163A	IRF9	APPBP2	ABHD6	STAT4	DNM1	PRDM10	ATP8A2	ZC2HC1C	VAV2	WDTC1	NCSTN	CDIP1	MC4R	ITGA7	ANKMY1	GPR132	SUPV3L1	ZNF638	RFPL1S	CFAP46	HLA-A	SLC34A2
GFOD2	DPM1	TSPYL2	PHTF1	RASSF1	DIEXF	ISG20	CXorf40B	ZSCAN18	CAMTA2	GGCX	AP5S1	DDO	CYP2R1	GTF3C4	ZNF200	HYAL4	SEC24A	TMEM14B	C4BPA	FAM107A	ZNF184	SULT1A2	NCAM1	POFUT2	ESM1	YOD1	ST18	PLP1	TLE4	ATF5	RAB21	ZNF426	SLC31A1	CHML	AADAC	KIF17	TJAP1	IKZF5	MLLT11	CYP2C18	HIST1H2BG	ZFAND5	FUT9	SP2	HIST1H2BJ	SPATA2	CPA3	COL4A3BP	ATP6V1C1
GFPT1	ICMT	TEX2	NCAM2	PAPPA	TAPBP	FADS3	PNMA1	BST2	AGPAT2	MKNK2	RANBP6	LAMP1	PAPOLA	HEATR3	CAV1	NME3	HACD2	LPIN2	TYK2	TSC22D3	MPZL1	NR2F2	RPS6KA2	NSUN5	TNFRSF12A	ADPGK	PAK2	HNRNPH1	CDH19	SF3B4	IKBKE	UNC93B1	PCMT1	MAPKAPK2	KLF10	SOD2	CYP2C9	PDE6D	IGF1	NXF1	TNFRSF1A	NRN1	ALG3	KCTD9	PLOD3	SCAF11	ZFYVE21	ZEB2	VAMP3
GFPT2	TMEM33	GAL	BRMS1	AKAP11	TUBG1	NMD3	BCKDHB	SLC25A38	ANAPC5	AGR2	ST3GAL5	NDUFB6	IARS2	SEC24D	PARG	PTEN	ATP5S	MGST2	METTL13	TMEM11	C14orf2	ANP32B	BTBD1	PSMD8	PA2G4	UQCRH	ANAPC15	ZNF518A	FAM57A	CASC3	IARS	EPB41L2	METTL21B	PRKCA	UBR7	PPIP5K2	MRPL12	CBR4	COIL	PPP2R1B	LGR4	WDR61	TMX1	PPARG	FOXA2	DNMT3B	CBR1	SYPL1	TTC31
GFRA1	CGRRF1	EXOSC4	MYNN	IGF2R	HTR2B	PTS	PTPRR	SLC4A1AP	MINA	TAF1A	GAN	MS4A2	HS3ST2	ZCCHC6	ADO	CHPF2	KLF10	ICAM4	CD33	GJB3	TMC6	GGCX	TNFRSF10D	SLCO2A1	GUF1	MAP2	DTX4	PDHX	NBAS	RRAGA	CEACAM6	SIRPA	PJA1	GPRC5A	TVP23B	DSG2	GALE	BCL2L13	PRKCQ	LACTB2	BACE1	2021-09-11	PER3	TMEM43	HIST1H2BH	CA5B	SPINT1	UTP14A	MISP
GGCT	PIK3CG	ANKRD2	TMEM184B	CEND1	TOX	SRPK3	CXXC4	STEAP3	ACTC1	SLC39A1	ARNTL	CADM1	COL1A1	ANO10	ERCC2	RGS1	DCX	TCN2	CYB561	LPL	NRCAM	TMEM8B	GZMM	FICD	EML1	NBEAL2	KRCC1	F8	CXorf21	KCNIP1	TMEM132A	OCRL	EXTL3	ABL1	DIRAS3	PXDC1	OLFM1	GNAO1	ABHD4	LAGE3	FAM149B1	UBTD1	THRA	NHLH2	STAP2	PAM	PPP1R13L	FAT1	TSC22D4
GGCX	IFRD1	SP4	ID2	CRCP	SOX21	ZNF440	TMEM35	STRN	KCNH6	CDON	E2F4	LFNG	MAP7D3	KIRREL	WISP2	HIST2H2BE	TBC1D17	TGFB3	ZNF235	RAP1GAP	ETV3	GPR63	SOCS7	AOC2	SLC4A3	CHRNA10	DGKI	ANGPTL4	GLA	SH2D3A	BRAP	SSX7	DPY19L1P1	SOX18	FEZF2	ZNF557	COL9A1	DDIT3	RFX3	SBNO2	GTF2B	RND1	CASP10	GNRH1	RUSC2	S1PR5	MYBPH	TAF4B	C17orf53
GGH	KAZN	SKIV2L	UCK2	SLC17A9	TNC	CALB2	RRAS	EMC6	TGM3	TIAM1	ERO1A	TINF2	PLSCR3	CNPY2	AP5M1	OAS1	COX16	KAT5	QSOX1	LDLR	SIX2	RHOA	MRPL24	INHBB	CUEDC1	DHPS	NMB	C5orf15	MFSD5	JUNB	EEF1D	VGLL4	DUS1L	P4HB	SALL1	GPRC5A	CXCL2	SLC35F6	DPF2	C2CD2	MALL	CNP	RANBP17	MPRIP	ELAVL1	MRPS7	ETV5	TOM1	KCTD5
GGPS1	LPAR2	TUSC3	MILR1	PGAP1	CLASP1	CD72	BRINP1	TRIM38	GRK5	FAM189A1	HLA-DRA	NRXN3	DLG3	PICK1	HOMER3	HIRA	CCDC134	DBN1	ZBTB22	GPR161	TRIM62	PI4K2A	FRMPD4	DPYSL4	BCR	NLGN3	CRIP2	PDE4B	DOCK4	DSTYK	WDR60	PITPNM1	YIPF3	SPOCK1	UBE2J1	SKI	SLAMF7	ISLR	SDHA	ATP2B3	ZNF839	SLC31A2	BEAN1	PSMF1	GRIA1	PTK2B	RTN1	KLRB1	ADGRG1
GGT1	FOXF2	KMT5B	RABEP1	HIST2H2AA3	NCBP1	NAPG	C18orf8	OSTF1	SLC24A3	ANKRD2	DUOX1	ZNF250	UBXN2B	BET1L	HOXA1	STK38	SLC15A3	BLZF1	NRP2	ZNF274	CBFA2T2	ACVR1	MTF2	UPK1A	NUCB2	ETS1	SULF1	EXT2	LUZP1	WSB1	ZNF79	ZC3H13	HIPK3	MTSS1	ZNF219	WDR46	ZBTB48	CRY2	CTSD	HCCS	CROT	ICAM1	ABHD6	WDR7	PDPN	PPP1R13L	AGGF1	ATG2B	RIPK4
GH1	RPL39L	ALG8	DDX24	MAP2K1	FAM184A	EXO1	MLH1	MYB	TTC19	BRCA1	KIF15	PPM1H	LETMD1	KIF18A	AAGAB	GSTP1	CDKN1B	FOXC1	KIF20B	RITA1	NGRN	CDCA4	CLIP1	ANAPC10	EPB41L2	NRN1	PWP2	GSTK1	C7orf26	B4GALT1	ARIH2	CHPT1	ITGB1BP1	AKAP8	NMB	XBP1	UQCRH	TBC1D9B	OSGEPL1	NRF1	RRP8	COL5A2	FAM111A	BATF3	CDCA3	ANAPC5	ATXN7L3B	POP5	NDUFAF4
GHR	SH2B2	FBXL18	SLC25A10	MED25	TRIP11	ASPM	RASL10A	MCCC1	KIF23	SLC6A6	STAM2	HOXA3	AGRN	TRIP13	FAM105A	GNG13	MKL2	EHD3	ZNF215	PDE8A	FKBP15	ARHGDIB	GPATCH2	EGR2	CAB39L	KLHL26	REM1	GRIA1	IPO9	BRWD1	POLM	OIP5	WDHD1	WDR73	RAB40C	SERPINI1	GCFC2	FGF5	HSP90AB1	ZNF280D	EIF2B2	SEMA5A	GPNMB	GRM1	GDF11	CMAHP	CDH8	GSK3A	PNMAL1
GHSR	LIMS1	MAFB	GIN1	CEP55	NETO2	AIMP1	PRKAR2A	CPVL	LGALS3	RRM1	ATRAID	CSTB	JADE2	DDX5	PIR	SLC19A2	PUS7	ATP5J	TSN	PUS1	ALDH3B1	BRIX1	PXDC1	CDK1	ASF1B	GAA	NPAT	GOLT1B	PIGK	ABTB2	ASAP1	MRPS30	PDE4D	NDUFAF4	KLF12	PTTG1IP	LGR4	UBAP2	PEX10	RITA1	SPRY2	ATF1	ACBD3	WSB2	SLC39A4	SRSF3	ELF5	SOCS6	EIF2B1
GIPC1	RIT1	RPS12	INPP4B	ZFAND6	PTGDS	MORF4L1	RBM28	CD59	BTBD1	ATP6V1B2	PPP2R2A	RPL7A	TJP2	OSER1	PICALM	CCDC92	HPRT1	RPL37A	CD151	TSPAN8	LANCL1	IARS2	MXD4	VWA8	NXT2	SRP54	ACP1	ANXA2P2	PEX13	GCLM	FRYL	YTHDF2	CHPT1	HNRNPL	PDLIM2	NDUFA1	CMTM6	ZC3H7A	BECN1	HSD17B12	RPL41	MKLN1	PSMD12	ZNF207	CYFIP1	HK1	HBS1L	BUD31	PPIA
GIT1	ZFP2	HRK	ZNF440	GPR37	RPRD1A	ETV3	BCKDHB	C8orf44	FGF12	C9orf9	DLG2	RERGL	VIP	CAMKV	CUX2	ICAM5	TREX2	ZBED8	GDAP2	TRPM1	SNTA1	SORCS3	CDON	HIST1H2BJ	HIRIP3	PRKCG	LRRTM4	CCIN	GYS2	HES2	BET1L	RIC3	TMEM50B	MYCT1	SMO	NCAM2	SLC9A3R2	ABHD8	RASA2	CRISP2	CPQ	TUSC2	STXBP5L	GABRA3	RASSF8	NIN	HINFP	SPTBN5	PAX3
GLA	WEE1	SVEP1	TSPAN14	C14orf1	YTHDF2	C20orf24	RBPMS	ARHGEF6	ACBD3	LLGL2	LIPG	AFTPH	RABGAP1	TIAL1	TIMP4	UNC13B	GSS	ACSL3	ALDH3B1	PPIF	KDELR2	CD151	FA2H	BZW1	SORBS3	NIPA2	TCAF1	AOX1	SELL	ANKLE2	DAPK1	NKX3-1	BCAS1	RBKS	FMO2	GGH	NFIB	CD59	KIF5B	PDK1	PLA2G2A	SLC22A5	FKBP14	RBM14	JMJD6	PCMT1	TSPAN1	TWF2	UBE2D2
GLDC	FOSL1	MPRIP	G6PC3	NPLOC4	PFKFB4	CST3	RRP8	FLNA	PKM	GPRC5A	SRSF3	SETD3	SDF2	SLC1A4	EHD1	ANKRD10	CNP	TNFRSF10B	HSPB8	TUBB4B	XPNPEP1	BLCAP	COQ10B	ALDH9A1	SFXN3	AKT1	AFG3L2	SLC26A2	ACTR1A	ARF4	FKBP3	TMEM185B	RIT1	PKN1	TMEM9B	S100B	ZDHHC18	RBM14	CTNNAL1	CRISPLD2	MLLT11	C11orf24	WBSCR22	GLRX3	PSMC1	PRDX1	PSMD4	USPL1	SHOC2
GLI1	GPER1	SPOCK3	RBM8A	KIAA1107	TEF	GPR22	ESRRG	SUSD4	ZNF35	DNAJB5	KIAA1462	HPN	CAMK1G	JPH2	KIF17	PLA2G4A	VAC14	ANKRD46	GJA5	BRINP1	TAS2R16	C11orf63	EFR3B	FFAR3	RAB11B	ST6GAL1	SLC12A5	GCKR	KNOP1	SCN4A	SPTBN5	ZNF180	CD200	MPZL2	NCR3	HPSE2	SAMD4B	S1PR5	GCK	C5orf42	HTR1E	MAPK10	BCAM	TMEM35	NXPH4	BCL7A	KREMEN2	CPED1	PTPRB
GLI3	ZNF132	ZNF675	FCER1A	IQSEC3	PLXNB3	PNMAL1	B4GALT7	SNX13	INHBA	STAC	PDYN	ACVR2A	GRB10	FBXO38	OCRL	EFR3B	KRT37	STAG3	TBC1D17	SOX18	PPP1R9A	FGF5	OLR1	MAP1B	ZNF83	RABEP1	TREM2	KPNA5	NFKBIE	PLEKHO2	HIST1H2BJ	ZNF154	HSPG2	ZNF225	CDK19	SLCO1A2	BCL2L11	MMP28	TMEM57	PTGS1	GPR176	CIITA	GABRA3	HMHA1	PRKG1	ANGPT2	KIRREL	UGGT1	ENTPD1
GLIS3	ERLIN2	CSRP2	MOAP1	CDCA3	PIK3CB	HOXB7	TMEM185B	XPO1	GADD45GIP1	XBP1	PHGDH	ARMCX6	TMEM50A	NBN	MPHOSPH9	STXBP1	PNKP	PDE1A	SFRP1	RTN3	SIX1	TBC1D4	MRPL22	CCNF	SCARB1	NUDT1	PIP4K2A	PTBP1	METTL7A	ZZZ3	CYP1B1	CCNA2	RPP30	RANBP6	CENPF	SUMO3	SCAF4	DEK	ANP32B	SDR39U1	PPIH	KIF14	FOXJ3	TFAM	RCN2	SUPT20H	NDUFB3	ACTN1	FKBP10
GLOD4	MFAP3	MRPS2	FTL	DENR	S100A6	FXYD5	CHMP2B	MSMO1	GNG5	PLOD3	RAB35	PAPPA	PPARG	CTBP1	LHFPL2	GOLGA3	S100A11	ICMT	LDHA	MXD4	TPCN1	UAP1	ABCC4	BMI1	MRPS12	TSPAN14	CDK2AP1	PKM	LAMP2	APPBP2	MAP4	ATPIF1	VDAC2	NDUFB11	DPP3	ITGAV	CEP85	MRPL12	DHCR7	KIF1B	ANAPC5	IRF4	POMT2	ZFP64	DNMBP	PIK3C2A	R3HCC1	MAB21L1	GNB2
GLRA1	RSL24D1	FKBP3	PSMA5	PBK	PNMA1	NANS	FADD	PMS2P3	VKORC1	PDCD2	PRKCH	GNAI1	PFAS	PDSS1	NPC2	NOLC1	SPTBN1	FMR1	BAG1	SLC25A15	RNF10	ERH	OXSM	EIF4A3	CEP63	HN1	NHP2	SRRD	TIMM8B	NAP1L1	SPAG9	TEFM	VPS13C	PIN4	C19orf53	GTF2H5	MPHOSPH10	CCDC59	NEK4	TMED2	LAMTOR3	HNRNPF	PPAT	HDAC2	HSPA14	OXTR	BUB3	OAZ2	MRPL16
GLRA2	PCDHB12	ERN1	DHX58	SLC29A1	TET3	NEURL1	MPP1	RND2	PML	SAMD9	ARL4D	HOXA7	KCNAB3	CIDEA	BGN	FRMPD1	VSTM4	IL36G	CDH22	NOVA2	PFKFB1	RASA3	IPO8	WDR7	TLE2	C16orf59	DDR1	COLQ	FAM65A	SATB1	MYLK	GAS8	ATP1A3	KCNK7	TNS1	PIDD1	MLC1	SPTB	GJC2	FAT2	TCF7L1	ZNF696	MYH7B	DYRK3	ANGPTL4	DGCR9	CR1	CCP110	PAOX
GLRA3	PTPRO	ZNF343	C2orf68	RIC3	CYP2J2	GCKR	MTAP	DCAF4	FERMT1	DPF1	CASD1	AIDA	SLC28A3	NFKBIE	ESM1	RASL10A	MOCS3	ETV3	NTSR2	ALDH1L1	LRRK1	TNFSF8	TEF	FEZF2	CASP10	SLC13A3	XPNPEP2	USP27X	ACSM5	FUBP1	PLN	PACS1	CNGA1	CD74	ATP2B2	VIP	FHL5	IQSEC3	H2AFV	KLHDC8A	NOD1	POSTN	RASA2	RIPK1	ALPK3	KLHL9	ERAP1	LRIG2	UBE2J1
GLRB	EIF4A3	NETO2	REEP4	TMEM5	SLC39A6	ITGB6	RAB1B	TIMM8A	SYNCRIP	SNRPD1	DCTN4	CRTC3	PGRMC1	SNX17	NCAPG2	MBD2	RFC2	PATZ1	STK39	SRPRB	MZB1	SF3B2	ZNF146	WAS	EIF3I	ABLIM3	CYTH1	AKR7A2	WDR43	CLDN8	TIMM13	EFCAB11	PNMA1	PPA1	NOLC1	TM2D3	TNFRSF10B	WDR12	MTA2	FBL	FCMR	PFDN2	OSBP2	WRB	SLC50A1	IMP3	ADGRG1	TRAK2	TEFM
GLRX	TPP2	PSMC4	GDI1	ZNF131	GFPT1	FOXO4	SLC35A2	TTYH1	KDELR3	RBM39	VPS4B	PSMB1	KIF22	PIBF1	PPME1	EIF4A3	THBS2	AP1G1	ZNF606	EIF6	SPOP	SLC1A4	HSPA5	RNF11	RNF139	TMEM50A	PDXDC1	LTB4R	RNF103	GGCT	CSTF2	TMEM104	GFOD2	TRIM36	COX6A1	TIMM17A	HCCS	PXMP4	NAP1L3	YWHAB	VIPAS39	NR2C1	GOLGA3	KAT6A	HOOK2	TSPYL4	STRAP	SLC35B1	EIF3A
GLRX2	LAMTOR3	NIP7	PUS1	BLZF1	HDAC1	OAZ1	FRAT2	CLTC	AFG3L2	ZFX	ZKSCAN5	KDM5B	RPL39L	PSMD8	FH	FGF2	MDH2	ABCF3	DES	FASTKD2	CGRRF1	PRMT7	ACHE	ME1	ISCA1	CCDC59	ZNF426	EXOC3	UBA3	P2RY1	HNRNPDL	IRX4	ASTN2	RPL7A	TMEM9B	KCNK10	FAIM2	HERC6	PITX2	KAT5	GADD45GIP1	SLC30A5	PRMT5	DYNLL1	RPA1	RBM14	HEBP1	DDX18	MTCH1
GLTSCR1	PLCG1	UBE2E1	PRPF8	STAG1	MGEA5	PRMT1	SLC35C2	EDF1	ARL6IP5	SNX4	TECR	SLIRP	SNRPE	TSC22D2	ECHS1	POLE2	MSH6	COX15	MPP5	BIRC5	BCLAF1	GMDS	LANCL1	ACOT7	DIMT1	NELFCD	HNRNPA2B1	RBMX2	SORD	EIF4H	TOP2B	HLTF	TNFRSF1A	CAPN7	SAP18	SFRP1	BZW1	MRPL42	NPC2	UCK2	LAMC1	EPHB2	CFAP20	CEP85	FLNB	HDAC1	PDGFA	PSMD11	ORC2
GM2A	FCMR	DENND6B	FAM20B	BRF2	SNCAIP	ZNF646	HAGH	PIP5K1C	PRR36	NECAP1	TPP1	PAX5	ZBTB7B	CRHR1	HIST1H2BK	IL17B	RANBP10	ADM2	HIBCH	CHRD	PODXL2	SCARB1	DLL3	RAD54L	ACAD10	KPNA6	B4GALT1	STMN2	NAT10	B4GALT7	IL10RB	DHRS3	KCTD17	ERAL1	BRD9	MPZL1	SLC6A8	MICAL1	DDB1	CCDC93	PLVAP	ADIPOR1	TBKBP1	TBC1D8B	CRYAB	COMP	ASB1	SEC16A	TRPV4
GMDS	PICK1	TRIM29	C7orf43	TFCP2	FAM192A	MTF2	GPLD1	SPN	TP63	CSNK1G1	RNF44	ANO3	TBX3	HRH3	FOXD2	VPS39	WDR44	BAZ2A	DCAF4	CPA3	PLA2R1	RPA4	ZNF174	GOLGA1	NPIPB3	TMEM147-AS1	UNC5C	CEP295	TMEM40	DYRK1B	IL7	ZNF426	TMLHE	CASC5	ZNRD1-AS1	RLN2	IQSEC2	FBXO22	PDE5A	DEPDC5	IFT22	MAST4	SCAMP5	GLI2	QRSL1	S100PBP	ALOXE3	ZBTB44	ARL14
GMEB1	FAS	DFNB31	ARL4C	ITGAV	EIF4A2	FECH	ALOXE3	ZNF79	SLC25A44	NID2	DCX	WDR18	FIBP	PIK3R3	MAP1A	CAMKK2	CTSF	PFKFB2	POLR2B	GPR137B	DDX49	CLEC3B	LMF1	PIK3C2B	MAP1LC3B	PRKCZ	SDHAF1	CROCC	CDIP1	CHIC2	RNF144A	NMT1	KAZN	PTCD3	NFKBIL1	ASAP3	CDK5R2	TTC3	C21orf2	DEFB1	NME3	TNFSF15	CASZ1	C1QTNF1	NDUFV1	EHD1	UBL5	BCORL1	CDKN2A
GMEB2	CXCL5	TYK2	GGH	CAPZA2	UNG	PRKDC	CETN2	PPP2R4	RGS4	ALG6	DARS	KIF18A	DNAJC2	LBR	NUP54	SLBP	TIMELESS	HNRNPUL1	KIF18B	PCNA	COMMD10	MCM5	FLOT2	C8orf4	FOXM1	XPO1	PMF1	KPNA2	FTL	LSM3	MDK	RFK	CLN6	KRT10	SHCBP1	PRC1	MAPK1IP1L	SNW1	CDCA8	COX6B1	RMI1	ELOVL2	CHAF1B	CAD	BLM	IMPDH1	BRCA1	KIF15	ATP5G2
GMNN	RBFOX1	ATP2B3	LMBRD1	PLK3	CASP3	ARNTL	NRG1	STX11	PRDM1	RAB6B	GLIPR1	MTMR6	HK3	TM2D1	LEPROT	EXTL3	INA	CDC34	C1orf216	CXCL3	ATG13	DDRGK1	BSDC1	PPP2CB	KLK6	TM9SF2	PHLDA1	ARVCF	KIF1B	CEND1	TMX4	KLHDC8A	NBEA	DZANK1	B3GNT3	FPR2	BSN	RDH14	SLC20A2	DOCK3	SYNRG	TXNRD1	SERPINB7	PERP	TIGAR	MPV17	FBXW7	MFSD1	ZC3H15
GMPR2	BIRC5	AKAP7	HNRNPL	NCAPG	AFG3L2	C1GALT1	PPIA	DNAJC2	FAM32A	CGRRF1	RBBP4	SNRNP200	ANP32B	PCYOX1L	UBE2S	ATP5G2	MAN2B1	ARHGEF10	RRP1	HBS1L	MATR3	PARL	GRSF1	RPP30	RNF114	EMC1	B3GALNT1	RCN2	2021-09-07	NCL	HNRNPA2B1	KAT7	RRP1B	CMC2	TMPO	PDHB	DNAJC9	BUB3	TMED1	USP16	RAD9A	LGMN	GNPDA1	MFN2	CCT7	SNRPD1	ZNF330	CHCHD3	RBBP5
GMPS	CHKB	TCEA2	RIPK1	REM1	AP4E1	MCC	SNCAIP	TBC1D17	ZNF235	MAN2A2	ZNRD1-AS1	ACAD10	CALY	SLCO1A2	MIR600HG	FGF9	PRAMEF10	SCAMP5	NXPH3	UNC45A	SEC14L5	MAST3	BRAP	LAX1	KALRN	ZNF266	RBM41	ALG12	TNFRSF11A	ARFGEF2	COL5A3	CD28	DNAH6	IL10RB	IQSEC2	ZNF112	PHF24	IFNGR1	SLC9A2	NFYA	BRSK2	VPS13B	AAK1	COL8A2	GDPD2	BSPRY	LIN7B	CXorf56	KCNK10
GNA11	GCK	IRF9	CXorf56	ISG20	MTERF1	RAB6B	TPPP	MMRN2	ADGRB1	PNOC	PLEKHG3	ZNF276	PLA2G12A	CACNA2D1	RIPK1	CYP7B1	PAIP2B	SEMA6A	MYCT1	PKP1	ATP6V1C1	NKRF	IRX4	TLR5	RPL23AP7	KIF16B	ELAVL3	CELF2	FAM192A	GFOD1	RSAD2	AGAP2	HBP1	THTPA	RGS20	ZNF224	IFT22	PFKFB2	SERGEF	NUDT4	ATG13	MON1B	PARD6A	IL2RA	PRELP	ATG5	HINFP	ZNF235	CALCRL
GNA12	SLC12A6	ZNF280D	PLXND1	ACAP2	EPHB6	COL5A1	SH2D3A	ZNF132	FBXO42	EIF4G3	ZNF652	COLGALT2	CST6	TGM3	ICAM1	PPP1R9A	HS3ST2	ABCC1	RABEP2	TNFSF9	ARHGEF3	FAM155A	ATP6AP2	STX12	JAG2	B4GALT3	SLC9A7	GPR3	DDX58	RUNX1	GALNS	TRPM2	SMAD6	TMEM184B	ASPH	TNS3	TCF12	GABARAPL1	MAF	FAM20B	NEU1	KIAA0930	MTSS1	TPRA1	PDP1	NRP2	KLF8	LMF1	SUSD5
GNA13	CRIPT	C14orf2	MICALL1	TFF3	CDKN1C	TPD52L1	RPL6	PPP1CA	B2M	EXOG	TNPO2	UBE2S	SIAH2	SLC2A8	MPPE1	SUCLG1	CARM1	SFN	SP140L	RRM1	AGR2	IKBKAP	BST2	PGD	CRYZ	TM2D3	UBL3	ZDHHC24	TSPAN13	GNAI2	LTBP3	COG4	TECR	ARHGEF6	ATP5SL	NUDT4	KARS	CYB561	PTTG1	DOCK10	TRIM32	COA1	ZC3H4	MED24	POLR2G	BLVRA	KIAA0355	ABCC3	SAC3D1
GNAI1	DACT1	PCDH12	SH3PXD2A	PLA2G6	NOD1	IFFO1	ZNF711	CFAP74	RAB21	KCND1	MEF2C	GPKOW	MCF2L	TSPYL4	IER5	PDZD2	NDUFA5	FLT1	BEX4	MLC1	MYLK	TRMT2A	R3HCC1L	TBC1D8B	CD4	KHDRBS2	FOXJ1	SLC24A2	ASAP2	ERMAP	PEX1	ASIC2	CSAD	METTL18	TSPAN7	TBXA2R	ADTRP	TMEM260	RASGRF1	TAF11	CLTCL1	SETD6	ZNF654	HSD11B2	ALPK1	HIRA	BGN	ERAP2	CACTIN
GNAI2	PKI55	ZNF318	SPOCK3	THSD7A	ARHGDIG	ANKRD6	API5	RSF1	FAM173A	GRM1	TRPM1	ZNF391	KIAA1549L	ZNF426	CD47	MMP27	GPATCH2L	TAS2R16	CCDC177	CHRNA10	DCAF17	ETV6	TMEM40	SELP	LINS1	LRMP	DNAJC17	TRAPPC10	SYNGR1	ZBTB43	GABRA5	TTLL3	ZNF606	DOPEY2	TMEM257	CMA1	CA5B	GDAP2	DGCR2	AKAP17A	IDI2-AS1	TBR1	DNAL4	ZKSCAN8	JAK2	GNRH1	TMEM151B	FBXL18	CNKSR2
GNAQ	CDK7	ERAL1	GATA3	GPATCH8	POLR1D	RPS27	GABPB1	TFF3	PPP3CB	RARRES1	GZMM	TTC38	MLEC	ARF5	PFDN1	CHEK2	MCUR1	LRRC59	COPE	SMC4	CDC6	TTC28	SF3B3	FAM3A	GAS1	RACK1	SSNA1	SHFM1	SACS	TWF2	SCP2	MICALL1	CA12	TK1	WBSCR22	HTR2B	RFC2	TESC	ALDH3A1	HSF2	FCMR	ENO1	AURKA	TIPIN	RPLP2	SYMPK	SETBP1	MED24	PPP1CC
GNB1	SS18L1	HERC6	B3GAT3	ATP13A2	OLA1	ENO3	SERINC1	ITGA3	RBM26	RNF187	ISG15	ERO1A	PPP1R26	CSPG5	VCL	LMO2	CAMK1	PDK2	EGLN1	ZMYND8	STXBP3	STAU1	HOMER2	STAG2	RTN4	L1CAM	SDF2	SP100	PVRL2	PRKAR1A	METTL9	HDAC4	USP18	CEP170	KLHL2	SMPDL3B	IFIH1	DSG1	MAP3K9	APOM	CAMLG	PDGFA	CTSL	PLOD3	TAP2	GPC4	RABGGTA	KLK7	TIGAR
GNB5	FEZF2	ASB6	BEX1	PVRL1	PIM1	MYL5	HPS6	CALML3	MOSPD3	INF2	ADD2	URM1	TSPAN12	HLA-DRA	DMTN	KAT6A	GTF2IRD1	EPS8L1	C10orf12	LHCGR	TRIM15	DOHH	CPNE7	PRSS53	ZBTB33	N4BP1	BSN	SULT1B1	FOXD2	SNPH	MED22	TCEAL2	CWC25	WASF2	TP53I11	TEP1	FRMPD4	BTBD2	HPCAL4	NSUN5P1	CNTN2	ARHGDIG	SMG9	IL17B	PTGES2	ZBTB17	IRF5	PPP1R26	VCPIP1
GNE	MOCS1	SPATA7	ANKMY1	LATS1	CYP7A1	TRAF6	SPRYD7	RASSF8	NBR2	ZNF235	IGSF9B	GPR37L1	SOCS2	SLC12A6	CASC5	MYO16	CKMT2	CRYBB2P1	RAPGEF3	USP2	CTRL	HYAL4	ACTN3	TAF1C	HS3ST2	PLA2G3	TEX41	PDZD7	FBXO11	ZNF136	NR6A1	FAAH	KCNJ10	TRIP11	NEB	RGS12	ZNF254	DHRS12	OSGIN2	RHBDL1	KCNAB3	HES2	MTSS1L	BRWD1	CNGA1	MCOLN1	HIC1	GPR22	CES1
GNG4	RARRES3	RHBDL1	FBLN1	SYBU	AXIN1	COPS7B	CUL3	RBM5	NT5E	ARSD	RNFT1	TRPM4	GOLGB1	C14orf159	ERO1B	TPRA1	WFS1	SH2B1	ZRSR2	THSD7A	ATP6AP2	CAMLG	MICB	USP47	CASP4	NLRP3	MAP4K2	CTSW	ST18	ANXA9	CPEB3	NDUFA1	RSRP1	ALDH3A1	TMEM208	VEZF1	HYAL3	ARID5A	SEZ6L2	STAM2	TSSC4	PTPN6	MUT	FAXDC2	VBP1	APC2	DOCK9	FBXO2	CRHR1
GNG5	IL1RL2	KIAA0196	HYAL1	CLUHP3	CACNA1I	C19orf66	QRICH1	TREX2	CD300A	GAL3ST4	RING1	B3GALT2	ST18	TRIM15	ELMO1	PHF1	DHRS1	NEO1	ARHGEF7	MROH7	DPY19L1P1	PHC1	OGT	C7orf43	ZNF623	SYNE2	FAN1	PPP1R37	ZBTB3	ARL15	STXBP5L	PICK1	MYCBP2	CBLB	TBC1D17	CTSD	ZER1	ZNRD1-AS1	ETV3	ELMO3	TRIM52	TYROBP	SCAMP5	IL24	ZNF696	GPNMB	MEGF6	BAZ2A	MAPK8IP2
GNG8	IL2RA	SPTLC2	ARL1	CDK5RAP2	DRG1	NAGK	DNAJC3	RENBP	CORO1C	C1orf50	DNPH1	NOLC1	ZNF593	KLHL24	ABCC4	CREBZF	P2RX7	PRPF4	TNFSF10	TOX4	ABHD4	BRAF	AKR1A1	TCEAL4	CRIP1	RPS6KB2	ASNS	CGREF1	C2orf49	CLCN7	HIST1H2AI	RBKS	PRKCD	SLC22A18	FBXL15	DUSP5	NUCB2	ME2	KHDRBS3	AARS	NEFH	CCND1	MTPAP	ATP13A1	IKZF5	SMC3	ISG15	MT1E	CLIP4
GNGT2	SRSF7	SEC61B	LSM3	CCNF	CSE1L	PPAT	SLC37A4	RRP8	ME2	CASC3	RSAD1	BATF3	LRRC59	CHSY1	RPL30	POLR2D	NPM3	LGMN	PNPO	UBP1	AMD1	COA1	EPRS	SLC27A2	IPO7	FAM35A	ANXA7	GEMIN4	AIMP2	PAICS	LYPLA1	SLC25A3	PCNA	SLC25A15	RPL7A	POLR3G	ARF1	KIF23	CCT7	RPL4	RAB31	MELK	ANAPC15	AKAP7	SEC11A	RPS2	CCT8	CDC6	WBSCR22
GNPDA1	CD164	ERBB4	CHST3	KIAA1109	CTDSP1	ZNF654	JRKL	GAL3ST1	MAPK8	SLC2A10	DKFZP586I1420	GLUL	PPP1R10	ZMAT5	DSC1	NDUFV2	LAPTM5	MYH7B	SOCS6	YIPF4	ATRNL1	RBM12B	RB1CC1	NCOA2	SEC14L5	ITPR2	HAL	IQSEC3	HSD11B1	TM4SF5	TGFB3	PON3	ADD3	HERC4	CYP2C9	HYAL1	TLL2	FGF12	MYCN	CCR4	STOML1	AGL	EGFL6	SCN2B	FAM117A	UBR2	TGFB2	STAR	YIPF3
GNPTAB	AKAP9	STAG3L4	NRBF2	MICALL1	RABAC1	FAM212B	KCNG1	SLC35A3	ZNF165	COPB1	PEX12	SEC61A1	SAT1	PRDM1	ENTPD7	SLC7A1	EIF2S2	DNAAF1	NMRK1	C18orf8	ARFGEF2	ATG4A	EBAG9	TFG	NFKBIB	CYLD	TMEM50B	METTL21B	ARF4	SEL1L3	YIPF6	TPRA1	MYO15B	ZZZ3	SARAF	CIR1	NFE2L1	OSBPL2	ALDH6A1	IRAK4	NAGLU	RMDN3	TGDS	OS9	ACAP2	DAP	KCNN3	KCMF1	STT3A
GNRH1	TTLL3	LAPTM4A	ITGAM	ARHGEF3	IGF2BP3	UBE4B	STARD8	IRAK4	TMEM135	MICA	DUSP5	STK38	TBX3	MANBA	CCDC28A	SQSTM1	IDUA	GOLGA4	CECR1	LAMP2	GPSM3	POLD4	MAU2	LILRB2	HDAC5	CPPED1	LIPG	BTN3A3	SLC38A7	ZFAND3	MAVS	RBM47	NPTXR	TMUB2	RAP1GAP	ERCC5	C14orf132	KIAA0430	FAM3A	AKR1A1	RNF13	ACAA1	RAB3B	FMR1	ATP6AP1	KCNN2	ASAH1	SMPDL3A	P2RX4
GNRHR	COASY	PDIA5	C14orf166	NCBP2	HLTF	MRPL12	2021-09-02	PRUNE	KLC1	TYK2	ECD	BAZ1A	CLINT1	SMAD3	NOTCH2	USP48	FAM208B	PDSS2	TACC3	AFG3L2	GYS1	TDG	SLC52A2	ABHD2	KRR1	UBR7	CAP1	ANXA7	SUPT16H	RANBP6	LYRM1	EPB41L2	TFB2M	RPS27L	ZMPSTE24	TXNL4A	BRCC3	NEK9	GNL3	SLC20A1	SNRPC	AKAP7	TATDN2	LARP1	ATP13A1	RFX5	CCDC6	SLC27A2	TOR1AIP1
GOT1	DOLK	UFSP2	GALC	CHST15	RBMS1	NGFRAP1	BTBD3	SERPINE1	PREB	TRRAP	P3H1	VTI1B	OARD1	SGSH	TMEM59	PLTP	CC2D1A	TRIO	SLA	HIST1H2BH	MED27	SMYD2	MARK4	STX4	DGUOK	POLR2G	LOXL2	PPIF	HADH	ABL1	FBXO34	PDIA4	CHST2	PHC2	IL1RAP	ZNF189	PRKCZ	IRF2	RABGAP1	PNMA1	TMCO1	ANAPC13	COL5A2	MMP1	HNMT	2021-09-11	FUT8	ISLR	PRKCI
GPATCH8	CDC20	DCTN5	LMNB1	ZNF282	PDIA5	KCTD9	UBE2S	TRIM28	CKS1B	GINS2	CNN2	AURKB	RELA	XRCC6	GRWD1	TUBB4B	LIPE	LIG1	TK1	SPC25	SPDL1	PHLDA1	DKK1	NDUFC1	TPM4	FOXM1	POLE	ACTR3	SF3A2	BAZ1A	SRRT	FANCI	2021-09-07	HJURP	KLF12	SORBS3	MAL	LMF2	ATP5E	SLC25A15	CTNNAL1	CRLF3	KIF20A	BZW2	WDR76	CLPTM1	DHCR7	EFEMP1	SMARCD1
GPBAR1	FLT4	IL1R1	SPARCL1	E2F4	QTRT1	GLI1	TRIB2	PIGL	COL14A1	NUAK1	HSD11B2	TPO	PDGFRB	PTPN7	RARG	SCAMP5	PIK3R3	CDH16	RARB	RPL39L	PKP4	NR1H2	GPC1	C10orf88	SETMAR	SKP2	CLDN1	CD93	CRIP1	TIMM8A	CLDN11	COL5A1	SLC29A1	CD27	MAPK8IP1	CFAP69	HS6ST1	VPS54	FBXO5	VAV3	VPS39	NFKBIE	SPAG4	ATP2B3	KCNQ2	HELLS	KRT32	SSBP2	NEK2
GPC1	PPP1R3A	PPP2R2B	MILR1	SEZ6L2	TAPBP	USB1	TLR3	ACOT11	SLC9A8	CNNM2	VILL	THTPA	UBE2J1	PLPPR4	APLP1	PARM1	IFT74	KLKB1	RGL2	CYB5R1	CLEC7A	CACNA2D2	PTPRN	RELB	MRPL15	BCAS1	SLC27A3	LRRK1	CNPY3	HIST1H2BD	IL27RA	ADGRA3	DYNC2H1	PCSK1N	ST8SIA4	JAG1	KRT2	MLANA	KERA	PFKM	PSD	ISG15	COQ9	KLHL24	MTX2	STAB1	HIST2H2BE	SSPN	TRIM8
GPER	SNRPN	OSTM1	P3H1	ZDHHC8P1	GALK1	MAN1A2	N4BP2L1	GOLGA2	SERPINB6	SCNN1D	GTPBP2	NBEA	SCAPER	GCNT3	PXDC1	RGS14	DNASE1L1	SEC22A	CYP46A1	PGK1	AIM2	A4GALT	SLC33A1	CCPG1	SFRP5	KCNK5	NUCB2	ACBD4	IQSEC2	SOD2	LILRB3	ROM1	AGBL2	SQRDL	TSGA10	WNT6	KCNB1	C17orf62	GSDMD	IRF9	MPZ	KIF3C	ARID5B	SPIDR	HYI	YIPF4	GHR	TENM3	CUL7
GPER1	HTRA1	VPS53	NCOA3	AGL	AKAP8	IRAK1	C2orf49	KIF3B	FPGS	SLC17A5	C5	TBRG4	COX5A	TTLL4	RAB4A	HDAC6	LSM2	HILPDA	ASB8	IRAK4	GLB1L	SMAD3	CHN1	LCN2	PSMA4	PI4KA	CCNF	MGST3	KPNA2	KPNA6	GSTO1	GFOD1	MICA	VGF	ASCC2	IFT52	HMGA1	EML1	C16orf45	TRAIP	DUS4L	ABHD6	TRMT2B	NAE1	LMO1	COX7B	ABHD5	CDKL2	SSBP2
GPI	ANKLE2	FZD6	INO80B	RNF25	LBH	ZNF232	RIN1	SMAD4	CLSTN3	DST	MYOZ3	SEMA3C	GRB10	DLG4	TRIM21	COLEC12	SLC34A2	RUNX2	PMAIP1	BLCAP	GDI1	ASXL1	NFRKB	PTPN3	TNFRSF10D	ABLIM3	BBC3	ROBO3	GAS6	EFEMP1	SLC7A4	SLC25A23	LZTR1	BAZ2A	KLHL24	KLRB1	CD209	KANK3	CTSF	SLC9A6	FBXO40	ARHGAP35	ITGA2	HOXB3	MAP3K7CL	SNAI2	CNTN2	C2orf54	CCDC92
[truncated: 2,012 more rows]
[truncated: 201 more columns]

## Sheet: target_module_dn_symbol
Target_name	Module_down
[truncated: 3,275 more rows]
[truncated: 201 more columns]
