# Supplementary material for: Specific gene module pair-based target identification and drug discovery
Source: Front Pharmacol. 2023 Jan 16;13:1089217. doi: 10.3389/fphar.2022.1089217 (PMC9886283; doi:10.3389/fphar.2022.1089217)
Supplement: Supplementary file 6 [file DataSheet1.CSV]

Target_name a	Target_name b	overlap_gene_number	pvalue
ABCF1	A2M	95	0.02
ACADSB	A2M	80	0.049
ACE	A2M	97	0.02
AHR	A2M	84	0.037
ALDH3A1	A2M	85	0.033
ALDH4A1	A2M	85	0.033
ANP32E	A2M	89	0.028
APOA1	A2M	88	0.028
ASF1B	A2M	81	0.045
ATG4A	A2M	91	0.025
ATP5H	A2M	89	0.028
B2M	A2M	81	0.045
BACE1	A2M	93	0.022
BCL2L11	A2M	88	0.028
BNIP1	A2M	84	0.037
C2	A2M	114	0.01
C2CD2	A2M	80	0.049
CA2	A2M	82	0.039
CACNA1A	A2M	100	0.017
CACNA1S	A2M	85	0.033
CDC25A	A2M	82	0.039
CDKAL1	A2M	121	0.008
CERS4	A2M	92	0.024
CLK4	A2M	81	0.045
CLOCK	A2M	92	0.024
COPZ1	A2M	91	0.025
CREB1	A2M	83	0.038
CSNK2A1	A2M	102	0.014
CTSK	A2M	101	0.015
CXADR	A2M	85	0.033
CXCR4	A2M	93	0.022
CYP11B1	A2M	82	0.039
DNA2	A2M	90	0.026
DPP4	A2M	89	0.028
DTX2	A2M	89	0.028
DUSP14	A2M	84	0.037
DUSP7	A2M	101	0.015
DYRK1A	A2M	85	0.033
E2F8	A2M	84	0.037
EBF1	A2M	90	0.026
EIF2C3	A2M	85	0.033
EPHA4	A2M	91	0.025
EPHA7	A2M	83	0.038
EPHB2	A2M	90	0.026
EPHB4	A2M	91	0.025
EPHB6	A2M	91	0.025
ERAP1	A2M	93	0.022
ESYT1	A2M	88	0.028
EXT1	A2M	88	0.028
F9	A2M	85	0.033
FAP	A2M	101	0.015
FDX1L	A2M	89	0.028
FGF2	A2M	85	0.033
FGFR4	A2M	91	0.025
FNTB	A2M	84	0.037
FPGS	A2M	81	0.045
FUS	A2M	87	0.031
GPR151	A2M	87	0.031
GPR34	A2M	93	0.022
GPSM2	A2M	98	0.019
GRIA1	A2M	90	0.026
GRIA3	A2M	80	0.049
GRIA4	A2M	80	0.049
GRM1	A2M	80	0.049
GRM3	A2M	95	0.02
GUCY1A3	A2M	81	0.045
GYS1	A2M	88	0.028
HBP1	A2M	83	0.038
HCK	A2M	98	0.019
HERC6	A2M	86	0.031
HIC2	A2M	97	0.02
HMGCS2	A2M	102	0.014
HPD	A2M	85	0.033
HSD17B10	A2M	89	0.028
HSF1	A2M	81	0.045
IGF2BP2	A2M	84	0.037
IGFBP3	A2M	100	0.017
IL13RA1	A2M	89	0.028
ITGB1	A2M	81	0.045
ITGB5	A2M	94	0.021
ITPKA	A2M	83	0.038
KAT2B	A2M	81	0.045
KCND2	A2M	85	0.033
KCNJ10	A2M	88	0.028
KCNMA1	A2M	87	0.031
KDM5B	A2M	94	0.021
KIAA0922	A2M	80	0.049
LEF1	A2M	80	0.049
LGALS3	A2M	116	0.01
LHX9	A2M	104	0.013
LIN28B	A2M	111	0.01
MAOA	A2M	100	0.017
MAOB	A2M	80	0.049
MAP3K5	A2M	101	0.015
MAP4K5	A2M	88	0.028
MCHR2	A2M	103	0.014
MDM4	A2M	83	0.038
MLH1	A2M	91	0.025
MLL3	A2M	92	0.024
NARS	A2M	80	0.049
NAT10	A2M	103	0.014
NDUFAB1	A2M	102	0.014
NFATC2	A2M	91	0.025
NKIRAS1	A2M	98	0.019
NOS1	A2M	81	0.045
NOV	A2M	81	0.045
NR4A1	A2M	82	0.039
OGDH	A2M	84	0.037
OR52B2	A2M	87	0.031
OTUD3	A2M	88	0.028
PHF19	A2M	113	0.01
PHTF1	A2M	94	0.021
PI4K2B	A2M	117	0.01
PIAS3	A2M	80	0.049
PIGA	A2M	100	0.017
PIK3C2A	A2M	84	0.037
PIK3C3	A2M	114	0.01
POLG	A2M	88	0.028
POLRMT	A2M	112	0.01
POT1	A2M	81	0.045
PRDM1	A2M	89	0.028
PREP	A2M	88	0.028
PROKR1	A2M	98	0.019
PRSS2	A2M	80	0.049
PTGS1	A2M	83	0.038
PTP4A3	A2M	86	0.031
PTPN12	A2M	82	0.039
QRSL1	A2M	80	0.049
RAB4A	A2M	89	0.028
RDH11	A2M	86	0.031
RPL39L	A2M	82	0.039
RRAGD	A2M	88	0.028
RTN2	A2M	86	0.031
SERPINA7	A2M	99	0.018
SF1	A2M	84	0.037
SIX4	A2M	87	0.031
SLC12A3	A2M	87	0.031
SLC38A3	A2M	86	0.031
SOAT1	A2M	83	0.038
SPRED2	A2M	83	0.038
SPRY4	A2M	87	0.031
SREBF1	A2M	81	0.045
SSX2	A2M	90	0.026
STK10	A2M	88	0.028
ACO2	AATF	88	0.028
ACVR1	AATF	109	0.011
AFP	AATF	98	0.019
AGL	AATF	108	0.012
AHR	AATF	92	0.024
AIFM1	AATF	85	0.033
AKT1	AATF	85	0.033
AKT2	AATF	88	0.028
AKT3	AATF	93	0.022
ALDH1A1	AATF	81	0.045
ALDH2	AATF	85	0.033
APOH	AATF	81	0.045
ARG1	AATF	94	0.021
ARG2	AATF	94	0.021
ARHGAP35	AATF	83	0.038
ATF6	AATF	94	0.021
ATG16L1	AATF	111	0.01
AXL	AATF	108	0.012
B4GALT4	AATF	113	0.01
BACE1	AATF	84	0.037
BAZ1B	AATF	85	0.033
BDKRB2	AATF	106	0.013
BLM	AATF	135	0.004
BLVRA	AATF	86	0.031
BMP2	AATF	82	0.039
BMPR1A	AATF	117	0.01
C2	AATF	89	0.028
CACNA1A	AATF	96	0.02
CACNA1C	AATF	86	0.031
CACNA1S	AATF	93	0.022
CASP9	AATF	95	0.02
CBR3	AATF	83	0.038
CBS	AATF	83	0.038
CCNB2	AATF	86	0.031
CCNC	AATF	111	0.01
CDC25A	AATF	93	0.022
CDK11B	AATF	115	0.01
CEBPB	AATF	96	0.02
CEBPG	AATF	83	0.038
CELSR2	AATF	82	0.039
CERS4	AATF	83	0.038
CISH	AATF	91	0.025
COQ3	AATF	82	0.039
CREB3L2	AATF	87	0.031
CRKL	AATF	87	0.031
CSNK1E	AATF	83	0.038
CTNNAL1	AATF	108	0.012
CXCR2	AATF	84	0.037
CYP11B1	AATF	88	0.028
DCPS	AATF	87	0.031
DCTN6	AATF	92	0.024
DDB2	AATF	80	0.049
DDX10	AATF	92	0.024
DDX49	AATF	85	0.033
DHX29	AATF	92	0.024
DICER1	AATF	98	0.019
DIDO1	AATF	80	0.049
DLGAP5	AATF	98	0.019
DNA2	AATF	84	0.037
DNAJC1	AATF	110	0.011
DRD4	AATF	81	0.045
DTNA	AATF	104	0.013
EIF2AK2	AATF	81	0.045
ENOSF1	AATF	80	0.049
ENTPD6	AATF	96	0.02
EP300	AATF	87	0.031
EPAS1	AATF	84	0.037
ERBB3	AATF	81	0.045
ERCC1	AATF	85	0.033
ERCC5	AATF	133	0.005
ERCC6L	AATF	81	0.045
ESPL1	AATF	109	0.011
ESYT1	AATF	111	0.01
F2	AATF	80	0.049
FAS	AATF	92	0.024
FDFT1	AATF	95	0.02
FES	AATF	99	0.018
FGF2	AATF	82	0.039
FPGS	AATF	89	0.028
FRAT2	AATF	99	0.018
G3BP1	AATF	101	0.015
GABRG2	AATF	106	0.013
GGCX	AATF	94	0.021
GLI3	AATF	81	0.045
GPR110	AATF	81	0.045
GPR153	AATF	99	0.018
GPR179	AATF	85	0.033
GPR39	AATF	84	0.037
GPR56	AATF	91	0.025
GPR83	AATF	92	0.024
GPRC5C	AATF	88	0.028
GPX2	AATF	83	0.038
GRM2	AATF	92	0.024
HCN1	AATF	87	0.031
HCN2	AATF	87	0.031
HCN3	AATF	89	0.028
HCN4	AATF	87	0.031
HCRTR1	AATF	84	0.037
HCRTR2	AATF	84	0.037
HEXB	AATF	88	0.028
HGS	AATF	91	0.025
HIPK1	AATF	80	0.049
HIST1H2BK	AATF	88	0.028
HLA-DRB3	AATF	105	0.013
HLF	AATF	82	0.039
HMMR	AATF	81	0.045
HOXA1	AATF	89	0.028
HRH3	AATF	84	0.037
HS2ST1	AATF	88	0.028
HSD17B7	AATF	83	0.038
IDO1	AATF	86	0.031
IFI30	AATF	92	0.024
IGFBP2	AATF	81	0.045
IL13RA1	AATF	89	0.028
IQGAP1	AATF	85	0.033
IRS1	AATF	84	0.037
ISL1	AATF	82	0.039
ITGA2	AATF	94	0.021
KCND3	AATF	103	0.014
KIAA0196	AATF	89	0.028
KIF11	AATF	89	0.028
KNDC1	AATF	89	0.028
KRAS	AATF	84	0.037
KTN1	AATF	105	0.013
LARS	AATF	95	0.02
LGR6	AATF	93	0.022
LPAR1	AATF	80	0.049
LPAR3	AATF	81	0.045
LRRC18	AATF	98	0.019
LSM5	AATF	88	0.028
LZIC	AATF	81	0.045
MAFG	AATF	84	0.037
MAOA	AATF	101	0.015
MAOB	AATF	108	0.012
MAP2K5	AATF	96	0.02
MAP3K14	AATF	102	0.014
MAP3K4	AATF	97	0.02
MAP3K5	AATF	84	0.037
MAP3K8	AATF	100	0.017
MAPK8IP1	AATF	81	0.045
MAST4	AATF	91	0.025
MBTPS1	AATF	111	0.01
MCM8	AATF	80	0.049
MDM4	AATF	99	0.018
METAP2	AATF	99	0.018
MLL3	AATF	81	0.045
MPI	AATF	82	0.039
MSH5	AATF	93	0.022
MTHFD1	AATF	84	0.037
MYBL2	AATF	90	0.026
MYD88	AATF	81	0.045
NAA25	AATF	102	0.014
NDUFA4	AATF	91	0.025
NDUFA5	AATF	102	0.014
NDUFS4	AATF	91	0.025
NEK7	AATF	99	0.018
NFATC2	AATF	107	0.012
NKIRAS1	AATF	104	0.013
NKX2-3	AATF	90	0.026
NOS1	AATF	99	0.018
NPC1	AATF	104	0.013
NQO1	AATF	89	0.028
NR0B1	AATF	97	0.02
NR5A1	AATF	93	0.022
NRBP1	AATF	93	0.022
NRG1	AATF	81	0.045
NUMB	AATF	80	0.049
NVL	AATF	84	0.037
OGDH	AATF	83	0.038
ORM1	AATF	101	0.015
OTUD3	AATF	96	0.02
PAF1	AATF	85	0.033
PARN	AATF	90	0.026
PARP4	AATF	84	0.037
PDHA1	AATF	85	0.033
PDS5A	AATF	91	0.025
PGK1	AATF	83	0.038
PHF23	AATF	105	0.013
PHF5A	AATF	105	0.013
PHYH	AATF	87	0.031
PI4KAP2	AATF	86	0.031
PIPOX	AATF	96	0.02
PJA2	AATF	96	0.02
PLCB2	AATF	80	0.049
PLCD1	AATF	80	0.049
PLCG2	AATF	80	0.049
PNPO	AATF	87	0.031
POLB	AATF	99	0.018
POLR2D	AATF	118	0.01
POLR2K	AATF	92	0.024
POP4	AATF	88	0.028
PPAP2B	AATF	85	0.033
PPM1D	AATF	86	0.031
PPP2R3A	AATF	87	0.031
PRCP	AATF	87	0.031
PRDM1	AATF	88	0.028
PROC	AATF	94	0.021
PRPF6	AATF	81	0.045
PRPSAP2	AATF	80	0.049
PRR15L	AATF	111	0.01
PSMA3	AATF	87	0.031
PSMB1	AATF	89	0.028
PSMB10	AATF	87	0.031
PSMB2	AATF	117	0.01
PSMB9	AATF	90	0.026
PSMD1	AATF	101	0.015
PTGR1	AATF	84	0.037
PTMS	AATF	93	0.022
PTPN2	AATF	91	0.025
PTPRF	AATF	85	0.033
PWP1	AATF	85	0.033
QRSL1	AATF	99	0.018
RB1	AATF	81	0.045
RBM34	AATF	90	0.026
RHOB	AATF	83	0.038
RNLS	AATF	86	0.031
ROS1	AATF	89	0.028
RPA3	AATF	91	0.025
RPS19	AATF	97	0.02
RPS3A	AATF	88	0.028
RSU1	AATF	80	0.049
RUVBL1	AATF	96	0.02
RUVBL2	AATF	100	0.017
SET	AATF	127	0.006
SIRPG	AATF	86	0.031
SLC12A3	AATF	82	0.039
SLC16A2	AATF	86	0.031
SLC30A2	AATF	88	0.028
SMAD3	AATF	86	0.031
SMAD4	AATF	83	0.038
SMAD7	AATF	115	0.01
SNAPC1	AATF	103	0.014
SNRK	AATF	97	0.02
SNRPD1	AATF	113	0.01
SOD1	AATF	88	0.028
SPIC	AATF	105	0.013
SPRED2	AATF	92	0.024
SPTLC2	AATF	83	0.038
STAT1	AATF	112	0.01
STK10	AATF	81	0.045
STK39	AATF	99	0.018
STMN1	AATF	110	0.011
SULT1A3	AATF	90	0.026
ABCB4	ABAT	93	0.022
ABCF1	ABAT	82	0.039
ACADSB	ABAT	284	0.001
ACAN	ABAT	91	0.025
ACE	ABAT	133	0.005
ACO2	ABAT	80	0.049
ACSL1	ABAT	140	0.004
ACVR1	ABAT	83	0.038
ADAM28	ABAT	91	0.025
ADK	ABAT	105	0.013
ADNP2	ABAT	121	0.008
ADO	ABAT	97	0.02
ADORA3	ABAT	85	0.033
ADRB1	ABAT	105	0.013
AGL	ABAT	106	0.013
AGT	ABAT	83	0.038
AHR	ABAT	160	0.003
AIFM1	ABAT	80	0.049
AKR1A1	ABAT	84	0.037
AKR1C2	ABAT	92	0.024
AKT1	ABAT	158	0.003
AKT2	ABAT	121	0.008
AKT3	ABAT	159	0.003
ALDH2	ABAT	117	0.01
ALDH3A1	ABAT	90	0.026
ALDH4A1	ABAT	81	0.045
ALDH5A1	ABAT	88	0.028
ANKRD49	ABAT	92	0.024
ANO1	ABAT	157	0.003
ANO10	ABAT	121	0.008
ANPEP	ABAT	84	0.037
ANXA3	ABAT	89	0.028
AOX1	ABAT	84	0.037
APOA1	ABAT	119	0.01
ARFIP2	ABAT	107	0.012
ARG2	ABAT	106	0.013
ARHGAP35	ABAT	89	0.028
ARNT2	ABAT	112	0.01
ARNTL	ABAT	80	0.049
ASIC1	ABAT	91	0.025
ASIC2	ABAT	101	0.015
ASRGL1	ABAT	103	0.014
ATF6	ABAT	95	0.02
ATG16L1	ABAT	122	0.008
ATG3	ABAT	89	0.028
ATIC	ABAT	156	0.003
ATP4A	ABAT	87	0.031
ATP5H	ABAT	116	0.01
AURKAIP1	ABAT	108	0.012
B2M	ABAT	92	0.024
B4GALT4	ABAT	98	0.019
BACE1	ABAT	144	0.004
BAX	ABAT	108	0.012
BAZ1B	ABAT	82	0.039
BBS9	ABAT	84	0.037
BCKDK	ABAT	81	0.045
BCL2L1	ABAT	107	0.012
BCL6B	ABAT	106	0.013
BCL7B	ABAT	87	0.031
BDKRB2	ABAT	156	0.003
BHMT2	ABAT	90	0.026
BID	ABAT	122	0.008
BIK	ABAT	88	0.028
BLM	ABAT	107	0.012
BLVRA	ABAT	86	0.031
BMP2	ABAT	125	0.007
BMP4	ABAT	88	0.028
BMPR1A	ABAT	95	0.02
BNIP1	ABAT	83	0.038
BRCA1	ABAT	84	0.037
BRPF3	ABAT	95	0.02
BUB1B	ABAT	115	0.01
C12ORF51	ABAT	93	0.022
C19ORF6	ABAT	85	0.033
C2	ABAT	155	0.003
C2CD2	ABAT	128	0.006
CA12	ABAT	90	0.026
CA14	ABAT	84	0.037
CA2	ABAT	98	0.019
CA4	ABAT	132	0.006
CA5A	ABAT	88	0.028
CA7	ABAT	146	0.004
CACNA1A	ABAT	173	0.003
CACNA1B	ABAT	98	0.019
CACNA1C	ABAT	124	0.007
CACNA1D	ABAT	90	0.026
CACNA1S	ABAT	148	0.004
CACNA2D1	ABAT	105	0.013
CACNA2D3	ABAT	94	0.021
CACNB2	ABAT	96	0.02
CACNG1	ABAT	102	0.014
CALML6	ABAT	91	0.025
CALU	ABAT	80	0.049
CALY	ABAT	96	0.02
CAMK2A	ABAT	107	0.012
CASK	ABAT	80	0.049
CASP14	ABAT	84	0.037
CASP9	ABAT	85	0.033
CATSPER1	ABAT	98	0.019
CATSPER2	ABAT	98	0.019
CATSPER3	ABAT	98	0.019
CATSPER4	ABAT	98	0.019
CBX7	ABAT	82	0.039
CCKAR	ABAT	86	0.031
CCNC	ABAT	92	0.024
CCNG1	ABAT	102	0.014
CCRL2	ABAT	84	0.037
CD14	ABAT	85	0.033
CD40	ABAT	80	0.049
CD44	ABAT	87	0.031
CDA	ABAT	86	0.031
CDC25A	ABAT	97	0.02
CDC42	ABAT	96	0.02
CDK1	ABAT	91	0.025
CDK2	ABAT	92	0.024
CDK5	ABAT	90	0.026
CDKAL1	ABAT	106	0.013
CDKN2A	ABAT	81	0.045
CEBPA	ABAT	89	0.028
CEBPB	ABAT	97	0.02
CELSR2	ABAT	90	0.026
CELSR3	ABAT	81	0.045
CENPE	ABAT	97	0.02
CERS4	ABAT	110	0.011
CHIC2	ABAT	112	0.01
CHRM5	ABAT	81	0.045
CHRNA10	ABAT	125	0.007
CHRNA3	ABAT	108	0.012
CHRNA5	ABAT	84	0.037
CHRNA6	ABAT	81	0.045
CHRNA9	ABAT	125	0.007
CHRNB2	ABAT	108	0.012
CHRNB3	ABAT	84	0.037
CKS1B	ABAT	105	0.013
CLASRP	ABAT	115	0.01
CLK1	ABAT	118	0.01
CLK4	ABAT	133	0.005
CLOCK	ABAT	90	0.026
CNOT4	ABAT	90	0.026
CNOT8	ABAT	89	0.028
COG4	ABAT	85	0.033
COPZ1	ABAT	104	0.013
COQ3	ABAT	82	0.039
CORO1A	ABAT	88	0.028
CREB1	ABAT	105	0.013
CREBBP	ABAT	119	0.01
CRELD2	ABAT	86	0.031
CRKL	ABAT	123	0.008
CRY1	ABAT	101	0.015
CSAD	ABAT	106	0.013
CSDA	ABAT	87	0.031
CSF1	ABAT	111	0.01
CSNK1E	ABAT	83	0.038
CSNK1G3	ABAT	107	0.012
CSNK2A1	ABAT	141	0.004
CTH	ABAT	86	0.031
CTLA4	ABAT	89	0.028
CTNNAL1	ABAT	107	0.012
CTNNB1	ABAT	113	0.01
CTSK	ABAT	111	0.01
CTSL1	ABAT	82	0.039
CTTN	ABAT	104	0.013
CXADR	ABAT	94	0.021
CXCL1	ABAT	88	0.028
CXCR2	ABAT	144	0.004
CXCR4	ABAT	125	0.007
CXCR7	ABAT	81	0.045
CYP11B1	ABAT	135	0.004
CYP11B2	ABAT	89	0.028
CYP19A1	ABAT	133	0.005
CYP2A6	ABAT	87	0.031
CYP2J2	ABAT	101	0.015
DAGLA	ABAT	106	0.013
DAGLB	ABAT	106	0.013
DBH	ABAT	89	0.028
DCK	ABAT	97	0.02
DCPS	ABAT	102	0.014
DCTN6	ABAT	89	0.028
DDB2	ABAT	109	0.011
DDIT4	ABAT	83	0.038
DDR1	ABAT	137	0.004
DDX10	ABAT	123	0.008
DHRS7	ABAT	81	0.045
DKC1	ABAT	113	0.01
DMD	ABAT	113	0.01
DNA2	ABAT	121	0.008
DNAJA3	ABAT	80	0.049
DNAJB6	ABAT	80	0.049
DNAJC1	ABAT	100	0.017
DNAJC12	ABAT	87	0.031
DNMT1	ABAT	92	0.024
DNMT3B	ABAT	86	0.031
DPP4	ABAT	131	0.006
DRD4	ABAT	101	0.015
DROSHA	ABAT	105	0.013
DTNA	ABAT	91	0.025
DTX2	ABAT	83	0.038
DUSP1	ABAT	112	0.01
DUSP7	ABAT	82	0.039
DYRK1A	ABAT	151	0.004
E2F1	ABAT	90	0.026
E2F8	ABAT	82	0.039
EBP	ABAT	87	0.031
ECD	ABAT	98	0.019
ECH1	ABAT	98	0.019
ECSIT	ABAT	90	0.026
EDNRB	ABAT	82	0.039
EFNB3	ABAT	88	0.028
EGFR	ABAT	101	0.015
EIF2AK2	ABAT	80	0.049
EIF2AK3	ABAT	86	0.031
EIF2S1	ABAT	85	0.033
ELANE	ABAT	129	0.006
ELF3	ABAT	95	0.02
ENOSF1	ABAT	94	0.021
ENTPD3	ABAT	80	0.049
ENTPD6	ABAT	115	0.01
EP300	ABAT	142	0.004
EPAS1	ABAT	83	0.038
EPB41L2	ABAT	99	0.018
EPHA4	ABAT	163	0.003
EPHA7	ABAT	154	0.003
EPHB2	ABAT	164	0.003
EPHB4	ABAT	163	0.003
EPHB6	ABAT	163	0.003
EPN2	ABAT	100	0.017
ERAP1	ABAT	126	0.007
ERBB4	ABAT	90	0.026
ERCC6L	ABAT	89	0.028
ERH	ABAT	92	0.024
ESYT1	ABAT	168	0.003
EXOSC4	ABAT	93	0.022
EXT1	ABAT	110	0.011
EXT2	ABAT	83	0.038
F2	ABAT	80	0.049
F9	ABAT	148	0.004
FADS2	ABAT	82	0.039
FANCF	ABAT	96	0.02
FAP	ABAT	125	0.007
FDFT1	ABAT	91	0.025
FDPS	ABAT	84	0.037
FDX1L	ABAT	87	0.031
FEN1	ABAT	84	0.037
FES	ABAT	87	0.031
FGA	ABAT	112	0.01
FGF2	ABAT	154	0.003
FGFR4	ABAT	134	0.005
FGG	ABAT	96	0.02
FIGF	ABAT	85	0.033
FLT4	ABAT	119	0.01
FNTB	ABAT	116	0.01
FOXN3	ABAT	97	0.02
FOXO1	ABAT	82	0.039
FOXO3	ABAT	84	0.037
FPGS	ABAT	155	0.003
FRAT2	ABAT	113	0.01
FZD2	ABAT	99	0.018
FZD4	ABAT	103	0.014
FZD6	ABAT	102	0.014
G3BP1	ABAT	111	0.01
G6PD	ABAT	106	0.013
GABBR1	ABAT	149	0.004
GABRG2	ABAT	138	0.004
GABRR1	ABAT	124	0.007
GABRR2	ABAT	140	0.004
GABRR3	ABAT	140	0.004
GALT	ABAT	98	0.019
GAS7	ABAT	87	0.031
GATA2	ABAT	91	0.025
GATA3	ABAT	95	0.02
GATAD1	ABAT	97	0.02
GBP2	ABAT	86	0.031
GDPD5	ABAT	86	0.031
GGCX	ABAT	88	0.028
GIT1	ABAT	82	0.039
GLI1	ABAT	97	0.02
GLRA3	ABAT	108	0.012
GNE	ABAT	103	0.014
GNGT2	ABAT	87	0.031
GNRHR	ABAT	121	0.008
GPR123	ABAT	88	0.028
GPR151	ABAT	121	0.008
GPR152	ABAT	88	0.028
GPR153	ABAT	84	0.037
GPR156	ABAT	89	0.028
GPR179	ABAT	108	0.012
GPR35	ABAT	87	0.031
GPR56	ABAT	101	0.015
GPR78	ABAT	80	0.049
GPR83	ABAT	98	0.019
GPRC6A	ABAT	89	0.028
GPSM2	ABAT	108	0.012
GPX1	ABAT	125	0.007
GPX4	ABAT	96	0.02
GREB1	ABAT	108	0.012
GRIA1	ABAT	147	0.004
GRIA3	ABAT	122	0.008
GRIA4	ABAT	122	0.008
GRK5	ABAT	86	0.031
GRM1	ABAT	108	0.012
GRM2	ABAT	108	0.012
GRM3	ABAT	134	0.005
GSDMB	ABAT	92	0.024
GSTP1	ABAT	102	0.014
GTF2H3	ABAT	100	0.017
GUCY1A3	ABAT	134	0.005
GUCY1B3	ABAT	111	0.01
GUK1	ABAT	82	0.039
GYG1	ABAT	106	0.013
HAL	ABAT	109	0.011
HARS	ABAT	80	0.049
HBP1	ABAT	90	0.026
HCFC2	ABAT	110	0.011
HCK	ABAT	108	0.012
HCN1	ABAT	124	0.007
HCN2	ABAT	124	0.007
HCN3	ABAT	125	0.007
HCN4	ABAT	124	0.007
HCRTR1	ABAT	84	0.037
HCRTR2	ABAT	84	0.037
HES5	ABAT	98	0.019
HEXB	ABAT	100	0.017
HGS	ABAT	92	0.024
HIPK1	ABAT	97	0.02
HIST1H2BD	ABAT	107	0.012
HIST1H2BK	ABAT	136	0.004
HLF	ABAT	123	0.008
HMGB4	ABAT	87	0.031
HMGCS1	ABAT	95	0.02
HMGN4	ABAT	119	0.01
HMGN5	ABAT	86	0.031
HMMR	ABAT	87	0.031
HMOX2	ABAT	88	0.028
HOMEZ	ABAT	81	0.045
HOXA1	ABAT	93	0.022
HOXA6	ABAT	94	0.021
HPD	ABAT	88	0.028
HRAS	ABAT	104	0.013
HRH3	ABAT	147	0.004
HS2ST1	ABAT	116	0.01
HSF1	ABAT	112	0.01
HTATIP2	ABAT	81	0.045
HTATSF1	ABAT	108	0.012
HYOU1	ABAT	102	0.014
IDO1	ABAT	160	0.003
IFI16	ABAT	86	0.031
IFI30	ABAT	109	0.011
IFNAR2	ABAT	89	0.028
IGBP1	ABAT	107	0.012
IGF1	ABAT	94	0.021
IGF2BP2	ABAT	95	0.02
IGFBP2	ABAT	81	0.045
IGFBP6	ABAT	109	0.011
IKBKB	ABAT	128	0.006
IL12A	ABAT	92	0.024
IL13RA1	ABAT	82	0.039
IL1R1	ABAT	96	0.02
IL2	ABAT	84	0.037
IL2RB	ABAT	82	0.039
IL4	ABAT	89	0.028
INPP4B	ABAT	91	0.025
INPP5D	ABAT	95	0.02
IQGAP1	ABAT	86	0.031
IRS1	ABAT	135	0.004
ISG20	ABAT	117	0.01
ITFG1	ABAT	94	0.021
ITGA1	ABAT	80	0.049
ITGA2	ABAT	101	0.015
ITGAV	ABAT	108	0.012
ITGB1	ABAT	84	0.037
ITPK1	ABAT	91	0.025
ITPR2	ABAT	93	0.022
ITSN1	ABAT	84	0.037
KAT2B	ABAT	157	0.003
KCNA7	ABAT	113	0.01
KCND2	ABAT	101	0.015
KCND3	ABAT	120	0.008
KCNJ10	ABAT	140	0.004
KCNJ12	ABAT	107	0.012
KCNK9	ABAT	108	0.012
KCNMA1	ABAT	109	0.011
KCNQ2	ABAT	83	0.038
KCNT1	ABAT	89	0.028
KCNU1	ABAT	89	0.028
KDM4A	ABAT	133	0.005
KDM5B	ABAT	107	0.012
KDM6B	ABAT	133	0.005
KIAA0196	ABAT	97	0.02
KIAA0922	ABAT	95	0.02
KIF11	ABAT	126	0.007
KITLG	ABAT	95	0.02
KLF4	ABAT	81	0.045
KLF7	ABAT	82	0.039
KLK6	ABAT	83	0.038
KNDC1	ABAT	125	0.007
KRAS	ABAT	147	0.004
KREMEN1	ABAT	85	0.033
KRT25	ABAT	106	0.013
KRT7	ABAT	111	0.01
KTN1	ABAT	92	0.024
LARS	ABAT	89	0.028
LEF1	ABAT	103	0.014
LEPREL1	ABAT	81	0.045
LGALS3	ABAT	112	0.01
LGR5	ABAT	89	0.028
LHX9	ABAT	118	0.01
LIPA	ABAT	89	0.028
LIPH	ABAT	111	0.01
LMNA	ABAT	84	0.037
LPAR1	ABAT	111	0.01
LPAR3	ABAT	142	0.004
LPAR6	ABAT	85	0.033
LPXN	ABAT	118	0.01
LRAT	ABAT	98	0.019
LYPLA1	ABAT	80	0.049
LZIC	ABAT	87	0.031
MAFG	ABAT	106	0.013
MAGED1	ABAT	85	0.033
MAOA	ABAT	191	0.003
MAOB	ABAT	179	0.003
MAP2K4	ABAT	85	0.033
MAP2K5	ABAT	151	0.004
MAP2K6	ABAT	88	0.028
MAP3K14	ABAT	107	0.012
MAP3K4	ABAT	83	0.038
MAP3K5	ABAT	120	0.008
MAP3K8	ABAT	101	0.015
MAP4K5	ABAT	102	0.014
MAPK10	ABAT	101	0.015
MAPK12	ABAT	90	0.026
MAPK13	ABAT	111	0.01
MAPK8	ABAT	91	0.025
MAPK8IP1	ABAT	119	0.01
MAPKAPK2	ABAT	86	0.031
MAPKAPK3	ABAT	85	0.033
MARK4	ABAT	88	0.028
MBTPS1	ABAT	82	0.039
MCM8	ABAT	86	0.031
MCOLN1	ABAT	118	0.01
MDH2	ABAT	97	0.02
MDM4	ABAT	184	0.003
ME3	ABAT	94	0.021
MEF2C	ABAT	92	0.024
MELK	ABAT	124	0.007
METTL4	ABAT	87	0.031
MIF	ABAT	86	0.031
MLL3	ABAT	154	0.003
MMP2	ABAT	92	0.024
MMP7	ABAT	81	0.045
MORF4L2	ABAT	88	0.028
MPZL1	ABAT	104	0.013
MRGPRX1	ABAT	102	0.014
MRGPRX4	ABAT	86	0.031
MRPL18	ABAT	82	0.039
MTF2	ABAT	85	0.033
MTHFD1	ABAT	103	0.014
MTR	ABAT	99	0.018
MYBL2	ABAT	118	0.01
MYD88	ABAT	94	0.021
MYLK	ABAT	92	0.024
MYNN	ABAT	100	0.017
MYO10	ABAT	102	0.014
NAA25	ABAT	89	0.028
NASP	ABAT	92	0.024
NAT1	ABAT	90	0.026
NAT10	ABAT	112	0.01
NCOA1	ABAT	83	0.038
NCOA2	ABAT	119	0.01
NCOA3	ABAT	108	0.012
NDUFA1	ABAT	80	0.049
NDUFA5	ABAT	88	0.028
NDUFAF4	ABAT	106	0.013
NDUFB3	ABAT	89	0.028
NDUFS4	ABAT	87	0.031
NEK7	ABAT	99	0.018
NET1	ABAT	80	0.049
NFATC2	ABAT	109	0.011
NKIRAS1	ABAT	98	0.019
NKX2-3	ABAT	88	0.028
NME9	ABAT	108	0.012
NOL3	ABAT	84	0.037
NOS1	ABAT	125	0.007
NOTCH2	ABAT	111	0.01
NPBWR1	ABAT	83	0.038
NPC1	ABAT	113	0.01
NPC1L1	ABAT	123	0.008
NPEPL1	ABAT	82	0.039
NPEPPS	ABAT	90	0.026
NPY1R	ABAT	114	0.01
NQO1	ABAT	104	0.013
NR0B1	ABAT	157	0.003
NR1H3	ABAT	92	0.024
NR1H4	ABAT	82	0.039
NR2C2	ABAT	106	0.013
NR3C2	ABAT	95	0.02
NR5A1	ABAT	115	0.01
NRIP1	ABAT	100	0.017
NTRK2	ABAT	124	0.007
NTSR1	ABAT	82	0.039
NUDT9	ABAT	102	0.014
NUMB	ABAT	83	0.038
NVL	ABAT	86	0.031
O3FAR1	ABAT	80	0.049
OAT	ABAT	91	0.025
OAZ1	ABAT	140	0.004
OGDH	ABAT	301	0.001
OPA1	ABAT	92	0.024
OPRL1	ABAT	85	0.033
OR52B2	ABAT	105	0.013
OR5W2	ABAT	94	0.021
ORC1	ABAT	92	0.024
ORM1	ABAT	133	0.005
OTUD3	ABAT	118	0.01
OXT	ABAT	83	0.038
P2RX1	ABAT	131	0.006
P4HTM	ABAT	81	0.045
PACSIN3	ABAT	84	0.037
PAH	ABAT	113	0.01
PAK2	ABAT	87	0.031
PAM	ABAT	105	0.013
PARN	ABAT	94	0.021
PBXIP1	ABAT	97	0.02
PCGF1	ABAT	82	0.039
PCGF3	ABAT	88	0.028
PDE3B	ABAT	82	0.039
PDE4A	ABAT	80	0.049
PDGFRA	ABAT	96	0.02
PDHA1	ABAT	94	0.021
PDPK1	ABAT	102	0.014
PFKFB3	ABAT	96	0.02
PFKL	ABAT	120	0.008
PGK1	ABAT	94	0.021
PGRMC1	ABAT	80	0.049
PHF11	ABAT	86	0.031
PHF19	ABAT	108	0.012
PHF2	ABAT	88	0.028
PHKG2	ABAT	86	0.031
PHYH	ABAT	81	0.045
PI4K2B	ABAT	139	0.004
PIAS3	ABAT	130	0.006
PIGA	ABAT	80	0.049
PIK3C2A	ABAT	107	0.012
PIK3C3	ABAT	131	0.006
PIM1	ABAT	103	0.014
PISD	ABAT	98	0.019
PJA2	ABAT	80	0.049
PKD2	ABAT	90	0.026
PKM	ABAT	85	0.033
PLA2G1B	ABAT	116	0.01
PLA2G4A	ABAT	135	0.004
PLCB2	ABAT	114	0.01
PLCB3	ABAT	130	0.006
PLCD1	ABAT	114	0.01
PLCG2	ABAT	114	0.01
PLK4	ABAT	127	0.006
PLP2	ABAT	98	0.019
PMS2P3	ABAT	101	0.015
PNPO	ABAT	113	0.01
POLD4	ABAT	97	0.02
POLG	ABAT	118	0.01
POLR2A	ABAT	98	0.019
POLR2C	ABAT	101	0.015
POLR3C	ABAT	80	0.049
POLR3F	ABAT	89	0.028
POLRMT	ABAT	122	0.008
POP4	ABAT	132	0.006
POT1	ABAT	93	0.022
POU2AF1	ABAT	92	0.024
PPAP2B	ABAT	85	0.033
PPARA	ABAT	91	0.025
PPM1D	ABAT	81	0.045
PPP2R3A	ABAT	89	0.028
PPP2R4	ABAT	99	0.018
PRDM1	ABAT	91	0.025
PRDM7	ABAT	94	0.021
PRDX5	ABAT	90	0.026
PREP	ABAT	147	0.004
PRKACA	ABAT	104	0.013
PRKAR2A	ABAT	96	0.02
PRKCA	ABAT	89	0.028
PRKCE	ABAT	81	0.045
PRKCI	ABAT	91	0.025
PRKCQ	ABAT	88	0.028
PRMT2	ABAT	84	0.037
PROC	ABAT	108	0.012
PROCR	ABAT	98	0.019
PROKR1	ABAT	104	0.013
PRPF4	ABAT	112	0.01
PRR15L	ABAT	85	0.033
PRSS2	ABAT	82	0.039
PRSS3	ABAT	129	0.006
PSMA3	ABAT	84	0.037
PSMB10	ABAT	112	0.01
PSMB7	ABAT	108	0.012
PSMB9	ABAT	87	0.031
PSPH	ABAT	103	0.014
PTDSS1	ABAT	87	0.031
PTGDR	ABAT	86	0.031
PTGER2	ABAT	86	0.031
PTGFR	ABAT	84	0.037
PTGS1	ABAT	110	0.011
PTP4A1	ABAT	92	0.024
PTP4A3	ABAT	134	0.005
PTPN12	ABAT	108	0.012
PTPN2	ABAT	105	0.013
PTPRF	ABAT	114	0.01
PTRF	ABAT	82	0.039
PWP1	ABAT	114	0.01
QPRT	ABAT	96	0.02
QRSL1	ABAT	144	0.004
RAB1B	ABAT	98	0.019
RAC1	ABAT	126	0.007
RAD50	ABAT	90	0.026
RAMP1	ABAT	81	0.045
RARB	ABAT	80	0.049
RARG	ABAT	95	0.02
RARRES3	ABAT	86	0.031
RASGRP4	ABAT	86	0.031
RB1	ABAT	114	0.01
RBBP4	ABAT	80	0.049
RBM34	ABAT	103	0.014
RBP1	ABAT	97	0.02
RBP3	ABAT	98	0.019
RBX1	ABAT	85	0.033
RCHY1	ABAT	93	0.022
RDH11	ABAT	116	0.01
RDH12	ABAT	98	0.019
RDH13	ABAT	98	0.019
RDH14	ABAT	83	0.038
RDH5	ABAT	98	0.019
RDH8	ABAT	98	0.019
REN	ABAT	81	0.045
RET	ABAT	139	0.004
RETSAT	ABAT	106	0.013
RFC2	ABAT	110	0.011
RFK	ABAT	90	0.026
RFX5	ABAT	81	0.045
RFXANK	ABAT	100	0.017
RGS2	ABAT	82	0.039
RHO	ABAT	98	0.019
RLBP1	ABAT	98	0.019
RND3	ABAT	96	0.02
RNF125	ABAT	83	0.038
RNF14	ABAT	92	0.024
RORA	ABAT	83	0.038
ROS1	ABAT	133	0.005
RPA3	ABAT	106	0.013
RPF1	ABAT	123	0.008
RPN1	ABAT	96	0.02
RPS15A	ABAT	80	0.049
RPS16	ABAT	87	0.031
RPS19	ABAT	92	0.024
RPS3A	ABAT	88	0.028
RPS5	ABAT	96	0.02
RPS6	ABAT	85	0.033
RPS6KA2	ABAT	149	0.004
RRAGD	ABAT	98	0.019
RSU1	ABAT	103	0.014
RTN2	ABAT	168	0.003
RUNX1	ABAT	96	0.02
RUVBL1	ABAT	83	0.038
RUVBL2	ABAT	100	0.017
RYR1	ABAT	95	0.02
RYR3	ABAT	95	0.02
S100A4	ABAT	88	0.028
S100P	ABAT	107	0.012
SCCPDH	ABAT	104	0.013
SCN11A	ABAT	239	0.002
SCN1B	ABAT	239	0.002
SCN2A	ABAT	94	0.021
SCN2B	ABAT	239	0.002
SCN3B	ABAT	239	0.002
SCN4B	ABAT	239	0.002
SCN8A	ABAT	244	0.002
SCNN1B	ABAT	128	0.006
SCNN1D	ABAT	128	0.006
SCNN1G	ABAT	128	0.006
SERPINA7	ABAT	85	0.033
SERPINB5	ABAT	106	0.013
SERTAD3	ABAT	101	0.015
SET	ABAT	87	0.031
SETD1B	ABAT	90	0.026
SETD7	ABAT	94	0.021
SF1	ABAT	86	0.031
SGK1	ABAT	165	0.003
SIM2	ABAT	116	0.01
SIRT2	ABAT	106	0.013
SIRT7	ABAT	94	0.021
SIX4	ABAT	117	0.01
SLC12A3	ABAT	160	0.003
SLC1A5	ABAT	86	0.031
SLC22A2	ABAT	89	0.028
SLC22A4	ABAT	99	0.018
SLC25A24	ABAT	80	0.049
SLC25A4	ABAT	96	0.02
SLC27A3	ABAT	93	0.022
SLC30A2	ABAT	97	0.02
SLC35A3	ABAT	101	0.015
SLC38A3	ABAT	133	0.005
SLC39A6	ABAT	100	0.017
SLC6A14	ABAT	99	0.018
SLC6A3	ABAT	118	0.01
SLC6A4	ABAT	82	0.039
SMAD2	ABAT	96	0.02
SMAD3	ABAT	104	0.013
SMAD4	ABAT	92	0.024
SMAD7	ABAT	104	0.013
SMARCC1	ABAT	86	0.031
SOAT1	ABAT	130	0.006
SOD1	ABAT	112	0.01
SOX4	ABAT	85	0.033
SPAG7	ABAT	95	0.02
SPIC	ABAT	115	0.01
SPP1	ABAT	97	0.02
SPRED2	ABAT	136	0.004
SPRY2	ABAT	80	0.049
SPRY4	ABAT	81	0.045
SPTLC2	ABAT	141	0.004
SREBF1	ABAT	102	0.014
SRGAP2	ABAT	99	0.018
SSX2	ABAT	115	0.01
ST13	ABAT	85	0.033
ST3GAL5	ABAT	100	0.017
STAM2	ABAT	80	0.049
STAT1	ABAT	97	0.02
STK10	ABAT	102	0.014
STK19	ABAT	100	0.017
STK3	ABAT	90	0.026
STMN1	ABAT	101	0.015
STRN4	ABAT	90	0.026
STXBP1	ABAT	86	0.031
STXBP2	ABAT	95	0.02
SULT1A3	ABAT	93	0.022
SUPT16H	ABAT	99	0.018
ABL1	ABCA1	87	0.031
ADRB2	ABCA1	87	0.031
AKR1C3	ABCA1	93	0.022
BCL2L1	ABCA1	81	0.045
BCL2L2	ABCA1	85	0.033
BCR	ABCA1	80	0.049
CACNA1D	ABCA1	87	0.031
CACNB2	ABCA1	83	0.038
CES1	ABCA1	109	0.011
CFTR	ABCA1	100	0.017
CPT1A	ABCA1	102	0.014
CYP2C19	ABCA1	99	0.018
CYP2C8	ABCA1	91	0.025
CYP3A5	ABCA1	120	0.008
GABRA4	ABCA1	89	0.028
GABRA6	ABCA1	81	0.045
GABRB1	ABCA1	86	0.031
GABRB2	ABCA1	81	0.045
GABRB3	ABCA1	84	0.037
GABRD	ABCA1	86	0.031
GABRE	ABCA1	86	0.031
GABRG1	ABCA1	90	0.026
GABRG3	ABCA1	86	0.031
GABRP	ABCA1	86	0.031
GABRQ	ABCA1	86	0.031
INS	ABCA1	98	0.019
KCNJ5	ABCA1	87	0.031
NR3C2	ABCA1	87	0.031
PDE5A	ABCA1	80	0.049
PDGFRB	ABCA1	80	0.049
PPARG	ABCA1	98	0.019
PTGS1	ABCA1	105	0.013
PTGS2	ABCA1	102	0.014
RXRB	ABCA1	92	0.024
SCN4A	ABCA1	97	0.02
SCN5A	ABCA1	103	0.014
SLC6A4	ABCA1	81	0.045
FGB	ABCA5	80	0.049
PIGA	ABCA5	88	0.028
PIK3C3	ABCA5	82	0.039
ABCC9	ABCB1	124	0.007
ACACA	ABCB1	82	0.039
ACACB	ABCB1	87	0.031
ACAN	ABCB1	125	0.007
ACHE	ABCB1	142	0.004
ADA	ABCB1	89	0.028
ADAM28	ABCB1	125	0.007
ADORA1	ABCB1	114	0.01
ADORA2A	ABCB1	96	0.02
ADORA2B	ABCB1	111	0.01
ADORA3	ABCB1	134	0.005
ADRA1A	ABCB1	163	0.003
ADRA1B	ABCB1	162	0.003
ADRA1D	ABCB1	175	0.003
ADRA2A	ABCB1	158	0.003
ADRA2B	ABCB1	165	0.003
ADRA2C	ABCB1	203	0.003
AKT1	ABCB1	161	0.003
AKT2	ABCB1	135	0.004
AKT3	ABCB1	131	0.006
ALDH2	ABCB1	88	0.028
ALOX5	ABCB1	145	0.004
ANO1	ABCB1	92	0.024
ANO10	ABCB1	83	0.038
ANPEP	ABCB1	101	0.015
APOA1	ABCB1	80	0.049
AR	ABCB1	120	0.008
ARHGAP35	ABCB1	87	0.031
ARL1	ABCB1	81	0.045
ARNT2	ABCB1	80	0.049
ARPC3	ABCB1	87	0.031
ASRGL1	ABCB1	89	0.028
ATG3	ABCB1	97	0.02
AURKA	ABCB1	99	0.018
AXIN2	ABCB1	82	0.039
BBS9	ABCB1	95	0.02
BCHE	ABCB1	150	0.004
BHMT2	ABCB1	81	0.045
BLOC1S1	ABCB1	89	0.028
BMP4	ABCB1	80	0.049
BUB1B	ABCB1	82	0.039
C2	ABCB1	82	0.039
C2CD2	ABCB1	96	0.02
CA6	ABCB1	120	0.008
CACNA1G	ABCB1	136	0.004
CACNA1I	ABCB1	90	0.026
CACNA2D3	ABCB1	86	0.031
CACNB1	ABCB1	117	0.01
CACNB3	ABCB1	120	0.008
CACNB4	ABCB1	120	0.008
CALM1	ABCB1	116	0.01
CALY	ABCB1	101	0.015
CAMK2A	ABCB1	114	0.01
CATSPER1	ABCB1	88	0.028
CATSPER2	ABCB1	88	0.028
CATSPER3	ABCB1	88	0.028
CATSPER4	ABCB1	88	0.028
CCNB1	ABCB1	100	0.017
CCNG1	ABCB1	80	0.049
CDC123	ABCB1	82	0.039
CDC25A	ABCB1	108	0.012
CFLAR	ABCB1	83	0.038
CHEK1	ABCB1	106	0.013
CHRM1	ABCB1	173	0.003
CHRM2	ABCB1	165	0.003
CHRM3	ABCB1	187	0.003
CHRM4	ABCB1	174	0.003
CHRM5	ABCB1	206	0.003
CHRNA6	ABCB1	104	0.013
CKB	ABCB1	100	0.017
CNR1	ABCB1	126	0.007
COMT	ABCB1	110	0.011
CRK	ABCB1	103	0.014
CSAD	ABCB1	82	0.039
CSNK1A1	ABCB1	83	0.038
CSNK1D	ABCB1	89	0.028
CTDSP1	ABCB1	87	0.031
CYCS	ABCB1	119	0.01
CYP11B2	ABCB1	95	0.02
CYP1A2	ABCB1	211	0.003
CYP2B6	ABCB1	208	0.003
CYP2D6	ABCB1	85	0.033
CYP2E1	ABCB1	123	0.008
CYP3A4	ABCB1	173	0.003
CYP3A7	ABCB1	140	0.004
CYSLTR2	ABCB1	118	0.01
DAGLA	ABCB1	83	0.038
DAGLB	ABCB1	83	0.038
DARS	ABCB1	100	0.017
DHODH	ABCB1	82	0.039
DMD	ABCB1	151	0.004
DNAJC12	ABCB1	82	0.039
DNMT1	ABCB1	142	0.004
DNMT3B	ABCB1	103	0.014
DRD1	ABCB1	199	0.003
DRD2	ABCB1	197	0.003
DRD3	ABCB1	223	0.002
DRD4	ABCB1	194	0.003
DRD5	ABCB1	159	0.003
DROSHA	ABCB1	91	0.025
E2F1	ABCB1	83	0.038
EBP	ABCB1	98	0.019
EDNRA	ABCB1	95	0.02
EDNRB	ABCB1	124	0.007
EGFR	ABCB1	129	0.006
EHMT1	ABCB1	103	0.014
ELF3	ABCB1	88	0.028
ENOSF1	ABCB1	85	0.033
ENPP1	ABCB1	88	0.028
ENTPD3	ABCB1	115	0.01
ENTPD6	ABCB1	89	0.028
EPB41L2	ABCB1	80	0.049
EPHA4	ABCB1	99	0.018
EPHA7	ABCB1	84	0.037
EPHB2	ABCB1	98	0.019
EPHB4	ABCB1	99	0.018
EPHB6	ABCB1	99	0.018
ERAP1	ABCB1	111	0.01
ERBB2	ABCB1	163	0.003
ERBB3	ABCB1	90	0.026
ESR1	ABCB1	172	0.003
ESR2	ABCB1	167	0.003
ESRRB	ABCB1	96	0.02
F9	ABCB1	128	0.006
FADS1	ABCB1	81	0.045
FDX1L	ABCB1	100	0.017
FFAR1	ABCB1	87	0.031
FGF2	ABCB1	122	0.008
FGFR1	ABCB1	186	0.003
FGG	ABCB1	89	0.028
FIGF	ABCB1	83	0.038
FLT1	ABCB1	84	0.037
FOXO3	ABCB1	95	0.02
FOXO4	ABCB1	83	0.038
FZD4	ABCB1	90	0.026
GABRA1	ABCB1	129	0.006
GABRA5	ABCB1	94	0.021
GATAD1	ABCB1	86	0.031
GBP2	ABCB1	84	0.037
GLI1	ABCB1	110	0.011
GLRA3	ABCB1	113	0.01
GNG5	ABCB1	82	0.039
GPBAR1	ABCB1	91	0.025
GPR153	ABCB1	88	0.028
GPR35	ABCB1	80	0.049
GPR78	ABCB1	85	0.033
GRIN1	ABCB1	94	0.021
GRIN2B	ABCB1	91	0.025
GSK3B	ABCB1	90	0.026
GSTP1	ABCB1	112	0.01
GUK1	ABCB1	80	0.049
GYG1	ABCB1	105	0.013
HAL	ABCB1	87	0.031
HCK	ABCB1	145	0.004
HEXB	ABCB1	94	0.021
HHEX	ABCB1	87	0.031
HIPK1	ABCB1	97	0.02
HIST1H2BD	ABCB1	84	0.037
HIST1H2BK	ABCB1	85	0.033
HLA-A	ABCB1	80	0.049
HMGB1	ABCB1	92	0.024
HMGB3	ABCB1	92	0.024
HMGB4	ABCB1	82	0.039
HMGCR	ABCB1	109	0.011
HMGCS1	ABCB1	90	0.026
HMGN4	ABCB1	101	0.015
HOXA6	ABCB1	81	0.045
HPD	ABCB1	83	0.038
HPGD	ABCB1	104	0.013
HRH1	ABCB1	190	0.003
HRH4	ABCB1	112	0.01
HS2ST1	ABCB1	109	0.011
HTR1A	ABCB1	191	0.003
HTR1B	ABCB1	163	0.003
HTR1D	ABCB1	168	0.003
HTR1E	ABCB1	147	0.004
HTR1F	ABCB1	195	0.003
HTR2A	ABCB1	201	0.003
HTR2B	ABCB1	119	0.01
HTR2C	ABCB1	194	0.003
HTR3A	ABCB1	129	0.006
HTR4	ABCB1	99	0.018
HTR6	ABCB1	138	0.004
HTR7	ABCB1	82	0.039
IDH1	ABCB1	113	0.01
IDH3A	ABCB1	94	0.021
IFNG	ABCB1	125	0.007
IGF1R	ABCB1	115	0.01
IKBKB	ABCB1	103	0.014
IL1R1	ABCB1	93	0.022
IL2	ABCB1	124	0.007
IL4	ABCB1	121	0.008
INSIG1	ABCB1	88	0.028
INSR	ABCB1	91	0.025
IRGM	ABCB1	87	0.031
IRS1	ABCB1	90	0.026
ITFG1	ABCB1	98	0.019
ITGA2	ABCB1	99	0.018
ITGAV	ABCB1	129	0.006
ITGB3	ABCB1	83	0.038
ITPR1	ABCB1	80	0.049
ITPR2	ABCB1	88	0.028
JAK2	ABCB1	90	0.026
JUN	ABCB1	106	0.013
KAT5	ABCB1	100	0.017
KCND2	ABCB1	159	0.003
KCND3	ABCB1	142	0.004
KCNH1	ABCB1	103	0.014
KCNH2	ABCB1	96	0.02
KCNJ10	ABCB1	85	0.033
KCNJ11	ABCB1	108	0.012
KCNJ12	ABCB1	94	0.021
KCNJ8	ABCB1	155	0.003
KCNK1	ABCB1	131	0.006
KCNK2	ABCB1	97	0.02
KCNQ2	ABCB1	157	0.003
KCNQ3	ABCB1	122	0.008
KDR	ABCB1	138	0.004
KIAA0196	ABCB1	84	0.037
KIF11	ABCB1	109	0.011
KNDC1	ABCB1	81	0.045
KRAS	ABCB1	96	0.02
KREMEN1	ABCB1	92	0.024
KRT7	ABCB1	94	0.021
LCK	ABCB1	96	0.02
LHX2	ABCB1	83	0.038
LIPE	ABCB1	84	0.037
LIPH	ABCB1	88	0.028
LNPEP	ABCB1	80	0.049
LPAR1	ABCB1	88	0.028
LPAR3	ABCB1	82	0.039
LPL	ABCB1	80	0.049
LTBR	ABCB1	85	0.033
MAFG	ABCB1	85	0.033
MAP3K4	ABCB1	81	0.045
MAP4K5	ABCB1	132	0.006
MAPK10	ABCB1	107	0.012
MAPK11	ABCB1	101	0.015
MAPK12	ABCB1	114	0.01
MAPK14	ABCB1	136	0.004
MAPK8	ABCB1	83	0.038
MAPK8IP1	ABCB1	117	0.01
MAPK9	ABCB1	105	0.013
MAPKAPK5	ABCB1	88	0.028
MCM8	ABCB1	86	0.031
MED12L	ABCB1	90	0.026
METTL4	ABCB1	88	0.028
MMP8	ABCB1	158	0.003
MSH5	ABCB1	105	0.013
MTHFD1	ABCB1	84	0.037
MYLK	ABCB1	103	0.014
NBN	ABCB1	102	0.014
NCOA1	ABCB1	108	0.012
NCOA2	ABCB1	112	0.01
NDUFA1	ABCB1	109	0.011
NDUFAF4	ABCB1	92	0.024
NDUFB3	ABCB1	95	0.02
NFKB1	ABCB1	149	0.004
NME4	ABCB1	85	0.033
NME9	ABCB1	91	0.025
NOLC1	ABCB1	121	0.008
NPC1L1	ABCB1	87	0.031
NPY1R	ABCB1	100	0.017
NR1H3	ABCB1	107	0.012
NR1I2	ABCB1	158	0.003
NR1I3	ABCB1	129	0.006
NR3C1	ABCB1	151	0.004
NR4A1	ABCB1	85	0.033
NR5A1	ABCB1	95	0.02
NTRK2	ABCB1	100	0.017
NUDT9	ABCB1	90	0.026
NUP93	ABCB1	85	0.033
OPRD1	ABCB1	143	0.004
OPRL1	ABCB1	87	0.031
OPRM1	ABCB1	150	0.004
OR5W2	ABCB1	86	0.031
P4HTM	ABCB1	94	0.021
PACSIN3	ABCB1	86	0.031
PAK1	ABCB1	106	0.013
PAM	ABCB1	84	0.037
PANX2	ABCB1	93	0.022
PANX3	ABCB1	93	0.022
PARP1	ABCB1	114	0.01
PARP15	ABCB1	96	0.02
PARP2	ABCB1	131	0.006
PARP3	ABCB1	100	0.017
PCGF5	ABCB1	95	0.02
PDE10A	ABCB1	111	0.01
PDE3A	ABCB1	111	0.01
PDE4C	ABCB1	113	0.01
PDE4D	ABCB1	97	0.02
PDHA1	ABCB1	85	0.033
PDK1	ABCB1	84	0.037
PDPK1	ABCB1	109	0.011
PDX1	ABCB1	83	0.038
PFDN2	ABCB1	124	0.007
PFKFB3	ABCB1	81	0.045
PGK1	ABCB1	82	0.039
PGR	ABCB1	158	0.003
PHKA1	ABCB1	96	0.02
PHLPP1	ABCB1	81	0.045
PISD	ABCB1	87	0.031
PKIA	ABCB1	132	0.006
PKM	ABCB1	88	0.028
PKN2	ABCB1	117	0.01
PLA2G1B	ABCB1	151	0.004
PLA2G4A	ABCB1	129	0.006
PLCB2	ABCB1	123	0.008
PLCB3	ABCB1	125	0.007
PLCD1	ABCB1	123	0.008
PLCG2	ABCB1	123	0.008
PLK4	ABCB1	87	0.031
PNPO	ABCB1	83	0.038
POLR2C	ABCB1	92	0.024
POLR3F	ABCB1	80	0.049
POP4	ABCB1	80	0.049
PRKACA	ABCB1	135	0.004
PRKAR1A	ABCB1	82	0.039
PRKCA	ABCB1	121	0.008
PRKCD	ABCB1	114	0.01
PRKCE	ABCB1	156	0.003
PRKCG	ABCB1	124	0.007
PRKCI	ABCB1	83	0.038
PRKCQ	ABCB1	81	0.045
PROCR	ABCB1	90	0.026
PSEN1	ABCB1	96	0.02
PSMB7	ABCB1	83	0.038
PSPH	ABCB1	117	0.01
PTGFR	ABCB1	91	0.025
PTP4A1	ABCB1	88	0.028
PTPN11	ABCB1	89	0.028
PTRF	ABCB1	85	0.033
QPRT	ABCB1	83	0.038
QRSL1	ABCB1	92	0.024
RAB1B	ABCB1	84	0.037
RAB23	ABCB1	110	0.011
RAF1	ABCB1	103	0.014
RARG	ABCB1	103	0.014
RASGRP1	ABCB1	82	0.039
RBM34	ABCB1	84	0.037
RBMX	ABCB1	96	0.02
REN	ABCB1	121	0.008
RFK	ABCB1	93	0.022
RFX5	ABCB1	87	0.031
RNF125	ABCB1	80	0.049
ROCK1	ABCB1	109	0.011
ROCK2	ABCB1	146	0.004
RORA	ABCB1	93	0.022
ROS1	ABCB1	92	0.024
RPS16	ABCB1	94	0.021
RPS3	ABCB1	94	0.021
RPS3A	ABCB1	83	0.038
RPS6KA2	ABCB1	80	0.049
RPS6KB1	ABCB1	89	0.028
RRP1B	ABCB1	80	0.049
RTEL1	ABCB1	80	0.049
RXRA	ABCB1	83	0.038
RYR1	ABCB1	145	0.004
RYR3	ABCB1	145	0.004
S100A4	ABCB1	111	0.01
SCN10A	ABCB1	103	0.014
SCN1A	ABCB1	144	0.004
SCN3A	ABCB1	89	0.028
SCN9A	ABCB1	86	0.031
SDHD	ABCB1	89	0.028
SGK1	ABCB1	90	0.026
SHH	ABCB1	86	0.031
SIRT2	ABCB1	114	0.01
SIRT3	ABCB1	87	0.031
SLC12A2	ABCB1	88	0.028
SLC16A4	ABCB1	82	0.039
SLC22A12	ABCB1	110	0.011
SLC25A4	ABCB1	100	0.017
SLC29A1	ABCB1	127	0.006
SLC35A3	ABCB1	89	0.028
SLC6A14	ABCB1	92	0.024
SLC6A2	ABCB1	82	0.039
SMAD2	ABCB1	94	0.021
SOAT1	ABCB1	109	0.011
SOAT2	ABCB1	87	0.031
SOD1	ABCB1	86	0.031
SPAG7	ABCB1	82	0.039
SPTLC1	ABCB1	89	0.028
SPTLC3	ABCB1	96	0.02
SQLE	ABCB1	116	0.01
SRD5A1	ABCB1	175	0.003
SRSF4	ABCB1	85	0.033
SSB	ABCB1	83	0.038
STK10	ABCB1	127	0.006
STK24	ABCB1	127	0.006
SUPT16H	ABCB1	89	0.028
ACADSB	ABCB4	93	0.022
ACSL1	ABCB4	123	0.008
ADK	ABCB4	81	0.045
ADRB1	ABCB4	95	0.02
AGL	ABCB4	86	0.031
AHR	ABCB4	107	0.012
AKAP11	ABCB4	83	0.038
AKT3	ABCB4	111	0.01
ALDH1A1	ABCB4	95	0.02
ALDH2	ABCB4	88	0.028
ANO1	ABCB4	99	0.018
APOA1	ABCB4	92	0.024
ARG2	ABCB4	93	0.022
ARNT2	ABCB4	109	0.011
ASCC3	ABCB4	80	0.049
ATG16L1	ABCB4	89	0.028
ATG4A	ABCB4	82	0.039
ATIC	ABCB4	98	0.019
ATP5H	ABCB4	84	0.037
BACE1	ABCB4	123	0.008
BCL2L1	ABCB4	98	0.019
BDKRB2	ABCB4	127	0.006
BLM	ABCB4	104	0.013
BMP2	ABCB4	80	0.049
BMPR1A	ABCB4	81	0.045
C2	ABCB4	87	0.031
CA4	ABCB4	97	0.02
CACNA1A	ABCB4	135	0.004
CACNA1B	ABCB4	85	0.033
CACNA1C	ABCB4	145	0.004
CACNA1D	ABCB4	99	0.018
CACNA1S	ABCB4	133	0.005
CACNA2D1	ABCB4	108	0.012
CACNA2D2	ABCB4	81	0.045
CACNB2	ABCB4	107	0.012
CACNG1	ABCB4	102	0.014
CAMK2D	ABCB4	95	0.02
CASP9	ABCB4	80	0.049
CCKAR	ABCB4	87	0.031
CCNC	ABCB4	90	0.026
CCP110	ABCB4	89	0.028
CD19	ABCB4	104	0.013
CD83	ABCB4	103	0.014
CDA	ABCB4	80	0.049
CDC25A	ABCB4	91	0.025
CENPE	ABCB4	87	0.031
CERS4	ABCB4	88	0.028
CHRNA10	ABCB4	120	0.008
CHRNA9	ABCB4	120	0.008
CHRNB2	ABCB4	80	0.049
CLASRP	ABCB4	84	0.037
CLK1	ABCB4	108	0.012
CLK4	ABCB4	98	0.019
COQ3	ABCB4	95	0.02
CRKL	ABCB4	98	0.019
CSNK2A1	ABCB4	110	0.011
CTNNAL1	ABCB4	94	0.021
CTTN	ABCB4	87	0.031
CXADR	ABCB4	80	0.049
CXCR2	ABCB4	97	0.02
CYP11B1	ABCB4	114	0.01
CYP2J2	ABCB4	82	0.039
DCPS	ABCB4	89	0.028
DCTN6	ABCB4	91	0.025
DDR1	ABCB4	101	0.015
DHX29	ABCB4	100	0.017
DICER1	ABCB4	107	0.012
DNA2	ABCB4	96	0.02
DNMT1	ABCB4	80	0.049
DYRK1A	ABCB4	110	0.011
EFNB3	ABCB4	95	0.02
EGFR	ABCB4	87	0.031
EIF2AK2	ABCB4	90	0.026
EIF2S1	ABCB4	88	0.028
ELANE	ABCB4	83	0.038
ENTPD3	ABCB4	109	0.011
ENTPD6	ABCB4	81	0.045
EP300	ABCB4	106	0.013
EPAS1	ABCB4	81	0.045
EPHA4	ABCB4	123	0.008
EPHA7	ABCB4	128	0.006
EPHB2	ABCB4	118	0.01
EPHB4	ABCB4	123	0.008
EPHB6	ABCB4	123	0.008
EPN2	ABCB4	81	0.045
ESYT1	ABCB4	122	0.008
F9	ABCB4	106	0.013
FES	ABCB4	81	0.045
FGF2	ABCB4	118	0.01
FNTB	ABCB4	109	0.011
FOXJ3	ABCB4	83	0.038
FPGS	ABCB4	94	0.021
FRAT2	ABCB4	105	0.013
G3BP1	ABCB4	92	0.024
GABBR1	ABCB4	87	0.031
GABRG2	ABCB4	131	0.006
GABRR2	ABCB4	82	0.039
GABRR3	ABCB4	82	0.039
GATA2	ABCB4	87	0.031
GLTSCR1	ABCB4	90	0.026
GNRHR	ABCB4	97	0.02
GPR151	ABCB4	91	0.025
GPR179	ABCB4	93	0.022
GPR56	ABCB4	84	0.037
GPR83	ABCB4	91	0.025
GPX1	ABCB4	83	0.038
GRIA1	ABCB4	118	0.01
GRIA3	ABCB4	88	0.028
GRIA4	ABCB4	88	0.028
GRM1	ABCB4	86	0.031
GRM2	ABCB4	107	0.012
GRM3	ABCB4	109	0.011
GUCY1A3	ABCB4	96	0.02
GUCY1B3	ABCB4	99	0.018
HADH	ABCB4	82	0.039
HCN1	ABCB4	123	0.008
HCN2	ABCB4	123	0.008
HCN3	ABCB4	116	0.01
HCN4	ABCB4	123	0.008
HERC6	ABCB4	81	0.045
HIST1H2BD	ABCB4	84	0.037
HLA-DPB1	ABCB4	92	0.024
HLF	ABCB4	89	0.028
HRH3	ABCB4	126	0.007
HS2ST1	ABCB4	87	0.031
IDO1	ABCB4	112	0.01
IFI30	ABCB4	95	0.02
IGF2BP2	ABCB4	89	0.028
IKBKB	ABCB4	104	0.013
IL13RA1	ABCB4	96	0.02
IP6K2	ABCB4	107	0.012
IRS1	ABCB4	87	0.031
ISG20	ABCB4	82	0.039
KAT2B	ABCB4	123	0.008
KCNA7	ABCB4	115	0.01
KCND3	ABCB4	100	0.017
KCNQ1	ABCB4	90	0.026
KDM4A	ABCB4	88	0.028
KDM5B	ABCB4	107	0.012
KDM6B	ABCB4	88	0.028
KIF11	ABCB4	112	0.01
KRT25	ABCB4	85	0.033
LHX9	ABCB4	83	0.038
LIPH	ABCB4	82	0.039
LPAR6	ABCB4	87	0.031
LRAT	ABCB4	80	0.049
MAOA	ABCB4	147	0.004
MAOB	ABCB4	135	0.004
MAP2K5	ABCB4	113	0.01
MAP3K5	ABCB4	93	0.022
MAP4K5	ABCB4	84	0.037
MAPK10	ABCB4	96	0.02
MAPK8IP1	ABCB4	112	0.01
MARK4	ABCB4	81	0.045
MBTPS1	ABCB4	82	0.039
MDM4	ABCB4	132	0.006
METAP2	ABCB4	80	0.049
MICALL1	ABCB4	83	0.038
MMP7	ABCB4	95	0.02
MRGPRX4	ABCB4	83	0.038
MTF2	ABCB4	85	0.033
MYLK	ABCB4	85	0.033
NAA25	ABCB4	101	0.015
NCOA2	ABCB4	80	0.049
NDUFS3	ABCB4	90	0.026
NEK7	ABCB4	86	0.031
NFATC2	ABCB4	109	0.011
NKIRAS1	ABCB4	103	0.014
NOS1	ABCB4	120	0.008
NPC1	ABCB4	86	0.031
NQO1	ABCB4	80	0.049
NR0B1	ABCB4	123	0.008
NR5A1	ABCB4	93	0.022
NRIP1	ABCB4	94	0.021
NTRK2	ABCB4	96	0.02
NUDT9	ABCB4	86	0.031
OGDH	ABCB4	103	0.014
OR52B2	ABCB4	97	0.02
ORM1	ABCB4	114	0.01
P2RX1	ABCB4	88	0.028
PDHA1	ABCB4	96	0.02
PDPK1	ABCB4	81	0.045
PHF5A	ABCB4	83	0.038
PI4K2B	ABCB4	99	0.018
PIK3C3	ABCB4	81	0.045
PIM1	ABCB4	87	0.031
PIPOX	ABCB4	83	0.038
PLA2G4A	ABCB4	115	0.01
PLCB2	ABCB4	94	0.021
PLCB3	ABCB4	97	0.02
PLCD1	ABCB4	94	0.021
PLCG2	ABCB4	94	0.021
PML	ABCB4	96	0.02
PMS2P3	ABCB4	85	0.033
POLR3B	ABCB4	85	0.033
POP4	ABCB4	108	0.012
PPM1L	ABCB4	86	0.031
PPP2R3A	ABCB4	89	0.028
PREP	ABCB4	106	0.013
PROC	ABCB4	86	0.031
PROKR1	ABCB4	81	0.045
PRR15L	ABCB4	99	0.018
PTDSS1	ABCB4	81	0.045
PTGFR	ABCB4	82	0.039
PTGS1	ABCB4	83	0.038
PTPN2	ABCB4	99	0.018
PTPRF	ABCB4	113	0.01
QRSL1	ABCB4	96	0.02
RAC1	ABCB4	81	0.045
RB1	ABCB4	88	0.028
RBP3	ABCB4	80	0.049
RCCD1	ABCB4	102	0.014
RDH11	ABCB4	86	0.031
RDH12	ABCB4	80	0.049
RDH13	ABCB4	80	0.049
RDH5	ABCB4	80	0.049
RDH8	ABCB4	80	0.049
RET	ABCB4	85	0.033
RHO	ABCB4	80	0.049
RLBP1	ABCB4	80	0.049
ROS1	ABCB4	118	0.01
RPS6KA2	ABCB4	113	0.01
RTN2	ABCB4	101	0.015
RUVBL2	ABCB4	91	0.025
S100P	ABCB4	110	0.011
SCN11A	ABCB4	87	0.031
SCN1B	ABCB4	87	0.031
SCN2B	ABCB4	87	0.031
SCN3B	ABCB4	87	0.031
SCN4B	ABCB4	87	0.031
SCN8A	ABCB4	81	0.045
SENP5	ABCB4	86	0.031
SET	ABCB4	84	0.037
SF3B1	ABCB4	86	0.031
SIRT2	ABCB4	91	0.025
SIX4	ABCB4	93	0.022
SLC12A3	ABCB4	96	0.02
SLC25A4	ABCB4	95	0.02
SLC35F2	ABCB4	83	0.038
SLC6A3	ABCB4	122	0.008
SLC6A4	ABCB4	95	0.02
SMAD3	ABCB4	105	0.013
SMAD4	ABCB4	86	0.031
SMAD7	ABCB4	111	0.01
SMC4	ABCB4	82	0.039
SPIC	ABCB4	82	0.039
SPRED2	ABCB4	91	0.025
SPTLC2	ABCB4	98	0.019
SQRDL	ABCB4	81	0.045
SREBF1	ABCB4	80	0.049
ST13	ABCB4	100	0.017
STAT1	ABCB4	85	0.033
STK10	ABCB4	89	0.028
STXBP2	ABCB4	87	0.031
SULT1A3	ABCB4	82	0.039
ABL1	ABCB6	89	0.028
ALK	ABCB6	87	0.031
ATM	ABCB6	80	0.049
ATR	ABCB6	83	0.038
AURKC	ABCB6	81	0.045
BCR	ABCB6	81	0.045
CARD10	ABCB6	84	0.037
CRAT	ABCB6	87	0.031
DDR2	ABCB6	82	0.039
DHX16	ABCB6	98	0.019
EPHA2	ABCB6	84	0.037
ETV1	ABCB6	85	0.033
LYN	ABCB6	88	0.028
MAN2B1	ABCB6	95	0.02
MST1R	ABCB6	86	0.031
MTOR	ABCB6	86	0.031
NPTN	ABCB6	82	0.039
PHB	ABCB6	89	0.028
PI4KA	ABCB6	91	0.025
PI4KB	ABCB6	91	0.025
PIK3CG	ABCB6	84	0.037
PIK3R1	ABCB6	89	0.028
PLXNA2	ABCB6	85	0.033
PRKDC	ABCB6	81	0.045
PSMB9	ABCB6	88	0.028
SMURF1	ABCB6	80	0.049
SRC	ABCB6	108	0.012
ADK	ABCC2	91	0.025
AGL	ABCC2	84	0.037
AKT1	ABCC2	112	0.01
AKT2	ABCC2	90	0.026
AKT3	ABCC2	95	0.02
ALDH2	ABCC2	102	0.014
ANO1	ABCC2	88	0.028
ATP2A2	ABCC2	82	0.039
BAX	ABCC2	83	0.038
BCL2	ABCC2	80	0.049
CACNA1A	ABCC2	87	0.031
CD2BP2	ABCC2	81	0.045
CDC25A	ABCC2	84	0.037
CDK1	ABCC2	80	0.049
CDK2	ABCC2	83	0.038
CDK5	ABCC2	80	0.049
CHEK1	ABCC2	86	0.031
CHRM4	ABCC2	80	0.049
CHUK	ABCC2	80	0.049
CSAD	ABCC2	82	0.039
CSNK1D	ABCC2	84	0.037
CSNK1G2	ABCC2	82	0.039
CTPS	ABCC2	80	0.049
CYCS	ABCC2	100	0.017
CYP11B1	ABCC2	90	0.026
CYP11B2	ABCC2	86	0.031
DCK	ABCC2	86	0.031
DMD	ABCC2	82	0.039
DNMT1	ABCC2	114	0.01
DROSHA	ABCC2	84	0.037
DYRK1A	ABCC2	81	0.045
EGFR	ABCC2	96	0.02
EHMT1	ABCC2	85	0.033
ENTPD3	ABCC2	90	0.026
EP300	ABCC2	81	0.045
EPHA4	ABCC2	81	0.045
EPHB2	ABCC2	81	0.045
EPHB4	ABCC2	81	0.045
EPHB6	ABCC2	81	0.045
ESR2	ABCC2	85	0.033
F9	ABCC2	91	0.025
FAP	ABCC2	80	0.049
FDX1L	ABCC2	82	0.039
FGF2	ABCC2	89	0.028
FNTB	ABCC2	97	0.02
FPGS	ABCC2	85	0.033
FZD4	ABCC2	94	0.021
GLI1	ABCC2	92	0.024
GLRA3	ABCC2	94	0.021
GRIA3	ABCC2	83	0.038
GRIA4	ABCC2	83	0.038
GSK3B	ABCC2	86	0.031
GYG1	ABCC2	91	0.025
HADH	ABCC2	81	0.045
HCK	ABCC2	99	0.018
HIPK1	ABCC2	101	0.015
HLA-DQA1	ABCC2	87	0.031
HMGB3	ABCC2	87	0.031
HMGN4	ABCC2	82	0.039
HPD	ABCC2	90	0.026
IFNAR2	ABCC2	84	0.037
IKBKB	ABCC2	108	0.012
ITFG1	ABCC2	101	0.015
ITGA2	ABCC2	83	0.038
KAT2B	ABCC2	87	0.031
KCND3	ABCC2	98	0.019
KCNJ12	ABCC2	98	0.019
KDM4A	ABCC2	96	0.02
KDM6B	ABCC2	96	0.02
KIF11	ABCC2	94	0.021
LIPH	ABCC2	81	0.045
LPAR1	ABCC2	88	0.028
LPAR3	ABCC2	85	0.033
LTBR	ABCC2	80	0.049
MAFG	ABCC2	81	0.045
MAOA	ABCC2	85	0.033
MAP2K5	ABCC2	89	0.028
MAP4K5	ABCC2	97	0.02
MAPK10	ABCC2	111	0.01
MAPK11	ABCC2	96	0.02
MAPK12	ABCC2	112	0.01
MAPK14	ABCC2	100	0.017
MAPK8	ABCC2	93	0.022
MAPK8IP1	ABCC2	94	0.021
MAPK9	ABCC2	93	0.022
MCM8	ABCC2	90	0.026
MDM4	ABCC2	84	0.037
MYBL2	ABCC2	80	0.049
MYLK	ABCC2	99	0.018
NET1	ABCC2	81	0.045
NR1I3	ABCC2	82	0.039
NR5A1	ABCC2	85	0.033
NUDT9	ABCC2	81	0.045
OR52B2	ABCC2	92	0.024
PDPK1	ABCC2	100	0.017
PFDN2	ABCC2	84	0.037
PHF21B	ABCC2	80	0.049
PIM1	ABCC2	82	0.039
PKIA	ABCC2	91	0.025
PKN2	ABCC2	81	0.045
PLA2G1B	ABCC2	84	0.037
PLA2G4A	ABCC2	107	0.012
PLCB3	ABCC2	88	0.028
PNPO	ABCC2	84	0.037
POLR2A	ABCC2	83	0.038
PREP	ABCC2	85	0.033
PRKACA	ABCC2	102	0.014
PRKCA	ABCC2	98	0.019
PRKCE	ABCC2	104	0.013
PRKCI	ABCC2	89	0.028
PRKCQ	ABCC2	83	0.038
PSMB7	ABCC2	88	0.028
QRSL1	ABCC2	92	0.024
RBMX	ABCC2	86	0.031
RETSAT	ABCC2	80	0.049
RFK	ABCC2	85	0.033
ROCK2	ABCC2	97	0.02
ROS1	ABCC2	86	0.031
RPS3	ABCC2	84	0.037
RPS6KA2	ABCC2	86	0.031
RPS6KB1	ABCC2	86	0.031
RUFY1	ABCC2	82	0.039
RYR1	ABCC2	82	0.039
RYR3	ABCC2	82	0.039
SGK1	ABCC2	88	0.028
SIRT2	ABCC2	96	0.02
SLC22A12	ABCC2	97	0.02
SLC25A4	ABCC2	87	0.031
SMAD7	ABCC2	91	0.025
SNRK	ABCC2	83	0.038
SOAT1	ABCC2	86	0.031
SOAT2	ABCC2	86	0.031
SOD1	ABCC2	82	0.039
STK10	ABCC2	102	0.014
STK36	ABCC2	85	0.033
ABCF1	ABCC4	88	0.028
ACE	ABCC4	83	0.038
AHR	ABCC4	82	0.039
ATG16L1	ABCC4	86	0.031
ATIC	ABCC4	85	0.033
BACE1	ABCC4	88	0.028
BMP2	ABCC4	85	0.033
C2	ABCC4	95	0.02
CA2	ABCC4	90	0.026
CA7	ABCC4	83	0.038
CDKAL1	ABCC4	87	0.031
CENPE	ABCC4	85	0.033
CHRNA3	ABCC4	83	0.038
CREBBP	ABCC4	98	0.019
CSF1	ABCC4	101	0.015
CYP11B1	ABCC4	83	0.038
DKC1	ABCC4	85	0.033
DPP4	ABCC4	91	0.025
DYRK1A	ABCC4	82	0.039
EED	ABCC4	87	0.031
ELANE	ABCC4	83	0.038
EP300	ABCC4	90	0.026
EPHA4	ABCC4	91	0.025
EPHB2	ABCC4	92	0.024
EPHB4	ABCC4	91	0.025
EPHB6	ABCC4	91	0.025
EPN2	ABCC4	89	0.028
ESYT1	ABCC4	84	0.037
FAP	ABCC4	99	0.018
FGFR4	ABCC4	84	0.037
[truncated: 219,276 more rows]
