# Supplementary material for: Specific gene module pair-based target identification and drug discovery
Source: Front Pharmacol. 2023 Jan 16;13:1089217. doi: 10.3389/fphar.2022.1089217 (PMC9886283; doi:10.3389/fphar.2022.1089217)
Supplement: Supplementary file 7 [file DataSheet2.CSV]

cluster_id	cluster_member	examplars	number of cluster_member
1	ABCC3	ABCC3	4
1	CBR1	ABCC3	4
1	ELAC2	ABCC3	4
1	IL2RA	ABCC3	4
2	ACAN	ACAN	9
2	ADAM28	ACAN	9
2	C5	ACAN	9
2	DGKA	ACAN	9
2	LRP4	ACAN	9
2	MMP1	ACAN	9
2	MMP8	ACAN	9
2	PTAFR	ACAN	9
2	RPL39L	ACAN	9
3	ADCY3	ADCY3	10
3	CREG1	ADCY3	10
3	FBXO11	ADCY3	10
3	IPO13	ADCY3	10
3	NDRG1	ADCY3	10
3	PHF17	ADCY3	10
3	SMS	ADCY3	10
3	SORBS3	ADCY3	10
3	SPR	ADCY3	10
3	STAT6	ADCY3	10
4	ADCY5	ADORA1	12
4	ADORA1	ADORA1	12
4	ADORA2A	ADORA1	12
4	ADORA2B	ADORA1	12
4	ADORA3	ADORA1	12
4	BACE2	ADORA1	12
4	FHL2	ADORA1	12
4	IRGM	ADORA1	12
4	KISS1R	ADORA1	12
4	OXCT1	ADORA1	12
4	PDE1C	ADORA1	12
4	SIRT5	ADORA1	12
5	ADRA1A	ADRA1A	37
5	ADRA1B	ADRA1A	37
5	ADRA1D	ADRA1A	37
5	ADRA2A	ADRA1A	37
5	ADRA2B	ADRA1A	37
5	AR	ADRA1A	37
5	ATG4D	ADRA1A	37
5	CHRNA7	ADRA1A	37
5	CNR2	ADRA1A	37
5	CYP2E1	ADRA1A	37
5	CYP3A4	ADRA1A	37
5	DPEP1	ADRA1A	37
5	DRD5	ADRA1A	37
5	EXOC2	ADRA1A	37
5	GRIN1	ADRA1A	37
5	HMGCL	ADRA1A	37
5	HRH4	ADRA1A	37
5	HTR2B	ADRA1A	37
5	HTR3A	ADRA1A	37
5	HTR5A	ADRA1A	37
5	HTR7	ADRA1A	37
5	KCNA1	ADRA1A	37
5	KCNH2	ADRA1A	37
5	MALT1	ADRA1A	37
5	MAP4K3	ADRA1A	37
5	NDUFC2	ADRA1A	37
5	PGR	ADRA1A	37
5	PRKCB	ADRA1A	37
5	PRKRA	ADRA1A	37
5	PRL	ADRA1A	37
5	RIOK3	ADRA1A	37
5	S1PR3	ADRA1A	37
5	SCN9A	ADRA1A	37
5	SIGMAR1	ADRA1A	37
5	SLC6A2	ADRA1A	37
5	SRSF2	ADRA1A	37
5	SSTR4	ADRA1A	37
6	AK3	AK3	26
6	ARGLU1	AK3	26
6	ATP2A2	AK3	26
6	CNOT7	AK3	26
6	COPS2	AK3	26
6	DNAJB2	AK3	26
6	EIF1B	AK3	26
6	FOXJ3	AK3	26
6	FURIN	AK3	26
6	GCLC	AK3	26
6	GTF2A2	AK3	26
6	GTF2H2	AK3	26
6	HAVCR1	AK3	26
6	HCFC1	AK3	26
6	IL15	AK3	26
6	LHX2	AK3	26
6	MSL3	AK3	26
6	MYCN	AK3	26
6	NFYB	AK3	26
6	NUDT5	AK3	26
6	PLD1	AK3	26
6	PON3	AK3	26
6	RBKS	AK3	26
6	RGS16	AK3	26
6	SEC24D	AK3	26
6	SRP14	AK3	26
7	ABCC2	AKT1	176
7	AGT	AKT1	176
7	AKT1	AKT1	176
7	AKT2	AKT1	176
7	AKT3	AKT1	176
7	ALDH2	AKT1	176
7	ALDH6A1	AKT1	176
7	ANO1	AKT1	176
7	ANO10	AKT1	176
7	ANPEP	AKT1	176
7	ARFIP2	AKT1	176
7	ARFRP1	AKT1	176
7	ARNTL	AKT1	176
7	ASF1A	AKT1	176
7	ASRGL1	AKT1	176
7	ATG3	AKT1	176
7	AURKAIP1	AKT1	176
7	BAZ1B	AKT1	176
7	BID	AKT1	176
7	BIK	AKT1	176
7	BLOC1S1	AKT1	176
7	CASP6	AKT1	176
7	CCNA1	AKT1	176
7	CDC25A	AKT1	176
7	CDC42	AKT1	176
7	CDCA7L	AKT1	176
7	CHIC2	AKT1	176
7	CKS1B	AKT1	176
7	CNOT8	AKT1	176
7	COL13A1	AKT1	176
7	CSAD	AKT1	176
7	CTDSP1	AKT1	176
7	CTNS	AKT1	176
7	CYCS	AKT1	176
7	DARS	AKT1	176
7	DNAJA3	AKT1	176
7	DNAJC12	AKT1	176
7	DNMT3B	AKT1	176
7	DROSHA	AKT1	176
7	E2F1	AKT1	176
7	EFNB3	AKT1	176
7	ELF3	AKT1	176
7	ENO1	AKT1	176
7	ENTPD6	AKT1	176
7	EPB41L2	AKT1	176
7	ERAP1	AKT1	176
7	FAT1	AKT1	176
7	FBXO5	AKT1	176
7	FDX1L	AKT1	176
7	FOXO3	AKT1	176
7	FZD4	AKT1	176
7	G6PD	AKT1	176
7	GCA	AKT1	176
7	GLI1	AKT1	176
7	GLRA3	AKT1	176
7	GPR153	AKT1	176
7	GPR172A	AKT1	176
7	GPRC5C	AKT1	176
7	GREB1	AKT1	176
7	GSTP1	AKT1	176
7	GYG1	AKT1	176
7	HAL	AKT1	176
7	HCFC2	AKT1	176
7	HEXB	AKT1	176
7	HHEX	AKT1	176
7	HIF1AN	AKT1	176
7	HIST1H2BK	AKT1	176
7	HLA-DQA1	AKT1	176
7	HLA-DRB4	AKT1	176
7	HMGB3	AKT1	176
7	HMOX2	AKT1	176
7	HPGD	AKT1	176
7	HS2ST1	AKT1	176
7	HYOU1	AKT1	176
7	IL1R1	AKT1	176
7	IL6ST	AKT1	176
7	INSIG1	AKT1	176
7	IRS1	AKT1	176
7	ISG20	AKT1	176
7	ITFG1	AKT1	176
7	ITGAV	AKT1	176
7	ITPR2	AKT1	176
7	KARS	AKT1	176
7	KAT5	AKT1	176
7	KCNJ10	AKT1	176
7	KCNJ12	AKT1	176
7	KCNK1	AKT1	176
7	KCNQ2	AKT1	176
7	KIAA0753	AKT1	176
7	KIF11	AKT1	176
7	KREMEN1	AKT1	176
7	KRT7	AKT1	176
7	LIMK2	AKT1	176
7	LNPEP	AKT1	176
7	LPAR1	AKT1	176
7	LPAR3	AKT1	176
7	LRP10	AKT1	176
7	LTBR	AKT1	176
7	MAFG	AKT1	176
7	MAP4K4	AKT1	176
7	MAPKAPK3	AKT1	176
7	MCM6	AKT1	176
7	MCM8	AKT1	176
7	MESP1	AKT1	176
7	METTL14	AKT1	176
7	METTL4	AKT1	176
7	MKI67IP	AKT1	176
7	MSH5	AKT1	176
7	MXI1	AKT1	176
7	MYBL2	AKT1	176
7	NASP	AKT1	176
7	NDUFAF4	AKT1	176
7	NDUFB3	AKT1	176
7	NME4	AKT1	176
7	NME9	AKT1	176
7	NOLC1	AKT1	176
7	NOTCH2	AKT1	176
7	NPC1L1	AKT1	176
7	NPY1R	AKT1	176
7	OPA1	AKT1	176
7	OR5W2	AKT1	176
7	ORC1	AKT1	176
7	OVCA2	AKT1	176
7	P4HTM	AKT1	176
7	PACSIN3	AKT1	176
7	PAK1	AKT1	176
7	PFDN2	AKT1	176
7	PFKFB3	AKT1	176
7	PFKL	AKT1	176
7	PHKA1	AKT1	176
7	PHLPP1	AKT1	176
7	PKIG	AKT1	176
7	PKM2	AKT1	176
7	PLA2G1B	AKT1	176
7	PLP2	AKT1	176
7	PNPO	AKT1	176
7	POLR2C	AKT1	176
7	POLR3C	AKT1	176
7	PRDM7	AKT1	176
7	PRKAR2A	AKT1	176
7	PROCR	AKT1	176
7	PSEN2	AKT1	176
7	PSME1	AKT1	176
7	PSPH	AKT1	176
7	PTP4A1	AKT1	176
7	PTRF	AKT1	176
7	QPRT	AKT1	176
7	RAB1B	AKT1	176
7	RAMP1	AKT1	176
7	RARG	AKT1	176
7	RAVER1	AKT1	176
7	RBM34	AKT1	176
7	RBMX	AKT1	176
7	RBPJ	AKT1	176
7	RFC2	AKT1	176
7	RFK	AKT1	176
7	RFX5	AKT1	176
7	RNF14	AKT1	176
7	RPS16	AKT1	176
7	RPS5	AKT1	176
7	RRP1B	AKT1	176
7	SGK1	AKT1	176
7	SIM2	AKT1	176
7	SIRT3	AKT1	176
7	SLC16A4	AKT1	176
7	SLC35A3	AKT1	176
7	SLC6A14	AKT1	176
7	SMARCD2	AKT1	176
7	SOAT1	AKT1	176
7	SOD1	AKT1	176
7	SPAG7	AKT1	176
7	SPTAN1	AKT1	176
7	SPTLC2	AKT1	176
7	SRSF4	AKT1	176
7	SSB	AKT1	176
7	STK36	AKT1	176
8	ALB	ALB	4
8	FCHO1	ALB	4
8	LTB4R	ALB	4
8	NOX3	ALB	4
9	ALDH3B1	ALDH3B1	10
9	ARAF	ALDH3B1	10
9	BCKDHA	ALDH3B1	10
9	C19ORF10	ALDH3B1	10
9	GFRA1	ALDH3B1	10
9	JAG1	ALDH3B1	10
9	LHX3	ALDH3B1	10
9	SDHC	ALDH3B1	10
9	SLC11A2	ALDH3B1	10
9	SNX2	ALDH3B1	10
10	AMY2A	AMY2A	6
10	GAA	AMY2A	6
10	INPP1	AMY2A	6
10	MGAM	AMY2A	6
10	RAI14	AMY2A	6
10	SI	AMY2A	6
11	ANXA1	ANXA1	3
11	CCL2	ANXA1	3
11	NOS2	ANXA1	3
12	APOE	APOE	13
12	ARRB1	APOE	13
12	ATP6V1F	APOE	13
12	BCAR1	APOE	13
12	BCL10	APOE	13
12	CBX4	APOE	13
12	CD320	APOE	13
12	DCP1A	APOE	13
12	PEX11A	APOE	13
12	PRKAG3	APOE	13
12	RALGDS	APOE	13
12	SERPIND1	APOE	13
12	SLC38A1	APOE	13
13	ARL1	ARL1	16
13	ATP2C1	ARL1	16
13	CCNG2	ARL1	16
13	CTNNBIP1	ARL1	16
13	GNA11	ARL1	16
13	KRT8	ARL1	16
13	MGMT	ARL1	16
13	MITF	ARL1	16
13	MTTP	ARL1	16
13	NDUFA4	ARL1	16
13	NXF1	ARL1	16
13	RAD1	ARL1	16
13	RBCK1	ARL1	16
13	SLC1A4	ARL1	16
13	SNRPA	ARL1	16
13	SUB1	ARL1	16
14	ASIC2	ASIC2	5
14	MME	ASIC2	5
14	PKD2	ASIC2	5
14	PLAU	ASIC2	5
14	SLC9A1	ASIC2	5
15	ATF1	ATF4	4
15	ATF3	ATF4	4
15	ATF4	ATF4	4
15	ATF5	ATF4	4
16	ACO2	ATG16L1	74
16	ADI1	ATG16L1	74
16	ATG16L1	ATG16L1	74
16	B4GALT1	ATG16L1	74
16	BCL2L13	ATG16L1	74
16	BLVRA	ATG16L1	74
16	BMI1	ATG16L1	74
16	CCDC86	ATG16L1	74
16	CD44	ATG16L1	74
16	CEBPB	ATG16L1	74
16	CEP72	ATG16L1	74
16	COG4	ATG16L1	74
16	CREM	ATG16L1	74
16	CTSL1	ATG16L1	74
16	CTTN	ATG16L1	74
16	CXCL2	ATG16L1	74
16	CXCR7	ATG16L1	74
16	DCPS	ATG16L1	74
16	DHX16	ATG16L1	74
16	DNAJC1	ATG16L1	74
16	ECH1	ATG16L1	74
16	EIF2AK1	ATG16L1	74
16	EMR1	ATG16L1	74
16	ENOSF1	ATG16L1	74
16	EPN2	ATG16L1	74
16	ETS2	ATG16L1	74
16	FAM3C	ATG16L1	74
16	FDFT1	ATG16L1	74
16	GDPD5	ATG16L1	74
16	GLIS3	ATG16L1	74
16	GPR137	ATG16L1	74
16	HGS	ATG16L1	74
16	HORMAD2	ATG16L1	74
16	HS3ST3A1	ATG16L1	74
16	HSD17B10	ATG16L1	74
16	HSD17B7	ATG16L1	74
16	HSPA9	ATG16L1	74
16	IKBKG	ATG16L1	74
16	IL18RAP	ATG16L1	74
16	IL23R	ATG16L1	74
16	ITPK1	ATG16L1	74
16	ITSN1	ATG16L1	74
16	KDELR3	ATG16L1	74
16	LIF	ATG16L1	74
16	LIPA	ATG16L1	74
16	LYPLA1	ATG16L1	74
16	MAN2B1	ATG16L1	74
16	MAP3K4	ATG16L1	74
16	ME2	ATG16L1	74
16	MELK	ATG16L1	74
16	MTHFD1	ATG16L1	74
16	MYD88	ATG16L1	74
16	NDUFB8	ATG16L1	74
16	NVL	ATG16L1	74
16	OTUD3	ATG16L1	74
16	P2RY8	ATG16L1	74
16	PAF1	ATG16L1	74
16	PLXNA2	ATG16L1	74
16	POLB	ATG16L1	74
16	PPM1D	ATG16L1	74
16	PRDM1	ATG16L1	74
16	PSMB10	ATG16L1	74
16	PUS7L	ATG16L1	74
16	PWP1	ATG16L1	74
16	RB1	ATG16L1	74
16	RCHY1	ATG16L1	74
16	RNLS	ATG16L1	74
16	RPN2	ATG16L1	74
16	RSU1	ATG16L1	74
16	SENP6	ATG16L1	74
16	SET	ATG16L1	74
16	SLC16A1	ATG16L1	74
16	SMURF1	ATG16L1	74
16	STK11	ATG16L1	74
17	ATP1A1	ATP1A2	12
17	ATP1A2	ATP1A2	12
17	ATP1A3	ATP1A2	12
17	ATP1A4	ATP1A2	12
17	ATP1B1	ATP1A2	12
17	ATP1B2	ATP1A2	12
17	ATP1B3	ATP1A2	12
17	ATP1B4	ATP1A2	12
17	C1QTNF6	ATP1A2	12
17	FXYD2	ATP1A2	12
17	RORC	ATP1A2	12
17	SLCO1B3	ATP1A2	12
18	AFG3L2	ATP2A1	22
18	ATP2A1	ATP2A1	22
18	ATP5L	ATP2A1	22
18	CAPNS2	ATP2A1	22
18	COPA	ATP2A1	22
18	COPB2	ATP2A1	22
18	CTSL2	ATP2A1	22
18	GBF1	ATP2A1	22
18	GNPTAB	ATP2A1	22
18	HSP90AA2	ATP2A1	22
18	HSP90AB1	ATP2A1	22
18	HSPA5	ATP2A1	22
18	HSPE1	ATP2A1	22
18	IRAK2	ATP2A1	22
18	MCM7	ATP2A1	22
18	NPY5R	ATP2A1	22
18	P2RX7	ATP2A1	22
18	PNN	ATP2A1	22
18	PPAT	ATP2A1	22
18	SEC16A	ATP2A1	22
18	SPHK1	ATP2A1	22
18	STAT5A	ATP2A1	22
19	ATP5C1	ATP5C1	2
19	IRF3	ATP5C1	2
20	ADAT1	AURKC	41
20	AMDHD2	AURKC	41
20	ANXA2	AURKC	41
20	AP2M1	AURKC	41
20	AURKC	AURKC	41
20	BPHL	AURKC	41
20	CALR	AURKC	41
20	CDKN1A	AURKC	41
20	DNTTIP2	AURKC	41
20	DYNLT3	AURKC	41
20	ERAP2	AURKC	41
20	GMEB1	AURKC	41
20	GNA12	AURKC	41
20	GNB1	AURKC	41
20	HIST1H2AC	AURKC	41
20	IFIH1	AURKC	41
20	IGHMBP2	AURKC	41
20	IL1RAP	AURKC	41
20	IL7R	AURKC	41
20	IMPDH1	AURKC	41
20	KIAA1009	AURKC	41
20	LAMA3	AURKC	41
20	LRRC32	AURKC	41
20	MAPK1IP1L	AURKC	41
20	MED1	AURKC	41
20	MED4	AURKC	41
20	MGAT1	AURKC	41
20	MST1R	AURKC	41
20	NUSAP1	AURKC	41
20	OGFOD1	AURKC	41
20	PLAUR	AURKC	41
20	PRDX1	AURKC	41
20	PTK7	AURKC	41
20	RAB3GAP1	AURKC	41
20	RAD51	AURKC	41
20	RALA	AURKC	41
20	RASA1	AURKC	41
20	RDBP	AURKC	41
20	RPS6KA3	AURKC	41
20	SNX17	AURKC	41
20	SUPT5H	AURKC	41
21	AVPR1A	AVPR2	4
21	AVPR1B	AVPR2	4
21	AVPR2	AVPR2	4
21	OXTR	AVPR2	4
22	ALG9	B4GALT4	14
22	B4GALT4	B4GALT4	14
22	CAT	B4GALT4	14
22	DYNLL1	B4GALT4	14
22	EPHX1	B4GALT4	14
22	FDXR	B4GALT4	14
22	GLI3	B4GALT4	14
22	GPR110	B4GALT4	14
22	GPR112	B4GALT4	14
22	LDHB	B4GALT4	14
22	RAB5A	B4GALT4	14
22	SEC61A2	B4GALT4	14
22	SERPINA5	B4GALT4	14
22	SMURF2	B4GALT4	14
23	APOBEC3H	BATF3	7
23	AQP12A	BATF3	7
23	BATF3	BATF3	7
23	CYB561	BATF3	7
23	DRAP1	BATF3	7
23	E2F4	BATF3	7
23	SNAI3	BATF3	7
24	ATP7A	BCAT1	3
24	BCAT1	BCAT1	3
24	FKBP5	BCAT1	3
25	ABCG2	BCR	9
25	ABL1	BCR	9
25	BCR	BCR	9
25	CSF1R	BCR	9
25	IL13	BCR	9
25	KIT	BCR	9
25	NTRK1	BCR	9
25	SERPINA6	BCR	9
25	SLC25A10	BCR	9
26	AATF	BLM	42
26	ADH5	BLM	42
26	ARG1	BLM	42
26	ARG2	BLM	42
26	ASNS	BLM	42
26	ATF6	BLM	42
26	BLM	BLM	42
26	CCP110	BLM	42
26	CD83	BLM	42
26	CLK3	BLM	42
26	DHRS2	BLM	42
26	DICER1	BLM	42
26	DPF1	BLM	42
26	GADD45B	BLM	42
26	GNAI2	BLM	42
26	GNE	BLM	42
26	GPSM1	BLM	42
26	HLA-DRB3	BLM	42
26	HSPA14	BLM	42
26	IDE	BLM	42
26	KCNG1	BLM	42
26	LGR6	BLM	42
26	MAT1A	BLM	42
26	MBTPS1	BLM	42
26	MSMO1	BLM	42
26	NAA25	BLM	42
26	NDUFA5	BLM	42
26	NMT1	BLM	42
26	NOTCH1	BLM	42
26	NPC1	BLM	42
26	NUCB2	BLM	42
26	PARP4	BLM	42
26	POLR2D	BLM	42
26	PRPF6	BLM	42
26	PRR15L	BLM	42
26	RFX4	BLM	42
26	RPS10	BLM	42
26	SEC24C	BLM	42
26	SIRPG	BLM	42
26	SMAD7	BLM	42
26	SRPRB	BLM	42
26	STAT1	BLM	42
27	ACVR1	BMPR1A	24
27	BMPR1A	BMPR1A	24
27	CDK11B	BMPR1A	24
27	CDK16	BMPR1A	24
27	CHKA	BMPR1A	24
27	CSNK1E	BMPR1A	24
27	DR1	BMPR1A	24
27	FADS3	BMPR1A	24
27	GPR160	BMPR1A	24
27	GPR39	BMPR1A	24
27	HDGFRP3	BMPR1A	24
27	IGF2R	BMPR1A	24
27	IL4R	BMPR1A	24
27	PI4KAP2	BMPR1A	24
27	PPAP2A	BMPR1A	24
27	PPP3CC	BMPR1A	24
27	PRKCZ	BMPR1A	24
27	RAN	BMPR1A	24
27	RRS1	BMPR1A	24
27	RUVBL2	BMPR1A	24
27	SCYL3	BMPR1A	24
27	SRM	BMPR1A	24
27	STK17A	BMPR1A	24
27	SULT1A3	BMPR1A	24
28	A2M	C2	77
28	ABCC4	C2	77
28	AK1	C2	77
28	ANAPC5	C2	77
28	ARHGEF11	C2	77
28	ATOX1	C2	77
28	BAMBI	C2	77
28	BNIP1	C2	77
28	BRD8	C2	77
28	C2	C2	77
28	CALML6	C2	77
28	CAMKK1	C2	77
28	CCKBR	C2	77
28	CDC20	C2	77
28	CDKAL1	C2	77
28	CDKN2B	C2	77
28	CFB	C2	77
28	COPZ1	C2	77
28	CREBBP	C2	77
28	CRELD2	C2	77
28	CRY1	C2	77
28	CTSK	C2	77
28	CXCR4	C2	77
28	CYC1	C2	77
28	CYP24A1	C2	77
28	CYP51A1	C2	77
28	DNAJB6	C2	77
28	DTX2	C2	77
28	DTX3L	C2	77
28	EED	C2	77
28	EIF5	C2	77
28	FBRS	C2	77
28	FGA	C2	77
28	GPR123	C2	77
28	HARS	C2	77
28	HIC2	C2	77
28	HOXA6	C2	77
28	IRF1	C2	77
28	ITGAE	C2	77
28	ITPKA	C2	77
28	KITLG	C2	77
28	KLK6	C2	77
28	LEF1	C2	77
28	LGALS8	C2	77
28	LHX9	C2	77
28	LMNA	C2	77
28	LPHN1	C2	77
28	LZIC	C2	77
28	MAPK13	C2	77
28	MLLT10	C2	77
28	MXD4	C2	77
28	NAT10	C2	77
28	NCAPD2	C2	77
28	NFATC2	C2	77
28	NFE2L1	C2	77
28	NUP62	C2	77
28	O3FAR1	C2	77
28	OAZ1	C2	77
28	PBXIP1	C2	77
28	PHRF1	C2	77
28	PIAS3	C2	77
28	PIGA	C2	77
28	POLG	C2	77
28	POLRMT	C2	77
28	PRLR	C2	77
28	RASGRP4	C2	77
28	RBL2	C2	77
28	RRAGD	C2	77
28	SATB2	C2	77
28	SERPINB2	C2	77
28	SERTAD3	C2	77
28	SIK3	C2	77
28	SIRT7	C2	77
28	SLC22A4	C2	77
28	SLC38A3	C2	77
28	SSX2	C2	77
28	SUOX	C2	77
29	CA1	CA4	5
29	CA12	CA4	5
29	CA14	CA4	5
29	CA2	CA4	5
29	CA4	CA4	5
30	ADSS	CACNA1C	34
30	CACNA1B	CACNA1C	34
30	CACNA1C	CACNA1C	34
30	CACNA1D	CACNA1C	34
30	CACNA1S	CACNA1C	34
30	CACNA2D1	CACNA1C	34
30	CACNA2D2	CACNA1C	34
30	CACNB2	CACNA1C	34
30	CACNG1	CACNA1C	34
30	CCR2	CACNA1C	34
30	CD19	CACNA1C	34
30	CES1	CACNA1C	34
30	COQ3	CACNA1C	34
30	GPR55	CACNA1C	34
30	GRM4	CACNA1C	34
30	IL13RA1	CACNA1C	34
30	INTS12	CACNA1C	34
30	KCNA7	CACNA1C	34
30	KCNQ1	CACNA1C	34
30	KHDRBS1	CACNA1C	34
30	LAMP2	CACNA1C	34
30	MAX	CACNA1C	34
30	MIF	CACNA1C	34
30	MMP7	CACNA1C	34
30	NEK9	CACNA1C	34
30	ORAI1	CACNA1C	34
30	PRNP	CACNA1C	34
30	RGS4	CACNA1C	34
30	RIPK1	CACNA1C	34
30	SEC14L1	CACNA1C	34
30	SLC36A4	CACNA1C	34
30	SLC47A1	CACNA1C	34
30	SLC6A3	CACNA1C	34
30	SLC6A4	CACNA1C	34
31	CACNA1G	CACNA1I	5
31	CACNA1I	CACNA1I	5
31	GPR119	CACNA1I	5
31	KCNA10	CACNA1I	5
31	SLC8A1	CACNA1I	5
32	ALAD	CACNB3	6
32	CACNA1F	CACNB3	6
32	CACNB1	CACNB3	6
32	CACNB3	CACNB3	6
32	CACNB4	CACNB3	6
32	IL11	CACNB3	6
33	CAPN1	CAPN1	3
33	CTSB	CAPN1	3
33	MTA1	CAPN1	3
34	AHCY	CATSPER1	10
34	ASGR2	CATSPER1	10
34	CATSPER1	CATSPER1	10
34	CATSPER2	CATSPER1	10
34	CATSPER3	CATSPER1	10
34	CATSPER4	CATSPER1	10
34	GNPDA1	CATSPER1	10
34	HOXB5	CATSPER1	10
34	ING3	CATSPER1	10
34	OPN4	CATSPER1	10
35	C2CD2L	CCND1	9
35	CCND1	CCND1	9
35	CCNE1	CCND1	9
35	EAPP	CCND1	9
35	FAM104A	CCND1	9
35	FOXP3	CCND1	9
35	GRN	CCND1	9
35	NME1	CCND1	9
35	POLR2F	CCND1	9
36	ADCY2	CCND3	55
36	AFF1	CCND3	55
36	AKAP8	CCND3	55
36	ARHGAP1	CCND3	55
36	ATP6V1A	CCND3	55
36	ATRX	CCND3	55
36	BZW2	CCND3	55
36	CARD10	CCND3	55
36	CCND3	CCND3	55
36	CDH11	CCND3	55
36	CEBPZ	CCND3	55
36	CEP55	CCND3	55
36	CNOT3	CCND3	55
36	CROT	CCND3	55
36	DCLRE1B	CCND3	55
36	DHDDS	CCND3	55
36	DNM1L	CCND3	55
36	DUSP11	CCND3	55
36	E2F5	CCND3	55
36	ELAVL1	CCND3	55
36	EPCAM	CCND3	55
36	ERGIC1	CCND3	55
36	FAM120A	CCND3	55
36	FDX1	CCND3	55
36	GATAD2B	CCND3	55
36	GPER	CCND3	55
36	GPR107	CCND3	55
36	GTPBP8	CCND3	55
36	HEATR1	CCND3	55
36	HSD17B8	CCND3	55
36	HSPA8	CCND3	55
36	KIF14	CCND3	55
36	MYCBP2	CCND3	55
36	NDUFA2	CCND3	55
36	NR1D2	CCND3	55
36	NSA2	CCND3	55
36	PC	CCND3	55
36	PET112	CCND3	55
36	PPP2CB	CCND3	55
36	PPP2R1A	CCND3	55
36	PPP4R1	CCND3	55
36	PRKRIR	CCND3	55
36	PRPF4B	CCND3	55
36	QRFPR	CCND3	55
36	RAB31	CCND3	55
36	RAD54L	CCND3	55
36	RALBP1	CCND3	55
36	RHOBTB1	CCND3	55
36	SCMH1	CCND3	55
36	SIAH1	CCND3	55
36	SLC12A7	CCND3	55
36	SLC6A8	CCND3	55
36	SMOC2	CCND3	55
36	STAMBP	CCND3	55
36	SULT1A2	CCND3	55
37	CDC25B	CDC25B	13
37	CDC25C	CDC25B	13
37	CHMP2A	CDC25B	13
37	F2R	CDC25B	13
37	GMNN	CDC25B	13
37	KPNB1	CDC25B	13
37	MYB	CDC25B	13
37	NAE1	CDC25B	13
37	NUP133	CDC25B	13
37	PUF60	CDC25B	13
37	SAP18	CDC25B	13
37	SMAD1	CDC25B	13
37	SRRT	CDC25B	13
38	ADK	CDK6	27
38	BCL2	CDK6	27
38	BIRC5	CDK6	27
38	CCNB1	CDK6	27
38	CCT8	CDK6	27
38	CDK1	CDK6	27
38	CDK2	CDK6	27
38	CDK4	CDK6	27
38	CDK5	CDK6	27
38	CDK6	CDK6	27
38	CDK7	CDK6	27
38	CDK8	CDK6	27
38	CDK9	CDK6	27
38	CHUK	CDK6	27
38	CSNK1G2	CDK6	27
38	EGFR	CDK6	27
38	GSK3B	CDK6	27
38	IKBKAP	CDK6	27
38	MAPK8	CDK6	27
38	MAPK9	CDK6	27
38	MCL1	CDK6	27
38	MOK	CDK6	27
38	NFKBIL1	CDK6	27
38	NGFR	CDK6	27
38	PIM1	CDK6	27
38	POLR2A	CDK6	27
38	PTK2B	CDK6	27
39	ANKRD49	CERS4	37
39	ARX	CERS4	37
39	ASPH	CERS4	37
39	BCL2L11	CERS4	37
39	C12ORF51	CERS4	37
39	CERS4	CERS4	37
39	COASY	CERS4	37
39	CREB3L1	CERS4	37
39	DENND1B	CERS4	37
39	DUSP14	CERS4	37
39	EBF1	CERS4	37
39	GADD45A	CERS4	37
39	GPR19	CERS4	37
39	GPR82	CERS4	37
39	GRB10	CERS4	37
39	IFNGR2	CERS4	37
39	IGFBP7	CERS4	37
39	LGR4	CERS4	37
39	LSM2	CERS4	37
39	LSR	CERS4	37
39	MAP3K5	CERS4	37
39	MTR	CERS4	37
39	MTRR	CERS4	37
39	NDUFAB1	CERS4	37
39	NDUFB2	CERS4	37
39	NIPSNAP1	CERS4	37
39	OSR2	CERS4	37
39	PECR	CERS4	37
39	PIK3C2B	CERS4	37
39	PLOD2	CERS4	37
39	PRLHR	CERS4	37
39	PVRL2	CERS4	37
39	RAB7A	CERS4	37
39	RUNX1	CERS4	37
39	S100B	CERS4	37
39	SLC2A6	CERS4	37
39	SRGAP2	CERS4	37
40	CHD1	CHD1	7
40	DNM1	CHD1	7
40	GFPT1	CHD1	7
40	KIF20A	CHD1	7
40	KLHL9	CHD1	7
40	LHPP	CHD1	7
40	RRAGA	CHD1	7
41	AGTR1	CHRM1	16
41	ARAP1	CHRM1	16
41	BAK1	CHRM1	16
41	CCNE2	CHRM1	16
41	CD55	CHRM1	16
41	CHRM1	CHRM1	16
41	CHRM2	CHRM1	16
41	CHRM3	CHRM1	16
41	CHRM4	CHRM1	16
41	DHFR	CHRM1	16
41	FCGR2A	CHRM1	16
41	HIF1A	CHRM1	16
41	IDH3A	CHRM1	16
41	JAK2	CHRM1	16
41	PRKCG	CHRM1	16
41	SMARCAD1	CHRM1	16
42	CHRNA10	CHRNA10	6
42	CHRNA9	CHRNA10	6
42	EGF	CHRNA10	6
42	FECH	CHRNA10	6
42	GTF2A1	CHRNA10	6
42	PRSS2	CHRNA10	6
43	CHAT	CHRNA6	11
43	CHRNA6	CHRNA6	11
43	EGR3	CHRNA6	11
43	FAM69A	CHRNA6	11
43	HIST2H2BE	CHRNA6	11
43	HOXC9	CHRNA6	11
43	LPAR5	CHRNA6	11
43	MTERFD1	CHRNA6	11
43	NMI	CHRNA6	11
43	PGM1	CHRNA6	11
43	PUS10	CHRNA6	11
44	CHRNA3	CHRNB2	7
44	CHRNA4	CHRNB2	7
44	CHRNB2	CHRNB2	7
44	CHRNB4	CHRNB2	7
44	HIBADH	CHRNB2	7
44	PGRMC1	CHRNB2	7
44	RAC1	CHRNB2	7
45	CHRNA1	CHRNB3	4
45	CHRNA5	CHRNB3	4
45	CHRNB3	CHRNB3	4
45	DNMT3A	CHRNB3	4
46	APOB	CHRNE	5
46	CHRNB1	CHRNE	5
46	CHRND	CHRNE	5
46	CHRNE	CHRNE	5
46	CHRNG	CHRNE	5
47	CLCN6	CLCN7	6
47	CLCN7	CLCN7	6
47	CLCNKA	CLCN7	6
47	CLCNKB	CLCN7	6
47	P2RY2	CLCN7	6
47	S1PR1	CLCN7	6
48	BNIPL	CLK4	5
48	CLK1	CLK4	5
48	CLK4	CLK4	5
48	ECD	CLK4	5
48	MRE11A	CLK4	5
49	CNPY3	CNPY3	4
49	MRGPRD	CNPY3	4
49	PRR7	CNPY3	4
49	RFNG	CNPY3	4
50	ATMIN	CPSF4	6
50	BARX1	CPSF4	6
50	CPSF4	CPSF4	6
50	FTSJ1	CPSF4	6
50	HSPB1	CPSF4	6
50	ID4	CPSF4	6
51	ABHD2	CRADD	16
51	CRADD	CRADD	16
51	DERA	CRADD	16
51	G2E3	CRADD	16
51	HOMER2	CRADD	16
51	HTRA1	CRADD	16
51	IKZF5	CRADD	16
51	IL27	CRADD	16
51	ILF3	CRADD	16
51	NDUFB7	CRADD	16
51	NEK4	CRADD	16
51	PAN2	CRADD	16
51	PEPD	CRADD	16
51	PIGB	CRADD	16
51	PMM2	CRADD	16
51	PRKAR2B	CRADD	16
52	CSNK1A1	CSNK1D	3
52	CSNK1D	CSNK1D	3
52	PSMG1	CSNK1D	3
53	AIMP2	CTRB1	6
53	C16ORF80	CTRB1	6
53	CTRB1	CTRB1	6
53	EIF4E	CTRB1	6
53	EPS8	CTRB1	6
53	LIG3	CTRB1	6
54	CYP17A1	CYP17A1	2
54	SULT2B1	CYP17A1	2
55	ABCA1	CYP3A5	26
55	ACE2	CYP3A5	26
55	ADRB3	CYP3A5	26
55	ASIC3	CYP3A5	26
55	CACNA1H	CYP3A5	26
55	CFTR	CYP3A5	26
55	CYP2C19	CYP3A5	26
55	CYP2C8	CYP3A5	26
55	CYP3A5	CYP3A5	26
55	FGFR3	CYP3A5	26
55	FOXD4L3	CYP3A5	26
55	GPER1	CYP3A5	26
55	GPR18	CYP3A5	26
55	HRH2	CYP3A5	26
55	JAK3	CYP3A5	26
55	KCNA5	CYP3A5	26
55	KCNK3	CYP3A5	26
55	NISCH	CYP3A5	26
55	NOS3	CYP3A5	26
55	OPRK1	CYP3A5	26
55	PPARG	CYP3A5	26
55	PRSS1	CYP3A5	26
55	QPCT	CYP3A5	26
55	SCN4A	CYP3A5	26
55	SLC12A1	CYP3A5	26
55	SLCO1B1	CYP3A5	26
56	ALDH9A1	DAGLB	11
56	ALX1	DAGLB	11
56	DAGLA	DAGLB	11
56	DAGLB	DAGLB	11
56	GALE	DAGLB	11
56	LIPC	DAGLB	11
56	LIPE	DAGLB	11
56	LIPG	DAGLB	11
56	PHF2	DAGLB	11
56	PROX1	DAGLB	11
56	RARRES3	DAGLB	11
57	AGPAT2	DHTKD1	8
57	AMBP	DHTKD1	8
57	CDK10	DHTKD1	8
57	CEACAM1	DHTKD1	8
57	CTNNA1	DHTKD1	8
57	DHTKD1	DHTKD1	8
57	EPHX2	DHTKD1	8
57	SGK3	DHTKD1	8
58	CHD8	DLX3	11
58	COG2	DLX3	11
58	COPS7A	DLX3	11
58	DLX3	DLX3	11
58	ETFB	DLX3	11
58	FAM114A2	DLX3	11
58	GNG8	DLX3	11
58	GSR	DLX3	11
58	IP6K1	DLX3	11
58	MVP	DLX3	11
58	PDXP	DLX3	11
59	ABCB1	DRD2	51
59	ACSL3	DRD2	51
59	ALOX5	DRD2	51
59	ARPC3	DRD2	51
59	B3GNT1	DRD2	51
59	CALM1	DRD2	51
59	CDKN1C	DRD2	51
59	CHRM5	DRD2	51
59	CNR1	DRD2	51
59	COMT	DRD2	51
59	CYP2B6	DRD2	51
59	CYP3A7	DRD2	51
59	DRD1	DRD2	51
59	DRD2	DRD2	51
59	DRD3	DRD2	51
59	DRD4	DRD2	51
59	ENPP1	DRD2	51
59	ERBB2	DRD2	51
59	ESR1	DRD2	51
59	FFAR1	DRD2	51
59	GPBAR1	DRD2	51
59	HMGCR	DRD2	51
59	HRH1	DRD2	51
59	HSD17B4	DRD2	51
59	HTR2A	DRD2	51
59	HTR2C	DRD2	51
59	HTR4	DRD2	51
59	IGF1R	DRD2	51
59	INSRR	DRD2	51
59	KCNK2	DRD2	51
59	KCNQ3	DRD2	51
59	KDELR2	DRD2	51
59	LPL	DRD2	51
59	MKX	DRD2	51
59	MMP25	DRD2	51
59	MORF4L1	DRD2	51
59	MPI	DRD2	51
59	NR1I2	DRD2	51
59	NR3C1	DRD2	51
59	NUP93	DRD2	51
59	OPRD1	DRD2	51
59	OPRM1	DRD2	51
59	PIP4K2C	DRD2	51
59	POLR3K	DRD2	51
59	PRKCD	DRD2	51
59	PTTG1	DRD2	51
59	RANBP9	DRD2	51
59	S100A13	DRD2	51
59	SHH	DRD2	51
59	SLC1A2	DRD2	51
59	SLC29A1	DRD2	51
60	EHMT2	EHMT2	2
60	SUV39H1	EHMT2	2
61	AIRE	EIF2S1	3
61	EIF2S1	EIF2S1	3
61	SLC6A9	EIF2S1	3
62	CEACAM6	EIF2S2	8
62	EIF2B3	EIF2S2	8
62	EIF2B5	EIF2S2	8
62	EIF2S2	EIF2S2	8
62	GARS	EIF2S2	8
62	PXMP2	EIF2S2	8
62	RASSF1	EIF2S2	8
62	SCAP	EIF2S2	8
63	AES	ELK3	5
63	ATG12	ELK3	5
63	ELK3	ELK3	5
63	GPR115	ELK3	5
63	L3MBTL4	ELK3	5
64	CCDC85B	ENTPD1	9
64	ELOVL4	ENTPD1	9
64	ENTPD1	ENTPD1	9
64	ENTPD2	ENTPD1	9
64	ENTPD3	ENTPD1	9
64	GSTT1	ENTPD1	9
64	HPSE	ENTPD1	9
64	MAP7	ENTPD1	9
64	PHF13	ENTPD1	9
65	ARHGEF7	EPHA2	8
65	BTK	EPHA2	8
65	DDR2	EPHA2	8
65	EPHA2	EPHA2	8
65	HK1	EPHA2	8
65	LYN	EPHA2	8
65	PCSK9	EPHA2	8
65	PTHLH	EPHA2	8
66	ASCC3	EPHA4	55
66	ATG4A	EPHA4	55
66	ATP5O	EPHA4	55
66	BCKDK	EPHA4	55
66	BHMT	EPHA4	55
66	CAB39	EPHA4	55
66	CASP10	EPHA4	55
66	CBX7	EPHA4	55
66	CEP57	EPHA4	55
66	CHAC1	EPHA4	55
66	CPNE3	EPHA4	55
66	CTLA4	EPHA4	55
66	DDR1	EPHA4	55
66	DFNB31	EPHA4	55
66	DVL1	EPHA4	55
66	E2F8	EPHA4	55
66	ELF1	EPHA4	55
66	EMD	EPHA4	55
66	EPHA4	EPHA4	55
66	EPHA7	EPHA4	55
66	EPHB2	EPHA4	55
66	EPHB4	EPHA4	55
66	EPHB6	EPHA4	55
66	ETV5	EPHA4	55
66	EXT2	EPHA4	55
66	FBXO7	EPHA4	55
66	FOXA1	EPHA4	55
66	FOXF2	EPHA4	55
66	FZD2	EPHA4	55
66	GALT	EPHA4	55
66	GLTSCR1	EPHA4	55
66	GRM1	EPHA4	55
66	ICAM3	EPHA4	55
66	IGF2BP2	EPHA4	55
66	IGFBP6	EPHA4	55
66	KLF4	EPHA4	55
66	KRT26	EPHA4	55
66	LIN28B	EPHA4	55
66	LRPAP1	EPHA4	55
66	MAGED1	EPHA4	55
66	MARK4	EPHA4	55
66	MSX1	EPHA4	55
66	MTSS1	EPHA4	55
66	NEDD4	EPHA4	55
66	PAM	EPHA4	55
66	PAQR8	EPHA4	55
66	PLA2G12B	EPHA4	55
66	PLK4	EPHA4	55
66	RAD50	EPHA4	55
66	SACM1L	EPHA4	55
66	SLC16A6	EPHA4	55
66	SLC1A6	EPHA4	55
66	SLC25A22	EPHA4	55
66	SNAPC4	EPHA4	55
66	SPARC	EPHA4	55
67	ACAT2	ERBB3	20
67	ARF4	ERBB3	20
67	CREB3L4	ERBB3	20
67	CXCL1	ERBB3	20
67	DSE	ERBB3	20
67	ELTD1	ERBB3	20
67	ERBB3	ERBB3	20
67	FERMT1	ERBB3	20
67	FGF9	ERBB3	20
67	GBGT1	ERBB3	20
67	GMDS	ERBB3	20
67	GNG5	ERBB3	20
67	HSPB8	ERBB3	20
67	NFIL3	ERBB3	20
67	NNMT	ERBB3	20
67	P4HB	ERBB3	20
67	PLOD3	ERBB3	20
67	PTPLAD1	ERBB3	20
67	REL	ERBB3	20
67	STK33	ERBB3	20
68	AIFM1	ERCC5	19
68	CCNC	ERCC5	19
68	CREB3L2	ERCC5	19
68	DDIT3	ERCC5	19
68	DDX5	ERCC5	19
68	EDN1	ERCC5	19
68	ERCC1	ERCC5	19
68	ERCC5	ERCC5	19
68	IL13RA2	ERCC5	19
68	KTN1	ERCC5	19
68	LMO4	ERCC5	19
68	METRN	ERCC5	19
68	PAPOLA	ERCC5	19
68	PARN	ERCC5	19
68	PDS5A	ERCC5	19
68	PPIE	ERCC5	19
68	SHMT2	ERCC5	19
68	STK25	ERCC5	19
68	STMN1	ERCC5	19
69	ARL3	ESPL1	10
69	DHX29	ESPL1	10
69	ESPL1	ESPL1	10
69	HSF5	ESPL1	10
69	IRF5	ESPL1	10
69	LARS	ESPL1	10
69	NAB1	ESPL1	10
69	NOX1	ESPL1	10
69	SLC25A6	ESPL1	10
69	SNF8	ESPL1	10
70	APC	ESRRA	4
70	ESRRA	ESRRA	4
70	ESRRB	ESRRA	4
70	ESRRG	ESRRA	4
71	ARHGEF5	FGF2	43
71	ATP6V1D	FGF2	43
71	BCL6B	FGF2	43
71	BRCA2	FGF2	43
71	BRPF1	FGF2	43
71	CBLB	FGF2	43
71	CDC37	FGF2	43
71	CTCF	FGF2	43
71	CYTH1	FGF2	43
71	ERH	FGF2	43
71	ETFA	FGF2	43
71	EZH1	FGF2	43
71	FES	FGF2	43
71	FGF2	FGF2	43
71	FOXO4	FGF2	43
71	FOXR1	FGF2	43
71	GMPS	FGF2	43
71	GPR156	FGF2	43
71	HLA-DMA	FGF2	43
71	HOXA9	FGF2	43
71	IGFBP2	FGF2	43
71	ILK	FGF2	43
71	JMJD6	FGF2	43
71	JOSD1	FGF2	43
71	MED26	FGF2	43
71	MORF4L2	FGF2	43
71	NDUFA1	FGF2	43
71	NLK	FGF2	43
71	NONO	FGF2	43
71	NTRK2	FGF2	43
71	NUP88	FGF2	43
71	PCGF5	FGF2	43
71	PEBP1	FGF2	43
71	PER2	FGF2	43
71	PEX13	FGF2	43
71	PISD	FGF2	43
71	POP4	FGF2	43
71	RGS2	FGF2	43
71	SLC25A28	FGF2	43
71	SLC30A2	FGF2	43
71	SMAD2	FGF2	43
71	SOX11	FGF2	43
71	ST13	FGF2	43
72	DHX9	FLI1	2
72	FLI1	FLI1	2
73	ALPL	FPR1	12
73	ARPC1A	FPR1	12
73	FPR1	FPR1	12
73	GCGR	FPR1	12
73	HMOX1	FPR1	12
73	IARS2	FPR1	12
73	MTAP	FPR1	12
73	NDUFA9	FPR1	12
73	ORMDL3	FPR1	12
73	PPIF	FPR1	12
73	RPP38	FPR1	12
73	SLC10A1	FPR1	12
74	ETS1	FRAT1	7
74	FRAT1	FRAT1	7
74	GPR128	FRAT1	7
74	HYAL2	FRAT1	7
74	MAMLD1	FRAT1	7
74	MAPKAP1	FRAT1	7
74	PAFAH1B2	FRAT1	7
75	ACADM	FRAT2	25
75	ALDH3B2	FRAT2	25
75	ARHGEF6	FRAT2	25
75	CANT1	FRAT2	25
75	CDKN2A	FRAT2	25
75	CELSR3	FRAT2	25
75	EBNA1BP2	FRAT2	25
75	EPO	FRAT2	25
75	FRAT2	FRAT2	25
75	GPR150	FRAT2	25
75	GPR83	FRAT2	25
75	KAT7	FRAT2	25
75	LIPT1	FRAT2	25
75	MRPL18	FRAT2	25
75	MTF2	FRAT2	25
75	NFKBIE	FRAT2	25
75	OTX1	FRAT2	25
75	PGF	FRAT2	25
75	PIN1	FRAT2	25
75	POLR3B	FRAT2	25
75	PPP2R3A	FRAT2	25
75	PRKAA2	FRAT2	25
75	RNF186	FRAT2	25
75	SAR1B	FRAT2	25
75	SIK1	FRAT2	25
76	ASNA1	FST	4
76	FST	FST	4
76	SLC35F2	FST	4
76	STRADB	FST	4
77	AKAP9	FZD5	13
77	AKR7A2	FZD5	13
77	BCL3	FZD5	13
77	CDK19	FZD5	13
77	FANCG	FZD5	13
77	FBXL20	FZD5	13
77	FZD5	FZD5	13
77	HSPD1	FZD5	13
77	IGF2BP1	FZD5	13
77	ME1	FZD5	13
77	NFKB2	FZD5	13
77	OSMR	FZD5	13
77	SP140	FZD5	13
78	GABRA1	GABRA3	6
78	GABRA2	GABRA3	6
78	GABRA3	GABRA3	6
78	GABRA5	GABRA3	6
78	MGLL	GABRA3	6
78	PDE2A	GABRA3	6
79	GABRA4	GABRB1	11
79	GABRA6	GABRB1	11
79	GABRB1	GABRB1	11
79	GABRB2	GABRB1	11
79	GABRB3	GABRB1	11
79	GABRD	GABRB1	11
79	GABRE	GABRB1	11
79	GABRG1	GABRB1	11
79	GABRG3	GABRB1	11
79	GABRP	GABRB1	11
79	GABRQ	GABRB1	11
80	GABRR1	GABRR2	4
80	GABRR2	GABRR2	4
80	GABRR3	GABRR2	4
80	LAMB1	GABRR2	4
81	GAK	GAK	5
81	IGF2BP3	GAK	5
81	LRRK1	GAK	5
81	RAF1	GAK	5
81	RIPK2	GAK	5
82	GH1	GHSR	2
82	GHSR	GHSR	2
83	GLOD4	GLOD4	6
83	KIAA0528	GLOD4	6
83	NKIRAS2	GLOD4	6
83	PCCB	GLOD4	6
83	RXFP1	GLOD4	6
83	SEC24B	GLOD4	6
84	GLRA1	GLRA1	3
84	GLRB	GLRA1	3
84	KCNA2	GLRA1	3
85	GNAI1	GNAI1	4
85	KLHDC9	GNAI1	4
85	PPP2R5A	GNAI1	4
85	STIL	GNAI1	4
86	ASMTL	GNAQ	11
86	CD81	GNAQ	11
86	EFNB2	GNAQ	11
86	EIF4EBP1	GNAQ	11
86	ERCC4	GNAQ	11
86	GGT1	GNAQ	11
86	GNAQ	GNAQ	11
86	HLA-DRB1	GNAQ	11
86	MAF	GNAQ	11
86	PSMA7	GNAQ	11
86	SLC1A1	GNAQ	11
87	BIRC2	GPR114	2
87	GPR114	GPR114	2
88	DDX42	GPR62	15
88	DHCR24	GPR62	15
88	EIF4B	GPR62	15
88	EXO1	GPR62	15
88	GPR62	GPR62	15
88	HSPG2	GPR62	15
88	IGSF8	GPR62	15
88	LSP1	GPR62	15
88	MCM2	GPR62	15
88	NDUFA8	GPR62	15
88	NDUFS6	GPR62	15
88	NFIC	GPR62	15
88	PEMT	GPR62	15
88	PHF15	GPR62	15
88	RYBP	GPR62	15
89	GPR65	GPRC5A	6
89	GPRC5A	GPRC5A	6
89	MCM4	GPRC5A	6
89	PASD1	GPRC5A	6
89	RARRES1	GPRC5A	6
89	RORB	GPRC5A	6
90	FABP6	GRIA3	12
90	FBXL19	GRIA3	12
90	GCDH	GRIA3	12
90	GRIA1	GRIA3	12
90	GRIA2	GRIA3	12
90	GRIA3	GRIA3	12
90	GRIA4	GRIA3	12
90	GRIK1	GRIA3	12
90	HADHB	GRIA3	12
90	PPARGC1A	GRIA3	12
90	QARS	GRIA3	12
90	SETD1B	GRIA3	12
91	BAG1	GRIK2	13
91	FAH	GRIK2	13
91	GAST	GRIK2	13
91	GLRX	GRIK2	13
91	GRIK2	GRIK2	13
91	GRIN3B	GRIK2	13
91	HN1L	GRIK2	13
91	LIG1	GRIK2	13
91	NIT1	GRIK2	13
91	PNKP	GRIK2	13
91	PSMB1	GRIK2	13
91	RPS6KA6	GRIK2	13
91	SERINC3	GRIK2	13
92	GRIN2A	GRIN2C	5
92	GRIN2B	GRIN2C	5
92	GRIN2C	GRIN2C	5
92	GRIN2D	GRIN2C	5
92	GRIN3A	GRIN2C	5
93	GUCY1A3	GUCY1B3	5
93	GUCY1B3	GUCY1B3	5
93	HSBP1	GUCY1B3	5
93	PNLDC1	GUCY1B3	5
93	SLC2A4RG	GUCY1B3	5
94	ELOVL6	HCN2	7
94	FOXA3	HCN2	7
94	HCN1	HCN2	7
94	HCN2	HCN2	7
94	HCN3	HCN2	7
94	HCN4	HCN2	7
94	SMC4	HCN2	7
95	HCRTR1	HCRTR2	2
95	HCRTR2	HCRTR2	2
96	HDAC1	HDAC9	11
96	HDAC10	HDAC9	11
96	HDAC11	HDAC9	11
96	HDAC2	HDAC9	11
96	HDAC3	HDAC9	11
96	HDAC4	HDAC9	11
96	HDAC5	HDAC9	11
96	HDAC6	HDAC9	11
96	HDAC7	HDAC9	11
96	HDAC8	HDAC9	11
96	HDAC9	HDAC9	11
97	ACTN1	HPD	30
97	ANP32E	HPD	30
97	AP2A2	HPD	30
97	ARNT	HPD	30
97	ATG5	HPD	30
97	ATG7	HPD	30
97	ATP6AP1	HPD	30
97	CEBPA	HPD	30
97	CEBPD	HPD	30
97	CLPB	HPD	30
97	GRK5	HPD	30
97	HLA-DPA1	HPD	30
97	HOXA1	HPD	30
97	HPD	HPD	30
97	KIF5C	HPD	30
97	KYNU	HPD	30
97	MXD3	HPD	30
97	NOTCH2NL	HPD	30
97	NUCKS1	HPD	30
97	OAZ2	HPD	30
97	PCBD1	HPD	30
97	PCGF6	HPD	30
97	PDCD2	HPD	30
97	PSMF1	HPD	30
97	PXK	HPD	30
97	RASSF2	HPD	30
97	RGS18	HPD	30
97	RNF5	HPD	30
97	SOX10	HPD	30
97	SPAG4	HPD	30
98	CBS	HRAS	26
98	CDX1	HRAS	26
98	CTPS	HRAS	26
98	CYB5B	HRAS	26
98	DUSP3	HRAS	26
98	DYNLL2	HRAS	26
98	DYRK3	HRAS	26
98	ERG	HRAS	26
98	GALNS	HRAS	26
98	GATA1	HRAS	26
98	GPR101	HRAS	26
98	GPR142	HRAS	26
98	GUK1	HRAS	26
98	HRAS	HRAS	26
98	IPMK	HRAS	26
98	KNG1	HRAS	26
98	LMNB2	HRAS	26
98	MAP3K14	HRAS	26
98	MCM5	HRAS	26
98	NOL3	HRAS	26
98	NRG1	HRAS	26
98	NT5C2	HRAS	26
98	PRAF2	HRAS	26
98	RGS19	HRAS	26
98	SLC25A1	HRAS	26
98	SUCLG2	HRAS	26
99	FNTA	HSP90B1	7
99	FOXM1	HSP90B1	7
99	HSP90B1	HSP90B1	7
99	HSPA1A	HSP90B1	7
99	MAP3K7	HSP90B1	7
99	RBBP8	HSP90B1	7
99	RELA	HSP90B1	7
100	ACHE	HTR1D	24
100	ADRA2C	HTR1D	24
100	AKAP13	HTR1D	24
100	ARHGEF12	HTR1D	24
100	CALM2	HTR1D	24
100	CYSLTR1	HTR1D	24
100	EDNRA	HTR1D	24
100	EWSR1	HTR1D	24
100	HTR1A	HTR1D	24
100	HTR1B	HTR1D	24
100	HTR1D	HTR1D	24
100	HTR1E	HTR1D	24
100	HTR1F	HTR1D	24
100	HTR6	HTR1D	24
100	KCNH1	HTR1D	24
100	LDHA	HTR1D	24
100	LTB4R2	HTR1D	24
100	NR1H2	HTR1D	24
100	PDE3A	HTR1D	24
100	POLR3E	HTR1D	24
100	PPIC	HTR1D	24
100	PTPN6	HTR1D	24
100	RXRA	HTR1D	24
100	SRD5A2	HTR1D	24
101	ABCG5	IFNB1	11
101	BAD	IFNB1	11
101	CLTB	IFNB1	11
101	GMPR2	IFNB1	11
101	HOPX	IFNB1	11
101	IFNB1	IFNB1	11
101	IGFBP4	IFNB1	11
101	IL15RA	IFNB1	11
101	LRRC16A	IFNB1	11
101	PBRM1	IFNB1	11
101	PGAM1	IFNB1	11
102	IFNG	IFNG	5
102	IL10	IFNG	5
102	IL2	IFNG	5
102	IL4	IFNG	5
102	SLC22A12	IFNG	5
103	ADO	IGBP1	24
103	ARPC5	IGBP1	24
103	C9ORF96	IGBP1	24
103	CD40	IGBP1	24
103	CHAF1B	IGBP1	24
103	CLCN5	IGBP1	24
103	ELK1	IGBP1	24
103	FTL	IGBP1	24
103	FZD1	IGBP1	24
103	GPX3	IGBP1	24
103	ICAM1	IGBP1	24
103	IFRD2	IGBP1	24
103	IGBP1	IGBP1	24
103	MDH2	IGBP1	24
103	MEOX2	IGBP1	24
103	MLLT6	IGBP1	24
103	MPDZ	IGBP1	24
103	NFKBIA	IGBP1	24
103	PPARGC1B	IGBP1	24
103	PYCRL	IGBP1	24
103	RHOB	IGBP1	24
103	RPS6	IGBP1	24
103	SLC39A6	IGBP1	24
103	SPRY2	IGBP1	24
104	DHH	IHH	4
104	IHH	IHH	4
104	PTCH1	IHH	4
104	SMO	IHH	4
105	ABCG8	IKBKB	42
105	BECN1	IKBKB	42
105	BMP4	IKBKB	42
105	BRAP	IKBKB	42
105	C2CD2	IKBKB	42
105	CBFA2T3	IKBKB	42
105	CFLAR	IKBKB	42
105	CORO1A	IKBKB	42
105	EPC1	IKBKB	42
105	F9	IKBKB	42
105	FBXO21	IKBKB	42
105	FDPS	IKBKB	42
105	FIGF	IKBKB	42
105	FOLR1	IKBKB	42
105	GATA2	IKBKB	42
105	GIT1	IKBKB	42
105	GPX2	IKBKB	42
105	GPX7	IKBKB	42
105	HMGB1	IKBKB	42
105	HOXA10	IKBKB	42
105	ID2	IKBKB	42
105	IFNAR2	IKBKB	42
105	IKBKB	IKBKB	42
105	IL2RB	IKBKB	42
105	KIAA0355	IKBKB	42
105	MEST	IKBKB	42
105	NAB2	IKBKB	42
105	NKX2-3	IKBKB	42
105	NUDT9	IKBKB	42
105	PDHA1	IKBKB	42
105	PLA2G4A	IKBKB	42
105	POLR3F	IKBKB	42
105	PRDX5	IKBKB	42
105	PSMB7	IKBKB	42
105	RAB23	IKBKB	42
105	RRP8	IKBKB	42
105	SESN1	IKBKB	42
105	SIRT2	IKBKB	42
105	SLC38A2	IKBKB	42
105	SLC7A1	IKBKB	42
105	SPRY4	IKBKB	42
105	SUCNR1	IKBKB	42
106	ADH6	IL12B	9
106	CTCFL	IL12B	9
106	FKBP8	IL12B	9
106	GPR37	IL12B	9
106	IL12A	IL12B	9
106	IL12B	IL12B	9
106	PARK7	IL12B	9
106	S1PR4	IL12B	9
106	SLC3A2	IL12B	9
107	IL1B	IL1B	3
107	IL6	IL1B	3
107	SLC2A2	IL1B	3
108	CSF2RB	IL5RA	2
108	IL5RA	IL5RA	2
109	HCAR2	IMPDH2	2
109	IMPDH2	IMPDH2	2
110	ADCK3	IQGAP1	34
110	ALDOA	IQGAP1	34
110	BAG6	IQGAP1	34
110	CCT7	IQGAP1	34
110	CYB5A	IQGAP1	34
110	DDB1	IQGAP1	34
110	DLGAP5	IQGAP1	34
110	EIF6	IQGAP1	34
110	FANCL	IQGAP1	34
110	FOSL1	IQGAP1	34
110	FZD7	IQGAP1	34
110	GGPS1	IQGAP1	34
110	GRPR	IQGAP1	34
110	HNF1B	IQGAP1	34
110	HSD17B11	IQGAP1	34
110	IQGAP1	IQGAP1	34
110	KAT6B	IQGAP1	34
110	KDM5A	IQGAP1	34
110	LPHN2	IQGAP1	34
110	MAP3K8	IQGAP1	34
110	MLL	IQGAP1	34
110	MUT	IQGAP1	34
110	NCOR2	IQGAP1	34
110	NSD1	IQGAP1	34
110	NUMA1	IQGAP1	34
110	ODC1	IQGAP1	34
110	OVOL2	IQGAP1	34
110	PCNA	IQGAP1	34
110	POFUT1	IQGAP1	34
110	PSMD5	IQGAP1	34
110	RPS19	IQGAP1	34
110	SCUBE1	IQGAP1	34
110	SMG7	IQGAP1	34
110	ST7	IQGAP1	34
111	ARPC2	ITGA2	28
111	BCCIP	ITGA2	28
111	C19ORF6	ITGA2	28
111	C1QBP	ITGA2	28
111	C2ORF3	ITGA2	28
111	CAD	ITGA2	28
111	CARS	ITGA2	28
111	CBR3	ITGA2	28
111	CBX6	ITGA2	28
111	COL4A2	ITGA2	28
111	DEK	ITGA2	28
111	DIDO1	ITGA2	28
111	EXOSC8	ITGA2	28
111	IL10RB	ITGA2	28
111	ITGA2	ITGA2	28
111	ITGB3	ITGA2	28
111	MARS	ITGA2	28
111	NCL	ITGA2	28
111	NET1	ITGA2	28
111	NPBWR1	ITGA2	28
111	PGK1	ITGA2	28
111	PHF23	ITGA2	28
111	PJA2	ITGA2	28
111	PMS2P3	ITGA2	28
111	PRKD2	ITGA2	28
111	PRPSAP2	ITGA2	28
111	PSMD9	ITGA2	28
111	RPS7	ITGA2	28
112	CD24	JUN	3
112	JUN	JUN	3
112	MYC	JUN	3
113	ABCF3	KAT2B	19
113	AKAP17A	KAT2B	19
113	APP	KAT2B	19
113	BACE1	KAT2B	19
113	BRP44	KAT2B	19
113	CALU	KAT2B	19
113	CLIC4	KAT2B	19
113	CYP19A1	KAT2B	19
113	DYRK1A	KAT2B	19
113	ELANE	KAT2B	19
113	EP300	KAT2B	19
113	HPN	KAT2B	19
113	IDO1	KAT2B	19
113	KAT2B	KAT2B	19
113	LPXN	KAT2B	19
113	NOV	KAT2B	19
113	PPARA	KAT2B	19
113	PPM1L	KAT2B	19
113	PREP	KAT2B	19
114	ACACB	KCND3	31
114	APRT	KCND3	31
114	ARNT2	KCND3	31
114	B4GALT3	KCND3	31
114	CAMK2D	KCND3	31
114	CRK	KCND3	31
114	CTNNAL1	KCND3	31
114	CYP11B2	KCND3	31
114	ERCC6L	KCND3	31
114	FOXQ1	KCND3	31
114	GNB5	KCND3	31
114	GRB2	KCND3	31
114	GSDMB	KCND3	31
114	HAT1	KCND3	31
114	HLA-DPB1	KCND3	31
114	HMBOX1	KCND3	31
114	KCND2	KCND3	31
114	KCND3	KCND3	31
114	KIAA0196	KCND3	31
114	MAPKAPK5	KCND3	31
114	MED12L	KCND3	31
114	MED21	KCND3	31
114	MYLK	KCND3	31
114	NRBP1	KCND3	31
114	OPRL1	KCND3	31
114	PHF11	KCND3	31
114	PIPOX	KCND3	31
114	ROS1	KCND3	31
114	SLC25A4	KCND3	31
114	SLC36A1	KCND3	31
114	STAM	KCND3	31
115	ABCC8	KCNJ11	7
115	ABCC9	KCNJ11	7
115	CA9	KCNJ11	7
115	INSR	KCNJ11	7
115	KCNJ1	KCNJ11	7
115	KCNJ11	KCNJ11	7
115	KCNJ5	KCNJ11	7
116	KCNN1	KCNN2	4
116	KCNN2	KCNN2	4
116	KCNN3	KCNN2	4
116	SLC7A11	KCNN2	4
117	FUT1	KCNQ4	4
117	IRAK1	KCNQ4	4
117	KCNQ4	KCNQ4	4
117	KCNQ5	KCNQ4	4
118	EIF3J	KCNT1	3
118	KCNT1	KCNT1	3
118	KCNU1	KCNT1	3
119	GABBR2	KCTD12	4
119	KCTD12	KCTD12	4
119	KCTD16	KCTD12	4
119	KCTD8	KCTD12	4
120	EGLN1	KDM4A	11
120	GLA	KDM4A	11
120	HOXB7	KDM4A	11
120	KDM3A	KDM4A	11
120	KDM4A	KDM4A	11
120	KDM4C	KDM4A	11
120	KDM6B	KDM4A	11
120	NDFIP1	KDM4A	11
120	RXFP4	KDM4A	11
120	SLC22A5	KDM4A	11
120	SMARCA4	KDM4A	11
121	ATF2	KDM4B	9
121	AXIN1	KDM4B	9
121	C16ORF5	KDM4B	9
121	CSF3	KDM4B	9
121	GABPB2	KDM4B	9
121	KDM4B	KDM4B	9
121	NUP85	KDM4B	9
121	PAX8	KDM4B	9
121	SNRNP70	KDM4B	9
122	AKR1B1	KDR	27
122	ALDH7A1	KDR	27
122	AURKA	KDR	27
122	AURKB	KDR	27
122	BRAF	KDR	27
122	CASP1	KDR	27
122	CASP3	KDR	27
122	CYP2D6	KDR	27
122	ENDOG	KDR	27
122	FAAH	KDR	27
122	FGFR1	KDR	27
122	FLT1	KDR	27
122	GPR158	KDR	27
122	KDR	KDR	27
122	KIAA0907	KDR	27
122	KLF6	KDR	27
122	LCK	KDR	27
122	PDK1	KDR	27
122	PEX12	KDR	27
122	PKD1	KDR	27
122	PLA2G2A	KDR	27
122	PLAT	KDR	27
122	PTGER3	KDR	27
122	PTPN1	KDR	27
122	S1PR2	KDR	27
122	SDHA	KDR	27
122	SFN	KDR	27
123	FADD	KEAP1	7
123	FBXL12	KEAP1	7
123	INPPL1	KEAP1	7
123	KEAP1	KEAP1	7
123	NRAS	KEAP1	7
123	PPP2R5E	KEAP1	7
123	PSMD8	KEAP1	7
124	BTG1	KIF5B	7
124	DLC1	KIF5B	7
124	EPB41L4B	KIF5B	7
124	FOSL2	KIF5B	7
124	KIF5B	KIF5B	7
124	RCAN1	KIF5B	7
124	SOD2	KIF5B	7
125	CCBL1	KLF2	9
125	FOXP4	KLF2	9
125	IDH3G	KLF2	9
125	KLF2	KLF2	9
125	NDUFA6	KLF2	9
125	NDUFS7	KLF2	9
125	NSDHL	KLF2	9
125	SPEN	KLF2	9
125	STUB1	KLF2	9
126	ABCF2	KLHDC2	6
126	CFD	KLHDC2	6
126	GCAT	KLHDC2	6
126	KLHDC2	KLHDC2	6
126	POLR3D	KLHDC2	6
126	RIT1	KLHDC2	6
127	ADAM17	KNDC1	32
127	AKR1A1	KNDC1	32
127	APOH	KNDC1	32
127	BAZ2B	KNDC1	32
127	BHMT2	KNDC1	32
127	BRPF3	KNDC1	32
127	CAPG	KNDC1	32
127	CLPP	KNDC1	32
127	CRABP2	KNDC1	32
127	DVL2	KNDC1	32
127	EXOSC4	KNDC1	32
127	F11	KNDC1	32
127	GDI1	KNDC1	32
127	IMPA2	KNDC1	32
127	INPP5D	KNDC1	32
127	IPO4	KNDC1	32
127	ISX	KNDC1	32
127	KNDC1	KNDC1	32
127	MAP2K3	KNDC1	32
127	MRPS16	KNDC1	32
127	NCOA3	KNDC1	32
127	OGG1	KNDC1	32
127	PCSK7	KNDC1	32
127	PHF10	KNDC1	32
127	PPAP2B	KNDC1	32
127	PPP2R4	KNDC1	32
127	PQBP1	KNDC1	32
127	PRMT2	KNDC1	32
127	RNF166	KNDC1	32
127	S100A11	KNDC1	32
127	SLC7A9	KNDC1	32
127	SOX2	KNDC1	32
128	ALDOC	KRAS	51
128	ALG5	KRAS	51
128	CHRAC1	KRAS	51
128	CTH	KRAS	51
128	DDX49	KRAS	51
128	DUSP1	KRAS	51
128	ECSIT	KRAS	51
128	FGG	KRAS	51
128	FOXN3	KRAS	51
128	FOXO1	KRAS	51
128	GATAD1	KRAS	51
128	GPR78	KRAS	51
128	GTF2H3	KRAS	51
128	H2AFV	KRAS	51
128	HES5	KRAS	51
128	HIPK1	KRAS	51
128	HMGA1	KRAS	51
128	HMGCS1	KRAS	51
128	HOXB4	KRAS	51
128	IGF1	KRAS	51
128	IL20	KRAS	51
128	KIAA0494	KRAS	51
128	KLF3	KRAS	51
128	KRAS	KRAS	51
128	L1CAM	KRAS	51
128	ME3	KRAS	51
128	MGST2	KRAS	51
128	MTX2	KRAS	51
128	NBN	KRAS	51
128	NPEPPS	KRAS	51
128	NPRL2	KRAS	51
128	NUMB	KRAS	51
128	PCGF3	KRAS	51
128	PDS5B	KRAS	51
128	PIK3R4	KRAS	51
128	PSAP	KRAS	51
128	RBX1	KRAS	51
128	RFWD2	KRAS	51
128	RIPK3	KRAS	51
128	RNF125	KRAS	51
128	RPS3	KRAS	51
128	S100Z	KRAS	51
128	SCCPDH	KRAS	51
128	SKIV2L	KRAS	51
128	SKP2	KRAS	51
128	SLC25A24	KRAS	51
128	SLC35A1	KRAS	51
128	SNAI2	KRAS	51
128	SPP1	KRAS	51
128	STX4	KRAS	51
128	SUPT16H	KRAS	51
129	ANXA5	LASP1	7
129	CPE	LASP1	7
129	GTF2I	LASP1	7
129	LASP1	LASP1	7
129	NUAK1	LASP1	7
129	SCARB1	LASP1	7
129	SLC25A13	LASP1	7
130	LIPF	LIPF	2
130	PNLIP	LIPF	2
131	LOXL1	LOXL1	3
131	NENF	LOXL1	3
131	SH3GL1	LOXL1	3
132	ALDH1A1	LRAT	31
132	ALDH1A2	LRAT	31
132	ALDH1A3	LRAT	31
132	DHRS3	LRAT	31
132	F2RL1	LRAT	31
132	GCLM	LRAT	31
132	ITGA3	LRAT	31
132	LEPREL1	LRAT	31
132	LRAT	LRAT	31
132	NAGA	LRAT	31
132	NFATC3	LRAT	31
132	NR2C2	LRAT	31
132	PCK1	LRAT	31
132	RBP1	LRAT	31
132	RBP3	LRAT	31
132	RCCD1	LRAT	31
132	RDH11	LRAT	31
132	RDH12	LRAT	31
132	RDH13	LRAT	31
132	RDH14	LRAT	31
132	RDH5	LRAT	31
132	RDH8	LRAT	31
132	RETSAT	LRAT	31
132	RHO	LRAT	31
132	RLBP1	LRAT	31
132	RNASE4	LRAT	31
132	RXRB	LRAT	31
132	RXRG	LRAT	31
132	RYR2	LRAT	31
132	SORT1	LRAT	31
132	STAT4	LRAT	31
133	CDKN1B	MACF1	10
133	EXOC3	MACF1	10
133	ILF2	MACF1	10
133	MACF1	MACF1	10
133	MBNL1	MACF1	10
133	PDIA5	MACF1	10
133	PPP2R5B	MACF1	10
133	SGCB	MACF1	10
133	SMAD6	MACF1	10
133	SUZ12	MACF1	10
134	ABCB4	MAOA	81
[truncated: 1,276 more rows]
